# Supplementary material for: Semantic design of functional de novo genes from a genomic language model
Source: Nature. 2025 Nov 19;649(8097):749–58. doi: 10.1038/s41586-025-09749-7 (PMC12804078; doi:10.1038/s41586-025-09749-7)
Supplement: Supplementary file 4 — Compiled Foldseek results for EvoRelE1, EvoAT1-4, EvoT1, and EvoAcr1-5. (1) Results for EvoAT1. (2) Results for EvoAT2. (3) Results for EvoAT3. (4) Results for EvoAT4. (5) Results for EvoRelE1. (6) Results for EvoT1. (7) Results for EvoAcr1. (8) Results for EvoAcr2. (9) Results for EvoAcr3. (10) Results for EvoAcr4. (11) Results for EvoAcr5. [file 41586_2025_9749_MOESM4_ESM.xlsx]

## Sheet: Foldseek- EvoAT1
query	target	seqId	alnLength	mismatches	gapsOpened	qStartPos	qEndPos	dbStartPos	dbEndPos	eval	score	qLen	dbLen	qAln	dbAln	targetTaxID	targetTaxName	targetSequence	targetHref
job_A	AF-A0A7Y0EQI3-F1-model_v4	11.4	70	53	6	12	78	14	77	0.539	55	78	85	QLS-QSDKLDLLRTIWAALKGNN-ITIANAALLEDLEDELQIHGAREAIRAG-KGQSYTVEEVLADLGLD	DPFNYEAMLRKTLTRLQTAVFDPDTPPRDLASLSRRMLEVCRELERLESENGGARAPTA--T-EV---ED	2705429	Bifidobacterium sp. DSM 109957	MAADESRRTARKTDPFNYEAMLRKTLTRLQTAVFDPDTPPRDLASLSRRMLEVCRELERLESENGGARAPTATEVEDEPFDPSEI	https://www.alphafold.ebi.ac.uk/entry/A0A7Y0EQI3, https://www.uniprot.org/uniprot/A0A7Y0EQI3
job_A	AF-A0A4R2PKL5-F1-model_v4	12	50	43	1	15	63	1	50	0.498	45	78	59	QS-DKLDLLRTIWAALKGNNITIANAALLEDLEDELQIHGAREAIRAGKG	MDLNYLLARHQTSLARVASATCPSSRTSHQGLADLYAAQVNAMYRLAGAS	2512131	Sphingomonas sp. BK235	MDLNYLLARHQTSLARVASATCPSSRTSHQGLADLYAAQVNAMYRLAGASARLATQVAA	https://www.alphafold.ebi.ac.uk/entry/A0A4R2PKL5, https://www.uniprot.org/uniprot/A0A4R2PKL5
job_A	AF-A0A839YMA4-F1-model_v4	11.7	51	44	1	15	64	1	51	0.498	44	78	58	QS-DKLDLLRTIWAALKGNNITIANAALLEDLEDELQIHGAREAIRAGKGQ	MDLNELYSRHQISVARAADRSSPTVRDTFRRRARDYAERIADLQSLAGVVH	2586972	Sphingomonas sp. BK580	MDLNELYSRHQISVARAADRSSPTVRDTFRRRARDYAERIADLQSLAGVVHPTVVIGA	https://www.alphafold.ebi.ac.uk/entry/A0A839YMA4, https://www.uniprot.org/uniprot/A0A839YMA4
job_A	AF-A0A7Y9XX14-F1-model_v4	7.8	51	46	1	15	64	1	51	0.492	44	78	60	QS-DKLDLLRTIWAALKGNNITIANAALLEDLEDELQIHGAREAIRAGKGQ	MDLNELYARHQTSLIRAADTDDDSERDRHNAEADAMASCIEERRIARGARA	1514948	Novosphingobium marinum	MDLNELYARHQTSLIRAADTDDDSERDRHNAEADAMASCIEERRIARGARAAPLLPAEQV	https://www.alphafold.ebi.ac.uk/entry/A0A7Y9XX14, https://www.uniprot.org/uniprot/A0A7Y9XX14
job_A	AF-W0GS65-F1-model_v4	6.5	76	55	4	10	69	12	87	0.491	51	78	88	IE-QLSQS-DKLDLLRTIWAALKGNNI---TIANAALLEDLEDELQIHGAREAIRAGKGQSY-----------TVE	HYQQKRSPQAVCDNLNIKILKQFNLINNNIKLYYLHNFLGSFLMWKQLKLELENLRTGIKKYKLNYLYNNKIIVNE	838561	Spiroplasma mirum ATCC 29335	MIDEYCYLSLKHYQQKRSPQAVCDNLNIKILKQFNLINNNIKLYYLHNFLGSFLMWKQLKLELENLRTGIKKYKLNYLYNNKIIVNEK	https://www.alphafold.ebi.ac.uk/entry/W0GS65, https://www.uniprot.org/uniprot/W0GS65
job_A	AF-A0A6A4I5T6-F1-model_v4	4.7	105	59	6	1	71	9	106	0.484	54	78	109	MTIAQITA--QI-------------------------------EQLSQS-DKLDLLRTIWAALKGNNITIANAALLEDLEDELQIHGAREAIRAGKGQSYTVEEV	VEFGEKWWTW-WSMICPEWWECDDMGRIVVDGEGEGECNDFEQ----PGQRGLLSMLVCLRWWFLNTYSDAEQEGSLLVLKDVVAVMEDIAYVKGYIPIPA--SS	1447944	Gymnopus androsaceus JB14	MVRDYGDVVEFGEKWWTWWSMICPEWWECDDMGRIVVDGEGEGECNDFEQPGQRGLLSMLVCLRWWFLNTYSDAEQEGSLLVLKDVVAVMEDIAYVKGYIPIPASSRLS	https://www.alphafold.ebi.ac.uk/entry/A0A6A4I5T6, https://www.uniprot.org/uniprot/A0A6A4I5T6
job_A	AF-A0A4D5RUS0-F1-model_v4	1.4	70	51	10	3	62	3	64	0.484	46	78	72	I--AQIT---AQIEQL-SQS-D--KLD-LLRTIWAALKGNNITIANAALLEDLEDELQIHGAREAIRAGK	VLS---MIFS---M-CGLMLKLKW-CAWVALYCSSISFANSRVNDDTKQILSSFMLSISAVVMTYLQNPQ	6945	Ixodes scapularis	MNVLSMIFSMCGLMLKLKWCAWVALYCSSISFANSRVNDDTKQILSSFMLSISAVVMTYLQNPQPMTLPWSA	https://www.alphafold.ebi.ac.uk/entry/A0A4D5RUS0, https://www.uniprot.org/uniprot/A0A4D5RUS0
job_A	AF-A0A0A9EYZ5-F1-model_v4	11.1	54	48	0	14	67	8	61	0.479	48	78	82	SQSDKLDLLRTIWAALKGNNITIANAALLEDLEDELQIHGAREAIRAGKGQSYT	LQLIQSLEELALVLAIMENTQSTELYWIHFWHLRRLLIQIEEGLHHLGMVAHQG	35708	Arundo donax	MFRIDSLLQLIQSLEELALVLAIMENTQSTELYWIHFWHLRRLLIQIEEGLHHLGMVAHQGKPFCLAAEVLGIPVIQIAVAT	https://www.alphafold.ebi.ac.uk/entry/A0A0A9EYZ5, https://www.uniprot.org/uniprot/A0A0A9EYZ5
job_A	AF-A0A0Q6Z903-F1-model_v4	4.8	62	46	9	16	70	3	58	0.476	43	78	63	S--DKLD-LLR-TIWAALKGNNI-TIANAALLEDLEDELQIHGAREAIRAGKGQ--SYTVEE	DSD--TFR-RNAVNCMQMAES-AKDEASFRRFKRMEAAWLALAEEQDWLDGNKPAGEQQ--Q	1736436	Afipia sp. Root123D2	MKDSDTFRRNAVNCMQMAESAKDEASFRRFKRMEAAWLALAEEQDWLDGNKPAGEQQQFSMHG	https://www.alphafold.ebi.ac.uk/entry/A0A0Q6Z903, https://www.uniprot.org/uniprot/A0A0Q6Z903
job_A	AF-A0A2M8QJX7-F1-model_v4	5	80	53	3	14	78	1	72	0.473	46	78	72	SQSDKLDLLRTIWAALKGNNITIANAALLEDLEDELQIHGAREAIRAGKGQ---------------SYTVEEVLADLGLD	MDLNQLYFEHQILLMNAADAISEPARRKHLSAAGIVGGQIFDLLSSKNAGASVGWLPWIDQPRLAA-----HLVGS---A	1983755	Sphingobium sp. LB126	MDLNQLYFEHQILLMNAADAISEPARRKHLSAAGIVGGQIFDLLSSKNAGASVGWLPWIDQPRLAAHLVGSA	https://www.alphafold.ebi.ac.uk/entry/A0A2M8QJX7, https://www.uniprot.org/uniprot/A0A2M8QJX7
job_A	AF-A0A1E3EFA5-F1-model_v4	9.4	53	45	3	14	64	1	52	0.469	42	78	60	SQS-DKL-DLLRTIWAALKGNNITIANAALLEDLEDELQIHGAREAIRAGKGQ	MKMIAEYLE-RAHQFERMATHESDPKLKADLEGQAEAYYELARKRAQEMGLPS	29448	Bradyrhizobium elkanii	MKMIAEYLERAHQFERMATHESDPKLKADLEGQAEAYYELARKRAQEMGLPSPKTKGQPG	https://www.alphafold.ebi.ac.uk/entry/A0A1E3EFA5, https://www.uniprot.org/uniprot/A0A1E3EFA5
job_A	AF-A0A4R1CG14-F1-model_v4	9	66	43	6	15	70	8	66	0.455	42	78	66	QSDKLDLLR-TIW--AAL-------KGNNITIANAALLEDLEDELQIHGAREAIRAGKGQSYTVEE	SPAWVDNEAR-YREL--LLAEIRAG----DVVAAARTSEEHVRSCAAVTVEHLRTRGYWTAPPDAP	222540	Frankia sp. BMG5.11	QGSFYYDSPAWVDNEARYRELLLAEIRAGDVVAAARTSEEHVRSCAAVTVEHLRTRGYWTAPPDAP	https://www.alphafold.ebi.ac.uk/entry/A0A4R1CG14, https://www.uniprot.org/uniprot/A0A4R1CG14
job_A	AF-W4JRB8-F1-model_v4	2.4	121	59	8	1	63	15	134	0.455	57	78	153	M--------T-IA-------------QITAQI-----EQ-L-----------------------------SQSDKLDLLRTIWAALKGN-NITIANAALLEDLEDELQIHGAREAIRAGKG	SITANGIAIPVVTGSHQQGPGSLAQA-TCSLTSGKHHRRSWKMKHQRTAENGVDVTLESNSKVQLEDFLPVWQSIVRHAKLLHCLTLLTCNAFPTYKDGLNNACACISATVKEYEQRNNQS	747525	Heterobasidion irregulare TC 32-1	MQHDDNASLHRMEASITANGIAIPVVTGSHQQGPGSLAQATCSLTSGKHHRRSWKMKHQRTAENGVDVTLESNSKVQLEDFLPVWQSIVRHAKLLHCLTLLTCNAFPTYKDGLNNACACISATVKEYEQRNNQSVIKDDAQISVDVIKLVNNI	https://www.alphafold.ebi.ac.uk/entry/W4JRB8, https://www.uniprot.org/uniprot/W4JRB8
job_A	AF-A0A212EUT0-F1-model_v4	2.8	70	50	8	3	62	3	64	0.453	44	78	75	I---AQIT---AQI--EQLSQS--DKLDLLRTIWAALKGNNITIANAALLEDLEDELQIHGAREAIRAGK	ILGM---VFSM--CGL--MMRLKWC-AWTAVFCSSISFANSRVSDDTKQIVSSFMLSISAVVMSYLQNPA	278856	Danaus plexippus plexippus	MNILGMVFSMCGLMMRLKWCAWTAVFCSSISFANSRVSDDTKQIVSSFMLSISAVVMSYLQNPAPMSPPWAALAT	https://www.alphafold.ebi.ac.uk/entry/A0A212EUT0, https://www.uniprot.org/uniprot/A0A212EUT0
job_A	AF-A0A1E4KFS6-F1-model_v4	7.8	51	47	0	14	64	8	58	0.452	46	78	84	SQSDKLDLLRTIWAALKGNNITIANAALLEDLEDELQIHGAREAIRAGKGQ	DEQRLMRMMRKTLTSIVRDTAPRDTVLGIKDCLLVISGRETELAQLTGRTL	1660149	Thiobacillus sp. SCN 63-374	MDEKALHDEQRLMRMMRKTLTSIVRDTAPRDTVLGIKDCLLVISGRETELAQLTGRTLEERPHFSDETPNSHAVKISSIPKKTH	https://www.alphafold.ebi.ac.uk/entry/A0A1E4KFS6, https://www.uniprot.org/uniprot/A0A1E4KFS6
job_A	AF-A0A2U3PU14-F1-model_v4	5.4	91	57	7	1	74	1	79	0.449	45	78	83	MTIAQITAQIEQ-LS-QS--DKLDLLRTIWAALKGNNITIANAALLEDLEDELQIHGAREAIR-AGK------------GQSYTVEEVLAD	MA-DVANKRRRRFMHTMSLTERLRVAAELARERADDAADEVHREMLLKKAVAAENVAQIESFLTGRPRPPAHATTLQNA-----------R	1549949	Bradyrhizobium vignae	MADVANKRRRRFMHTMSLTERLRVAAELARERADDAADEVHREMLLKKAVAAENVAQIESFLTGRPRPPAHATTLQNARPSKK	https://www.alphafold.ebi.ac.uk/entry/A0A2U3PU14, https://www.uniprot.org/uniprot/A0A2U3PU14
job_A	AF-F3PYD8-F1-model_v4	3.3	238	62	9	2	78	1	231	0.438	65	78	277	TIAQITAQIEQL-----------------------------------------------------------------------------------------------------------SQSDKLDLLRTIWAALKGNNITIANAALLEDLEDELQIHGAREAIRAGKGQS---------------------------------------------YTVE-------E-VLADLG-LD	M-NQ--SKIVIYQTQDGKTSIDVKLEQDTVWLTANQMSLLFDKDEKTIRKHINNIFKEGEVDKDNNTQKMRVVGVKQNVAVYTLDVIISVGYRVNSKRATFFRRWATNILKEYLIRGIAINDNRLKQLGETIRILKRSTDQLDAKQVLAVVEQYTMALDLLDDYDHQCIGKPEGNKATYILSYEECRKVINDMKFNTHNDLFGNEKDDSFHSSIGA---IYQTFGGEDV-YPSVEEKA	763034	Bacteroides fluxus YIT 12057	MNQSKIVIYQTQDGKTSIDVKLEQDTVWLTANQMSLLFDKDEKTIRKHINNIFKEGEVDKDNNTQKMRVVGVKQNVAVYTLDVIISVGYRVNSKRATFFRRWATNILKEYLIRGIAINDNRLKQLGETIRILKRSTDQLDAKQVLAVVEQYTMALDLLDDYDHQCIGKPEGNKATYILSYEECRKVINDMKFNTHNDLFGNEKDDSFHSSIGAIYQTFGGEDVYPSVEEKAANLLYFNRGKRTYDETDNELFSLKRYTPYYICPTNVKSSTTLSSGS	https://www.alphafold.ebi.ac.uk/entry/F3PYD8, https://www.uniprot.org/uniprot/F3PYD8
job_A	AF-A0A7V2LWY2-F1-model_v4	1.9	51	47	2	14	64	17	64	0.437	42	78	72	SQSDKLDLLRTIWAALKGNNITIANAALLEDLEDELQIHGAREAIRAGKGQ	QETSQWMSRLRAALRRLYR-FPG--DREALQEAQRAAHTLKGNLRMVGLWR	2052143	Anaerolineae bacterium	MTLLLENDPELRDLFEQETSQWMSRLRAALRRLYRFPGDREALQEAQRAAHTLKGNLRMVGLWRKPPALPID	https://www.alphafold.ebi.ac.uk/entry/A0A7V2LWY2, https://www.uniprot.org/uniprot/A0A7V2LWY2
job_A	AF-A0A562QYW3-F1-model_v4	11.5	52	44	2	14	64	2	52	0.431	42	78	74	SQSDKL-DLLRTIWAALKGNNITIANAALLEDLEDELQIHGAREAIRAGKGQ	KLLTEYLE-RAVQFEELAASEPDSSLRAQLLQQAAAYRKLAAKRAEDYGLPP	990078	Bradyrhizobium huanghuaihaiense	MKLLTEYLERAVQFEELAASEPDSSLRAQLLQQAAAYRKLAAKRAEDYGLPPPSPPEVRSFDFATANGGAPKRR	https://www.alphafold.ebi.ac.uk/entry/A0A562QYW3, https://www.uniprot.org/uniprot/A0A562QYW3
job_A	AF-A0A1F7XZ05-F1-model_v4	3.5	57	42	7	23	74	29	77	0.427	42	78	77	R--TIWA-ALK--GNNITIANAALLEDLEDELQIHGAREAIRAGKGQSYTVEEVLAD	VYG--VLN-SVIDDKRTPLAAKPVLRAVRETFARKADERLDQTYGKPAS---KQ--G	1802492	Candidatus Woesebacteria bacterium RIFCSPHIGHO2_01_FULL_38_9	MSKTDYEQFLEAPNGVIAGEIATQAHGRVYGVLNSVIDDKRTPLAAKPVLRAVRETFARKADERLDQTYGKPASKQG	https://www.alphafold.ebi.ac.uk/entry/A0A1F7XZ05, https://www.uniprot.org/uniprot/A0A1F7XZ05
job_A	AF-A0A3C0HH92-F1-model_v4	5.1	58	43	6	14	62	3	57	0.425	40	78	66	SQSDKL-DLLRTIWAALKGNNI---TIANAALLEDLEDELQIHGAREAIRAG-----K	QAHL-ARTICRRAEREVV-TLSHHDA-VRPEAIRYLNRLSDLLFVLCRVLARASGHGE	1926873	Xanthomonadaceae bacterium	AAQAHLARTICRRAEREVVTLSHHDAVRPEAIRYLNRLSDLLFVLCRVLARASGHGEVLWNHERRR	https://www.alphafold.ebi.ac.uk/entry/A0A3C0HH92, https://www.uniprot.org/uniprot/A0A3C0HH92
job_A	AF-A0A560K8V6-F1-model_v4	13.4	52	43	2	14	64	2	52	0.416	42	78	80	SQSDKL-DLLRTIWAALKGNNITIANAALLEDLEDELQIHGAREAIRAGKGQ	KLLTEYLE-HALTFERLAAQETNPETKAQFEKQAAAYRKLAADRAIQYGLPL	1399419	Bradyrhizobium sacchari	MKLLTEYLEHALTFERLAAQETNPETKAQFEKQAAAYRKLAADRAIQYGLPLPSPPEAASVWRSANGHRSSPTKNKVLHM	https://www.alphafold.ebi.ac.uk/entry/A0A560K8V6, https://www.uniprot.org/uniprot/A0A560K8V6
job_A	AF-A0A7Z2PTN0-F1-model_v4	8	50	46	0	14	63	2	51	0.416	41	78	79	SQSDKLDLLRTIWAALKGNNITIANAALLEDLEDELQIHGAREAIRAGKG	KLLTEYLEHALTFERLAAEETNPELRKCFEMQAVAYRKLVSERAAKYGLP	858422	Bradyrhizobium sp. CCBAU 051011	MKLLTEYLEHALTFERLAAEETNPELRKCFEMQAVAYRKLVSERAAKYGLPPPSPPPVRPHPQSSTQPHARFALPKQPA	https://www.alphafold.ebi.ac.uk/entry/A0A7Z2PTN0, https://www.uniprot.org/uniprot/A0A7Z2PTN0
job_A	AF-A0A0R3DYW5-F1-model_v4	9.6	52	45	2	14	64	2	52	0.415	42	78	83	SQSDKL-DLLRTIWAALKGNNITIANAALLEDLEDELQIHGAREAIRAGKGQ	KLLVEYLE-RAVQLERLAASERDAKFKEQLCAQAQAYRKLAAKRAKDYGLPD	989370	Bradyrhizobium manausense	MKLLVEYLERAVQLERLAASERDAKFKEQLCAQAQAYRKLAAKRAKDYGLPDPSPSEAARAASEIKPGTLDAPIPIHRHLRID	https://www.alphafold.ebi.ac.uk/entry/A0A0R3DYW5, https://www.uniprot.org/uniprot/A0A0R3DYW5
job_A	AF-A0A1M3IDU7-F1-model_v4	3.5	57	46	3	14	62	2	57	0.409	39	78	72	SQSDKLDLLRTIWAALKGN-N-------ITIANAALLEDLEDELQIHGAREAIRAGK	RKVSVVVTVVSLFALFYQLSPFIGVSDDAILFMFSISPVLVVYMAYVILKYG-KPSG	1895924	Bacteroidetes bacterium 43-93	MRKVSVVVTVVSLFALFYQLSPFIGVSDDAILFMFSISPVLVVYMAYVILKYGKPSGRTFDEQFYEDYDTRS	https://www.alphafold.ebi.ac.uk/entry/A0A1M3IDU7, https://www.uniprot.org/uniprot/A0A1M3IDU7
job_A	AF-A0A0N1KKW0-F1-model_v4	7.2	55	40	3	14	57	20	74	0.409	42	78	85	SQSDKLDLLRTIWAALKGN-N-I---------TIANAALLEDLEDELQIHGAREA	MDGPTLIAQHLVQRGAIHAVERALELGPSESTLREMLANLQAFKEFVEQTAADKG	1682204	Burkholderia sp. ST111	MAAIENINDWDSAHAGILQMDGPTLIAQHLVQRGAIHAVERALELGPSESTLREMLANLQAFKEFVEQTAADKGVDLISEEGPES	https://www.alphafold.ebi.ac.uk/entry/A0A0N1KKW0, https://www.uniprot.org/uniprot/A0A0N1KKW0
job_A	AF-A0A431JX37-F1-model_v4	4.4	68	52	9	1	60	25	87	0.406	46	78	113	MTIAQ-ITAQIEQLSQS-DKLDLLRTIW-AAL--KGN---NITIANAALLEDLEDELQIHGAREAIRA	NSLEFSESISGCIQLGCGHWTAFVR-IHG-VTTL--LSHG-TEDQAVRLVHAATALIDVLDEICIENG	1898103	Rhodocyclaceae bacterium	MSAANDDGLTEMGHLDFADLMRWVNSLEFSESISGCIQLGCGHWTAFVRIHGVTTLLSHGTEDQAVRLVHAATALIDVLDEICIENGGEVQDQLPIAKQIFDLGRDMPPSPDA	https://www.alphafold.ebi.ac.uk/entry/A0A431JX37, https://www.uniprot.org/uniprot/A0A431JX37
job_A	AF-A0A5A9ECG7-F1-model_v4	6.4	62	50	3	14	67	57	118	0.404	47	78	125	SQSDKLDLLRTIWAALKGNNITIANAALLEDLEDELQIHGAREAIRAG-K-----GQ--SYT	TDEMNVKKEMMRIEDLLRVCDDDLEKQELKKSLSENMLKYNAMLSKKRIKTNGSLFKNYEHK	2604836	Bacillus sp. CH30_1T	MDFSMIMSEQRIKKAYEDGDFKELPGFGKPLNLDDDLGVPQELKMAHRMMKNAGFTTDEMNVKKEMMRIEDLLRVCDDDLEKQELKKSLSENMLKYNAMLSKKRIKTNGSLFKNYEHKIENKLLR	https://www.alphafold.ebi.ac.uk/entry/A0A5A9ECG7, https://www.uniprot.org/uniprot/A0A5A9ECG7
job_A	AF-A0A2H6HAH1-F1-model_v4	5.6	53	41	5	14	62	8	55	0.404	38	78	67	SQ-SDKLDLLRTIWAALKG---NNITIANAALLEDLEDELQIHGAREAIRAGK	EELLAEWEKTKAAAGS-APGGPGPLP--TY--SEAQHQRHMAVEAELKRRGFG	2005724	bacterium BMS3Bbin01	MIEDLSDEELLAEWEKTKAAAGSAPGGPGPLPTYSEAQHQRHMAVEAELKRRGFGENPPGYWTRLPM	https://www.alphafold.ebi.ac.uk/entry/A0A2H6HAH1, https://www.uniprot.org/uniprot/A0A2H6HAH1
job_A	AF-A0A2A9BNP7-F1-model_v4	6.4	62	50	3	14	67	58	119	0.404	47	78	126	SQSDKLDLLRTIWAALKGNNITIANAALLEDLEDELQIHGAREAIRAG-K-----GQ--SYT	TDEMNVKKEMMRIEDLLRVCENEEEERELKQSLNEKMLKYNSMLSKKRIKTNSSLFKNYEHK	1761763	Bacillus sp. es.034	MLDFSTIVSEQRIKKAYEDGEFENLPGYGKPLNLDDDKGVPEGLKMAHRIMKNAGFTTDEMNVKKEMMRIEDLLRVCENEEEERELKQSLNEKMLKYNSMLSKKRIKTNSSLFKNYEHKLEDKLLK	https://www.alphafold.ebi.ac.uk/entry/A0A2A9BNP7, https://www.uniprot.org/uniprot/A0A2A9BNP7
job_A	AF-A0A5A8F3S9-F1-model_v4	9.4	53	47	1	13	64	55	107	0.402	47	78	122	LSQS-DKLDLLRTIWAALKGNNITIANAALLEDLEDELQIHGAREAIRAGKGQ	VLPEELQMQREIKQIEDLLEYCFDDEERGVLKRKLTEKQLRFNILMEKRGRSL	500465	Deferribacter autotrophicus	MDIITFLAEQKIKEAIEKGELDNLSCKGKKIEIEDLSFVPEELRASYKILKNAGVLPEELQMQREIKQIEDLLEYCFDDEERGVLKRKLTEKQLRFNILMEKRGRSLAYYEYVNKINSKLSK	https://www.alphafold.ebi.ac.uk/entry/A0A5A8F3S9, https://www.uniprot.org/uniprot/A0A5A8F3S9
job_A	AF-A0A1M3H9V1-F1-model_v4	2.4	82	49	9	7	66	3	75	0.401	43	78	96	T---AQIEQL-SQSDKLD-------------LLR--TIWAALKGNNITIANAALLEDLEDELQIHGAREAIRA---GKGQSY	LKLK-----NV-NEWARLVRNKYSLSYIWEL--FCAK-LEGHIRYFGVSFNIERVKVFVNKAVLTLFKWLNRRSQRKSFNWE	1895706	Alphaproteobacteria bacterium 41-28	MRLKLKNVNEWARLVRNKYSLSYIWELFCAKLEGHIRYFGVSFNIERVKVFVNKAVLTLFKWLNRRSQRKSFNWEQFSLFIGKNPLPKIKVHHPLF	https://www.alphafold.ebi.ac.uk/entry/A0A1M3H9V1, https://www.uniprot.org/uniprot/A0A1M3H9V1
job_A	AF-A0A542GQQ5-F1-model_v4	7.2	69	50	6	14	72	57	121	0.401	47	78	125	SQSDKLDLLRTIWAALKGNNITIANAALLEDLEDELQIHGAREAIRAGKGQ-----SY---TV--EEVL	TEEAGLKQEMMRIEDLIRTCEDDVEAKSLHKELNEKVLKYNAMLSKKRVKTNSSVF-KNYQ-RSI--ED	2768438	Microbacterium sp. SLBN-1	MDFSTLMSEQRIRKAYEEGEFNELPGFGKPMDLNDDAGIPEELKMAHRMMKNAGYSTEEAGLKQEMMRIEDLIRTCEDDVEAKSLHKELNEKVLKYNAMLSKKRVKTNSSVFKNYQRSIEDKLMG	https://www.alphafold.ebi.ac.uk/entry/A0A542GQQ5, https://www.uniprot.org/uniprot/A0A542GQQ5
job_A	AF-A0A2A8V907-F1-model_v4	5.8	68	52	5	14	72	57	121	0.399	47	78	125	SQSDKLDLLRTIWAALKGNNITIANAALLEDLEDELQIHGAREAIRAGKGQ-----SY--TV--EEVL	MDEMNVKKEMMRIEDLIRVCDDDLEKKELEQNLNEKMLKYNSMLSKKRINTNSLLF-KNYEHKL--EG	2033486	Bacillus sp. AFS015802	MDFSMIVSEHRIKKAYEDGEFKKLPGYGKPLNLDDDLGVPQELKMAHRMMKNAGYTMDEMNVKKEMMRIEDLIRVCDDDLEKKELEQNLNEKMLKYNSMLSKKRINTNSLLFKNYEHKLEGKLLK	https://www.alphafold.ebi.ac.uk/entry/A0A2A8V907, https://www.uniprot.org/uniprot/A0A2A8V907
job_A	AF-A0A1S3S6E6-F1-model_v4	9.4	74	54	2	1	62	75	147	0.396	49	78	156	MTIAQITAQIEQLSQSDKLDLLRTIWAALKGNNI------------TIANAALLEDLEDELQIHGAREAIRAGK	LFPTSLYRHIDDAEFEDKVRFLNETIYQIIKLFDGNMKSVTWDKKNLDDFLNILERQFENLNSCVSVTGL-VMF	8030	Salmo salar	MYRFTGICWSRRRRRHVILIAACCSLENESPRLRMQSVCHCCEWIRHHFGHLSSEYLSQLDQMGGDITKQNAPVLFPTSLYRHIDDAEFEDKVRFLNETIYQIIKLFDGNMKSVTWDKKNLDDFLNILERQFENLNSCVSVTGLVMFPLASKEMCT	https://www.alphafold.ebi.ac.uk/entry/A0A1S3S6E6, https://www.uniprot.org/uniprot/A0A1S3S6E6
job_A	AF-A0A7K3JCY9-F1-model_v4	4.1	267	61	13	2	76	4	267	0.395	57	78	281	TIAQITAQI--------------E----Q-------------------------------------------------------------------------------------------LSQSDKLDLLRTIWAALKGNNITIANAALLEDLEDELQIHGAREAIR-A-GKGQ-----------------------------------------------------------S--Y--T-----------------V-EEVLADLG	EELKQ-QIALYESADHTVHLDVKVDEDTVWLNRQQLALLFGRDIKTIGKHIGNALREELNGFSVVAEFATTASDGKTYQVEHYNLDMILSVGYRVKSKEGIYSRRWANSVLKQHLVDGYI-INRKRLDALHAGVKVLSRST-EPEIAGTAEILERYLPSLVLLNDYDTGNVPIPKGDESQWVLTYEDAMLFIRSMPFYTQSDLFGRERNGSFQGIVAGLYQTFGGEELYRSTQEKAANLLYQVVKDHPFSDGNKRCAAALFVYFLNG	216816	Bifidobacterium longum	MTGEELKQQIALYESADHTVHLDVKVDEDTVWLNRQQLALLFGRDIKTIGKHIGNALREELNGFSVVAEFATTASDGKTYQVEHYNLDMILSVGYRVKSKEGIYSRRWANSVLKQHLVDGYIINRKRLDALHAGVKVLSRSTEPEIAGTAEILERYLPSLVLLNDYDTGNVPIPKGDESQWVLTYEDAMLFIRSMPFYTQSDLFGRERNGSFQGIVAGLYQTFGGEELYRSTQEKAANLLYQVVKDHPFSDGNKRCAAALFVYFLNGNSILGDDDSPACGG	https://www.alphafold.ebi.ac.uk/entry/A0A7K3JCY9, https://www.uniprot.org/uniprot/A0A7K3JCY9
job_A	AF-A0A0V8HH57-F1-model_v4	6.4	62	50	4	14	68	57	117	0.395	46	78	124	SQSDKLDLLRTIWAALKGNNITIANAALLEDLEDELQIHGAREAIRAG-KG----QSY--TV	TEEMDMKKEMMRIEDLIRVCEDETKKEELQKSLNEKMVRYNSMLSKKRVKTNSSIFKNYE-Q	1402860	Bacillus enclensis	MDFSTIVSEQRIKKAQEDGEFENLPGYGKPQNLDDDLSIPPALRMAHRIMKNAGYSTEEMDMKKEMMRIEDLIRVCEDETKKEELQKSLNEKMVRYNSMLSKKRVKTNSSIFKNYEQKIEKKLL	https://www.alphafold.ebi.ac.uk/entry/A0A0V8HH57, https://www.uniprot.org/uniprot/A0A0V8HH57
job_A	AF-A0A1V5VYM1-F1-model_v4	9.6	52	47	0	13	64	56	107	0.394	45	78	121	LSQSDKLDLLRTIWAALKGNNITIANAALLEDLEDELQIHGAREAIRAGKGQ	IPEEIELRKTIMSLNDLLNACSDEKERNEIRKKISEKQLRYNIIMESKGIKV	1852906	Spirochaetes bacterium ADurb.Bin218	MSIFEIIAERKIQQAIERGEFDNLPGKGKPLPPDDLDMVPEELRMSYKILKNAGIIPEEIELRKTIMSLNDLLNACSDEKERNEIRKKISEKQLRYNIIMESKGIKVVDPFYQAKIMEKLK	https://www.alphafold.ebi.ac.uk/entry/A0A1V5VYM1, https://www.uniprot.org/uniprot/A0A1V5VYM1
job_A	AF-A0A3D3NUX9-F1-model_v4	12.7	55	41	4	14	62	19	72	0.393	40	78	85	S--QS-DKLDLLRTIWAALKGNNITIANAALLEDLEDELQIHGAREAIRA---GK	LRTARTEAIDETLKEMRTFARKAPDPAKRIALSELEKLLRDTRALWVTAGLVN-P	2026801	Verrucomicrobiales bacterium	MYQFSAMNTIAEIFRPEELRTARTEAIDETLKEMRTFARKAPDPAKRIALSELEKLLRDTRALWVTAGLVNPEPEGARGDAAMAA	https://www.alphafold.ebi.ac.uk/entry/A0A3D3NUX9, https://www.uniprot.org/uniprot/A0A3D3NUX9
job_A	AF-A0A7U1BZV9-F1-model_v4	8.6	58	48	1	14	66	56	113	0.389	45	78	124	SQSDKLDLLRTIWAALKGNNITIANAALLEDLEDELQIHGAREAIRAGKGQ-----SY	PEEASVKKELMTIEDLIKQSKNELNKEELTQKLNEKMLKYNELVSKKGGKTNSSVFKN	1476025	Heyndrickxia vini	MDFFRLTEDRIREAFKNGEFENLPGYGKPLPDDELANIPEDLRMAYRIMRNAGFSPEEASVKKELMTIEDLIKQSKNELNKEELTQKLNEKMLKYNELVSKKGGKTNSSVFKNYEQKIEKKFLK	https://www.alphafold.ebi.ac.uk/entry/A0A7U1BZV9, https://www.uniprot.org/uniprot/A0A7U1BZV9
job_A	AF-A0A841KR79-F1-model_v4	11.1	72	44	7	11	66	2	69	0.388	42	78	101	E--QLSQSD-KLD-----------LLRTIWAALKGNNITIANAALLEDLEDELQIHGAREAIRAG--KGQSY	KRC--KAWLR-DDLTTSTVEIMKK-LAVKLKGYYRYYGVTDNSIMMGKFLDEVRSILYKALNRKSQKKGFNW	1417629	Anaerosolibacter carboniphilus	MKRCKAWLRDDLTTSTVEIMKKLAVKLKGYYRYYGVTDNSIMMGKFLDEVRSILYKALNRKSQKKGFNWDKYVLFLKKYPPARPKTTVNIYELRPEISYIM	https://www.alphafold.ebi.ac.uk/entry/A0A841KR79, https://www.uniprot.org/uniprot/A0A841KR79
job_A	AF-A0A821DH00-F1-model_v4	1.3	73	50	15	7	66	5	68	0.382	38	78	80	T--AQIEQLSQS-DK---L-DL--LRT-IWA--ALKGNNITIANAALLEDLEDELQIHGAREAIRAGKGQ-SY	FLM--TLKFRTKLVEKRYAESVFQ-TFC-FSIY--SI-DNPF-INKQKYATLKKCGRYTRHILRKKGVILP-K	392032	Rotaria socialis	MVNAFLMTLKFRTKLVEKRYAESVFQTFCFSIYSIDNPFINKQKYATLKKCGRYTRHILRKKGVILPKDLTTHQITFKIY	https://www.alphafold.ebi.ac.uk/entry/A0A821DH00, https://www.uniprot.org/uniprot/A0A821DH00
job_A	AF-A0A3Q0DUL4-F1-model_v4	11.5	52	45	1	11	61	2	53	0.382	43	78	116	EQLSQSDKLDLLRTIWAALKGNNITIANAALLEDLEDELQIHGAREAIR-AG	LKMSYPSKVTLLGSVIFTFQHTKHLAMSKHNLMFLYTIFIVSTKITMMTVPQ	1868482	Carlito syrichta	YLKMSYPSKVTLLGSVIFTFQHTKHLAMSKHNLMFLYTIFIVSTKITMMTVPQTSTMPFASFEDILSRMLFGWPQLFSSCEKKSDAKPSSNGTDTLASKPVDVASDNIKRKCTKNE	https://www.alphafold.ebi.ac.uk/entry/A0A3Q0DUL4, https://www.uniprot.org/uniprot/A0A3Q0DUL4
job_A	AF-A0A6M3LZI2-F1-model_v4	12.5	48	36	3	20	66	30	72	0.381	38	78	78	DLLRTIWAAL-KGNNITIANAALLEDLEDELQIHGAREAIRAGKGQSY	SIYTQAAASLP----ND-TPIPILHALAQHSMTAARAYFEGLGIAQFN	1070528	viral metagenome	MIPQQVPVIGQREARLQAGIAQAVQQLSMSIYTQAAASLPNDTPIPILHALAQHSMTAARAYFEGLGIAQFNDPPTQP	https://www.alphafold.ebi.ac.uk/entry/A0A6M3LZI2, https://www.uniprot.org/uniprot/A0A6M3LZI2
job_A	AF-A0A7S0I1V8-F1-model_v4	6.3	94	46	10	1	56	1	90	0.375	43	78	119	M-TI-AQIT------------A--QIE-QLSQSDKLDLLRTIWAALKGNN--I-------------------TIANAALLEDLEDELQIHGARE	MV-EL--LDQLEVLDPTAGEELQK-HVEGLDKDEKFQHFATLYIRYLQIFRKVEESYDMIVHPQKRMDIRKALEAVMGRVLEVKCLLIELNKGV	33657	Phaeocystis antarctica	MVELLDQLEVLDPTAGEELQKHVEGLDKDEKFQHFATLYIRYLQIFRKVEESYDMIVHPQKRMDIRKALEAVMGRVLEVKCLLIELNKGVSFVNLDDILVDLKLAPDVLEVPVPKYFIE	https://www.alphafold.ebi.ac.uk/entry/A0A7S0I1V8, https://www.uniprot.org/uniprot/A0A7S0I1V8
job_A	AF-X1PP61-F1-model_v4	9.4	74	39	7	17	72	10	73	0.373	36	78	76	D-KLDLLRTIWAALKGNNITIANAALLEDLEDELQIHGAREAIRAGKGQ-----------------SYTVEEVL	GI-FQ-MVLPRVCRLRPEIDIKGAQQAQLLVDELWNYLHSQ-G---VVIKVERELPEVLTNNIGCM----TVGW	412755	marine sediment metagenome	MTKQEEIRKGIFQMVLPRVCRLRPEIDIKGAQQAQLLVDELWNYLHSQGVVIKVERELPEVLTNNIGCMTVGWLIF	https://www.alphafold.ebi.ac.uk/entry/X1PP61, https://www.uniprot.org/uniprot/X1PP61
job_A	AF-A0A2R7Q0E2-F1-model_v4	6.2	48	43	2	14	60	19	65	0.372	38	78	86	SQSDKLDLLRTIWAALKGNNIT-IANAALLEDLEDELQIHGAREAIRA	DTVEQLADEIRTISLIAQQISDPYDRLLVVQVARHLEWVLGELSQ-RP	2056858	Stenotrophomonas sp. HMWF022	MIDKGARGGFVLETAGLLDTVEQLADEIRTISLIAQQISDPYDRLLVVQVARHLEWVLGELSQRPGALSGEMPWWRDWSSLSGKTE	https://www.alphafold.ebi.ac.uk/entry/A0A2R7Q0E2, https://www.uniprot.org/uniprot/A0A2R7Q0E2
job_A	AF-A0A429XVT2-F1-model_v4	7.8	51	46	1	14	63	56	106	0.371	43	78	125	SQS-DKLDLLRTIWAALKGNNITIANAALLEDLEDELQIHGAREAIRAGKG	TPEEMDAKKELMTIEDLIRHSEDKLEAEELRRQLNEKLLKYNSMLSKKRIK	2321395	Siminovitchia acidinfaciens	MDKFFYISEDKIRKAYEEGEFDNLPGQGKPLPPDKLKGIPDDLRMAYRVMQNSGFTPEEMDAKKELMTIEDLIRHSEDKLEAEELRRQLNEKLLKYNSMLSKKRIKTNSSVFKRYEHKIEKKFFD	https://www.alphafold.ebi.ac.uk/entry/A0A429XVT2, https://www.uniprot.org/uniprot/A0A429XVT2
job_A	AF-A0A7Z9WM66-F1-model_v4	2.4	81	48	6	14	66	3	80	0.369	41	78	110	S-QSDKLDLLRTIWAALKGNNITIANAALLEDLEDELQIHGAREAIRA-GK--------------------------GQSY	RS-RAIFVL-WLACLMAALATGRDLFYNLTYLITAIVVLSYLWAWTSVHWVQLSRQTRTRKSQVGKAAEERFAVRNT-WLV	2052143	Anaerolineae bacterium	MGRSRAIFVLWLACLMAALATGRDLFYNLTYLITAIVVLSYLWAWTSVHWVQLSRQTRTRKSQVGKAAEERFAVRNTWLVPKLWLEVRDRSELPGHNASRVINSLGAWKR	https://www.alphafold.ebi.ac.uk/entry/A0A7Z9WM66, https://www.uniprot.org/uniprot/A0A7Z9WM66
job_A	AF-A0A2E6LZ07-F1-model_v4	2.8	107	55	14	1	62	15	117	0.369	49	78	185	M-T----IA--QI-----------------TAQI-EQ--L-----------SQS--DKLDLLRTIWAALKGN-N-I---TIANAALLEDLEDELQIHGAREAIRAGK	PEYNDTRKAAD-FKLRKIRPCEHVEVYAHFLCSEKHSKKSLMCEPCLDNIT--LHDV-AGVIMKHVRGRVEDIRNAKQPLKSTKEAVRHIVDRFEGALEAVAATHQD	1913989	Gammaproteobacteria bacterium	MASFVRCAYSNCSKPEYNDTRKAADFKLRKIRPCEHVEVYAHFLCSEKHSKKSLMCEPCLDNITLHDVAGVIMKHVRGRVEDIRNAKQPLKSTKEAVRHIVDRFEGALEAVAATHQDREPRFVNEHQRQGGLFAQGFVFFDQNHRPSFENTLGKVAGRTMSNGSVAYNVYQERQLSLGAGRTHSK	https://www.alphafold.ebi.ac.uk/entry/A0A2E6LZ07, https://www.uniprot.org/uniprot/A0A2E6LZ07
job_A	AF-A0A0M5KVJ2-F1-model_v4	6.2	159	52	13	14	78	93	248	0.368	53	78	257	SQSDKLDLLRTIWAALKGNNITIAN-AALLEDLEDELQIHGAR-EAI-RAGKGQ---------------------------------------------------------SY--T------------------------V--EEVL--ADLG---L-D	INRKRLDALHAVVKVLSRSTEP-EIAG-TAEILERYLPSLLLLNDYSTGNVPIPKGDESQWVLTYEDAMLFIRSMPFYTQSDLFGRERNGSSQGIVAGLYQTFGGEELYRSTQEKAANLLYQVVKGHPFSDGNKRCAAALFVYFL-NGNGILGETPCLW	1682	Bifidobacterium longum subsp. infantis	MWLNRQQLALLFGRDIKTIVKHIGNALREELNGFSVVAEFATTASDGKTYQVEHYNLDMILSVGYRVKSKEGIYFRRWANSVLKQHLVDGYIINRKRLDALHAVVKVLSRSTEPEIAGTAEILERYLPSLLLLNDYSTGNVPIPKGDESQWVLTYEDAMLFIRSMPFYTQSDLFGRERNGSSQGIVAGLYQTFGGEELYRSTQEKAANLLYQVVKGHPFSDGNKRCAAALFVYFLNGNGILGETPCLWRATPWRRWR	https://www.alphafold.ebi.ac.uk/entry/A0A0M5KVJ2, https://www.uniprot.org/uniprot/A0A0M5KVJ2
job_A	AF-I1QAC9-F1-model_v4	1.9	102	53	7	1	60	37	133	0.364	45	78	160	MT-----------------------------------I---AQIT--AQIE-QLSQSDKLDLLRTIWAALKGNNITIANAALLEDLEDELQIHGARE-AIRA	RCPLPASGQHALAALSPDTTTHPLRLRPLPLQMLGRRRCLL---GWR--QLSDSRTAGNKIFGSLCFSRMLRWCWSDWCLHDLLVDGLGMIVAHQGIAAGHQ	4538	Oryza glaberrima	SPEGLVWKNRRGVAMRGRQIGKRNFFNLSDPAQVWWRCPLPASGQHALAALSPDTTTHPLRLRPLPLQMLGRRRCLLGWRQLSDSRTAGNKIFGSLCFSRMLRWCWSDWCLHDLLVDGLGMIVAHQGIAAGHQVNFSSSSFVELQAEVERQQINQCHPSS	https://www.alphafold.ebi.ac.uk/entry/I1QAC9, https://www.uniprot.org/uniprot/I1QAC9
job_A	AF-A0A7S3TQS1-F1-model_v4	1.1	85	49	6	11	62	7	89	0.344	43	78	158	E--QLSQ--------------------------S-DKLDLLRTIWAALKGNNITIANAALLEDLEDELQIHGAREAIR-AG---K	QLE--LLDPLSSAEAKARLGSLDPSEQFQHFATLYIRYLQIFRKLEESYDQMVHPQKRIDIRKSLDGVMGRLLEVREILVEKNKG	141414	Strombidinopsis acuminata	MVELLDQLELLDPLSSAEAKARLGSLDPSEQFQHFATLYIRYLQIFRKLEESYDQMVHPQKRIDIRKSLDGVMGRLLEVREILVEKNKGINYINLDDVLVDLKLSPEELEVPVPKYFVESQAKALTEREKLLDALLEQNPNLRDNEDEDPFDSMSVDQ	https://www.alphafold.ebi.ac.uk/entry/A0A7S3TQS1, https://www.uniprot.org/uniprot/A0A7S3TQS1
job_A	AF-A0A0K8RAZ8-F1-model_v4	10	40	34	2	24	62	69	107	0.308	37	78	130	T-IWAALKGNNITIANAALLEDLEDELQIHGAREAIRAGK	GF-QKFIGHANTSVCRLIECLQQNHALVATALIQAQRGEP	34613	Ixodes ricinus	MDYFDCTYVNGPFPLCFCSFCGGTQSEFFPLPDCPPTTTGVPPVCWNMYDATLQDKYRTNNTCEGWNTGFQKFIGHANTSVCRLIECLQQNHALVATALIQAQRGEPPQKCLRKTILRLQNHLKIIFEGF	https://www.alphafold.ebi.ac.uk/entry/A0A0K8RAZ8, https://www.uniprot.org/uniprot/A0A0K8RAZ8
job_A	AF-Q252W1-F1-model_v4	7	57	47	3	14	65	17	72	0.475	46	78	72	SQ-SDKLDLLRTIWAALKGNN----ITIANAALLEDLEDELQIHGAREAIRAGKGQS	DELDAFIHENKKALFSLRAEVGLQNKAV-KTHLFSMYKKNIARSMTVKQEKEGKIDG	264202	Chlamydia felis Fe/C-56	MAGKKKLLAELREKSTDELDAFIHENKKALFSLRAEVGLQNKAVKTHLFSMYKKNIARSMTVKQEKEGKIDG	https://www.alphafold.ebi.ac.uk/entry/Q252W1, https://www.uniprot.org/uniprot/Q252W1
job_A	AF-O07919-F1-model_v4	10.9	55	41	2	13	60	12	65	0.425	43	78	81	LSQSDKLDLLRTIWAALKGNNI-------TIANAALLEDLEDELQIHGAREAIRA	VDLHEIVNFKTLCIAKSKLMQGLVFDQELKDLMEKDVQQSIQDLTELQAVYE-RA	224308	Bacillus subtilis subsp. subtilis str. 168	MDHQTLAAHEAVDLHEIVNFKTLCIAKSKLMQGLVFDQELKDLMEKDVQQSIQDLTELQAVYERASFQAPVPQSRPTPIIN	https://www.alphafold.ebi.ac.uk/entry/O07919, https://www.uniprot.org/uniprot/O07919
job_A	AF-Q9UZ84-F1-model_v4	13.4	52	41	3	14	63	56	105	0.403	45	78	105	S-QS-DKLDLLRTIWAALKGNNITIANAALLEDLEDELQIHGAREAIRAGKG	MKGVEEVLMEKFKDLAFSL--PKDVNELMQHLDAMEKLLTIIERYRKLEGRG	272844	Pyrococcus abyssi GE5	MITDEEIRKVIAPLLLSGAKMLDKHCPKCGSPLFEKDGRVFCPVCEYREKKKREEMKGVEEVLMEKFKDLAFSLPKDVNELMQHLDAMEKLLTIIERYRKLEGRG	https://www.alphafold.ebi.ac.uk/entry/Q9UZ84, https://www.uniprot.org/uniprot/Q9UZ84
job_A	AF-A7NEH3-F1-model_v4	7.8	51	46	1	15	64	91	141	0.402	50	78	145	QSDKLDLLRTIWAALKGNN-ITIANAALLEDLEDELQIHGAREAIRAGKGQ	NQAEAEKARARAKEVLKNPDASKLDIEAANKRLKEADARLKALNSSNGLYY	458234	Francisella tularensis subsp. holarctica FTNF002-00	MTKKYLKVDVVSPLGSVFKGEADMVSLRGSAGEMGIVYGHTELLSTLPAGVVNVRKGQHTDVLYVSGGIVEVTPTRVTIMVDDMERAENLNQAEAEKARARAKEVLKNPDASKLDIEAANKRLKEADARLKALNSSNGLYYSKDD	https://www.alphafold.ebi.ac.uk/entry/A7NEH3, https://www.uniprot.org/uniprot/A7NEH3
job_A	AF-Q5NIK2-F1-model_v4	7.8	51	46	1	15	64	91	141	0.402	50	78	145	QSDKLDLLRTIWAALKGNN-ITIANAALLEDLEDELQIHGAREAIRAGKGQ	NQAEAEKARARAKEVLKNPDASKLDIEAANKRLKEADARLKALNSSNGLYY	177416	Francisella tularensis subsp. tularensis SCHU S4	MTKKYLKVDVVSPLGSVFKGEADMVSLRGSAGEMGIAYGHTELLSTLPAGVVNVRKDQHTDVLYVSGGIVEVTPTRVTIMVDDMERAENLNQAEAEKARARAKEVLKNPDASKLDIEAANKRLKEADARLKALNSSNGLYYSKDD	https://www.alphafold.ebi.ac.uk/entry/Q5NIK2, https://www.uniprot.org/uniprot/Q5NIK2
job_A	AF-Q0BK85-F1-model_v4	7.8	51	46	1	15	64	91	141	0.402	50	78	145	QSDKLDLLRTIWAALKGNN-ITIANAALLEDLEDELQIHGAREAIRAGKGQ	NQAEAEKARARAKEVLKNPDASKLDIEAANKRLKEADARLKALNSSNGLYY	393011	Francisella tularensis subsp. holarctica OSU18	MTKKYLKVDVVSPLGSVFKGEADMVSLRGSAGEMGIVYGHTELLSTLPAGVVNVRKGQHTDVLYVSGGIVEVTPTRVTIMVDDMERAENLNQAEAEKARARAKEVLKNPDASKLDIEAANKRLKEADARLKALNSSNGLYYSKDD	https://www.alphafold.ebi.ac.uk/entry/Q0BK85, https://www.uniprot.org/uniprot/Q0BK85
job_A	AF-B2SEY2-F1-model_v4	7.8	51	46	1	15	64	91	141	0.401	50	78	145	QSDKLDLLRTIWAALKGNN-ITIANAALLEDLEDELQIHGAREAIRAGKGQ	NQAEAEKARVRAKEVLKNPDASKLDIEAANKRLKEADARLKALNSSNGLYY	441952	Francisella tularensis subsp. mediasiatica FSC147	MTKKYLKVDVVSPLGSVFKGEADMVSLRGSAGEMGIAYGHTELLSTLPAGVVNVRKDQHTDVLYVSGGIVEVTPTRVTIMVDDMERAENLNQAEAEKARVRAKEVLKNPDASKLDIEAANKRLKEADARLKALNSSNGLYYSKDD	https://www.alphafold.ebi.ac.uk/entry/B2SEY2, https://www.uniprot.org/uniprot/B2SEY2
job_A	AF-B8D6S8-F1-model_v4	6.1	49	46	0	14	62	89	137	0.386	47	78	138	SQSDKLDLLRTIWAALKGNNITIANAALLEDLEDELQIHGAREAIRAGK	LDRSRILKTKKNAEESIKSNNTKINKDAILLQISKEIAKLRVLEVMDKF	561501	Buchnera aphidicola str. Tuc7 (Acyrthosiphon pisum)	MNFYLDVVSLTKTIFSGFVEKIRVSGSEGELGIYPGHAQLLSILKPGMVYIFHKKDKKEECIYISGGILEVQPSVVSILADVAIHAIDLDRSRILKTKKNAEESIKSNNTKINKDAILLQISKEIAKLRVLEVMDKFK	https://www.alphafold.ebi.ac.uk/entry/B8D6S8, https://www.uniprot.org/uniprot/B8D6S8
job_A	AF-B0RWC1-F1-model_v4	6.1	49	46	0	14	62	89	137	0.377	46	78	140	SQSDKLDLLRTIWAALKGNNITIANAALLEDLEDELQIHGAREAIRAGK	IDEAAVRKAKEEAERLLANRGDTVDVEQAQRQLAEATVQLQALERLRRT	509169	Xanthomonas campestris pv. campestris str. B100	MSTIRCDIVSAEQEIFRGEATLVVATGELGELGIAPKHAPLITRLKPGKVVVTTASGEQLDFAISGGILEVQPQVVTVLVDTAIRAQDIDEAAVRKAKEEAERLLANRGDTVDVEQAQRQLAEATVQLQALERLRRTLKH	https://www.alphafold.ebi.ac.uk/entry/B0RWC1, https://www.uniprot.org/uniprot/B0RWC1
job_A	AF-Q9PE86-F1-model_v4	6.2	48	45	0	15	62	90	137	0.371	45	78	140	QSDKLDLLRTIWAALKGNNITIANAALLEDLEDELQIHGAREAIRAGK	DEVAVRKAKEEAERILANRGETIDVAKAQQQLVEAVVQMQALERLRRT	160492	Xylella fastidiosa 9a5c	MSTIRCDIVSAEQEIFHGEATLVVATGELGELGIVPKHAPLITRLKPGKVIITTVNGEQLDFAISGGILEVQPQVVTILADSAIRADTIDEVAVRKAKEEAERILANRGETIDVAKAQQQLVEAVVQMQALERLRRTVKH	https://www.alphafold.ebi.ac.uk/entry/Q9PE86, https://www.uniprot.org/uniprot/Q9PE86
job_A	AF-P25354-F1-model_v4	2.1	142	60	6	1	65	99	238	0.369	52	78	239	M----T----------------------------------------IAQITAQIEQLSQSDKLDLLRTIWAALKG--------------------------------NNITIANAALLEDLEDELQIHGAREAIRAGK-GQS	PFNVYISDEGFRIKLLLEVITHRPAVKGKEWRAITDNMNQYLLDNGLWSTRYYF-YSS-ERCYKFFRFLVKEKPPGVNVNSSVKDATSTQIDAPANEASNEVIKCFSFSSDPIFEAYFVKAVEVEKQAQQEYWRKQYPDADI	559292	Saccharomyces cerevisiae S288C	MQPHLDNNSNNDDVKLDTLGEQNVLSSAENITLPEDTFKSYMTYLLYEMAHYKPMIFSFLALSVSILIVVIFHNVKACDVVFGFSIFVTSILFLSTLIPFNVYISDEGFRIKLLLEVITHRPAVKGKEWRAITDNMNQYLLDNGLWSTRYYFYSSERCYKFFRFLVKEKPPGVNVNSSVKDATSTQIDAPANEASNEVIKCFSFSSDPIFEAYFVKAVEVEKQAQQEYWRKQYPDADIP	https://www.alphafold.ebi.ac.uk/entry/P25354, https://www.uniprot.org/uniprot/P25354
job_A	AF-Q6Q7K0-F1-model_v4	1.8	54	48	4	13	61	47	100	0.361	39	78	106	L--SQ-S-DKLDLLRTIWAALKGN-NITIANAALLEDLEDELQIHGAREAIRAG	CGLMLKLKWCAWVAVYCSFISFANSRSSEDTKQMMSSFMLSISAVVMSYLQNPQ	9823	Sus scrofa	MSANSMSDPRSPNKVLRYKPPPSECNPALDDPTPDYMNLLGMIFSMCGLMLKLKWCAWVAVYCSFISFANSRSSEDTKQMMSSFMLSISAVVMSYLQNPQPMTPPW	https://www.alphafold.ebi.ac.uk/entry/Q6Q7K0, https://www.uniprot.org/uniprot/Q6Q7K0
job_A	AF-Q795M8-F1-model_v4	2.9	102	53	8	5	62	3	102	0.331	51	78	328	QITAQIEQL-SQSDKLDLLRTIWAALKG--N----------------N---I---------------------TI-ANAALLEDLEDELQIHGAREAIRAGK	S-NRIFISWLRWP-LFIRIGVIILCLILLFGQIIYILEPKQFTSVFEGIWWAVVTVSTVGYGDYVPHTPLGQAAGILLILSGASFVTAYFATLSAAAFSRQH	224308	Bacillus subtilis subsp. subtilis str. 168	MKSNRIFISWLRWPLFIRIGVIILCLILLFGQIIYILEPKQFTSVFEGIWWAVVTVSTVGYGDYVPHTPLGQAAGILLILSGASFVTAYFATLSAAAFSRQHRYIEGKVAYKGRDHIILIGWNEKTNRLLKDLQLAAPSKTVVLIDESLTEGPLIENVHFIRGHAADDGTLKRANITEAESVMITADQYKSETDADMLSVLTLLSVKGLNPLAYCIVEILTDRFVTNAERAGANQIIGTSEFISRAMLQHYQVKLRPSKQQNGIKLTLDQHVELLAVPDELKGAAYKTCVLYFLDHNTTIIGIQKKEGPMLSPPLTYKVLETDQFLAI	https://www.alphafold.ebi.ac.uk/entry/Q795M8, https://www.uniprot.org/uniprot/Q795M8
job_A	AF-A1B8P1-F1-model_v4	2.8	139	54	7	3	61	11	148	0.324	39	78	148	IAQITA------------------------------------------------------------------QIEQ-LSQS-DKLDLLRTIWAALKGNNI--------TIANAALLEDLEDE-LQ---IHGAREAIRAG	SPERNLVSVPVREVRLPGADGDLTAMPGHAPAIVNLRPGLVTVVAGDGSETEFAVTGGFAEINNESVTLLAERGHPRAEMTQEVFNEMMAQARRRVEAAKERESAGEELVAAAVKLLADMEALGTHIGLDPNH-ANFPH	318586	Paracoccus denitrificans PD1222	MADTMQFDLVSPERNLVSVPVREVRLPGADGDLTAMPGHAPAIVNLRPGLVTVVAGDGSETEFAVTGGFAEINNESVTLLAERGHPRAEMTQEVFNEMMAQARRRVEAAKERESAGEELVAAAVKLLADMEALGTHIGLDPNHANFPH	https://www.alphafold.ebi.ac.uk/entry/A1B8P1, https://www.uniprot.org/uniprot/A1B8P1

## Sheet: Foldseek- EvoAT2
query	target	seqId	alnLength	mismatches	gapsOpened	qStartPos	qEndPos	dbStartPos	dbEndPos	eval	score	qLen	dbLen	qAln	dbAln	targetTaxID	targetTaxName	targetSequence	targetHref
job_A	AF-A6T9Q5-F1-model_v4	7.1	70	38	9	8	65	4	58	0.411	39	84	75	VQNLLYQVDVDQLSEEERVKALQTLFAILREQFGISDEAAFDYIE-DLL---------DMAHARQ--AVE	VD--IKCFP-RELTDEQKTALAADITEVLIRHLNSKESAVS--VAL--TQVEPDAWQA------VWD--S	272620	Klebsiella pneumoniae subsp. pneumoniae MGH 78578	MPHVDIKCFPRELTDEQKTALAADITEVLIRHLNSKESAVSVALTQVEPDAWQAVWDSEIAPQMAQLIKQPGYSM	https://www.alphafold.ebi.ac.uk/entry/A6T9Q5, https://www.uniprot.org/uniprot/A6T9Q5
job_A	AF-B5XWY0-F1-model_v4	7.1	70	38	9	8	65	4	58	0.411	39	84	75	VQNLLYQVDVDQLSEEERVKALQTLFAILREQFGISDEAAFDYIE-DLL---------DMAHARQ--AVE	VD--IKCFP-RELTDEQKTALAADITEVLIRHLNSKESAVS--VAL--TQVEPDAWQA------VWD--S	507522	Klebsiella pneumoniae 342	MPHVDIKCFPRELTDEQKTALAADITEVLIRHLNSKESAVSVALTQVEPDAWQAVWDSEIAPQMAQLIKKPGYSM	https://www.alphafold.ebi.ac.uk/entry/B5XWY0, https://www.uniprot.org/uniprot/B5XWY0
job_A	AF-P05043-F1-model_v4	6	100	52	10	1	83	2	76	0.405	40	84	85	M--TASDERVQNLLY--QVDVDQLSEEERVKALQTLFAILRE-----QFGISDEAAFDYIEDLLDMAHARQAVEEYEQGQGISH--------EQVMSELG	GGS-SEQERLLVSIDEK---------------RKLMIDAARKQGFTG---HDTIRHSQELDCLINEYHQLMQENEHS---QGIQGLVKKLGL--WP-RRD	224308	Bacillus subtilis subsp. subtilis str. 168	MGGSSEQERLLVSIDEKRKLMIDAARKQGFTGHDTIRHSQELDCLINEYHQLMQENEHSQGIQGLVKKLGLWPRRDVMPAYDANK	https://www.alphafold.ebi.ac.uk/entry/P05043, https://www.uniprot.org/uniprot/P05043
job_A	AF-P76521-F1-model_v4	5.9	67	42	8	7	70	4	52	0.379	37	84	80	R-VQNLLYQ-VDVDQLSEEERVKALQTLFAILREQFGISDEAAFDYIEDLLDMAHARQAVEEYE-QG	LW-MFLALCI--------------V-CVSGYIGQ-V-LNVVSAVSSFFGMVILAALIYYFTMWLTGG	83333	Escherichia coli K-12	MINLWMFLALCIVCVSGYIGQVLNVVSAVSSFFGMVILAALIYYFTMWLTGGNELVTGIFMFLAPACGLMIRFMVGYGRR	https://www.alphafold.ebi.ac.uk/entry/P76521, https://www.uniprot.org/uniprot/P76521
job_A	AF-O34892-F1-model_v4	4.6	151	62	15	4	82	8	148	0.359	45	84	191	SDERVQNLLYQV-DVDQ--LSE-EERVKALQTL-----FAILREQFGISDEAAFDYIEDLLDMAHARQAVEEYE-QG-----------QG------------------------------------IS--------------HEQVMSE-L	TQKMIVDAAAEIADQEGVN--GV--SLAAL-SKKMNVRPPSLY-NH-I---NGLQAIRAELAVRGLTKLFDQMADSVTERKGDSAMLSLAHAYVDFAIENPGYYEAALLKVHDKRTEIVSDQIVCLVTKLLIENGYASEKTAIHATRGLRS	224308	Bacillus subtilis subsp. subtilis str. 168	MSPRIGLTQKMIVDAAAEIADQEGVNGVSLAALSKKMNVRPPSLYNHINGLQAIRAELAVRGLTKLFDQMADSVTERKGDSAMLSLAHAYVDFAIENPGYYEAALLKVHDKRTEIVSDQIVCLVTKLLIENGYASEKTAIHATRGLRSLLHGFTVLIAKEAFEREEDILESLSFSIRTFLSGLLINNKNIM	https://www.alphafold.ebi.ac.uk/entry/O34892, https://www.uniprot.org/uniprot/O34892
job_A	AF-Q6BKN1-F1-model_v4	2.5	119	48	13	1	71	23	121	0.359	41	84	126	MTA-S-----------------------D--ERVQN-LLY--Q---VDV------DQLSEEERVKALQTLF-AI---------LREQFGISDEAAFDYIEDLLDMAHARQAVEEYEQGQ	LTTDEVIKDKGKVDFTKGGVENYKFYPDNPVNHRHKY-RWSMKEPSKYYDPCEES-----------R-QASINCMLRNQEDKT-------VCQDFFDAYKECKKDFFNKKVADRRQGKG	284592	Debaryomyces hansenii CBS767	MSDESQINQENQKETRKKDDSPLTTDEVIKDKGKVDFTKGGVENYKFYPDNPVNHRHKYRWSMKEPSKYYDPCEESRQASINCMLRNQEDKTVCQDFFDAYKECKKDFFNKKVADRRQGKGGWGIW	https://www.alphafold.ebi.ac.uk/entry/Q6BKN1, https://www.uniprot.org/uniprot/Q6BKN1
job_A	AF-Q5B4S6-F1-model_v4	4.2	70	41	6	9	70	36	87	0.351	35	84	88	QNLLYQ--VDVDQLSEEERVKALQTLFAILR-E-----QFGISDEAAFDYIEDLLDMAHARQAVEEYEQG	YYDPCQDF--------------A-DRSLRCMKRNPDDR---DMCHDYFQAYRDCKKQWLTQKKLGSSSTA	227321	Aspergillus nidulans FGSC A4	MASHPEQQSSSSSADVSSSSWGKVERKFTNKSASEYYDPCQDFADRSLRCMKRNPDDRDMCHDYFQAYRDCKKQWLTQKKLGSSSTAK	https://www.alphafold.ebi.ac.uk/entry/Q5B4S6, https://www.uniprot.org/uniprot/Q5B4S6
job_A	AF-P0CAW9-F1-model_v4	8	75	56	7	2	74	232	295	0.337	49	84	295	TASDERVQNLLYQ-VDVDQLSEEERVKAL-QTLFAILREQFGISDEAAFDYIEDLLDMAHARQAVEEYEQGQGIS	VELTDRERHILTERRLK-DD----P--TTLEELAAQY-G---VSRERVRQIEVRAFEKLQKTMREAAIAKNMVDA	190650	Caulobacter vibrioides CB15	MAVNSLSVMSPDGGLSRYLTEIRKFPMLSKDEEFMLAQRWKEHQDPQAAHKMVTSHLRLVAKIAMGYRGYGLPIGEVISEGNVGLMQAVKKFEPEKGFRLATYAMWWIRASIQEYILRSWSLVKMGTTAAQKKLFFNLRKAKSQIAAFQEGDLHPDQVSQIATKLGVLDSEVISMNRRLSGPDASLNAPLRADGESEWQDWLADEEQVSQETRVAEDEEKSLRMSLLEEAMVELTDRERHILTERRLKDDPTTLEELAAQYGVSRERVRQIEVRAFEKLQKTMREAAIAKNMVDA	https://www.alphafold.ebi.ac.uk/entry/P0CAW9, https://www.uniprot.org/uniprot/P0CAW9
job_A	AF-Q5SCZ8-F1-model_v4	9.3	43	35	3	42	80	58	100	0.337	36	84	100	ISDEAAFDYIEDLLDMAHARQAVEEYEQGQ-G--I-SHEQVMS	GEILSVFVIAVAAAEAAIGSAIVLAIYRNRESIRIDQFNLLKW	37429	Huperzia lucidula	MFGHALLLGAFPFCIGIYGLITSRNTVRALMCLELIFNAVNVNFVTFPNYLDIQQIKGEILSVFVIAVAAAEAAIGSAIVLAIYRNRESIRIDQFNLLKW	https://www.alphafold.ebi.ac.uk/entry/Q5SCZ8, https://www.uniprot.org/uniprot/Q5SCZ8
job_A	AF-P0AD18-F1-model_v4	2.5	117	61	10	1	71	81	190	0.336	43	84	195	MTASDE-----------------------RV-QNLLYQVD----------------VDQ--LSEEER-VKALQTLFAILREQ--FGIS-DEAAFDYIEDLLDMAHARQAVEEYEQGQ	AGVAVMGRVIWWMARNYPQRPSLAHCMVFAGYVATPLFLSGLVALYPLVWLCALVGTVALF----YTG-YLLYLGIPSFLNINK--EEGLSFSSSTLAIGVLVLEVLLALTVILWGY	199310	Escherichia coli CFT073	MSHVWGLFSHPDREMQVINRENETISHHYTHHVLLMAAIPVICAFIGTTQIGWNFGDGTILKLSWFTGLALAVLFYGVMLAGVAVMGRVIWWMARNYPQRPSLAHCMVFAGYVATPLFLSGLVALYPLVWLCALVGTVALFYTGYLLYLGIPSFLNINKEEGLSFSSSTLAIGVLVLEVLLALTVILWGYGYRLF	https://www.alphafold.ebi.ac.uk/entry/P0AD18, https://www.uniprot.org/uniprot/P0AD18
job_A	AF-B8H3C3-F1-model_v4	7.8	76	55	10	2	74	232	295	0.334	49	84	295	TASDERVQN-LLY-QVDVDQLSEEERVKAL-QTLFAILREQFGISDEAAFDYIEDLLDMAHARQAVEEYEQGQGIS	VELTDRERHILTER-RLK-DD----P--TTLEELAAQY-G--V-SRERVRQIEVRAFEKLQKTMREAAIAKNMVDA	565050	Caulobacter vibrioides NA1000	MAVNSLSVMSPDGGLSRYLTEIRKFPMLSKDEEFMLAQRWKEHQDPQAAHKMVTSHLRLVAKIAMGYRGYGLPIGEVISEGNVGLMQAVKKFEPEKGFRLATYAMWWIRASIQEYILRSWSLVKMGTTAAQKKLFFNLRKAKSQIAAFQEGDLHPDQVSQIATKLGVLDSEVISMNRRLSGPDASLNAPLRADGESEWQDWLADEEQVSQETRVAEDEEKSLRMSLLEEAMVELTDRERHILTERRLKDDPTTLEELAAQYGVSRERVRQIEVRAFEKLQKTMREAAIAKNMVDA	https://www.alphafold.ebi.ac.uk/entry/B8H3C3, https://www.uniprot.org/uniprot/B8H3C3
job_A	AF-P50512-F1-model_v4	5.9	84	54	13	1	77	237	302	0.322	48	84	302	M-T-AS--DE-RVQ-NLLYQVDVDQLSEEERVKALQTLFAILREQFGISDEAAFDYIEDLLDMAHARQAVEEYEQG-QGISHEQ	DKLN-DREKHI-LTE-RRLSD--------N---P--KTLEELSQVYGVSRERVRQIEVRAFDKLQKAIMELAGDRKLLPAM--A	264203	Zymomonas mobilis subsp. mobilis ZM4 = ATCC 31821	MATSSTLPAVVPALGGDQSLNHYLADIRKFPILKPEEEYMLAKRFQEHQDPKAASRLVTSHLRLVAKIAMGYRGYGLPVSELISEGNIGLMQGVKKFDPERGFRLATYAIWWIKASIQEYILRSWSLVKMGTTAAQKKLFFNLRRLKSNMNAFEDGDLKPDEVDSIATNLGVSNEEVVNMNRRMAMGGDSSLNITMREDGEGQMQDWLVDQEPLQDQQIEEEEESLVRHKLLIEAMDKLNDREKHILTERRLSDNPKTLEELSQVYGVSRERVRQIEVRAFDKLQKAIMELAGDRKLLPAMA	https://www.alphafold.ebi.ac.uk/entry/P50512, https://www.uniprot.org/uniprot/P50512
job_A	AF-Q3KKK7-F1-model_v4	5	118	47	13	1	63	7	114	0.310	38	84	168	MTASDERVQNLLYQVDVDQL-SEEER-VKALQTLFAILRE-Q-------------------------------F-------------------G--ISDEAAFDYIEDLLDMAHARQA	DKA--CA--P--VRASRPFPK-Q-KLRELVLQALYAL-EIDPEGEDSLVSLLMTEASVSKKNAAYALMFCRAIRANQPDLDALLDATIRTTTLARLTIIERNILRMMLFEHQQN-QDC	315277	Chlamydia trachomatis A/HAR-13	MSVMASDKACAPVRASRPFPKQKLRELVLQALYALEIDPEGEDSLVSLLMTEASVSKKNAAYALMFCRAIRANQPDLDALLDATIRTTTLARLTIIERNILRMMLFEHQQNQDCCPVPVAILIAETTRLIKKFSYSEGSSLILAVLGSIFDHPAPALDAPLEPTSMCG	https://www.alphafold.ebi.ac.uk/entry/Q3KKK7, https://www.uniprot.org/uniprot/Q3KKK7
job_A	AF-P59249-F1-model_v4	0.5	182	50	5	6	82	8	163	0.302	40	84	207	ERVQNLLY-QVDVDQLSEEERVKALQTLFAILREQFG-----------------------ISDEAAFDYIEDLLDMAHARQAVEEYEQGQGI---------------------------------------------------------------------------------SHEQVMSEL	LLGYIFGCI------------------HGSQIVGKLKGINIKDGGVKNAGASNTTILLGWKYGIVVALIDIFKATAAIFLLLILLQGNAIPTQEQHIYIYLTALFVIIGHNYPITMQFSGGKGTASLVGALIAIDWRIALIGIGVLILFTIATDYLAVGVLSMYISFLITTYY--------I	221109	Oceanobacillus iheyensis HTE831	MYYVIASLLGYIFGCIHGSQIVGKLKGINIKDGGVKNAGASNTTILLGWKYGIVVALIDIFKATAAIFLLLILLQGNAIPTQEQHIYIYLTALFVIIGHNYPITMQFSGGKGTASLVGALIAIDWRIALIGIGVLILFTIATDYLAVGVLSMYISFLITTYYIFGLAPFFIVVGLSVLSIYKHIENYKRIIGKEETKLSSMFGKKAS	https://www.alphafold.ebi.ac.uk/entry/P59249, https://www.uniprot.org/uniprot/P59249
job_A	AF-A0A662RKT3-F1-model_v4	5.1	77	52	8	8	72	1	68	0.562	53	84	73	V--QNLL--YQV------DVDQ--LSEEERVKALQTLFAILREQFGISDEAAFDYIEDLLDMAHARQAVEEYEQGQG	MYG---ATP--CLILGWL---APVNVLIAPIWSVLLIIGGLIELHELSPGRSIIAVILAILVPVIVCIVAMKPL-VS	2250255	Methanosarcinales archaeon	MYGATPCLILGWLAPVNVLIAPIWSVLLIIGGLIELHELSPGRSIIAVILAILVPVIVCIVAMKPLVSLLLSI	https://www.alphafold.ebi.ac.uk/entry/A0A662RKT3, https://www.uniprot.org/uniprot/A0A662RKT3
job_A	AF-A0A2M8HN20-F1-model_v4	5.4	73	55	9	4	71	6	69	0.553	51	84	69	SD-ERVQNLLYQV--DVDQ-LSEEERV-KALQTLFAILREQFGISDEAAFDYIEDLLDMAHARQAVEEYEQGQ	TEL-AA-DNLIQVRLNPELV-----KDA-KV-VFVKSFEKDYDTNNNLANEIFRWFIESHKKVADGAKKQKSA	178	Leptospira sp.	MNKEVTELAADNLIQVRLNPELVKDAKVVFVKSFEKDYDTNNNLANEIFRWFIESHKKVADGAKKQKSA	https://www.alphafold.ebi.ac.uk/entry/A0A2M8HN20, https://www.uniprot.org/uniprot/A0A2M8HN20
job_A	AF-A0A2G6CE45-F1-model_v4	8.2	85	56	9	1	71	8	84	0.516	51	84	85	MTASDERVQNLLYQV--DVDQLSEEERVKALQTLFAILR--E---------QFGIS-DEAAFDYIEDLLDMAHARQAVEEYEQGQ	IY-TLPVIALRFKAIRRKG--F---SL-ALGRWAVAVLVSFAVKVLGVSPE-VVTIVCVFATFFIGYNLIFAYSLIQIEHLCRRR	1948890	Rhodobacterales bacterium	MFTFHALIYTLPVIALRFKAIRRKGFSLALGRWAVAVLVSFAVKVLGVSPEVVTIVCVFATFFIGYNLIFAYSLIQIEHLCRRRG	https://www.alphafold.ebi.ac.uk/entry/A0A2G6CE45, https://www.uniprot.org/uniprot/A0A2G6CE45
job_A	AF-A0A6B1NNZ3-F1-model_v4	6.2	64	55	5	2	62	2	63	0.511	46	84	63	TA-SDERVQNLLYQ-VD-VDQLSEEERVKALQTLFAILREQFGISDEAAFDYIEDLLDMAHARQ	ARIVFVLTDALH-HQAAAADSDPV-TAKVVARSILLAIHAFTDADSQDALALLRALRNQVLHAR	2690248	Streptomyces sp. SID1034	MARIVFVLTDALHHQAAAADSDPVTAKVVARSILLAIHAFTDADSQDALALLRALRNQVLHAR	https://www.alphafold.ebi.ac.uk/entry/A0A6B1NNZ3, https://www.uniprot.org/uniprot/A0A6B1NNZ3
job_A	AF-A0A842SA59-F1-model_v4	6.8	102	55	8	2	71	12	105	0.502	56	84	115	TASDER----------------------V---QNL---LYQV---DVDQ-LSEEERVKALQTLFAILREQFGISDEAAFDYIEDLLDMAHARQAVEEYEQGQ	IFVISSLPLYFAVKILKGKTSLLKTVIVNFIS--GIVI---SAVY---SRFRFFGGLLSFFLLIWIYREVFRLKWYKAFFAWLLQGIIVAVFYTLLLLFGLL	2026803	Candidatus Woesearchaeota archaeon	MNIVSFVIRIIIFVISSLPLYFAVKILKGKTSLLKTVIVNFISGIVISAVYSRFRFFGGLLSFFLLIWIYREVFRLKWYKAFFAWLLQGIIVAVFYTLLLLFGLLFGLSLFAGVF	https://www.alphafold.ebi.ac.uk/entry/A0A842SA59, https://www.uniprot.org/uniprot/A0A842SA59
job_A	AF-A0A2V3IQ20-F1-model_v4	11.8	76	57	7	8	79	13	82	0.501	55	84	108	V-QNLLYQVDVDQLSEEERVKALQTLFAILREQFGISDEAAFDYIEDLLDMAHARQAVEEYEQ-GQGISH--EQVM	AV-TLDREKASDETSL--QK-LLLFDAAGSLKARKSSLAGAATLVLERSIRGEAKAGERNQLGPRAVPSSEM--ER	448386	Gracilariopsis chorda	MYYWSVSEARLGAVTLDREKASDETSLQKLLLFDAAGSLKARKSSLAGAATLVLERSIRGEAKAGERNQLGPRAVPSSEMERARSSTARRLRVCERRVERMAAGVKLE	https://www.alphafold.ebi.ac.uk/entry/A0A2V3IQ20, https://www.uniprot.org/uniprot/A0A2V3IQ20
job_A	AF-A0A2V2U7G9-F1-model_v4	6.5	92	59	12	2	71	2	88	0.494	52	84	101	T-ASDERVQNLL-YQV-DV-------------DQ--LSEEERVKALQTLFAILREQF-G---ISDEAAFDYIEDLLDMAHARQAVEEYEQGQ	LV-TA-AGP-ILY-ALVLIISTSLISFVIGNQ-SATITSLGLIIAFVAWIYVFKRGFETGWIKAVGIALFAIVLFVFMSIVIALITHVLVPN	2026795	Thaumarchaeota archaeon	MLVTAAGPILYALVLIISTSLISFVIGNQSATITSLGLIIAFVAWIYVFKRGFETGWIKAVGIALFAIVLFVFMSIVIALITHVLVPNLPPMITTQSFRSV	https://www.alphafold.ebi.ac.uk/entry/A0A2V2U7G9, https://www.uniprot.org/uniprot/A0A2V2U7G9
job_A	AF-A0A440KLD3-F1-model_v4	11.9	84	50	10	1	70	8	81	0.493	48	84	81	MTASDERVQNLLY--Q--------VDVDQ--LSEEER-VKALQTLFAILR-EQFGISDEAAFDYIEDLLDMAHARQAVEEYEQG	NL-LSGRFVREVIGPAVKSGATDAELMVLFE-----SV--QF-GMMEILHRHY-AMDPATAVSLCEGSLHSAIERFAGARNIAG	1871066	Mesorhizobium sp.	MADSDLHNLLSGRFVREVIGPAVKSGATDAELMVLFESVQFGMMEILHRHYAMDPATAVSLCEGSLHSAIERFAGARNIAG	https://www.alphafold.ebi.ac.uk/entry/A0A440KLD3, https://www.uniprot.org/uniprot/A0A440KLD3
job_A	AF-A0A5E4LB31-F1-model_v4	11.4	61	45	7	4	59	14	70	0.491	45	84	70	SD-ER--VQNL-LYQV-DVDQLSEEERVKALQTLFAILREQFGISDEAAFDYIEDLLDMAH	KMS-EKQK--KLLADIARNKIPSTAKRIAAMRIAINSLVKKHRMTREDAAVRLAEYAE-TL	115547	uncultured archaeon	MGIPKGGGRKSGWKMSEKQKKLLADIARNKIPSTAKRIAAMRIAINSLVKKHRMTREDAAVRLAEYAETL	https://www.alphafold.ebi.ac.uk/entry/A0A5E4LB31, https://www.uniprot.org/uniprot/A0A5E4LB31
job_A	AF-A0A529ZQN9-F1-model_v4	9.6	83	58	6	3	82	13	81	0.491	49	84	84	AS-DERVQNLLYQVDV--DQLSEEERVKALQTLFAILREQFGISDEAAFDYIEDLLDMAHARQAVEEYEQGQGISHEQVMSEL	TAAAFAAGFVDSIAGGGG-----------L-ITIPALLLA-GFSPVAALGTNKLQGMFGSGSATIHYAANGQVDLR-RQLPSA	1871066	Mesorhizobium sp.	MIDLTLQTVLMLTAAAFAAGFVDSIAGGGGLITIPALLLAGFSPVAALGTNKLQGMFGSGSATIHYAANGQVDLRRQLPSALLA	https://www.alphafold.ebi.ac.uk/entry/A0A529ZQN9, https://www.uniprot.org/uniprot/A0A529ZQN9
job_A	AF-A0A2V2UA79-F1-model_v4	3.3	119	67	5	1	80	11	120	0.489	57	84	132	MTASDERVQNLLYQVDVDQLSEEERVKALQTLFAILREQFGISDEAAFDYIEDLLDMAHARQAVEEYEQGQG---------------------------------------ISHEQVMS	QQRGRIALDLEHENILE--E----D--ERR-IDTKICILYGVEVEEAKEIHANYHSDRLHFLLRDRARKHGMTESTFSKKLESLNFYSYAYMVSRGQLMEMAAVDILYKGLCISENNGP	2026795	Thaumarchaeota archaeon	MDNSHNRSKSQQRGRIALDLEHENILEEDERRIDTKICILYGVEVEEAKEIHANYHSDRLHFLLRDRARKHGMTESTFSKKLESLNFYSYAYMVSRGQLMEMAAVDILYKGLCISENNGPNNFDDRYISFYG	https://www.alphafold.ebi.ac.uk/entry/A0A2V2UA79, https://www.uniprot.org/uniprot/A0A2V2UA79
job_A	AF-A0A2E8DIR5-F1-model_v4	8.1	61	42	7	13	69	14	64	0.489	43	84	64	Y-QVDVDQ--LSEEER-VKALQTLFAILREQFGISDEAAFDYIEDLLDMAHARQAVEEYEQ	LH--SKKFLY-----AV--TG-IVTPFLMTHFGWGADVAETVWQTFLVLILGQGVADINKK	1871037	Flavobacteriaceae bacterium	MKNWLTNVVVGQILHSKKFLYAVTGIVTPFLMTHFGWGADVAETVWQTFLVLILGQGVADINKK	https://www.alphafold.ebi.ac.uk/entry/A0A2E8DIR5, https://www.uniprot.org/uniprot/A0A2E8DIR5
job_A	AF-A0A843ECD9-F1-model_v4	9.5	63	49	6	1	59	1	59	0.486	46	84	74	MTASDERVQNLLYQVDVDQLSEEERVKALQTLFAILREQFGISDEAAFDYI-ED-LLD--MAH	MNLNTIMKTTYIMDHFN-KLDRSDLKIAMASIIDVWHNENGKTREEARQFTKDLV-KIQE--L	66852	Methanobrevibacter sp.	MNLNTIMKTTYIMDHFNKLDRSDLKIAMASIIDVWHNENGKTREEARQFTKDLVKIQELCHEKFGFFDEEEEQE	https://www.alphafold.ebi.ac.uk/entry/A0A843ECD9, https://www.uniprot.org/uniprot/A0A843ECD9
job_A	AF-G5JMK6-F1-model_v4	10.3	87	45	6	26	84	11	92	0.478	49	84	92	VKALQTL--FAI-----------------LRE---------QFGISDEAAFDYIEDLLDMAHARQAVEEYEQGQGISHEQVMSELGL	TDAA-IVQS--ARDVFKAHNYSLTGALRT--FLTNVAVTGEVDLPSPEELEKERLLRELQAEVKASLTEMAAGQYYTEEELRDYLDI	873449	Streptococcus criceti HS-6	MSKPINIAFKTDAAIVQSARDVFKAHNYSLTGALRTFLTNVAVTGEVDLPSPEELEKERLLRELQAEVKASLTEMAAGQYYTEEELRDYLDI	https://www.alphafold.ebi.ac.uk/entry/G5JMK6, https://www.uniprot.org/uniprot/G5JMK6
job_A	AF-C0C4V5-F1-model_v4	16.3	55	45	1	18	71	30	84	0.478	47	84	84	D-QLSEEERVKALQTLFAILREQFGISDEAAFDYIEDLLDMAHARQAVEEYEQGQ	QNEVEVSYYASELCRLICDLEKKYGYDDLNAFLVLKDILAAVWKNRKKRTNGDNS	553973	[Clostridium] hylemonae DSM 15053	MIERTSDEATDKIDWTKAWSKKYPILGRYQNEVEVSYYASELCRLICDLEKKYGYDDLNAFLVLKDILAAVWKNRKKRTNGDNS	https://www.alphafold.ebi.ac.uk/entry/C0C4V5, https://www.uniprot.org/uniprot/C0C4V5
job_A	AF-A0A2J9VJH7-F1-model_v4	8.5	70	53	7	9	71	16	81	0.477	47	84	85	QNLLYQ--VD---VDQLSE-EERV-KALQTLFAILREQFGISDEAAFDYIEDLLDMAHARQAVEEYEQGQ	LAALIFTVMDGSHFPVIEWP--YEA-YQ-GLVFSFVWGFGVSATVGYLLSILVFIGVAVVCFAVGHKISR	674	Vibrio mimicus	MNRSSIFGIVASLLGLAALIFTVMDGSHFPVIEWPYEAYQGLVFSFVWGFGVSATVGYLLSILVFIGVAVVCFAVGHKISRSMFG	https://www.alphafold.ebi.ac.uk/entry/A0A2J9VJH7, https://www.uniprot.org/uniprot/A0A2J9VJH7
job_A	AF-A0A7C1ZLC7-F1-model_v4	6.5	92	51	10	8	84	8	79	0.476	46	84	79	VQNLLYQV--DV------------DQLSEEERVKALQTLFAILREQFGISDEAAFDYIEDLLDMAHARQAVEEYEQGQGISHEQ-VMSELGL	F-PAGIAIATVSTLTGIGGGILWA--------PFFLLIL-K--L-----TPHDAIVLSLIIQIFGQGSGAIANYKLKKIDW--HLVC-YFCY	2026735	Deltaproteobacteria bacterium	MISAWITFPAGIAIATVSTLTGIGGGILWAPFFLLILKLTPHDAIVLSLIIQIFGQGSGAIANYKLKKIDWHLVCYFCY	https://www.alphafold.ebi.ac.uk/entry/A0A7C1ZLC7, https://www.uniprot.org/uniprot/A0A7C1ZLC7
job_A	AF-A0A349NKD0-F1-model_v4	5.5	90	54	11	4	82	9	78	0.471	46	84	81	S--DER-VQNLLYQV------DVDQLSEEER-VKALQTLFA-ILREQFGISDEAAFDYIEDLLDMAHARQAVEEYEQGQGISHEQVMSEL	YFG-AFVIGIILGLIGGGGSI---------LT--VP-VLVYLFYI-----NPVTATAYSLFVVGISALVGAISNIKKQLIDF--RTAIVF	1871037	Flavobacteriaceae bacterium	MEITQILGYFGAFVIGIILGLIGGGGSILTVPVLVYLFYINPVTATAYSLFVVGISALVGAISNIKKQLIDFRTAIVFSIP	https://www.alphafold.ebi.ac.uk/entry/A0A349NKD0, https://www.uniprot.org/uniprot/A0A349NKD0
job_A	AF-A0A7J6SXE0-F1-model_v4	14.6	89	57	8	4	82	30	109	0.470	54	84	130	SD-ERVQ-NLLYQVDVDQLSEEERVKALQTLFAILREQFGISDEAAFDYIE-DLLDMAHARQAVEEYEQGQGISHEQV-------MSEL	GFG-TLFLIQNIAEQLTSPDTVQHARGMEILSGELRESFGFSAEFAKAHLSETLLRQAWNLRREAFR---ELIDI--HVWDEVSV---V	32597	Perkinsus olseni	GPLHQSTLGQVYLNNKPDNGSLMIEECPRGFGTLFLIQNIAEQLTSPDTVQHARGMEILSGELRESFGFSAEFAKAHLSETLLRQAWNLRREAFRELIDIHVWDEVSVVVDPGIIEQICPVFVLDRHQLH	https://www.alphafold.ebi.ac.uk/entry/A0A7J6SXE0, https://www.uniprot.org/uniprot/A0A7J6SXE0
job_A	AF-A0A6M3JWZ7-F1-model_v4	6.6	90	60	12	1	77	24	102	0.462	51	84	114	MT-ASDERVQNLLYQVDVDQLSEEERVKALQTLFAI-LR--E------Q--FGIS-DEAAFDYIEDLLDMAHARQAVEEYEQGQGISHEQ	FTDGQRKEFRAKL-VDLPN---D--SADADAKLNQMLAGYIMSIEGIEGDIATALAHQTAPFIGRLILQIMQGNAL-S-E---EEAGNSS	1070528	viral metagenome	MGWRLPGKNFTVEFEGRKVVCRPFTDGQRKEFRAKLVDLPNDSADADAKLNQMLAGYIMSIEGIEGDIATALAHQTAPFIGRLILQIMQGNALSEEEAGNSSSSSRSQQSVQTN	https://www.alphafold.ebi.ac.uk/entry/A0A6M3JWZ7, https://www.uniprot.org/uniprot/A0A6M3JWZ7
job_A	AF-A0A428SLT5-F1-model_v4	12.1	66	47	2	7	71	14	69	0.460	46	84	86	RVQNLLYQVDVDQLSEEERVKALQTLFAILREQFGISDEAAF-DYIEDLLDMAHARQAVEEYEQGQ	FLYKIAELVDR----------DRKLLASIDALDNGKTYPAALEGDLDESYSVFRACLHASRTSGIL	131363	Fusarium ambrosium	MVPSDLATVDRCAFLYKIAELVDRDRKLLASIDALDNGKTYPAALEGDLDESYSVFRACLHASRTSGILHLNLKNLRPRKYLRRLP	https://www.alphafold.ebi.ac.uk/entry/A0A428SLT5, https://www.uniprot.org/uniprot/A0A428SLT5
job_A	AF-A0A3A8WHY4-F1-model_v4	2.2	88	59	10	2	76	15	88	0.459	47	84	92	TASDERVQNLLYQVDVDQLSEEER-VKALQTLFAILR-EQFGISDEAAFDYIEDLLDMAHARQAVEEYEQGQ----------GIS-HE	TEMVMAIKDMSAEEYG-------EF--KR-VQIEDTGRTC-PQALGFIKKMFRVIEYTLAMEYLEESDRKEEEKCLISGLLP--AR-M	2320098	bacterium D16-59	MSERELIIRCIPQMTEMVMAIKDMSAEEYGEFKRVQIEDTGRTCPQALGFIKKMFRVIEYTLAMEYLEESDRKEEEKCLISGLLPARMGQTL	https://www.alphafold.ebi.ac.uk/entry/A0A3A8WHY4, https://www.uniprot.org/uniprot/A0A3A8WHY4
job_A	AF-D8N998-F1-model_v4	13.1	76	50	11	7	77	11	75	0.451	49	84	108	R-VQNLLYQVDVDQLSEEERVKALQTLFAILREQFGISDEAAFDYIEDLLDMAHARQAVEEYEQGQG--IS--HEQ	QL--TI-WDDDLD-D-S-ELIWRREVQVSILMEEAGVAKPVAEHILDVVRISSRVRREVAA--PEADAD-VNA--R	859655	Ralstonia solanacearum CMR15	MNQLFKSPTPQLTIWDDDLDDSELIWRREVQVSILMEEAGVAKPVAEHILDVVRISSRVRREVAAPEADADVNARVDVLRDEPTEPKTQPVPSVTYRKRRTLVSEAGS	https://www.alphafold.ebi.ac.uk/entry/D8N998, https://www.uniprot.org/uniprot/D8N998
job_A	AF-A0A7Y1YJL4-F1-model_v4	5.6	89	56	9	3	82	9	78	0.449	46	84	91	AS-DERVQNLLYQV-----DVDQLSEEER--VKALQTLFA-ILREQFGISDEAAFDYIEDLLDMAHARQAVEEYEQGQGISHEQVMSEL	YIAALAIGIVMGLVGGGGS---------ILA--VP-VLVYLLGL-----NPIISTAYSLFIVGVTALIGALKNIRKGLVDF--RTAIVF	1979955	Eudoraea sp.	MEFTDFFGYIAALAIGIVMGLVGGGGSILAVPVLVYLLGLNPIISTAYSLFIVGVTALIGALKNIRKGLVDFRTAIVFATPAFITVYITRK	https://www.alphafold.ebi.ac.uk/entry/A0A7Y1YJL4, https://www.uniprot.org/uniprot/A0A7Y1YJL4
job_A	AF-A0A7Z0V6L4-F1-model_v4	6.1	81	59	6	1	71	60	133	0.447	54	84	149	MT-ASDERVQNLLYQV-DVDQLSEEERVKALQTLFAILREQFG--------ISDEAAFDYIEDLLDMAHARQAVEEYEQGQ	VAFEALADAERAASLIAEM--P----TR-EFARLRTIAGNHIAKNFDLPHPDAQKLAQNMRSAMVAHYALRHSLLEAVRAR	1856866	Mycobacterium sp. 852002-51759_SCH5129042	MLMLMFKKVGPDTYEAGFPVDWALGFRPWTPQTRSFAVIHRVETEFQLYVHDKGPEHRPVAFEALADAERAASLIAEMPTREFARLRTIAGNHIAKNFDLPHPDAQKLAQNMRSAMVAHYALRHSLLEAVRARPALRVASRKPRVALCR	https://www.alphafold.ebi.ac.uk/entry/A0A7Z0V6L4, https://www.uniprot.org/uniprot/A0A7Z0V6L4
job_A	AF-A0A7Y7HZT3-F1-model_v4	11.1	99	54	12	2	82	8	90	0.447	49	84	110	T--ASDERVQNLLYQVDVDQLSEEER-VKALQTLFAILREQFGISDEAAFDYIEDLLDMAHARQAVEE---------------YEQGQGISHEQVMSEL	CSA--MSFLRDHEAEHLSPDL-P--KL--VD-RCIAHLVESCGVSHANAHMATMQAVGELDARHSK-ASIDCSKTTSFTLFIK----DEHGRQ-VV--L	2587016	Duganella sp. SG902	MSINTLACSAMSFLRDHEAEHLSPDLPKLVDRCIAHLVESCGVSHANAHMATMQAVGELDARHSKASIDCSKTTSFTLFIKDEHGRQVVLTAAGLMRLIHAGPPSMLATA	https://www.alphafold.ebi.ac.uk/entry/A0A7Y7HZT3, https://www.uniprot.org/uniprot/A0A7Y7HZT3
job_A	AF-A0A1C5USR5-F1-model_v4	10.8	46	41	0	20	65	32	77	0.446	43	84	77	LSEEERVKALQTLFAILREQFGISDEAAFDYIEDLLDMAHARQAVE	VNIPGYARRLNIMLDDLKQEYQFNEQEAMLVLKDILYHVWKTRKDK	59620	uncultured Clostridium sp.	MTRPSEKTEEKIDWTNAWGKKYPILLQYQDKVNIPGYARRLNIMLDDLKQEYQFNEQEAMLVLKDILYHVWKTRKDK	https://www.alphafold.ebi.ac.uk/entry/A0A1C5USR5, https://www.uniprot.org/uniprot/A0A1C5USR5
job_A	AF-A0A3B8PEI0-F1-model_v4	8.5	94	54	12	4	84	30	104	0.442	47	84	104	S-DERV-QNLLYQV---------DVDQLSEEERV-KALQTLFA-ILREQFGISDEAAFDYIEDLLDMAHARQAVEEYEQGQGISHEQVMSELGL	RLYERTVVPVIGFYDGFFGPGTG---------SFF-SL-TGVALRGQ-----DLITATAQAKALNFASNIASLTLFVVGGKVLW-VTGAV-M-I	1872427	Alcanivorax sp.	VPVVLAVIALYFLFSPGAGSVTRAPRLSARLYERTVVPVIGFYDGFFGPGTGSFFSLTGVALRGQDLITATAQAKALNFASNIASLTLFVVGGKVLWVTGAVMI	https://www.alphafold.ebi.ac.uk/entry/A0A3B8PEI0, https://www.uniprot.org/uniprot/A0A3B8PEI0
job_A	AF-E8RLR5-F1-model_v4	7.9	88	38	9	6	75	14	76	0.438	41	84	76	ERVQ---------------NLLYQVDVDQLSEEERVKALQTLFAILREQFGISDEAAFDYIEDLLDMAHARQAV-EEYEQGQG--ISH	KGHVQKAWGKLTNDDLNEI--------------EG--DRKLLAGKIQERYGVAQDEAELQIRRWNDDDDTV-DSV--I----ADR--R	573065	Asticcacaulis excentricus CB 48	MNRNRIEGSWEQLKGHVQKAWGKLTNDDLNEIEGDRKLLAGKIQERYGVAQDEAELQIRRWNDDDDTVDSVIADRR	https://www.alphafold.ebi.ac.uk/entry/E8RLR5, https://www.uniprot.org/uniprot/E8RLR5
job_A	AF-D4V3S2-F1-model_v4	2.9	68	48	4	12	66	12	74	0.433	41	84	74	LYQVDVDQLSEEERVKALQTLFAILREQFG-------------ISDEAAFDYIEDLLDMAHARQAVEE	VVHGLLNRQ---ENTVFPNIYRDVIKNE-IKEEWKLPEELVEQLAKSRFEQRESILFNYVLFALW-RI	702446	Phocaeicola vulgatus PC510	MRGICSDYYKDVVHGLLNRQENTVFPNIYRDVIKNEIKEEWKLPEELVEQLAKSRFEQRESILFNYVLFALWRI	https://www.alphafold.ebi.ac.uk/entry/D4V3S2, https://www.uniprot.org/uniprot/D4V3S2
job_A	AF-A0A2E4PJ16-F1-model_v4	3.5	85	48	10	1	73	17	79	0.433	42	84	79	MTA-----SDE----RVQNLLY-QVDVDQLSEEERVKAL-QTLFAILREQFGISDEAAFDYIEDLLDMAHARQAVEEYEQG-QGI	FATRLTSR--QVAVG--YCDDRM---------------FD--AMDWAA-EAGLDDQQIAEAGNAAYAECWLMNRNLIRDSGQGVD	239	Flavobacterium sp.	MKKIVLSTLILVSLSSFATRLTSRQVAVGYCDDRMFDAMDWAAEAGLDDQQIAEAGNAAYAECWLMNRNLIRDSGQGVD	https://www.alphafold.ebi.ac.uk/entry/A0A2E4PJ16, https://www.uniprot.org/uniprot/A0A2E4PJ16
job_A	AF-A0A3D9XQS2-F1-model_v4	10.8	74	46	4	1	71	19	75	0.433	43	84	85	MTASDERVQN-LL--YQVDVDQLSEEERVKALQTLFAILREQFGISDEAAFDYIEDLLDMAHARQAVEEYEQGQ	NPEARMGAQDQYDEL----------------L-RLADNFREKGIIGTEERKILIQVATLAYTRSVEDLSRGDLS	2135596	Pseudomonas sp. OV657	MNDDPKVEAFSTWHELLVNPEARMGAQDQYDELLRLADNFREKGIIGTEERKILIQVATLAYTRSVEDLSRGDLSPASRQPSKRI	https://www.alphafold.ebi.ac.uk/entry/A0A3D9XQS2, https://www.uniprot.org/uniprot/A0A3D9XQS2
job_A	AF-A0A3D2CA63-F1-model_v4	8.4	95	52	12	4	84	7	80	0.432	43	84	87	S--DERVQNLLYQV--------DVDQLSEEER--VKALQTLFA-ILREQFGISDEAAFDYIEDLLDMAHARQAVEEYEQGQGISHEQVMSEL-GL	LLL-LVAGFAAGIVNSLAGGGS---------FLT--LT-ALVVAGGL-----PVDVANGTNRVAIVVQSLAAAWTFQRAGQTES--LLVLRLA-P	2026735	Deltaproteobacteria bacterium	MTLSTALLLLVAGFAAGIVNSLAGGGSFLTLTALVVAGGLPVDVANGTNRVAIVVQSLAAAWTFQRAGQTESLLVLRLAPATIVGAL	https://www.alphafold.ebi.ac.uk/entry/A0A3D2CA63, https://www.uniprot.org/uniprot/A0A3D2CA63
job_A	AF-A0A497N820-F1-model_v4	3.8	105	63	13	2	71	21	122	0.429	50	84	138	TA-SDE-------------------R--VQ--NLL-YQV--DVDQ-L---SEEERVKALQTLFAILREQFGISDEAAFDYIEDLLDMAHARQAVEEYE-QG---Q	WIITALAIFMAGRIVAGPEATFPKALALILVG-GVI-IGLF-SYMAPLILGPLGWILAFLLWVWLIKSFFGVGWLGGFLIAILASIIFLVLMVFAALGLALAGFT	2026714	Candidatus Bathyarchaeota archaeon	MPFTGFLWTLTVSLLAFLFVWIITALAIFMAGRIVAGPEATFPKALALILVGGVIIGLFSYMAPLILGPLGWILAFLLWVWLIKSFFGVGWLGGFLIAILASIIFLVLMVFAALGLALAGFTVPFTPKVPVMPYMHVI	https://www.alphafold.ebi.ac.uk/entry/A0A497N820, https://www.uniprot.org/uniprot/A0A497N820
job_A	AF-A0A7X7PR24-F1-model_v4	5.1	98	52	12	4	82	8	83	0.428	44	84	91	S--DERVQNLL-YQ-------------VDVDQLSEEERVKALQTLFAILREQFGISDEAAFDYIEDLLDMAHARQAVEEYEQGQGISHEQV-MS--EL	LLL-WLGSLTAGFLGAMTGLGGGVILI-----------PLLTLVF-R--V-----DFRYAVGAGLISIMAVSAGSAAAYLRRGLVNLR-IGMGLEL-L	1883427	Actinomycetia bacterium	MTLWLFALLLWLGSLTAGFLGAMTGLGGGVILIPLLTLVFRVDFRYAVGAGLISIMAVSAGSAAAYLRRGLVNLRIGMGLELLTAVGALLG	https://www.alphafold.ebi.ac.uk/entry/A0A7X7PR24, https://www.uniprot.org/uniprot/A0A7X7PR24
job_A	AF-A0A7M1TAZ0-F1-model_v4	3.7	108	61	14	1	71	6	107	0.428	47	84	112	M--T--------------A--S-DERVQNLLYQ-VD--V------------DQL-SEEER-VKALQTLFAILREQFGISDEAAFDYIEDLLDMAHARQAVEEYEQ-GQ	PLFALLLELHFSKRKFYFSDHIIFSLHFHIFYFVVSGIELVLQYVFYTDFFSWAS-L--IV--WI-YLVLAMRRVYQNKWLVTILKSFSIGLLYSIMIGIVMAGLFVW	1968839	Thermoflavifilum sp.	MFFLLPLFALLLELHFSKRKFYFSDHIIFSLHFHIFYFVVSGIELVLQYVFYTDFFSWASLIVWIYLVLAMRRVYQNKWLVTILKSFSIGLLYSIMIGIVMAGLFVWILMID	https://www.alphafold.ebi.ac.uk/entry/A0A7M1TAZ0, https://www.uniprot.org/uniprot/A0A7M1TAZ0
job_A	AF-A0A7S3YRK6-F1-model_v4	6.7	118	51	8	1	71	1	106	0.428	49	84	120	M---------------------------------------------T-ASDERVQNLLYQVDVDQLSEEER-VKALQTLFAILREQFGISDEAAFDYIEDLLDMAHARQAVEEYEQGQ	VMWKSAADGQGDRKRVLVWNSKEGTYTMNAPSWLGKLPQEQVRDIYLT-VKQGWDIEDEQTRK-------AR--LF-ALHAELVRKFSISTNDATELMWYVFLRMETAKLGRGS-NTS	91324	Lotharella globosa	VMWKSAADGQGDRKRVLVWNSKEGTYTMNAPSWLGKLPQEQVRDIYLTVKQGWDIEDEQTRKARLFALHAELVRKFSISTNDATELMWYVFLRMETAKLGRGSNTSSSGGGGGGGGSGQP	https://www.alphafold.ebi.ac.uk/entry/A0A7S3YRK6, https://www.uniprot.org/uniprot/A0A7S3YRK6
job_A	AF-A0A2I0FWL3-F1-model_v4	4.5	66	45	7	10	72	16	66	0.428	39	84	69	NLLYQVDV--DQLSEEERVKALQTLFAILR-EQFGISDEAAFDYIEDLLDMAHARQAVEEYEQGQG	IFGAIL-AVS-----------V-IVGILASSLL-EIPSGTAWLLGFALFLILSLPASYQLHKR-AQ	2025587	Enterobacterales bacterium CwR94	MSKVFTRRFWLHPAWIFGAILAVSVIVGILASSLLEIPSGTAWLLGFALFLILSLPASYQLHKRAQLHD	https://www.alphafold.ebi.ac.uk/entry/A0A2I0FWL3, https://www.uniprot.org/uniprot/A0A2I0FWL3
job_A	AF-A0A5D0QSL3-F1-model_v4	7.6	91	56	12	4	71	24	109	0.428	47	84	115	S--DERVQ-NLLY-QVDV--D-------------QLSEEERVKALQTLFAILR-EQFGI--S-DEAAFDYIEDLLDMAHARQAVEEYEQGQ	DIL--AYLA-RSVA-RDLTQLTLATADGVPELIAAAAE-DAARGVDAFMATLMEAEGLTIEQAQTRAAGLIAEQGEVETRGTRLGELMDEL	2604466	Nonomuraea sp. PA05	MTQLNDTPATTAAEVEVPPVQPADILAYLARSVARDLTQLTLATADGVPELIAAAAEDAARGVDAFMATLMEAEGLTIEQAQTRAAGLIAEQGEVETRGTRLGELMDELGLRAAP	https://www.alphafold.ebi.ac.uk/entry/A0A5D0QSL3, https://www.uniprot.org/uniprot/A0A5D0QSL3
job_A	AF-A0A835H3W2-F1-model_v4	1.9	104	64	12	4	76	10	106	0.427	46	84	111	S--DERVQNLLYQ--VD-VD-QLSEEERVKALQTLFAILREQF-G---ISDEAAFDYIEDLLDMAHARQAVEEYEQG---------------------QGISHE	LIVK-QTICGILSPTSEEPSW---E-TIQECIRKIATLRAIETGEDFETVRIVTQLSVAHAIAYELERRTL-L-PVVIVDSDICPICREDMEEGDEAGSFECLH	261450	Coptis chinensis	MANYIEMEDLIVKQTICGILSPTSEEPSWETIQECIRKIATLRAIETGEDFETVRIVTQLSVAHAIAYELERRTLLPVVIVDSDICPICREDMEEGDEAGSFECLHTFHQE	https://www.alphafold.ebi.ac.uk/entry/A0A835H3W2, https://www.uniprot.org/uniprot/A0A835H3W2
job_A	AF-A0A3D6ESI4-F1-model_v4	3.7	54	44	5	15	66	18	65	0.426	41	84	77	VDVDQL-SEEERV-KALQTLFAILREQFGISDEAAFDYIEDLLDMAHARQAVEE	ADISTRV----QLQ-RD-IMLLKYLWDADVTPGEAQVCYNEVYFRWRDDVRRGK	2053541	Cytophagales bacterium	MLSQSKIQKLIARLESQADISTRVQLQRDIMLLKYLWDADVTPGEAQVCYNEVYFRWRDDVRRGKKPEKEFINKVVL	https://www.alphafold.ebi.ac.uk/entry/A0A3D6ESI4, https://www.uniprot.org/uniprot/A0A3D6ESI4
job_A	AF-A0A485CR38-F1-model_v4	3.6	82	45	9	6	78	17	73	0.426	40	84	73	ERVQNLLYQV-DVDQLSEEERVKALQTLF-AI------LREQFGISDEAAFDYIEDLLDMAHARQAVEEYEQGQ-GISHEQV	DHVSSPEMLLK------------QH-HEIFSALEKRDV------DAVDKAMTLHLQEISESVLLIRQENR---DWFSE---E	580	Kluyvera cryocrescens	MKILKAAIDRVRYMSLDHVSSPEMLLKQHHEIFSALEKRDVDAVDKAMTLHLQEISESVLLIRQENRDWFSEE	https://www.alphafold.ebi.ac.uk/entry/A0A485CR38, https://www.uniprot.org/uniprot/A0A485CR38
job_A	AF-A0A6P7TV54-F1-model_v4	19.2	57	38	4	3	59	15	63	0.425	46	84	103	ASDERVQNLLYQVDVDQLSEEERVKALQTLFAILREQFGISDEAAFDYIEDLLDMAH	REG--GH--F-YVC---GDVQMASDVSNTIELILREEAHMTAECAKNYVLKLRDANR	6645	Octopus vulgaris	MLVKNSKMVSDAIVREGGHFYVCGDVQMASDVSNTIELILREEAHMTAECAKNYVLKLRDANRFHEDIFGVTVHRSTPTSHVPDKSAIQSNRNFSIPEVEENL	https://www.alphafold.ebi.ac.uk/entry/A0A6P7TV54, https://www.uniprot.org/uniprot/A0A6P7TV54
job_A	AF-A0A329B6N5-F1-model_v4	2.9	103	64	14	2	82	8	96	0.422	48	84	129	T-ASDERVQNLLYQVDVDQL-SEEER-VKALQTLFAILREQFGISDEAAFDYIEDLLDMAHARQAVE---------------EYEQGQGISHEQVM----SEL	YS-AQSFLAAHEGEHLHHDER-S--LL--IE-RCIQHLIDTAYVSRPTAETITMQAYGERSSHGCRAYVDMSLTTSYTVFVR-DP--ANGCM--RIFTVS--E	420952	Paraburkholderia bryophila	MYRTQTHYSAQSFLAAHEGEHLHHDERSLLIERCIQHLIDTAYVSRPTAETITMQAYGERSSHGCRAYVDMSLTTSYTVFVRDPANGCMRIFTVSELLALCNTPALSSLPVPSAKDMLANGTTGDRTPL	https://www.alphafold.ebi.ac.uk/entry/A0A329B6N5, https://www.uniprot.org/uniprot/A0A329B6N5
job_A	AF-A0A2D6M7V4-F1-model_v4	7.6	91	50	8	6	73	11	90	0.422	43	84	90	ERVQNLLYQV---D-----------------VDQ--LSEEER-VKALQTLFAILREQFGISDEAAFDYIEDLLDMAHARQAVEEYEQGQGI	QSPLALVVDAMRKTQIRHEIPDADLADPGKLPFPVH-----KA--GSIAAY-EVRAACGCSHDQALGEAVALFRAAVRVLVLSNG---WRP	2026773	Candidatus Pacearchaeota archaeon	MKVLSVTREDQSPLALVVDAMRKTQIRHEIPDADLADPGKLPFPVHKAGSIAAYEVRAACGCSHDQALGEAVALFRAAVRVLVLSNGWRP	https://www.alphafold.ebi.ac.uk/entry/A0A2D6M7V4, https://www.uniprot.org/uniprot/A0A2D6M7V4
job_A	AF-A0A2V8HNA0-F1-model_v4	7.8	76	53	7	4	72	9	74	0.421	42	84	84	S--DERVQNLLYQVDVD---QLSEEER--VKALQTLFAILREQFGISDEAAFDYIEDLLDMAHARQAVEEYEQGQG	FLL-LGLITIAGIVPTPGAV------GGF--HA-ICQLGLVAFFHIDRAHTVLPVIVLHAVLYMPAALVGVLCFTT	1978231	Acidobacteria bacterium	MPISFAAGFLLLGLITIAGIVPTPGAVGGFHAICQLGLVAFFHIDRAHTVLPVIVLHAVLYMPAALVGVLCFTTSPGQVEWVEP	https://www.alphafold.ebi.ac.uk/entry/A0A2V8HNA0, https://www.uniprot.org/uniprot/A0A2V8HNA0
job_A	AF-A0A7V3HWE9-F1-model_v4	6.4	77	47	9	2	71	12	70	0.420	40	84	73	TA-SDERVQNLLYQV-DVDQLSEEERVKALQTLFAILR--EQFGI--SD-EAAFDYIEDLLDMAHARQAVEEYEQGQ	ALFVGNVVGILGSGGS-------------V-LSVPLLVYVAG-MDPKQAIAVAHLIVGATSTVAAMSFIRAGR---V	1883427	Actinomycetia bacterium	MTERVYLALVLALFVGNVVGILGSGGSVLSVPLLVYVAGMDPKQAIAVAHLIVGATSTVAAMSFIRAGRVQWR	https://www.alphafold.ebi.ac.uk/entry/A0A7V3HWE9, https://www.uniprot.org/uniprot/A0A7V3HWE9
job_A	AF-A0A857IDN0-F1-model_v4	5.2	76	51	7	1	71	12	71	0.420	42	84	87	MTASDE-R--VQ-NLLYQ-VDVDQLSEEERVKALQTLFAILREQFGISDEAAFDYIEDLLDMAHARQAVEEYEQGQ	QQYFVLNLDQ-DSQLMLTV--------------D-YEAKRLVDVYSITITEAQRIKSIIRFFIKRFSFFDRAQDIR	134534	Acinetobacter gyllenbergii	MSLILFVIEFLQQYFVLNLDQDSQLMLTVDYEAKRLVDVYSITITEAQRIKSIIRFFIKRFSFFDRAQDIRGLHAQSSIRSIVTFGC	https://www.alphafold.ebi.ac.uk/entry/A0A857IDN0, https://www.uniprot.org/uniprot/A0A857IDN0
job_A	AF-G9WJV4-F1-model_v4	15.5	45	38	0	40	84	54	98	0.420	44	84	98	FGISDEAAFDYIEDLLDMAHARQAVEEYEQGQGISHEQVMSELGL	PFKTKTDKKREQMITDLKSQIDKSFASYEAGHVVSQEEMKARYGL	1045004	Oenococcus kitaharae DSM 17330	MATLEKEKDRRQVSFKSNTALVKKARKVFAEQDLNLTEVMNEFLEHVAQTGVIPFKTKTDKKREQMITDLKSQIDKSFASYEAGHVVSQEEMKARYGL	https://www.alphafold.ebi.ac.uk/entry/G9WJV4, https://www.uniprot.org/uniprot/G9WJV4
job_A	AF-A0A7X2D189-F1-model_v4	15.5	45	38	0	40	84	51	95	0.418	43	84	95	FGISDEAAFDYIEDLLDMAHARQAVEEYEQGQGISHEQVMSELGL	PFFTREDEEREGMIMELRAELKKGHDDVVAGRVHSEQEVRKYFGL	1494462	Lactococcus hircilactis	MMQLEKNTQANFRTNDSLLSSAKKIFERKNLDMTNAINLFLEKTVEENAIPFFTREDEEREGMIMELRAELKKGHDDVVAGRVHSEQEVRKYFGL	https://www.alphafold.ebi.ac.uk/entry/A0A7X2D189, https://www.uniprot.org/uniprot/A0A7X2D189
job_A	AF-A0A511YGJ1-F1-model_v4	7.5	93	53	15	1	82	38	108	0.417	45	84	108	M--TAS-DERVQNL-LYQV--DVDQLSEEERVKALQTLFAILRE---QFG-ISDEAAFDYIEDLLDMAHARQAVEEYEQ-GQGISHEQVMSEL	VFRRAFK-ACRREELE--DFL-------------A-TVTYFSLGEFR--CEEEK-KLVVPYIHLMKMLDAAWLIVKRTSDGEPLTP-K-AHEI	395935	Chryseobacterium hagamense	MIAGKAGKGPVFSPSEAGASEILLHSLPEEEYRDPVSVFRRAFKACRREELEDFLATVTYFSLGEFRCEEEKKLVVPYIHLMKMLDAAWLIVKRTSDGEPLTPKAHEI	https://www.alphafold.ebi.ac.uk/entry/A0A511YGJ1, https://www.uniprot.org/uniprot/A0A511YGJ1
job_A	AF-A0A392NKU9-F1-model_v4	7.8	89	48	12	1	73	12	82	0.417	41	84	84	MT--ASDERVQNL--------LY-QVDVDQLSEEER-VKALQTLF-AILR---EQFGISDEAAFDYIEDLLDMAHARQAVEEYEQGQGI	QEWNSILINGLTIGAGDISPEELYSVLK-------KR--ME-RTLIRT-EGGS----YQQRILTEYLKGIETRAHEIVRVLQG---QGK	97028	Trifolium medium	MVYLLCLSAPEQEWNSILINGLTIGAGDISPEELYSVLKKRMERTLIRTEGGSYQQRILTEYLKGIETRAHEIVRVLQGQGKPQ	https://www.alphafold.ebi.ac.uk/entry/A0A392NKU9, https://www.uniprot.org/uniprot/A0A392NKU9
job_A	AF-A0A352KYI3-F1-model_v4	4	74	52	8	9	70	34	100	0.413	44	84	101	QN-LLYQVDV--DQLSEEER------VKALQTLFAILREQFGISDEAAFDYIEDLLDMAHARQAVEEY---EQG	KCK-QAADLYLT--A---ELPLGNGT-QTPEQFCSIQSATTGLPLNMCRANMNKNAFVLKHMGDMLDCLTRGLP	2026779	Planctomycetaceae bacterium	MHQANAGLVQMDARKATKAREALRQFSCAELIEKCKQAADLYLTAELPLGNGTQTPEQFCSIQSATTGLPLNMCRANMNKNAFVLKHMGDMLDCLTRGLPL	https://www.alphafold.ebi.ac.uk/entry/A0A352KYI3, https://www.uniprot.org/uniprot/A0A352KYI3
job_A	AF-A0A257M2U4-F1-model_v4	5.5	109	57	12	1	71	6	106	0.413	45	84	109	MTASDE--------------------------R-VQ-NLL-YQ--V---D-VDQ--LSEEER-VKALQTLFAILREQFGISDEAAFDYIEDLLDMAHARQAVEEYEQGQ	TFLQVGILWFLITLFTGQTNSNVSPTETWIVVIGMMIVGFLSRVILAPFLGPFVVL-----ID--AG-ALYLLVDKVCGTARKTTLKICGWYLGISFVLALVWALIQSA	2015575	Verrucomicrobiales bacterium VVV1	MNIFGTFLQVGILWFLITLFTGQTNSNVSPTETWIVVIGMMIVGFLSRVILAPFLGPFVVLIDAGALYLLVDKVCGTARKTTLKICGWYLGISFVLALVWALIQSAARS	https://www.alphafold.ebi.ac.uk/entry/A0A257M2U4, https://www.uniprot.org/uniprot/A0A257M2U4
job_A	AF-A0A7C8YHT9-F1-model_v4	4.4	68	57	6	1	63	18	82	0.413	44	84	107	MTASDERVQNLLYQV-D-VDQLSEEERVKALQTLFAILREQFGISDEAAFDYIEDLL---DMAHARQA	ARGDCAQFLFAAWVCFTWHNL-LLLFGTTCFAWHALLGWVFFKDNFWASFWTYLH-ITNGQ-WGQTTH	393608	Opuntia streptacantha	GMGAPCPPGYAARSCLMARGDCAQFLFAAWVCFTWHNLLLLFGTTCFAWHALLGWVFFKDNFWASFWTYLHITNGQWGQTTHDCSKGRPKLGPSGWAVGTRGVTGHA	https://www.alphafold.ebi.ac.uk/entry/A0A7C8YHT9, https://www.uniprot.org/uniprot/A0A7C8YHT9
job_A	AF-A0A0C1HPL0-F1-model_v4	6.2	80	48	13	4	74	15	76	0.413	39	84	76	S-DERVQ---N--LLY-QVDVDQLSEEERVKALQTLF--AILREQFGISDEAAFDYIEDLLDMAHARQAVEEYEQGQGIS	SRFVA-IEASFSE-GLRAELS-------M-AIDL-AGLTGA-I-----DL-PKQRGYMERLNLAIARNNEAWLVANGRVA	1586081	Pseudomonas sp. C5pp	MNRGTREEVVAIINSRFVAIEASFSEGLRAELSMAIDLAGLTGAIDLPKQRGYMERLNLAIARNNEAWLVANGRVA	https://www.alphafold.ebi.ac.uk/entry/A0A0C1HPL0, https://www.uniprot.org/uniprot/A0A0C1HPL0
job_A	AF-A0A3R8NXP7-F1-model_v4	4.7	84	42	11	3	76	1	56	0.411	37	84	67	ASDERVQNLL----YQVDVDQLSEEERVKALQTLFAIL--REQFGISDEAAFDYIEDLLDMAHARQAVEEYEQ-G---QGISHE	K-KIA-I-LFLVSL-------------------GH-MIDTA----IIKQG-GTIRTMVIFFYLSNEGLSILENTVRIGLPIPEK	1307	Streptococcus suis	KKIAILFLVSLGHMIDTAIIKQGGTIRTMVIFFYLSNEGLSILENTVRIGLPIPEKLQAILKQINER	https://www.alphafold.ebi.ac.uk/entry/A0A3R8NXP7, https://www.uniprot.org/uniprot/A0A3R8NXP7
job_A	AF-A0A4Q7DN23-F1-model_v4	17.7	45	37	0	40	84	55	99	0.410	43	84	99	FGISDEAAFDYIEDLLDMAHARQAVEEYEQGQGISHEQVMSELGL	PFETEAEIRRTELIEHLQKDIQQSIRNYEMGLGVSEQEARERFGL	2507158	Lactococcus sp. S-13	MLLADNVFEKNTQVNFKTNDELLRAAKQIFAKKNLDITSTFNLFLQNVVAKEELPFETEAEIRRTELIEHLQKDIQQSIRNYEMGLGVSEQEARERFGL	https://www.alphafold.ebi.ac.uk/entry/A0A4Q7DN23, https://www.uniprot.org/uniprot/A0A4Q7DN23
job_A	AF-A0A7T4W1G4-F1-model_v4	15.5	45	38	0	40	84	51	95	0.408	42	84	95	FGISDEAAFDYIEDLLDMAHARQAVEEYEQGQGISHEQVMSELGL	PFETDTDKERAELLAGLRSEIAKSFNDLEQGRVYNASEVRANLGI	2796928	Aerococcaceae bacterium zg-252	MHVFEKNTQVNFKTNSELLEKAEAIIAAQNLDMTASFNLFLENIVKNNALPFETDTDKERAELLAGLRSEIAKSFNDLEQGRVYNASEVRANLGI	https://www.alphafold.ebi.ac.uk/entry/A0A7T4W1G4, https://www.uniprot.org/uniprot/A0A7T4W1G4
job_A	AF-A0A232EZQ9-F1-model_v4	6.8	73	51	6	1	70	44	102	0.406	43	84	102	MT-ASDERVQNLLYQVDV--DQLSEEERVKALQTLFAILREQFGISDEAAFDYIEDLLDMAHARQAVEEYEQG	FSSDCP-VHIT-SGNLALLM-----------Y-TLIYESMYKHAVLPDFALFKCKYCVKSVIYVLKVTNHEVY	543379	Trichomalopsis sarcophagae	MEKDHTFQELKWLVFIPLRNFPGRNVRQFLGSPSLVQHELTSFFSSDCPVHITSGNLALLMYTLIYESMYKHAVLPDFALFKCKYCVKSVIYVLKVTNHEVY	https://www.alphafold.ebi.ac.uk/entry/A0A232EZQ9, https://www.uniprot.org/uniprot/A0A232EZQ9
job_A	AF-D5XCR9-F1-model_v4	1.9	105	61	12	1	71	11	107	0.402	44	84	116	MTASDE-----------------------R--VQ-NLL-YQ-V-D--VDQ--LSEEER-VKALQTLFAILREQFGISDEAAFDYIEDLLDMAHARQAVEEYEQGQ	QSFPENILVISSGLVLTGLRPRLPKIIIIAAITSVISHIVRALPLAPGLHII-----LQ--FP-VLVMLVTCFYKLNITYAILASSIGVIGITLCEMILNRYYPW	635013	Thermincola potens JR	MVVNLCLILFQSFPENILVISSGLVLTGLRPRLPKIIIIAAITSVISHIVRALPLAPGLHIILQFPVLVMLVTCFYKLNITYAILASSIGVIGITLCEMILNRYYPWLREYLLKKY	https://www.alphafold.ebi.ac.uk/entry/D5XCR9, https://www.uniprot.org/uniprot/D5XCR9
job_A	AF-A0A4Q4MFB3-F1-model_v4	4	122	55	11	1	84	48	145	0.400	48	84	145	MT-----------AS--DER-------VQNLLYQVDVDQLSEEERVKALQTLFAILREQFGISDEAAFDYIEDLLDMAHARQAVEEYE-QGQ-----------------GISHEQVMSELGL	YGQLLSPGQRSRM-ELW--VERLPYDW------HFEDA------NT-ACLIAVTVYKDWLDWSESKAFSWLDKLTKFERRFRIAGVAYHKIPTSESNLRDRSSTCSAII--------LPPVD	119927	Alternaria tenuissima	MSSASSGAEGPQTPEDVARDQPEPEIDELGRVRVANKYATIITSRQAYGQLLSPGQRSRMELWVERLPYDWHFEDANTACLIAVTVYKDWLDWSESKAFSWLDKLTKFERRFRIAGVAYHKIPTSESNLRDRSSTCSAIILPPVD	https://www.alphafold.ebi.ac.uk/entry/A0A4Q4MFB3, https://www.uniprot.org/uniprot/A0A4Q4MFB3
job_A	AF-K2AXH6-F1-model_v4	10.3	77	45	8	4	73	15	74	0.398	38	84	75	S-DERVQNLLYQV---DVDQLSEEERVKA--LQTLFAILREQFGISDEAAFDYIEDLLDMAHARQAVEEYEQG-QGI	FL-AGILGALTGLGGG------------VIV--IP--VLILLFHVPIHYAMGASLISVIATSAGSAAAYLRAGYTNI	77133	uncultured bacterium	MTLLTFSILLTGCSFLAGILGALTGLGGGVIVIPVLILLFHVPIHYAMGASLISVIATSAGSAAAYLRAGYTNIR	https://www.alphafold.ebi.ac.uk/entry/K2AXH6, https://www.uniprot.org/uniprot/K2AXH6
job_A	AF-A0A7Z0RTD9-F1-model_v4	7.4	67	40	6	6	69	13	60	0.394	35	84	64	E-RVQNLL-YQVDVDQLSEEERVKAL-QTLFAILREQFGISDEAAFDYIEDLLDMAHARQAVEEYEQ	VVIMLLLLQ----------------YI--FVIFGVYFFDLDIRIVYNIAYIMLIGTIIIIPVLI-KG	2749829	Gemella sp. GH3	MSLFKVFLKTIFVVIMLLLLQYIFVIFGVYFFDLDIRIVYNIAYIMLIGTIIIIPVLIKGFLDK	https://www.alphafold.ebi.ac.uk/entry/A0A7Z0RTD9, https://www.uniprot.org/uniprot/A0A7Z0RTD9
job_A	AF-A0A0M3IG96-F1-model_v4	3.6	109	44	5	18	83	6	96	0.393	41	84	96	DQLSEEERVKALQTLFAILREQFGISDEAAFDYIEDLLDMAHARQAVEEY-------------------------------------------EQGQGISHEQVMSELG	GITA--IGKLQICDGFNISDML-GLSKKFVTGVAIGIVLRLCR--PESRVYSVGQAAACWLATSSFAVSARAYRHNFGFERANWVVYYFGGRS-------------KHR	6252	Ascaris lumbricoides	MRMRWGITAIGKLQICDGFNISDMLGLSKKFVTGVAIGIVLRLCRPESRVYSVGQAAACWLATSSFAVSARAYRHNFGFERANWVVYYFGGRSKHR	https://www.alphafold.ebi.ac.uk/entry/A0A0M3IG96, https://www.uniprot.org/uniprot/A0A0M3IG96
job_A	AF-A0A7Y1SK01-F1-model_v4	9.8	61	45	10	1	55	1	57	0.393	38	84	81	MT-ASDE-RV-QNLLYQVDVD-QLSEEERVKALQTLFAILREQFGIS-DEA-AFDYIEDLL	MIK-IFIGLGMIAIGVIE-HFQLGNRRSWWMWTNWRSRGFRQEFGDSG-YENFSKVRIL-L	2026748	Hyphomonadaceae bacterium	MIKIFIGLGMIAIGVIEHFQLGNRRSWWMWTNWRSRGFRQEFGDSGYENFSKVRILLLIGAGIFFILDQALGFGILPESRQ	https://www.alphafold.ebi.ac.uk/entry/A0A7Y1SK01, https://www.uniprot.org/uniprot/A0A7Y1SK01
job_A	AF-A0A2X4R139-F1-model_v4	4.4	90	53	12	4	76	17	90	0.393	41	84	97	SD-ERVQNL--------LYQVDV--DQLSEEERVKA-LQTLFAILR----EQFGISDEAAFDYIEDLLDMAHARQAVEEYEQGQGIS-HE	WLIGNTLKSSVPKLPNNYI-PLALG-------L--IGAIL-MVVLNGFSG----QNLIIGVVSGLSATGVHQAYKGFLKEEEKPKNDN-E	29391	Gemella morbillorum	MTELQQFISPAVVGICWLIGNTLKSSVPKLPNNYIPLALGLIGAILMVVLNGFSGQNLIIGVVSGLSATGVHQAYKGFLKEEEKPKNDNEQRYPGGN	https://www.alphafold.ebi.ac.uk/entry/A0A2X4R139, https://www.uniprot.org/uniprot/A0A2X4R139
job_A	AF-A0A4U5W6C3-F1-model_v4	1.2	79	45	11	7	73	16	73	0.393	37	84	73	RVQNL-LY--QVDVDQLSEEERVKALQTLFAILR-EQ--FG-----ISDEAAFDYIEDLLDMAHARQAVEEY-EQGQGI	MTIVIAVLLG---------------I-IAGLTAGILAVT-VGQGIAGALSWGAAAFMAVTTLALFIAQSMGTL---R-P	324833	Streptomyces lasalocidi	MSTHPSPSLGTAVKIMTIVIAVLLGIIAGLTAGILAVTVGQGIAGALSWGAAAFMAVTTLALFIAQSMGTLRP	https://www.alphafold.ebi.ac.uk/entry/A0A4U5W6C3, https://www.uniprot.org/uniprot/A0A4U5W6C3
job_A	AF-A0A349B614-F1-model_v4	3.7	108	62	8	4	81	3	98	0.393	41	84	100	SDERVQNLLYQVD----------------------------VDQ--LSEEERVKALQTLFAILREQFGISDEAAFDYIEDLLDMAHARQAVEEYEQGQGISHEQVMSE	VT-VPLLVGLVAGRLVTLALDDPNSIGSLSDMLVIRSGVEFWPGAA----AAAGVVAWQANR--A--DRSPLERLAALAPLALVGYAAYEATCVFRDGCLG-PV--SP	2024894	Acidimicrobiaceae bacterium	DDVTVPLLVGLVAGRLVTLALDDPNSIGSLSDMLVIRSGVEFWPGAAAAAGVVAWQANRADRSPLERLAALAPLALVGYAAYEATCVFRDGCLGPVSPVG	https://www.alphafold.ebi.ac.uk/entry/A0A349B614, https://www.uniprot.org/uniprot/A0A349B614
job_A	AF-A4BUV0-F1-model_v4	14.7	61	33	7	5	56	24	74	0.392	37	84	74	DERVQ-------NL--LYQVDVDQLSEEERVKALQTLFAILREQFGISDEAAFDYIEDLLD	MLGKLRQGWGVL-ISD--NDDL--V----EG-YEQELAGRLQRFHGFSKEEADQEIKNWIQ	314278	Nitrococcus mobilis Nb-231	MRLNMNVDETRPYGNLTSGNWHIMLGKLRQGWGVLISDNDDLVEGYEQELAGRLQRFHGFSKEEADQEIKNWIQ	https://www.alphafold.ebi.ac.uk/entry/A4BUV0, https://www.uniprot.org/uniprot/A4BUV0
job_A	AF-A0A0B8Q9I0-F1-model_v4	2.5	78	45	12	3	70	12	68	0.391	37	84	73	A---SDE-RVQNLL-YQV--DVDQLSEEERVKALQTLFAILRE--QFG-ISDEAAFDYIEDLLDMAHARQAVEEYEQG	VAGF--CINLCLGIL--YAW-------------S-VFNKA-LVTD--LGWNAADASQPYAIATVTFSIALFGCWYPSR	1481914	Vibrio ishigakensis	MNKFDKAMRILVAGFCINLCLGILYAWSVFNKALVTDLGWNAADASQPYAIATVTFSIALFGCWYPSRPYGST	https://www.alphafold.ebi.ac.uk/entry/A0A0B8Q9I0, https://www.uniprot.org/uniprot/A0A0B8Q9I0
job_A	AF-A0A7U0R5Z2-F1-model_v4	1.1	86	48	5	2	71	10	74	0.391	39	84	85	T--A-----------SDERVQNLL---YQVDVDQLSEEERVKALQTLFAILREQFGISDEAAFDYIEDLLDMAHARQAVEEYEQGQ	LLFMFNYIKSYFLLF-MLMMEIMVLIT--------------------VYYTIEWMQMNEKFFMYVLIVAVCESIIGLSLLVKFNFS	600203	Thyreus decorus	MTWLYIFLLLLFMFNYIKSYFLLFMLMMEIMVLITVYYTIEWMQMNEKFFMYVLIVAVCESIIGLSLLVKFNFSSGSQKMMFFNL	https://www.alphafold.ebi.ac.uk/entry/A0A7U0R5Z2, https://www.uniprot.org/uniprot/A0A7U0R5Z2
job_A	AF-A0A6L2MNS3-F1-model_v4	3.8	77	48	10	11	82	23	78	0.388	37	84	79	LLYQV--DVDQLSEEERVKAL--QTLFAILREQFGISDEAAFDYIEDLLDMAHARQAVEEYEQGQGISH-EQVMSEL	GADLRNV------------CNEA--GM-SV-IRAEHDY-PDFMVIKTRIEDLITREYLKRDKENPQQFRY--LD--Y	118510	Tanacetum cinerariifolium	MSNQEWKSLKFMLLGLLNMGFNGADLRNVCNEAGMSVIRAEHDYPDFMVIKTRIEDLITREYLKRDKENPQQFRYLDYL	https://www.alphafold.ebi.ac.uk/entry/A0A6L2MNS3, https://www.uniprot.org/uniprot/A0A6L2MNS3
job_A	AF-A0A2N6K2F9-F1-model_v4	7.6	65	44	9	16	71	19	76	0.386	38	84	86	DVD--QLSEEERVKALQTLFAILR-EQFGI--S-DEAAFDYIEDLLDMAHARQAVEEYEQ-G--Q	SFLFL---L--I--SIPLEAYILNSILKFDKKTSSFYAICMNLFSNVIGWAIFFLIEPFLSIRLR	2019572	Fischerella muscicola CCMEE 5323	MFDLPLLPKVLPLGAILFSFLFLLISIPLEAYILNSILKFDKKTSSFYAICMNLFSNVIGWAIFFLIEPFLSIRLRSGLINLIFFN	https://www.alphafold.ebi.ac.uk/entry/A0A2N6K2F9, https://www.uniprot.org/uniprot/A0A2N6K2F9
job_A	AF-A0A2D4UNU4-F1-model_v4	5	99	43	8	9	78	6	82	0.385	40	84	99	QNLLYQVDVDQLSEEERVKALQTLFAILR--------------EQFGISDEAAFDYIEDLLDMAHARQAVEEYE-QG------------QGIS--HEQV	HIAS---------------A---MTLRWLVIYVLFIRDGFWLQ-FQIENEVQMKMKFRAALLGLNYIATVLVSLTILFSEQFSFGEKAVYGTSAI---L	2026719	Candidatus Puniceispirillum sp.	MAMAVHIASAMTLRWLVIYVLFIRDGFWLQFQIENEVQMKMKFRAALLGLNYIATVLVSLTILFSEQFSFGEKAVYGTSAILIGMAIRNFVQIRMPIEE	https://www.alphafold.ebi.ac.uk/entry/A0A2D4UNU4, https://www.uniprot.org/uniprot/A0A2D4UNU4
job_A	AF-A0A1H7MN12-F1-model_v4	3.2	91	44	10	1	69	5	73	0.383	36	84	73	MTASDERVQN--L-----------L--YQVDV--DQL--SEEERVKAL---QTLFAILREQFGISDEAAFDYIEDLLDMAHARQAVEEYEQ	DREKFRQQLSEYYARDIEGLNDEDLIAEALASIE--AVF----SH--MYED--------------DVLERSRPYAVSYLALCAAQELLSKK	1264	Ruminococcus albus	MQITDREKFRQQLSEYYARDIEGLNDEDLIAEALASIEAVFSHMYEDDVLERSRPYAVSYLALCAAQELLSKK	https://www.alphafold.ebi.ac.uk/entry/A0A1H7MN12, https://www.uniprot.org/uniprot/A0A1H7MN12
job_A	AF-A0A382E2X3-F1-model_v4	2.4	83	48	8	1	71	11	72	0.380	37	84	81	MTASDERVQNLL-YQV-DVDQLSEEERVKALQTLF-AI---------LREQFGISDEAAFDYIEDLLDMAHARQAVEEYEQGQ	VIDETRLEMAGVE--GI------------LT-WVQHLADRNKDGDMA------EVKRIAQEQRAKLMKLRMGLNKSMFDNAFS	408172	marine metagenome	MRDMTNEAVEVIDETRLEMAGVEGILTWVQHLADRNKDGDMAEVKRIAQEQRAKLMKLRMGLNKSMFDNAFSPFGFDLKDE	https://www.alphafold.ebi.ac.uk/entry/A0A382E2X3, https://www.uniprot.org/uniprot/A0A382E2X3
job_A	AF-A0A2N3XUD6-F1-model_v4	5.7	105	48	12	1	63	4	99	0.379	41	84	110	MTA--------------------------------S--DERVQNLLYQVD-V--D-QL---SEEER-VKALQTLFAILREQFGISDEAAFDYIEDLLDMAHARQA	ELGLDRWTEKPIHSLLEEAMADRPALAQLDIVTAARGLA-VQISDEVLRPHFLYNG-HVRE----TA--RK-RLIQTLVVDIRFTPATAQHIADRLVDLATSNRE	60894	Saccharopolyspora spinosa	MTTELGLDRWTEKPIHSLLEEAMADRPALAQLDIVTAARGLAVQISDEVLRPHFLYNGHVRETARKRLIQTLVVDIRFTPATAQHIADRLVDLATSNRERFLRLNDRPPR	https://www.alphafold.ebi.ac.uk/entry/A0A2N3XUD6, https://www.uniprot.org/uniprot/A0A2N3XUD6
job_A	AF-A0A519CNW1-F1-model_v4	6	83	52	11	10	84	33	97	0.379	39	84	99	N-LLYQVD---VDQLSEEERVKAL-QTLFAI-LREQFGISDEAAFDYIEDLLDMAHARQAVEEYEQGQG-ISHEQ-VMSELGL	YG-HFILDLVK------------VP--FV-FIFLFIFDMGINGVFLSIIFAFIISNVVMLYFNR--NQLRGKFSLFTFKTWIY	2026795	Thaumarchaeota archaeon	MTILLAAFIIPLQFLHSVSSNIAVGWKPQISSYGHFILDLVKVPFVFIFLFIFDMGINGVFLSIIFAFIISNVVMLYFNRNQLRGKFSLFTFKTWIYRF	https://www.alphafold.ebi.ac.uk/entry/A0A519CNW1, https://www.uniprot.org/uniprot/A0A519CNW1
job_A	AF-X1APQ2-F1-model_v4	5.5	72	44	8	1	70	39	88	0.377	39	84	92	MTASDERVQNLL-YQVDV-DQLSEEERVKALQTLFAILREQFGISDEAAFDYIEDLLDMAHARQAVEEYEQG	TSLVRDAIEYKPM--R-NA------VG-HTAL--L----------TEVAKQRLKLVYENIKGRLKTLLFSDG	412755	marine sediment metagenome	KLEANISFDIREHGDDLSYLGMDFLAKIVDGNKHQQNTTSLVRDAIEYKPMRNAVGHTALLTEVAKQRLKLVYENIKGRLKTLLFSDGSEKT	https://www.alphafold.ebi.ac.uk/entry/X1APQ2, https://www.uniprot.org/uniprot/X1APQ2
job_A	AF-L0KD50-F1-model_v4	5.7	104	56	14	2	71	13	108	0.376	46	84	156	TA--SDE--------------------R--VQ-NLL-YQ--V-D-VDQ--LSEEER-VKALQTLFAILREQFGISDEAAFDYIEDLLDMAHARQ-AVEEYEQGQ	LPQSFLLIYVCLGLYNIKTSLWDNIKITLIYMISLFSLRNLFNMYGLHTF-----IL--IL-LLIVIFKLIIKVDWKVAIISSVSGFSLLMIGNSLVLPFVVNY	748449	Halobacteroides halobius DSM 5150	MKLSLGQILFASLPQSFLLIYVCLGLYNIKTSLWDNIKITLIYMISLFSLRNLFNMYGLHTFILILLLIVIFKLIIKVDWKVAIISSVSGFSLLMIGNSLVLPFVVNYLQISVKQIMQGGLIQYLLIAHLVNLPLWLTAIVIYYWDFNIFNLSERI	https://www.alphafold.ebi.ac.uk/entry/L0KD50, https://www.uniprot.org/uniprot/L0KD50
job_A	AF-E4Q9H0-F1-model_v4	5.1	98	56	11	2	69	88	178	0.375	51	84	203	T--AS-DERVQNLLY-----------------------QVD--VDQLS-EEERVKALQTLFAILREQFGISDEAAFDYIEDLLDMAHARQAVEE-YEQ	DFIKSLIRE-RLEMAEKNIDIFKVVLIEIQYNDLLKKE--VSEKMVPKT--CQA-KQ-LIERILMQKADVSSDMAKGLSRVMIGTVLTFLIQKYILGI	632292	Caldicellulosiruptor hydrothermalis 108	MKKSEVTKNKIIQAAIKLISQNGYAATTTAQIAKEAGVSEATLFKYFKDKETLLKEVIKAGVTQILSQVALLPLKENIKKSMALKTPDFIKSLIRERLEMAEKNIDIFKVVLIEIQYNDLLKKEVSEKMVPKTCQAKQLIERILMQKADVSSDMAKGLSRVMIGTVLTFLIQKYILGIETSEDELDREINNVLLVFKKAIGEE	https://www.alphafold.ebi.ac.uk/entry/E4Q9H0, https://www.uniprot.org/uniprot/E4Q9H0
job_A	AF-A0A2M9P1Z1-F1-model_v4	6.3	63	38	6	9	68	26	70	0.371	34	84	70	QNLLY-QVDVDQLSEEERVKAL-QTLFAILREQFGISDEAAFDYIEDLLDMAHARQAVE-EYE	IPLIVG---------------LI--VKFTLARIIKLPNKISNFVSTIVILMIFYKVVILVL-G	2054913	Bacillus sp. mrc49	MENVNWFPLKQTLDIMTLELALILFIPLIVGLIVKFTLARIIKLPNKISNFVSTIVILMIFYKVVILVLG	https://www.alphafold.ebi.ac.uk/entry/A0A2M9P1Z1, https://www.uniprot.org/uniprot/A0A2M9P1Z1
job_A	AF-A0A1G3BH24-F1-model_v4	4.9	81	38	4	3	75	1	50	0.370	36	84	82	ASD-ERVQNLLYQVDVDQLSEEERVKALQTLFAILREQFGISDEAAFDYIEDLLDMAHARQAVEEYEQGQ-------GISH	MGFV------------------------------F-EKGGLSQEKWKEFKQLHWEAESFHHLFVMANLFYEEAPVEPYGRL	1801980	Planctomycetes bacterium RIFCSPHIGHO2_12_FULL_52_36	MGFVFEKGGLSQEKWKEFKQLHWEAESFHHLFVMANLFYEEAPVEPYGRLVELFARDMVQRLVLLDRFCLEIGIEAIPSETI	https://www.alphafold.ebi.ac.uk/entry/A0A1G3BH24, https://www.uniprot.org/uniprot/A0A1G3BH24
job_A	AF-A0A2V7VCR1-F1-model_v4	7.4	81	49	12	4	72	10	76	0.369	41	84	118	S---DERV--QNL-LYQVDVD----QLSEEER-VKALQTLFAILR-EQFGISDEAAFDYIEDLLDMAHARQAVEEYEQGQG	TFLL---IAF-LTVGVAVPTPGTVG------GF--HE-AYLLALTQAF-GVSRDTAAAAGIASHALTNLPVLVLGLAFLGR	1978231	Acidobacteria bacterium	FGLALPFHSTFLLIAFLTVGVAVPTPGTVGGFHEAYLLALTQAFGVSRDTAAAAGIASHALTNLPVLVLGLAFLGREGLTMGKVAKMTDEPPKSGEPPKGPDASAYVADVPAAEASFK	https://www.alphafold.ebi.ac.uk/entry/A0A2V7VCR1, https://www.uniprot.org/uniprot/A0A2V7VCR1
job_A	AF-A0A6N8XLB2-F1-model_v4	4.3	92	49	13	10	84	31	100	0.368	42	84	121	NLLYQV-DVDQLSEEERVKA--LQTLFAILREQFGISDEAAFDYIEDLLDMAHARQAVEEYEQ-GQGISHEQV---MSEL---------G-L	AIRRKRL-L----------NRI---VN-AR-ESLMMTPQQAANKGMELFSDWAEDERRRREREEGLPP---RRIHP---NVEAAETGVAHKG	1913989	Gammaproteobacteria bacterium	MRIPCPITRAFIDHVLPWIRSHETAQAAVYAIRRKRLLNRIVNARESLMMTPQQAANKGMELFSDWAEDERRRREREEGLPPRRIHPNVEAAETGVAHKGSRSRPPEPFCPELARAQSLKI	https://www.alphafold.ebi.ac.uk/entry/A0A6N8XLB2, https://www.uniprot.org/uniprot/A0A6N8XLB2
job_A	AF-A0A287MB03-F1-model_v4	9.5	63	42	3	11	70	29	79	0.368	39	84	102	LLYQVDV---DQLSEEERVKALQTLFAILREQFGISDEAAFDYIEDLLDMAHARQAVEEYEQG	FEKVGSVGVA-----------A-NLTVYLVKRYNIGQLAAANITNIFYGTLNFAPLLGAFISD	112509	Hordeum vulgare subsp. vulgare	EGDAGGGGARRRRPLGWRCMPFIIATETFEKVGSVGVAANLTVYLVKRYNIGQLAAANITNIFYGTLNFAPLLGAFISDAYLGRFRTLAYGSFFSLLVCPCR	https://www.alphafold.ebi.ac.uk/entry/A0A287MB03, https://www.uniprot.org/uniprot/A0A287MB03
job_A	AF-A0A6P0X816-F1-model_v4	6	66	43	12	26	84	28	81	0.367	36	84	81	VK-ALQTLFAILR-EQFGISDEAAFDYIEDLLDMAHARQAVEEYEQGQ--GISH-EQVM--SELGL	VFY-HRL-NL--GR----QISIKYAASINLLAAIISWFLFFLVQNWLPQELESEV-INFIF--F-D	2607806	Caldora sp. SIO3E6	MKEAVLPLETIVFQTLLLLVAIALEGRVFYHRLNLGRQISIKYAASINLLAAIISWFLFFLVQNWLPQELESEVINFIFFD	https://www.alphafold.ebi.ac.uk/entry/A0A6P0X816, https://www.uniprot.org/uniprot/A0A6P0X816
job_A	AF-A0A1M7NS25-F1-model_v4	2.9	172	56	12	1	73	31	190	0.364	47	84	190	M---------------------TASD-E-------------RVQN----------------------------------L-LYQV-D-VDQ-------------------------LSEEERVKALQTL-FAILREQFGISDEAAFDYIEDLLDMAHARQAVEEYEQG-QGI	AGGLNLYAYVLSPLDWVDPLGWLPEFGIDGYGSPSHIKDGFTAHELLQNAWLRNNKFINSRASGIARTNPAIALQEDKMHKMISKLQSKYGLHNPNVLKNQTAMQNINRNTAITRR--------GIYEDLVKNRG----WEPKNAKKYATDLAMELRGQSIDYAKTNGLIKC	582	Morganella morganii	FDRETGLHYNTFRYYAPDAGRFTQQDPIGLAGGLNLYAYVLSPLDWVDPLGWLPEFGIDGYGSPSHIKDGFTAHELLQNAWLRNNKFINSRASGIARTNPAIALQEDKMHKMISKLQSKYGLHNPNVLKNQTAMQNINRNTAITRRGIYEDLVKNRGWEPKNAKKYATDLAMELRGQSIDYAKTNGLIKC	https://www.alphafold.ebi.ac.uk/entry/A0A1M7NS25, https://www.uniprot.org/uniprot/A0A1M7NS25
job_A	AF-A0A835H6Q4-F1-model_v4	3.3	180	66	14	1	79	5	177	0.363	49	84	232	MTAS-DERVQNLLYQV----D--VD-QLS--EEERVKALQTLFAILREQFGISDEAAFDYIEDLLDMAHARQAVEEYEQ-G---------------------------------------------------------------QGI----------------------S-----HEQVM	IE-MEDLIVKQTICGILSPTSEEPSW-ETIQ---EC-IR-KIATLRAIETGEDFETIRIVTQLSVAHAIAYELERRTLLPVVIVDSDICPICHEDMEEGDEAGSFECLHTFHQEYAYTEEDQIGEIREETVSPTNNSHSHSHSDIWPIFTFDAAFDRCNLKGATMKILCKNEDGNTLGAT	261450	Coptis chinensis	MANYIEMEDLIVKQTICGILSPTSEEPSWETIQECIRKIATLRAIETGEDFETIRIVTQLSVAHAIAYELERRTLLPVVIVDSDICPICHEDMEEGDEAGSFECLHTFHQEYAYTEEDQIGEIREETVSPTNNSHSHSHSDIWPIFTFDAAFDRCNLKGATMKILCKNEDGNTLGATFTKFRAYNAQQAEFLADELVCKLIANYAPTYARLSSDNKLVIQALQAAQPSEDPA	https://www.alphafold.ebi.ac.uk/entry/A0A835H6Q4, https://www.uniprot.org/uniprot/A0A835H6Q4
job_A	AF-A0A7C4UVQ0-F1-model_v4	1.3	73	55	8	9	70	66	132	0.363	44	84	146	QN-LLYQ-VDVDQLSEEER------VKALQTLFAILREQFGISDEAAFDYIEDLLDMAHARQAVEEY---EQG	MVK-KAADLYTT-A---TLPLGDGT-QTPDEFVRMQSATTGLPEHMCRFNMTKNHFVLNEMPNILDALTRGLD	2052164	Gemmataceae bacterium	MLHIAISRWGEPYKSLDLDKVVHFDTGEVLAEVSRANGGLVERDMRKAQRARDALREIPIKDLLEMVKKAADLYTTATLPLGDGTQTPDEFVRMQSATTGLPEHMCRFNMTKNHFVLNEMPNILDALTRGLDLNILSRGYGVEARG	https://www.alphafold.ebi.ac.uk/entry/A0A7C4UVQ0, https://www.uniprot.org/uniprot/A0A7C4UVQ0
job_A	AF-A0A2E1L7C7-F1-model_v4	7.8	51	35	6	17	65	21	61	0.362	34	84	73	VD-QLSEEER-VKALQTLFAILREQFGISDEAAFDYIEDLLDMAHARQAVE	DVL------LE--TV-YTAFKLQQRKGYDIDKAFRESLWSWVLWNSKNS-D	2026739	Euryarchaeota archaeon	MSEDEKIDALHKYINTALKQDVLLETVYTAFKLQQRKGYDIDKAFRESLWSWVLWNSKNSDKVRVSDVIDANE	https://www.alphafold.ebi.ac.uk/entry/A0A2E1L7C7, https://www.uniprot.org/uniprot/A0A2E1L7C7
job_A	AF-A0A4Y8VKF0-F1-model_v4	14.6	41	32	3	2	40	1	40	0.362	35	84	78	TASDERVQNLLYQV-D-VDQLSEEERVKALQTLFAILREQF	M-GDVAEERVRAVLLDVMFHEGETVRYAALDAIRSMTSSGV	1628086	Pseudomonas kribbensis	MGDVAEERVRAVLLDVMFHEGETVRYAALDAIRSMTSSGVEAGKCLALIASAIERAKQENNQAGRVSVLNLEHLLTSK	https://www.alphafold.ebi.ac.uk/entry/A0A4Y8VKF0, https://www.uniprot.org/uniprot/A0A4Y8VKF0
job_A	AF-A0A0L8IBR0-F1-model_v4	7.1	70	45	15	3	58	5	68	0.360	35	84	83	A--SDER-VQN-LLY-QVDVDQLSEEERVKALQTLFAILREQFGISD-EAA-FD--YI---E-DLLD-MA	TQI--PLM-CMCVCYICICNITISPSILCYLQAFIVIILENTYKLDIFILDIFLIH-VDMQYF-IYCI-V	37653	Octopus bimaculoides	MYTYTQIPLMCMCVCYICICNITISPSILCYLQAFIVIILENTYKLDIFILDIFLIHVDMQYFIYCIVIVIINICLRVLNLLV	https://www.alphafold.ebi.ac.uk/entry/A0A0L8IBR0, https://www.uniprot.org/uniprot/A0A0L8IBR0
job_A	AF-Q1GVG0-F1-model_v4	2.1	91	47	12	6	71	16	89	0.358	38	84	99	ERVQNLLY-QVD-----------------VDQLSEEERVKA-LQTLFAI--LRE--QFG-IS-DEAAFDYIEDLLDMAHARQAVEEYEQGQ	LAVAWTISLFAFRRMPPHRRAIFTAGSAW----------LVCAAI--WGFF--LPS--GFYGGLIGFSIGAAVVGVERYIHYSKHWT-DEP	317655	Sphingopyxis alaskensis RB2256	MGEPKEGVMGGLIVVLAVAWTISLFAFRRMPPHRRAIFTAGSAWLVCAAIWGFFLPSGFYGGLIGFSIGAAVVGVERYIHYSKHWTDEPGTGDEAEIFR	https://www.alphafold.ebi.ac.uk/entry/Q1GVG0, https://www.uniprot.org/uniprot/Q1GVG0
job_A	AF-A0A6G4AQJ6-F1-model_v4	13.8	72	40	10	6	71	32	87	0.357	37	84	93	ERVQNLLYQVDV-DQLSEEERVKALQTLF-A--ILR--EQFGISDEAAFDYIEDLLDMAHARQAVEEYEQGQ	EY-YD-PAPVRRA-------LA-ELEQDLLAGR--IDE----DAYDRREDELLDRLAELERREHREHRERPD	114699	Streptomyces rhizosphaericus	MGLLTGLLTFPLAPVRVTLWAAEQMAAAAEREYYDPAPVRRALAELEQDLLAGRIDEDAYDRREDELLDRLAELERREHREHRERPDERRRAP	https://www.alphafold.ebi.ac.uk/entry/A0A6G4AQJ6, https://www.uniprot.org/uniprot/A0A6G4AQJ6
job_A	AF-A0A7J7T643-F1-model_v4	16.6	54	37	5	2	55	52	97	0.357	45	84	162	TASDERVQNLLYQVDVDQLSEEERVKALQTLFAILREQFGISDEAAFDYIEDLL	HQEQ--GH--L--Y-V-CGDMHMARDVAHTLKQLVAARLSLSEEQVEDYCFQLK	51298	Myotis myotis	MTWMRPTSTGRRCWMARKRVHTAYSRLPGQPKVYVQDILQQQLADQVLHVLHQEQGHLYVCGDMHMARDVAHTLKQLVAARLSLSEEQVEDYCFQLKMVGFGQMEPHVLPRQRKLCPASSLLHSRMAAARSRADKGLVSPEKPQIREGPGGRGLRQGQGRWR	https://www.alphafold.ebi.ac.uk/entry/A0A7J7T643, https://www.uniprot.org/uniprot/A0A7J7T643
job_A	AF-A0A0C4DXI7-F1-model_v4	2.7	255	60	8	1	72	66	315	0.353	55	84	397	M--T--------------------------------------------------------------------------------------------------------------------------------------------------------------------------------ASDERV-QNLLYQVD--V-D-QLSEEERVKALQTLFAILREQFGISDEAAFDYIEDLLDMAHARQAVEEYEQGQG	CRRQNRETFSRLYDLGMRFDDVLTKQPSPADHLRLFNYRPRKKSTLSREVAPEEVVVVEYVDGWSLRAEETDETEEERTPDEVEESGEETGEEEGQEGQWYNDGDGQDGPNVASKSVLEDGRVPVPTPPVLPAPPVDPINPVLPVPPPQKPGNKPGPAGTEALKSHSERVRSLIKVEERD----LIPARIMMRLDSGMEHDEIRL-ATKWIVEKFVVYQTELLGLKASESFKLFKRGITDAANEAHRKQQGKGQY	644358	Magnaporthiopsis poae ATCC 64411	MSYVKRDLLREAKRNALKANLNRVGRNQVAPAPLVHMDRDGKWVPPPPSVFLDHLRSRGEQHDSACRRQNRETFSRLYDLGMRFDDVLTKQPSPADHLRLFNYRPRKKSTLSREVAPEEVVVVEYVDGWSLRAEETDETEEERTPDEVEESGEETGEEEGQEGQWYNDGDGQDGPNVASKSVLEDGRVPVPTPPVLPAPPVDPINPVLPVPPPQKPGNKPGPAGTEALKSHSERVRSLIKVEERDLIPARIMMRLDSGMEHDEIRLATKWIVEKFVVYQTELLGLKASESFKLFKRGITDAANEAHRKQQGKGQYPQGRAEECWALGATRLHTISAEGEGERPRRASGHARPTKPGARENPAGGGPRVGQTSARGTRTLGSLSLSASDRFLQVQDRA	https://www.alphafold.ebi.ac.uk/entry/A0A0C4DXI7, https://www.uniprot.org/uniprot/A0A0C4DXI7
job_A	AF-Q113S8-F1-model_v4	10.5	85	48	12	2	74	10	78	0.352	34	84	78	TASDERVQNLLYQV-DVDQLSEEERVKALQTLFAI--L--------REQFGISDEAAFDYIEDLLDMAHAR-QAVEEYEQGQGIS	WSIIENS-Q-ATILVSLD------DA-TLVQWL-IKQLKTRTGINCRDADLMNE-YIISRLSLIRDLAEERLGTK-TS----PLL	203124	Trichodesmium erythraeum IMS101	MTPTMLRQLWSIIENSQATILVSLDDATLVQWLIKQLKTRTGINCRDADLMNEYIISRLSLIRDLAEERLGTKTSPLL	https://www.alphafold.ebi.ac.uk/entry/Q113S8, https://www.uniprot.org/uniprot/Q113S8
job_A	AF-A0A3N4GNA8-F1-model_v4	7.1	70	50	8	1	65	2	61	0.352	33	84	64	M--T-ASDERVQNLLYQV-DV-DQLSEEERVKALQTLFAILREQFGISDEAAFDYIEDLLDMAHARQAVE	GAPRK-FDQETRERAVRMYHDRLKEAGESKLSARKHVGELL--DI------NPATLRNWIDKDAP-IDSV	2487349	Gordonia oryzae	MGAPRKFDQETRERAVRMYHDRLKEAGESKLSARKHVGELLDINPATLRNWIDKDAPIDSVEGA	https://www.alphafold.ebi.ac.uk/entry/A0A3N4GNA8, https://www.uniprot.org/uniprot/A0A3N4GNA8
job_A	AF-A0A804Q6X8-F1-model_v4	4	147	47	10	16	83	30	161	0.351	45	84	169	DVDQLSEEERVKALQTLFAILREQFGISDEAAFDYIEDLLD---------------------------------------------------------------------------MAHARQAVEE-YEQGQG--ISH-EQVMSELG	Y-SILSEVDIKRRQEDDINRVSIVLSISKPEACVLLRNYNWSVSKVHDEWFADEERVERPIALVDLYRSICDSQLIGLSGYTKEGLPIFGIGVGRSTYDKASVITLMLAICLVGYN--------YNQ-NHKSVWF--EA--IR-TKP	4577	Zea mays	MSTSKQHWFSILVLYNSIWTTFIYGMMQNYSILSEVDIKRRQEDDINRVSIVLSISKPEACVLLRNYNWSVSKVHDEWFADEERVERPIALVDLYRSICDSQLIGLSGYTKEGLPIFGIGVGRSTYDKASVITLMLAICLVGYNYNQNHKSVWFEAIRTKPNKGMCYDS	https://www.alphafold.ebi.ac.uk/entry/A0A804Q6X8, https://www.uniprot.org/uniprot/A0A804Q6X8
job_A	AF-Q5B4S6-F1-model_v4	4.2	70	41	6	9	70	36	87	0.351	35	84	88	QNLLYQ--VDVDQLSEEERVKALQTLFAILR-E-----QFGISDEAAFDYIEDLLDMAHARQAVEEYEQG	YYDPCQDF--------------A-DRSLRCMKRNPDDR---DMCHDYFQAYRDCKKQWLTQKKLGSSSTA	227321	Aspergillus nidulans FGSC A4	MASHPEQQSSSSSADVSSSSWGKVERKFTNKSASEYYDPCQDFADRSLRCMKRNPDDRDMCHDYFQAYRDCKKQWLTQKKLGSSSTAK	https://www.alphafold.ebi.ac.uk/entry/Q5B4S6, https://www.uniprot.org/uniprot/Q5B4S6
job_A	AF-A0A0N8VSB0-F1-model_v4	5.5	90	47	9	5	60	37	122	0.348	42	84	148	DERVQNLLYQVDVD--------------------QLSEEERVKALQTLFAILREQFGISD-E--AAFDYIEDLL--------D--M-AHA	IPWGRV--SPSYGYAQAQPPAWKDFEVAMGSSGSRDNFADAIMFIGWYTAGTQRQLGISKWDAYNQYLAYH-EGRGGYSRNTYRAKP-WL	1563157	Pseudomonas endophytica	MESRWGTPPNVAMAIMKQESSFVADALPPRAYFLWIIPWGRVSPSYGYAQAQPPAWKDFEVAMGSSGSRDNFADAIMFIGWYTAGTQRQLGISKWDAYNQYLAYHEGRGGYSRNTYRAKPWLMQVANKVPASEHWRGFLVALGIRRGV	https://www.alphafold.ebi.ac.uk/entry/A0A0N8VSB0, https://www.uniprot.org/uniprot/A0A0N8VSB0
job_A	AF-A0A3S2Q9S0-F1-model_v4	5.3	94	46	14	6	80	15	84	0.347	35	84	90	E--RVQNLLYQV-DVD--QLSEEERVK-ALQ------------TLFAILREQFGISDEAAFDYIEDLLDMAHARQAVEEYEQGQGISHEQV-MS	LAR-LALWVSGIG-LTLM------TVII-FWQVFSRYVLNSSP-----------SWTEPFSVILMGWFIFLGAAVGVRER--THLGF-DVLL-Y	2496671	Mesorhizobium sp. M7A.F.Ca.AU.002.02.1.1	MKPFWLAIERLLSRLARLALWVSGIGLTLMTVIIFWQVFSRYVLNSSPSWTEPFSVILMGWFIFLGAAVGVRERTHLGFDVLLYFLPPAA	https://www.alphafold.ebi.ac.uk/entry/A0A3S2Q9S0, https://www.uniprot.org/uniprot/A0A3S2Q9S0
job_A	AF-A0A6J8AGF8-F1-model_v4	7.4	67	54	2	3	69	287	345	0.347	53	84	345	ASDERVQNLLYQVDVDQLSEEERVKALQTLFAILREQFGISDEAAFDYIEDLLDMAHARQAVEEYEQ	VLYTNLSYGSIYVRD-------V-LVKEVMVHILSGVLNLNYDETDTLCAESEISAVQFQREQKKNN	42192	Mytilus coruscus	MSPVERKSIYGLGLIRKFVCTTCQISETSQHHEAVVSSKTIWDTKMGTDHGIACQYCGRIQMVQECVSSVVTLKLVACYSPEKCTAVLLSTEDFIYVDNSRCVKHISATQFEQFVSGSDIIAFCDTKKIQTMSGINKANGKSFAEMFHWKRNIQFFDTAMKKQDIDIVEMFPDCIEYKGYKLDELDREVKRYLSGWLNDDHINLYAAAILTEDKANDLRILPASWYRLNLDVDTFSGECDKVMTEKTVLMPVNIDNKHWILLAILADEKTIVYMDPLDNDSASLNTVLYTNLSYGSIYVRDVLVKEVMVHILSGVLNLNYDETDTLCAESEISAVQFQREQKKNN	https://www.alphafold.ebi.ac.uk/entry/A0A6J8AGF8, https://www.uniprot.org/uniprot/A0A6J8AGF8
job_A	AF-A0A660RMY0-F1-model_v4	6.5	61	44	2	12	71	58	106	0.345	41	84	137	LYQVD-VDQLSEEERVKALQTLFAILREQFGISDEAAFDYIEDLLDMAHARQAVEEYEQGQ	GFYKEI------------YKKWKQIYVETKELKAGHAIEAAKRKAKKLFLAHFYQAYHEIE	2202153	Thermodesulfobacteria bacterium	DREKDKTTKQIKLIRCGAPIVKAERAPCRKYKGYAFFWNPKARTIMWLIGTSFAKTGGFYKEIYKKWKQIYVETKELKAGHAIEAAKRKAKKLFLAHFYQAYHEIEGLPYRIPYQFEYLQHDDFIPWTKVVEIDEGK	https://www.alphafold.ebi.ac.uk/entry/A0A660RMY0, https://www.uniprot.org/uniprot/A0A660RMY0
job_A	AF-A0A348MSC8-F1-model_v4	7.7	77	53	12	16	78	28	100	0.345	43	84	171	DVDQL-SE-EERVKA-LQTLFAILR-E--Q---FGISDEAAFDYIEDLLDMAHARQAVEEYE-QG--QG--ISHEQV	YALAYI-AG--IL-AAWRIMVFLVRRQSLWGGRTTASEVQIENLISWLILGIIIGGRLGYVLFYQPTYYLNSPTEIL	1062	Rhodobacter sp.	MSYITFPDISPDLFTITIGGFHFALRWYALAYIAGILAAWRIMVFLVRRQSLWGGRTTASEVQIENLISWLILGIIIGGRLGYVLFYQPTYYLNSPTEILKVWQGGMAFHGGFLGVVVVAIAFSKQQKIPLLATADLLAIAAPVGLMLGRLANFINAELWGRPTTLPWGVA	https://www.alphafold.ebi.ac.uk/entry/A0A348MSC8, https://www.uniprot.org/uniprot/A0A348MSC8
job_A	AF-A0A822DGT6-F1-model_v4	5.3	113	43	10	4	72	7	99	0.342	37	84	114	SDERVQNLLYQVDVDQ--LSEEERVKALQTLFAILR------------------------------------------EQFGISDEAAFDYIEDLLDMAHARQAVEEYEQGQG	KD-IT--LV--V-VGVEESIIKCDDFYCALAKKAGGEYISLVNAERIIQNIIYWIISKKTTFHQCFRHVMIEEMEKNS--------S-FK--YSYMADRINGMLNEC---HTM	2762511	Rotaria sp. Silwood1	SKKFEEKDITLVVVGVEESIIKCDDFYCALAKKAGGEYISLVNAERIIQNIIYWIISKKTTFHQCFRHVMIEEMEKNSSFKYSYMADRINGMLNECHTMNDIREIFFKHRLFTH	https://www.alphafold.ebi.ac.uk/entry/A0A822DGT6, https://www.uniprot.org/uniprot/A0A822DGT6
job_A	AF-A0A6C2TZW2-F1-model_v4	2.3	209	69	15	4	81	19	223	0.341	48	84	286	S-DERVQNLLYQV--DVDQ-L-SEE-ERVKALQTLFAILREQF-G---ISDEAAFDYIEDLLDMAHARQAVEEYE-Q------------------------------------------------------------------------------------------------------GQGI----------------SH--EQVMSE	IVVGALVVSRIYMIEAGWASKL-IVV-LPALFLLSFLLVLQLLKTQIRSALLTAMVLVPLLLFMEQTALRLSIVATAGGQTFGQYMGLVPEPEPPEENGREPLPPIPRAEKTTPAIETAAAEEPVSPPEVVAEPSAVVDASPETVKTNELSQLHDEVKVVVKVKAAPATSTHQADPFVKVTTHLGVVLVPNDDSVMHEWIAAA-HK-LQ	2750659	Pontiella desulfatans	MVSLKTGTPFKANVLQSVIVVGALVVSRIYMIEAGWASKLIVVLPALFLLSFLLVLQLLKTQIRSALLTAMVLVPLLLFMEQTALRLSIVATAGGQTFGQYMGLVPEPEPPEENGREPLPPIPRAEKTTPAIETAAAEEPVSPPEVVAEPSAVVDASPETVKTNELSQLHDEVKVVVKVKAAPATSTHQADPFVKVTTHLGVVLVPNDDSVMHEWIAAAHKLQLKGFVSLAGEVVILRNDGSMLRKGETWDLDMSGNTYTFQIDDVMQGKASMRAYGLNPIGAVQD	https://www.alphafold.ebi.ac.uk/entry/A0A6C2TZW2, https://www.uniprot.org/uniprot/A0A6C2TZW2
job_A	AF-A0A7S1FXX5-F1-model_v4	3.8	78	48	16	6	72	53	114	0.340	39	84	122	E--RVQN-LLYQ-VDV--DQL-SEEERVKALQTLF-AI-LR--EQFGISDEAAFDYIEDLLDMAHARQAVEEYEQGQG	MSR--IVY-LVSS-YWLA--LM----LP-VYAAMVYIDR-LSL----GEMNAILHANLGVAWACQICGLRAFCAAIPS	216773	Corethron hystrix	MYRPAADIFLAGCTQFVPTVYVTAVIACRNWSGAASAAAVGKEEEKDFVFSSMSRIVYLVSSYWLALMLPVYAAMVYIDRLSLGEMNAILHANLGVAWACQICGLRAFCAAIPSTDELKKRN	https://www.alphafold.ebi.ac.uk/entry/A0A7S1FXX5, https://www.uniprot.org/uniprot/A0A7S1FXX5
job_A	AF-A0A7Y6GY44-F1-model_v4	11.5	95	38	10	1	69	12	86	0.337	39	84	132	MTAS--D--------------------ER--VQNLLYQVDVDQLSEEERVKALQTLFAILREQFGISDEAAFDYIEDLLDMAHARQAVEE--YEQ	HALVEWVTMLIVTREGDRRCKLRPSQRAMVALV-YQ-RE------------H--TTLAKIAAGFGISESTAHAYTSAVVDLLAARA--PGLL--K	68203	Streptomyces fungicidicus	MVVHPAAINLPHALVEWVTMLIVTREGDRRCKLRPSQRAMVALVYQREHTTLAKIAAGFGISESTAHAYTSAVVDLLAARAPGLLKTLREHEPDFVLLDGTLSECDRVGDGRADYSHKHRRHGVNVQVVTDP	https://www.alphafold.ebi.ac.uk/entry/A0A7Y6GY44, https://www.uniprot.org/uniprot/A0A7Y6GY44
job_A	AF-A0A0G0TU22-F1-model_v4	2.6	75	52	10	4	69	70	132	0.337	40	84	138	SDERVQNLLYQV---D-VDQ--LSEEER-VKALQTLFAILRE--QFGISDEAAFDYIEDLLDMAHARQAVEEYEQ	VEGQIDRGVTRRDRGRSLTPID-----KL--ID-QSLGG-FQDP---HTLKRAQKYLSAKTRGIIKSAQRKSRGI	1618408	Candidatus Curtissbacteria bacterium GW2011_GWA1_40_9	METEAPREDHIKRIKAQAPEDKGVKTPHLKSEDPNWQRYQGDLRDSTGGAVRRPVHGRVVSLPITSQATVEGQIDRGVTRRDRGRSLTPIDKLIDQSLGGFQDPHTLKRAQKYLSAKTRGIIKSAQRKSRGIETPPNT	https://www.alphafold.ebi.ac.uk/entry/A0A0G0TU22, https://www.uniprot.org/uniprot/A0A0G0TU22
job_A	AF-A0A522Z4J2-F1-model_v4	4.9	101	42	15	5	72	19	98	0.335	35	84	98	DERVQNLL----------------------Y-QVDV--DQLSEEERVKA-LQTLFA--ILR-EQFGISD--EAAFDYIED--LLDMAHARQAVEEYEQGQG	KFSFKDTNMIHIHANMLESIGDTIKMAYSDDQTGIVIP-------E--NHILM-QAML--FQ-----KPYSE-ASKHTESLFHMSEKKKALEEFFA---KK	2507556	Candidatus Nitrosotenuis sp.	TLWTAKGTKQIRDAAESMKFSFKDTNMIHIHANMLESIGDTIKMAYSDDQTGIVIPENHILMQAMLFQKPYSEASKHTESLFHMSEKKKALEEFFAKK	https://www.alphafold.ebi.ac.uk/entry/A0A522Z4J2, https://www.uniprot.org/uniprot/A0A522Z4J2
job_A	AF-A0A2R7VX97-F1-model_v4	2.9	101	52	11	1	65	2	92	0.332	37	84	127	MTASDERVQNLLYQV-D-VDQLSE-----EERVKALQTLFAILREQFGIS-DEA----AFDYIEDLL------------------------DMAHARQAVE	CVKYVKEYAKQGSKNYLMYNLNHDHQNSE---AP-MPH--YI--PWLPASIWQQDNDRPMTLPQAAFKFALLEHQKLRSTPSKVEVLQAFK--TLHRARLT	7536	Oncopeltus fasciatus	MCVKYVKEYAKQGSKNYLMYNLNHDHQNSEAPMPHYIPWLPASIWQQDNDRPMTLPQAAFKFALLEHQKLRSTPSKVEVLQAFKTLHRARLTVFRGDEKVLKDCRRKINEEFKKNKAVVDPSSIHDN	https://www.alphafold.ebi.ac.uk/entry/A0A2R7VX97, https://www.uniprot.org/uniprot/A0A2R7VX97
job_A	AF-A0A172YIP2-F1-model_v4	7.7	103	42	10	1	79	17	90	0.331	34	84	97	MTASDERVQNLL-YQV--DVDQLSEEERVKALQTLFA-------------------ILREQFGISDEAAFDYIEDLLDMAHARQAVEE--YEQGQGISHEQVM	IDRLAEFAA-LLG--AWL------------FAAVAVAICYEVVWRYLLNSPSIWVE-------ELTLLAQLWATYLGAAYVLRHD--GLI-----RITVIREW	376489	Halotalea alkalilenta	MMPERSPISTAAPANPIDRLAEFAALLGAWLFAAVAVAICYEVVWRYLLNSPSIWVEELTLLAQLWATYLGAAYVLRHDGLIRITVIREWGASAFAW	https://www.alphafold.ebi.ac.uk/entry/A0A172YIP2, https://www.uniprot.org/uniprot/A0A172YIP2
job_A	AF-A0A3P7N4Y2-F1-model_v4	7.6	65	44	9	12	71	49	102	0.329	39	84	142	LYQVDVDQLSEEER-VKALQTLFAILREQFG-ISDEAAFDYIEDLLDM-AHARQAVEEYE-Q-GQ	LPHSLC-------VV--IQ-DFYQLLRREFPQQPSKNHMKYVGMNVLFRYLNSVVIAPDAFGL-L	60516	Dibothriocephalus latus	MDRGDSRLEVTANNALDVATPEPCVIPTLISTAERFFYALFTDPGISALPHSLCVVIQDFYQLLRREFPQQPSKNHMKYVGMNVLFRYLNSVVIAPDAFGLLLLSEDAKSIDDGDNTSRLFSNPERPNSRLERSQRRRLTAL	https://www.alphafold.ebi.ac.uk/entry/A0A3P7N4Y2, https://www.uniprot.org/uniprot/A0A3P7N4Y2
job_A	AF-A0A7X7Q8D3-F1-model_v4	6	82	51	11	14	78	21	93	0.329	40	84	165	QVDVD-QLSEEER-VKALQTLFAILREQF----G--------ISDEAAFDYIEDLLDMAHARQA-VEEYEQG--QGISHEQV	WYAIMY-L----LA--FA-LAYFLMRARLKHEPFRSITKPQPYTTEIIEDLLTYAILGVLVGGRLGYCLFYHPEFYLS-NPL	1977903	Propionibacterium sp.	MLTFPDIDPVAFRLFGLQIYWYAIMYLLAFALAYFLMRARLKHEPFRSITKPQPYTTEIIEDLLTYAILGVLVGGRLGYCLFYHPEFYLSNPLEILKLWDGGMSFHGGAIGVILGIVWVAYRRKRPFLQVADFLVPAVPLGLALGRIGNFINGELWGRAAPESLP	https://www.alphafold.ebi.ac.uk/entry/A0A7X7Q8D3, https://www.uniprot.org/uniprot/A0A7X7Q8D3
job_A	AF-A0A7W8DXV9-F1-model_v4	20.3	54	39	4	2	52	61	113	0.324	36	84	123	TASDERVQNLLYQVDVDQLSEEERVKALQTLFAILREQFGIS-DEAA-FD-YIE	SSLSGRFQNFYLLDDRAGWDDEDWQAAYEERAAVLEFDGCLLREEAERLAR-LE	87461	Rhodopseudomonas rhenobacensis	MGRWLAALRTDEKKLENATDPNRQNPQNPPQAGFGGFGGSPSEDIQKFTLEADEGFGGFGSSLSGRFQNFYLLDDRAGWDDEDWQAAYEERAAVLEFDGCLLREEAERLARLEVDDQRKRWIQ	https://www.alphafold.ebi.ac.uk/entry/A0A7W8DXV9, https://www.uniprot.org/uniprot/A0A7W8DXV9
job_A	AF-A0A378VWS5-F1-model_v4	6	82	48	15	4	72	140	205	0.324	44	84	213	S--DER--VQN-----LLYQVDV-DQLSEEERVKALQTLF-AI--LREQFGISDEAAFDYIEDLLDMAHARQAVEEYEQGQG	LIS-LTFI--DADTQY--LPDSMT--L----P-LIW-LGLIFNLD-GG--FVPLQSAVLGAVAGYSSLWLLCAVYKLLTGKP	485	Neisseria gonorrhoeae	MSDLSVLSPFAVPLAAVLGLLVGSFLNVVIYRVPVMMERGWTVFAKEHLNLPLTDDESRTFNLMKPDSCCPKCRVPIRAWQNIPIVSYLLLRGKCASCQTKISIRYPLIELLTGVLFGLVAWQYGWSWITLGGLILTAFLISLTFIDADTQYLPDSMTLPLIWLGLIFNLDGGFVPLQSAVLGAVAGYSSLWLLCAVYKLLTGKPVWATEISN	https://www.alphafold.ebi.ac.uk/entry/A0A378VWS5, https://www.uniprot.org/uniprot/A0A378VWS5
job_A	AF-A0A485JK62-F1-model_v4	4.1	167	50	20	3	77	1	149	0.323	40	84	168	ASDE--RVQ---NLL------------Y--QVD-------------------VDQ--LSEEER--VKALQTLFAILREQFGISDEAAF--DY--IED--------------------------------------------LLDM--AHARQAVEEYEQGQGISHEQ	MQVTRL--KFVK--RLQFLTGEYRNPRLFDVTMALCVEMLTSGKLAKDDAEA--RAKLQ-AVLDNGKAAEVFGRMVAAQKGPTD--FVENYAKY--LPTAMLTKAVYADTEGFVSEMDTRALGMAVVAMGGGRRQASDTID---YSV--GFTDM--ARLGDQVDGQR	562	Escherichia coli	MQVTRLKFVKRLQFLTGEYRNPRLFDVTMALCVEMLTSGKLAKDDAEARAKLQAVLDNGKAAEVFGRMVAAQKGPTDFVENYAKYLPTAMLTKAVYADTEGFVSEMDTRALGMAVVAMGGGRRQASDTIDYSVGFTDMARLGDQVDGQRPLAVIHAKTKTAGRKRRKR	https://www.alphafold.ebi.ac.uk/entry/A0A485JK62, https://www.uniprot.org/uniprot/A0A485JK62
job_A	AF-A0A420Z2L3-F1-model_v4	17.3	52	37	3	13	59	78	128	0.322	38	84	135	YQVD-V----DQLSEEERVKALQTLFAILREQFGISDEAAFDYIEDLLDMAH	NESIRFLKGLEQP-EDLKELIYAVVSEFLIIINGVSKEEAFKLIDESISSGK	2231116	Tenericutes bacterium	MPLIAASIMSKKIAAGAKYIILDVKYGSGSFNKTIEDARELGNAMKLIGESFDRKVEIIISSMEQPLGYAIGNGVEVNESIRFLKGLEQPEDLKELIYAVVSEFLIIINGVSKEEAFKLIDESISSGKAYKAFID	https://www.alphafold.ebi.ac.uk/entry/A0A420Z2L3, https://www.uniprot.org/uniprot/A0A420Z2L3
job_A	AF-A0A1H3PB29-F1-model_v4	7.4	94	41	8	1	70	7	78	0.322	34	84	105	M--T---------------------ASDERVQNLLYQVDVDQLSEEERVKALQTLFAILREQFGISDEAAFDYIEDLLDMAHARQAVEEY-EQG	TLYWLWLRLIPGIGPVAQRRLLQHFGSP-VRI-YE------------------ADEVDLEKVSGIGRTLARKVLDS-RE-LSKAERLLETMEKK	159292	Tindallia californiensis	MAGQKETLYWLWLRLIPGIGPVAQRRLLQHFGSPVRIYEADEVDLEKVSGIGRTLARKVLDSRELSKAERLLETMEKKGIHLLTIMDEGYSDRMKVDPTDFGNLY	https://www.alphafold.ebi.ac.uk/entry/A0A1H3PB29, https://www.uniprot.org/uniprot/A0A1H3PB29
job_A	AF-A0A7C9EE04-F1-model_v4	3.4	88	53	10	1	58	14	99	0.321	35	84	116	M-------------TAS-DERVQNLLYQVDVDQLSEEERVKALQTLFAILREQ-F-G---IS--DE-AAF--------DYIEDLLDMA	CPSKTNRGSIGQLRGVCISDMIPFYLGKLFRQTRASEDLCSKVCFALITVLQIQLGIGKEKLMNITN-VVQRYGNLSG-FVERFSVGV	393608	Opuntia streptacantha	GGQRCVGVGLALFCPSKTNRGSIGQLRGVCISDMIPFYLGKLFRQTRASEDLCSKVCFALITVLQIQLGIGKEKLMNITNVVQRYGNLSGFVERFSVGVRNPTAFLAGAMKEHMKR	https://www.alphafold.ebi.ac.uk/entry/A0A7C9EE04, https://www.uniprot.org/uniprot/A0A7C9EE04
job_A	AF-A0A7S0WBD4-F1-model_v4	0	92	49	11	1	75	49	114	0.320	37	84	129	M-----------TASDERVQNLLYQ-VDVDQLSEEER-VKALQTLFA----ILREQFGISDEAAFDYIEDLLDMAHARQAVEEYEQGQGISH	DMTKSPDVISEN----M-QVAMCIYS--G-------LF--MR--FAWKVTP--------RNYLLLACHISNEAVQGTQLGRKIMDLRGETWF	464990	Hemiselmis tepida	RGSVQGKHPSVREMAAAFQAWLRSPVGPTTTHFWGPVANWGFVLAGLSDMTKSPDVISENMQVAMCIYSGLFMRFAWKVTPRNYLLLACHISNEAVQGTQLGRKIMDLRGETWFDEKYFKHLREPKPTV	https://www.alphafold.ebi.ac.uk/entry/A0A7S0WBD4, https://www.uniprot.org/uniprot/A0A7S0WBD4
job_A	AF-A0A7X6K1B2-F1-model_v4	3.2	91	47	6	15	71	48	131	0.317	41	84	180	VD-V--------------------------DQ-LSEEERVKAL------QTLFAILREQFGISDEAAFDYIEDLLDMAHARQAVEEYEQGQ	SVLAMLPLVYAIKNLANEGSPAVTAATAGLGILAGWLFARRQLRRPDPMLDVRL-F------RVRPFAGAVLVNLLAIFALVGFLYFVSQH	1742687	Arthrobacter deserti	LLEHFWWGSVFLLAVPVLAAMLVLTPLFVPESKDPKPGRIDVPGIALSVLAMLPLVYAIKNLANEGSPAVTAATAGLGILAGWLFARRQLRRPDPMLDVRLFRVRPFAGAVLVNLLAIFALVGFLYFVSQHLQLVLGLSPLAAGAVLLPGLAVTIAAGFTAVPLVRRVAPNLVVSAALLL	https://www.alphafold.ebi.ac.uk/entry/A0A7X6K1B2, https://www.uniprot.org/uniprot/A0A7X6K1B2
job_A	AF-A0A379E6Q7-F1-model_v4	2	145	57	13	1	73	232	363	0.310	47	84	363	M-----TA----SDER-----------------------------VQN---L--LYQ-VD-VDQ-------------------------LSEEERVKALQTL-FAILREQFGISDEAAFDYIEDLLDMAHARQAVEEYEQG-QGI	AGYGSSLHVKDGLTAHELLQNAWLRNNGIISSRMSGIAVENPAMALQEQMMHKTI-SRLQAEAGLHKPSVLRSQTALENIEMNAEITRR--------GIYEDLVNNRG----WESENAKGFAARKARELKEEAIDFAKKNNLINH	28115	Porphyromonas macacae	MFIRLIFSLLLYILSSFTSRLSSEGLFARTTLLWQEGDWANEWQGNGMLKSVKRPDGETVSFEYDPLGRRISKTYQDRTTRWVWDGNVPLHEWTDEEDITTWVFEEGSFVPCAKLQNGESYSIITDYLGTPTEMYNSKGKKTWSAELDIYGCVRTFRGRSLSDCPFRYQGQYEDEETGLYYNRFRYYDPNTGTFISQDPIGLAGNNPTLYGYVKDTNNWIDSLGLLNEFGIAGYGSSLHVKDGLTAHELLQNAWLRNNGIISSRMSGIAVENPAMALQEQMMHKTISRLQAEAGLHKPSVLRSQTALENIEMNAEITRRGIYEDLVNNRGWESENAKGFAARKARELKEEAIDFAKKNNLINH	https://www.alphafold.ebi.ac.uk/entry/A0A379E6Q7, https://www.uniprot.org/uniprot/A0A379E6Q7
job_A	AF-A0A512DLM3-F1-model_v4	10.6	131	45	11	3	70	147	268	0.309	46	84	312	A---------------------------------------------------------S--DERVQNLLYQV--DVDQLSEEER-VKALQTLFAILREQFGISDEAAFDYIEDLLDMAHARQAVEEYE-QG	IGGAFNVFGNAVSGISSTVADAAPQVANATGLSAEQVQQQVQELLRPADQTNQSPEAAQRE--LV-SLAPKIVAGGPEA-D--QA--QQ-RAIQIVSQQSGISEEDARARIEQLRQQAEQTAQQAEQTARQ	393310	Skermanella aerolata	MTGHRPVREGVYDTSGGTGNYRGNLGGTVAVQPGLYRRISWGAVIGGVLMVVAIQLLLSMLGIGIGMTTIDPAQGAAGSPEASTLSIGAVVWWAVSYLVALVIGGYVAARLAGAWEKTDGVLHGLLTWALALVVSFWLLTSAIGSVIGGAFNVFGNAVSGISSTVADAAPQVANATGLSAEQVQQQVQELLRPADQTNQSPEAAQRELVSLAPKIVAGGPEADQAQQRAIQIVSQQSGISEEDARARIEQLRQQAEQTAQQAEQTARQAADVTADTVSQASIYGFGALLLGAIAAAIGGSSGTRRREDLNAI	https://www.alphafold.ebi.ac.uk/entry/A0A512DLM3, https://www.uniprot.org/uniprot/A0A512DLM3
job_A	AF-A0A6B1EYQ5-F1-model_v4	11.1	45	34	1	17	55	32	76	0.308	34	84	114	VDQ------LSEEERVKALQTLFAILREQFGISDEAAFDYIEDLL	IVAYVNDDVVTQRELDVLVKQRAMELQQVYRFSEREALNEAERQR	2026781	Candidatus Poribacteria bacterium	MLDKKAVYLTLIVLLLISGGISNVHARTFDKIVAYVNDDVVTQRELDVLVKQRAMELQQVYRFSEREALNEAERQRSELLDRLIRQMLLLEAALTLRITVSETEVEQYIKEFKD	https://www.alphafold.ebi.ac.uk/entry/A0A6B1EYQ5, https://www.uniprot.org/uniprot/A0A6B1EYQ5
job_A	AF-A0A095WZU2-F1-model_v4	2.4	166	51	14	7	82	12	156	0.306	40	84	192	RVQNLLY-QV-------------DVDQLSEEERVKALQ--TLFA-ILREQFGISDEAAFDYIEDLLDMAHARQAVEEYEQGQGI------------------------------------SH--EQV-----------------------------------MSEL	LLGSLPFG-YYIGKYIYKKDIRS--------MGSGNIGTT-NALR-NF------GKKAGLLTFVLDVFKGGLAAFLGNLIAGNDGMSLAMFFVVIGHMYSFLLNFKAGKGIATVFGALIYINPI--FALGMFGVFFIIVLLSRMVSLGSICVCLVAIISSLI--LY	1284686	Anaerococcus lactolyticus S7-1-13	MKYLAIAILSYLLGSLPFGYYIGKYIYKKDIRSMGSGNIGTTNALRNFGKKAGLLTFVLDVFKGGLAAFLGNLIAGNDGMSLAMFFVVIGHMYSFLLNFKAGKGIATVFGALIYINPIFALGMFGVFFIIVLLSRMVSLGSICVCLVAIISSLILYRLNSFSLSLSIIAIIIITKHRDNIKRLIKGEENKLF	https://www.alphafold.ebi.ac.uk/entry/A0A095WZU2, https://www.uniprot.org/uniprot/A0A095WZU2
job_A	AF-A0A379TGD7-F1-model_v4	11.3	53	40	6	10	59	19	67	0.305	37	84	152	N-LLYQ-VDVDQLSEEERVKALQTLFAILREQ-FGISDEAAFDYIEDLLDMAH	VQFLTGE-YRN--PR-LFDVTMALCIEMLISGQLAKDDAQARAKLQAVLDNGK	59203	Salmonella enterica subsp. arizonae	MNQVLASSAGNALEVREAVQFLTGEYRNPRLFDVTMALCIEMLISGQLAKDDAQARAKLQAVLDNGKAAEVFGRMVAAQKGPTDFVENYDKYLPAAMLSKAVYADTEGFVSAMDTRALGMAVVSMGGGRRQASDTIDYSVGFTDMVRLGRQC	https://www.alphafold.ebi.ac.uk/entry/A0A379TGD7, https://www.uniprot.org/uniprot/A0A379TGD7
job_A	AF-V7I1Y0-F1-model_v4	4.1	169	50	13	9	84	14	163	0.304	41	84	209	QNLLY-QV-----------DVDQLSEEERVKAL---QTLFA-ILREQFGISDEAAFDYIEDLLDMAHARQAVEEYEQG------QGI-------------------------------------SH----------------------------------EQVMSELGL	GNLQSA-YILGRIFKKVDI------RKLGFGNSGAS--NAAV-SF------GWSWGIAVALLDIAKAVLSVVIVRRLMASGYVDQGYLPMYLNGAAVIFGHDFPFYMKFKGGKGTASYAGMLLGINPLLGIAGILLTTLVTVVTDHIAIGTLVLVTSGVI---SAIVLG	994573	Youngiibacter fragilis 232.1	MNYVVIILIGYLFGNLQSAYILGRIFKKVDIRKLGFGNSGASNAAVSFGWSWGIAVALLDIAKAVLSVVIVRRLMASGYVDQGYLPMYLNGAAVIFGHDFPFYMKFKGGKGTASYAGMLLGINPLLGIAGILLTTLVTVVTDHIAIGTLVLVTSGVISAIVLGHGLPSVMVSLLLWAVSLWKHIPNFKRIMAGTEHGLRHAINKHKKNK	https://www.alphafold.ebi.ac.uk/entry/V7I1Y0, https://www.uniprot.org/uniprot/V7I1Y0
job_A	AF-A0A351EZY6-F1-model_v4	8.1	110	48	8	24	84	9	114	0.303	40	84	202	E-RVKALQ-----------------------------------TL-FAILREQFGISDEAAFDYIEDLLDMAHARQAVEEYEQGQ-----------GI-SHEQVMSELGL	PH-KLEFFKNEFMPHIEALKTFAFHLTYNEADADDLIQETYMKAFKFMDKYEK-GTNAKAWLFKILKNAYINEYRKKVKS--PQKVDVDDVGLVKTTENQNERLKADLRD	2026790	Saprospirales bacterium	MAKFQTDTPHKLEFFKNEFMPHIEALKTFAFHLTYNEADADDLIQETYMKAFKFMDKYEKGTNAKAWLFKILKNAYINEYRKKVKSPQKVDVDDVGLVKTTENQNERLKADLRDDIYTNELGDEVTKALDKLPEDFRTVILLCDIEGFSYEEMSKIIDIPVGTIRSRLFRARNALKELLKPYAEKMGYEDFRGRRRSRNEEE	https://www.alphafold.ebi.ac.uk/entry/A0A351EZY6, https://www.uniprot.org/uniprot/A0A351EZY6
job_A	AF-A0A3M6TY18-F1-model_v4	10.3	58	45	5	2	59	310	360	0.302	47	84	367	TASDERVQNLLYQVDVDQLSEEERVKALQTLFAILREQFGISDEAAFDYIEDLLDMAH	VNKQ-G-W-F--YIA--GNSQRVPTDVTDALLGIFMKERKMDRPKAEEFHKKLESTRH	46731	Pocillopora damicornis	MPRIHPLPAGKDIISTHVRPHSRFKVIFVDTINPVKEDTNKSKQKTSFQCMANIKQPCHLTRSLARCKTDLPVPHQLPQPCSIKHLVENYLDIQGVPRRHVFELLSHFTSSELEKEKLQEFCSAEGQVQINFVVFNFNLKTKSTYKMMAEFDANIPFEYLFDLIPPIQPRAFSIASSLKAHPDEIQLLVVVVNYKTKLVKPRRGLCSTWLASLDPFEQRLSCTCLGEERNNIISQGFRLTYCHGTGCAPFRSFIEERTVCCSLAVGIVGKISSSKTNGISWWKIEDCSCLLLSREIRLLEHRFLVWDFLVNKQGWFYIAGNSQRVPTDVTDALLGIFMKERKMDRPKAEEFHKKLESTRHLQSETWS	https://www.alphafold.ebi.ac.uk/entry/A0A3M6TY18, https://www.uniprot.org/uniprot/A0A3M6TY18
job_A	AF-A0A7G3ZM60-F1-model_v4	9.4	95	40	14	9	84	13	80	0.301	37	84	165	QNLLYQ-------VD--VD------QLSEEERV---KALQTLFAILREQFGISDEAAFDYIEDLLDMAHARQAVEEYEQ-GQGISHEQVMSELGL	ERLQSVELSQREG-AID-DLLSKWS------EVFME--DL--V----------SEARFWREVRKYGALAIKYETLIREELDISPS-ED-YT---S	48254	Torulaspora globosa	MGEREARAISILERLQSVELSQREGAIDDLLSKWSEVFMEDLVSEARFWREVRKYGALAIKYETLIREELDISPSEDYTSPSALSPSGLDYNYPFLVERKTTKGERVLFPSFSIFVKANPELTEKERNQALGLVSRLEQAIINAGDFSQMPRTTSQDKEYDSLDI	https://www.alphafold.ebi.ac.uk/entry/A0A7G3ZM60, https://www.uniprot.org/uniprot/A0A7G3ZM60

## Sheet: Foldseek- EvoAT3
query	target	seqId	alnLength	mismatches	gapsOpened	qStartPos	qEndPos	dbStartPos	dbEndPos	eval	score	qLen	dbLen	qAln	dbAln	targetTaxID	targetTaxName	targetSequence	targetHref
job_A	AF-A0A2N0V8M8-F1-model_v4	23.2	73	55	1	3	74	1	73	0.818	81	74	74	ALTVNLPEEDYDALKALVEQQNMPLSQFVRSRVIDKLTEETDLEEAKLRFEAYQKGAIKTYSVEELLTE-LGD	MMTLELDDETAGVLAELAEQQQLSPAQLVKTALLDYLEDSQDAKRAEAAYQRYLDSGKISHSLDDVVKAFGLD	1611544	Methylomonas sp. Kb3	MMTLELDDETAGVLAELAEQQQLSPAQLVKTALLDYLEDSQDAKRAEAAYQRYLDSGKISHSLDDVVKAFGLDN	https://www.alphafold.ebi.ac.uk/entry/A0A2N0V8M8, https://www.uniprot.org/uniprot/A0A2N0V8M8
job_A	AF-A0A355U3B0-F1-model_v4	24.6	73	51	3	2	72	1	71	0.762	75	74	73	KALTVNLPEEDYDALKALVEQQNMPLSQFVRSRVIDKLTEETDLEEAKLRFEAYQKGAIKTYS-VEE-LLTEL	MNVTIRMTDEQRKIADSYAKCEGISLSEAIKRAFFEAIEDEYDLAEAKEVSERIKNGTEKTYSLDEAERL--M	1879010	Firmicutes bacterium	MNVTIRMTDEQRKIADSYAKCEGISLSEAIKRAFFEAIEDEYDLAEAKEVSERIKNGTEKTYSLDEAERLMGL	https://www.alphafold.ebi.ac.uk/entry/A0A355U3B0, https://www.uniprot.org/uniprot/A0A355U3B0
job_A	AF-A0A1R4H295-F1-model_v4	20	70	56	0	5	74	1	70	0.759	75	74	73	TVNLPEEDYDALKALVEQQNMPLSQFVRSRVIDKLTEETDLEEAKLRFEAYQKGAIKTYSVEELLTELGD	MIALPEHLEKSFLRMAEREHKPADKLLAQLVEDYLEDHIDIQLAEKAIERIESGQDILLDWQDVKAGLYD	360316	Crenothrix polyspora	MIALPEHLEKSFLRMAEREHKPADKLLAQLVEDYLEDHIDIQLAEKAIERIESGQDILLDWQDVKAGLYDVDN	https://www.alphafold.ebi.ac.uk/entry/A0A1R4H295, https://www.uniprot.org/uniprot/A0A1R4H295
job_A	AF-F4GKM0-F1-model_v4	16.4	79	57	3	1	74	1	75	0.749	75	74	75	MKALTVNLPEEDYDALKALVEQQNMPLSQFVRSRVIDKLTEETDLEEAKLRFEAYQKGAIKTYSVEELLTE-LG----D	MPHITFRVSDQEKSWIDSYAQVNGVSISDAVKTVFFEKLEHEYDLKIIQEFEAEKKSGSLKVY----SHNEVGKMLELK	760011	Sphaerochaeta coccoides DSM 17374	MPHITFRVSDQEKSWIDSYAQVNGVSISDAVKTVFFEKLEHEYDLKIIQEFEAEKKSGSLKVYSHNEVGKMLELK	https://www.alphafold.ebi.ac.uk/entry/F4GKM0, https://www.uniprot.org/uniprot/F4GKM0
job_A	AF-A0A2N0VB80-F1-model_v4	12.3	73	63	1	3	74	1	73	0.734	74	74	76	ALTVNL-PEEDYDALKALVEQQNMPLSQFVRSRVIDKLTEETDLEEAKLRFEAYQKGAIKTYSVEELLTELGD	MITIDAINTTEEQEILSIAQKHGQNAGQLIAAIVRGYLENRHDAQQAEAVLAGIESGESALLDWDDVKAGLYD	1611544	Methylomonas sp. Kb3	MITIDAINTTEEQEILSIAQKHGQNAGQLIAAIVRGYLENRHDAQQAEAVLAGIESGESALLDWDDVKAGLYDLKD	https://www.alphafold.ebi.ac.uk/entry/A0A2N0VB80, https://www.uniprot.org/uniprot/A0A2N0VB80
job_A	AF-A0A2S6GIR6-F1-model_v4	16.6	72	60	0	3	74	1	72	0.725	71	74	72	ALTVNLPEEDYDALKALVEQQNMPLSQFVRSRVIDKLTEETDLEEAKLRFEAYQKGAIKTYSVEELLTELGD	MTAVILDEQLDRQFSQLAKQAHISIDQAVNDALREYLVDYNDAQLAEKALDELDNNEDELIDWNEAKKSLYE	173365	Methylobacter tundripaludum	MTAVILDEQLDRQFSQLAKQAHISIDQAVNDALREYLVDYNDAQLAEKALDELDNNEDELIDWNEAKKSLYE	https://www.alphafold.ebi.ac.uk/entry/A0A2S6GIR6, https://www.uniprot.org/uniprot/A0A2S6GIR6
job_A	AF-A0A6L5GDC6-F1-model_v4	14.4	69	55	3	1	66	1	68	0.724	73	74	77	MKALTVN-LPEEDYDALKALVEQQNMPLSQFVRSRVIDKLTEETDLEEAKLRFEAYQKGAIKTYSV--E	MSDLMLHDIPEGDLEILRALAEERHQSLQDLMLEVIREQAMSASNRVKLSVIEARLKRER-PEPIPMEV	2656774	Glycomyces albidus	MSDLMLHDIPEGDLEILRALAEERHQSLQDLMLEVIREQAMSASNRVKLSVIEARLKRERPEPIPMEVIIAAKNDRD	https://www.alphafold.ebi.ac.uk/entry/A0A6L5GDC6, https://www.uniprot.org/uniprot/A0A6L5GDC6
job_A	AF-A0A7C6T1U8-F1-model_v4	13.3	75	58	3	1	73	2	71	0.709	71	74	76	MKALTVNLPEEDYDALKALVEQQNMPLSQFVRSRVIDKLTEETDLEEAKLRFEAYQKGAIKTYSVEELLTEL--G	STTISIRTKAREKEIIKLYADFYGQSVSDFVRSAVMEKIEGLMDLADLEDYENRLRQSKTQYS----TSE-EVLD	1898204	Clostridiaceae bacterium	MSTTISIRTKAREKEIIKLYADFYGQSVSDFVRSAVMEKIEGLMDLADLEDYENRLRQSKTQYSTSEEVLDRLGIE	https://www.alphafold.ebi.ac.uk/entry/A0A7C6T1U8, https://www.uniprot.org/uniprot/A0A7C6T1U8
job_A	AF-A0A4Q7KJW5-F1-model_v4	16.2	74	61	1	1	73	1	74	0.702	71	74	79	MKALTVN-LPEEDYDALKALVEQQNMPLSQFVRSRVIDKLTEETDLEEAKLRFEAYQKGAIKTYSVEELLTELG	MPTIQIRDIPDDIYDYLRKDARANGKSLQSYMRDQVINLARKRRKIESSERHRQVLERVGPSTATLEDIVATIR	1872711	Herbihabitans rhizosphaerae	MPTIQIRDIPDDIYDYLRKDARANGKSLQSYMRDQVINLARKRRKIESSERHRQVLERVGPSTATLEDIVATIREVRGD	https://www.alphafold.ebi.ac.uk/entry/A0A4Q7KJW5, https://www.uniprot.org/uniprot/A0A4Q7KJW5
job_A	AF-A0A256CR35-F1-model_v4	14.1	78	60	4	1	74	2	76	0.701	71	74	79	MKALTVNLPEEDYDALKALVEQQ-N---MPLSQFVRSRVIDKLTEETDLEEAKLRFEAYQKGAIKTYSVEELLTELGD	KREKMLAIE--LPEELSTRLTALAHKAGISEEEYVKEALLEHITDIEEAQIAEQILERIHQGQESTYSSKEVRRRL-G	1980117	Ignatzschineria sp. F8392	MKREKMLAIELPEELSTRLTALAHKAGISEEEYVKEALLEHITDIEEAQIAEQILERIHQGQESTYSSKEVRRRLGLES	https://www.alphafold.ebi.ac.uk/entry/A0A256CR35, https://www.uniprot.org/uniprot/A0A256CR35
job_A	AF-A0A521WWJ3-F1-model_v4	19.4	72	57	1	3	74	1	71	0.700	69	74	74	ALTVNLPEEDYDALKALVEQQNMPLSQFVRSRVIDKLTEETDLEEAKLRFEAYQKGAIKTYSVEELLTELGD	MHTIQLDQTTEQALSHIATRQGLTPDTVIKNALLDYLAEEQAIIKADTAYKNYLDGKESIHDFDDVVKEL-G	2051955	Methylobacter sp.	MHTIQLDQTTEQALSHIATRQGLTPDTVIKNALLDYLAEEQAIIKADTAYKNYLDGKESIHDFDDVVKELGLDD	https://www.alphafold.ebi.ac.uk/entry/A0A521WWJ3, https://www.uniprot.org/uniprot/A0A521WWJ3
job_A	AF-A0A1F0E4T8-F1-model_v4	24.3	78	51	3	1	74	2	75	0.695	69	74	75	MKALTVNLPEEDYDALKALVEQQNMPLSQFVRSRVIDKLTEETDLEEAKLRFEAYQKGAIKTYSVEELLTEL-G---D	STTATLRLTDEEKMILQNYAESKGKTFTQFIKEIAFDYIEQEIGLEVYKKYLERKEKGTLKTY----SHEEVKKELGL	1739543	Fusobacterium sp. HMSC064B11	MSTTATLRLTDEEKMILQNYAESKGKTFTQFIKEIAFDYIEQEIGLEVYKKYLERKEKGTLKTYSHEEVKKELGL	https://www.alphafold.ebi.ac.uk/entry/A0A1F0E4T8, https://www.uniprot.org/uniprot/A0A1F0E4T8
job_A	AF-A0A7X0CZR2-F1-model_v4	24	75	56	1	1	74	27	101	0.690	77	74	102	MKALTVNLPEEDYDALKALVEQQNMPLSQFVRSRVIDKLTEETDLEEAKLRFEAYQKGAIKTYSVEELLTELG-D	NKRVAVEIPEAMHRLLRRYADLHGFDTDAYAAQVLHKHLEDVHDIAIVEAHLEEVRNGNSRTYTMEELEKELGLD	1737357	Rhizobium wenxiniae	MSGKGGGWRSIKPDGIYPILKGIIAMNKRVAVEIPEAMHRLLRRYADLHGFDTDAYAAQVLHKHLEDVHDIAIVEAHLEEVRNGNSRTYTMEELEKELGLDD	https://www.alphafold.ebi.ac.uk/entry/A0A7X0CZR2, https://www.uniprot.org/uniprot/A0A7X0CZR2
job_A	AF-G4RFD2-F1-model_v4	25	76	52	5	2	74	1	74	0.687	69	74	75	KALTVNLPEED-YDA-LKALVEQQNMPLSQFVRSRVIDKLTEETDLEEAKLRFEAYQKGAIKTYSVEELLTELG-D	MSVTIDLS-PELE-ARLKALAAETGEPLDKLLQLSLEHGLEDLEDYHAALAAMRRIESGESEIISAEEMERRLGLD	1082931	Pelagibacterium halotolerans B2	MSVTIDLSPELEARLKALAAETGEPLDKLLQLSLEHGLEDLEDYHAALAAMRRIESGESEIISAEEMERRLGLDG	https://www.alphafold.ebi.ac.uk/entry/G4RFD2, https://www.uniprot.org/uniprot/G4RFD2
job_A	AF-A0A0N1BU35-F1-model_v4	27.8	61	43	1	1	60	1	61	0.684	72	74	85	MKALTVN-LPEEDYDALKALVEQQNMPLSQFVRSRVIDKLTEETDLEEAKLRFEAYQKGAI	MGQLLIRQVDDADILALKAQAERANISLEQRLRNLVSEAAGRERDAFWELARISRELTGGQ	1523422	Brevundimonas sp. AAP58	MGQLLIRQVDDADILALKAQAERANISLEQRLRNLVSEAAGRERDAFWELARISRELTGGQTMDVESVLRESRRELLDRDPLSRR	https://www.alphafold.ebi.ac.uk/entry/A0A0N1BU35, https://www.uniprot.org/uniprot/A0A0N1BU35
job_A	AF-A0A2U2AJ37-F1-model_v4	19.7	71	52	2	1	66	17	87	0.667	72	74	92	MKALTVNLPEEDYDALKALVEQQNMPLSQFVRSRVIDKLTEETDLEEAKLRFEAYQKGAIKTY---SV--E	GKMLAIDLPKEISTRLTALAHKAGISEEEYVKEALLEHITDIEEAQIAEQILKRIHQGQESTHSSKEVRRR	472583	Ignatzschineria indica	MEKDQLKSKGLFIMKRGKMLAIDLPKEISTRLTALAHKAGISEEEYVKEALLEHITDIEEAQIAEQILKRIHQGQESTHSSKEVRRRLGLEN	https://www.alphafold.ebi.ac.uk/entry/A0A2U2AJ37, https://www.uniprot.org/uniprot/A0A2U2AJ37
job_A	AF-A0A3D8J3V2-F1-model_v4	23.2	56	43	0	4	59	1	56	0.666	65	74	71	LTVNLPEEDYDALKALVEQQNMPLSQFVRSRVIDKLTEETDLEEAKLRFEAYQKGA	MQITLSKEVENLINTFSAQHNISQAQMVERAIYRFLEDVRDLEIAKEAYEEFLQSG	375927	Helicobacter brantae	MQITLSKEVENLINTFSAQHNISQAQMVERAIYRFLEDVRDLEIAKEAYEEFLQSGGQTTPAKQLFDELGL	https://www.alphafold.ebi.ac.uk/entry/A0A3D8J3V2, https://www.uniprot.org/uniprot/A0A3D8J3V2
job_A	AF-A0A133PBC1-F1-model_v4	25.6	74	51	1	1	74	11	80	0.665	69	74	84	MKALTVNLPEEDYDALKALVEQQNMPLSQFVRSRVIDKLTEETDLEEAKLRFEAYQKGAIKTYSVEELLTELGD	STTATLRLTDEEKMILQNYAESKGKTFTQFIKEIAFDYIEQEIGLEVYKKYLERKEKGTLKTY----SHEEVKK	851	Fusobacterium nucleatum	MSVRKEMKFMSTTATLRLTDEEKMILQNYAESKGKTFTQFIKEIAFDYIEQEIGLEVYKKYLERKEKGTLKTYSHEEVKKELGL	https://www.alphafold.ebi.ac.uk/entry/A0A133PBC1, https://www.uniprot.org/uniprot/A0A133PBC1
job_A	AF-A0A0C1CVI5-F1-model_v4	16.1	68	54	2	1	65	1	68	0.660	67	74	79	MKALTVN-LPEEDYDALKALVEQQNMPLSQFVRSRVIDKLTEETDLEEAKLRFEAYQKGAIKTYS--V	MATIQVRDISDEDAEALRSAAAEAGMSLQAYMRREVSSLARRRVKQQALAEYREVLARDPSSGVEGDF	1141657	Nocardia vulneris	MATIQVRDISDEDAEALRSAAAEAGMSLQAYMRREVSSLARRRVKQQALAEYREVLARDPSSGVEGDFVVETLRELRGE	https://www.alphafold.ebi.ac.uk/entry/A0A0C1CVI5, https://www.uniprot.org/uniprot/A0A0C1CVI5
job_A	AF-A0A1F2Z8D8-F1-model_v4	21.1	71	50	2	2	66	1	71	0.648	66	74	79	KALTVNLPEEDYDALKALVEQQNMPLSQFVRSRVIDKLTEETDLEEAKLRFEAYQKGAIKTY---S---VE	MTLSVRIPEDLEERLTRFAKKARRTKTSFVCQALEEFLEAQADYYAAIEIEKRIDKGTEKTYTLEEASRIL	1797217	Alphaproteobacteria bacterium RIFCSPHIGHO2_01_FULL_41_14	MTLSVRIPEDLEERLTRFAKKARRTKTSFVCQALEEFLEAQADYYAAIEIEKRIDKGTEKTYTLEEASRILGWKDLKDL	https://www.alphafold.ebi.ac.uk/entry/A0A1F2Z8D8, https://www.uniprot.org/uniprot/A0A1F2Z8D8
job_A	AF-A0A6S6SKF6-F1-model_v4	15.5	77	52	10	1	70	12	82	0.645	68	74	86	MKALTVNLPEEDYDALKALVEQQNMPLSQFVRSRVIDKLTEETDLEEAKLRFEAYQKGAIKT-Y-S-VE--E--LLT	MVRTQIYFDEILLDELKQQSTRLGVSVSAYIREVLKKDLSIKKDSNIKQNLA-EFV-G-IWKEKNIS-EEEIKK--Q	352960	uncultured Campylobacterales bacterium	MYNSGVYEGVVMVRTQIYFDEILLDELKQQSTRLGVSVSAYIREVLKKDLSIKKDSNIKQNLAEFVGIWKEKNISEEEIKKQAWER	https://www.alphafold.ebi.ac.uk/entry/A0A6S6SKF6, https://www.uniprot.org/uniprot/A0A6S6SKF6
job_A	AF-A0A3D2GSW2-F1-model_v4	19.5	82	55	7	1	74	10	88	0.643	69	74	93	M-K-ALTVNLPEEDYDA-LKALVEQQ--NM--PLSQFVRSRVIDKLTEETDLEEAKLRFEAYQKGAIKTYSVEELLTELG-D	RGWREMTLSV---RIPEDLEERLTRFAKKARRTKTSFVCQALEEFLEAQADYYAAIEIEKRIDKGTEKTYTLEEASRILGWK	2053559	Holosporales bacterium	MAHAVNTIKRGWREMTLSVRIPEDLEERLTRFAKKARRTKTSFVCQALEEFLEAQADYYAAIEIEKRIDKGTEKTYTLEEASRILGWKDLKDL	https://www.alphafold.ebi.ac.uk/entry/A0A3D2GSW2, https://www.uniprot.org/uniprot/A0A3D2GSW2
job_A	AF-T1B5P3-F1-model_v4	19.5	82	53	7	1	74	2	78	0.642	65	74	79	MKALTVNLPEED-YDA--LKALVEQQN----MPLSQFVRSRVIDKLTEETDLEEAKLRFEAYQKGAIKTYSVEELLTELG-D	GTIVAISIR--LD--PVIE-QRLDQLATQTGRTKAYYLRELVTNGLDDLEDYYLAAATMERVRKGEEKVYSAEHVRKDLGLD	410659	mine drainage metagenome	EGTIVAISIRLDPVIEQRLDQLATQTGRTKAYYLRELVTNGLDDLEDYYLAAATMERVRKGEEKVYSAEHVRKDLGLDD	https://www.alphafold.ebi.ac.uk/entry/T1B5P3, https://www.uniprot.org/uniprot/T1B5P3
job_A	AF-G0A737-F1-model_v4	12.5	72	56	5	8	74	1	70	0.635	62	74	70	LPEEDYD-ALKALVEQQ-N---MPLSQFVRSRVIDKLTEETDLEEAKLRFEAYQKGAIKTYSVEELLTELGD	MI-ELPAPIE-NRLIHAAQDAGQNLEVFLNRLLDEYAEDQADAKLAESAYKEFIESGESSISLEKLMADNGL	857087	Methylomonas methanica MC09	MIELPAPIENRLIHAAQDAGQNLEVFLNRLLDEYAEDQADAKLAESAYKEFIESGESSISLEKLMADNGL	https://www.alphafold.ebi.ac.uk/entry/G0A737, https://www.uniprot.org/uniprot/G0A737
job_A	AF-A0A1K2HZB5-F1-model_v4	7.5	79	58	10	4	74	1	72	0.635	63	74	75	LTVNLP--EED--YDAL-KAL-VEQQ-NMPLSQFVRSRVIDKLTEETDLEEAKLRFEAYQKGAIKTYSVEEL-LTELGD	MTVTFQLP--PAL--EAR-IEAIIHRTGRNRDAVIEDILTQGIEDVEDYHRGAEVLERIRNGDEELLSASDMRR--ELG	665118	Devosia enhydra	MTVTFQLPPALEARIEAIIHRTGRNRDAVIEDILTQGIEDVEDYHRGAEVLERIRNGDEELLSASDMRRELGLDD	https://www.alphafold.ebi.ac.uk/entry/A0A1K2HZB5, https://www.uniprot.org/uniprot/A0A1K2HZB5
job_A	AF-A0A0H5Q234-F1-model_v4	10.9	64	54	2	1	61	7	70	0.634	69	74	92	MKALTVNLPEEDYDALKALVEQQNMPLSQFVRSRVIDKLTEETDLEEAKLRFEAYQKG--A-IK	SMKVGITLDDALMARVDAYADANYMSRSGLLSLAVTQYLNSVEMTKAITDIALCMRKIADSGKV	198431	uncultured prokaryote	MSKGVISMKVGITLDDALMARVDAYADANYMSRSGLLSLAVTQYLNSVEMTKAITDIALCMRKIADSGKVDRDTMAQLEDFERLSNLLLNRK	https://www.alphafold.ebi.ac.uk/entry/A0A0H5Q234, https://www.uniprot.org/uniprot/A0A0H5Q234
job_A	AF-A0A654S0Q2-F1-model_v4	23.3	60	46	0	1	60	1	60	0.632	63	74	76	MKALTVNLPEEDYDALKALVEQQNMPLSQFVRSRVIDKLTEETDLEEAKLRFEAYQKGAI	MSVVSLRLNEKETKILKEFANFENMGLSTYIKKVLFEKLEEEYELRLFDRLWSEHIEAGG	859	Fusobacterium necrophorum	MSVVSLRLNEKETKILKEFANFENMGLSTYIKKVLFEKLEEEYELRLFDRLWSEHIEAGGETLTLEEVAKENGIEL	https://www.alphafold.ebi.ac.uk/entry/A0A654S0Q2, https://www.uniprot.org/uniprot/A0A654S0Q2
job_A	AF-A0A1S8CXS2-F1-model_v4	18.4	76	56	6	2	74	1	73	0.629	63	74	75	KALTVNLP-EEDYDA-LKALVEQQNMPL-SQFVRSRVIDKLTEETDLEEAKLRFEAYQKGAIKTYSVEELLTELGD	M-ATSIRLD-PVTEQRLNHLTTA-TGRTKAFYLRELVERGLEDLEDYYLAENTMQRVRQSQERIYSLDEVERELGL	1907941	Alkanindiges hydrocarboniclasticus	MATSIRLDPVTEQRLNHLTTATGRTKAFYLRELVERGLEDLEDYYLAENTMQRVRQSQERIYSLDEVERELGLAD	https://www.alphafold.ebi.ac.uk/entry/A0A1S8CXS2, https://www.uniprot.org/uniprot/A0A1S8CXS2
job_A	AF-A0A1X7F8T7-F1-model_v4	14.8	74	60	3	2	74	1	72	0.628	63	74	75	KALTVNLPEEDYDA-LKALVEQQNMPLSQFVRSRVIDKLTEETDLEEAKLRFEAYQKGAIKTYSVEELLTELGD	MNEIIRLS-PDMELRLDRLTSKTGKSRAYYLEQFIIDGLEDVEADLDADAIERRIEAGTEKVHSSADVRK-ALG	464029	Rhizobium oryzae	MNEIIRLSPDMELRLDRLTSKTGKSRAYYLEQFIIDGLEDVEADLDADAIERRIEAGTEKVHSSADVRKALGLDD	https://www.alphafold.ebi.ac.uk/entry/A0A1X7F8T7, https://www.uniprot.org/uniprot/A0A1X7F8T7
job_A	AF-A0A1F7RME2-F1-model_v4	16.6	60	50	0	1	60	2	61	0.628	65	74	81	MKALTVNLPEEDYDALKALVEQQNMPLSQFVRSRVIDKLTEETDLEEAKLRFEAYQKGAI	KKKVGTILDEDLLFRAKKTALVKRKSLSQILEDALKAYLNTTEKAIGEKRGSVAQGTQGA	1817879	Candidatus Schekmanbacteria bacterium RBG_16_38_10	MKKKVGTILDEDLLFRAKKTALVKRKSLSQILEDALKAYLNTTEKAIGEKRGSVAQGTQGAMKISRHMLKAVMEEEGVYES	https://www.alphafold.ebi.ac.uk/entry/A0A1F7RME2, https://www.uniprot.org/uniprot/A0A1F7RME2
job_A	AF-A0A5K7SEA1-F1-model_v4	5	79	61	4	1	68	19	94	0.627	75	74	116	MKALTVNLPEEDYDALKALVEQQNMPLSQFVRSRVIDKLTEETDLEEAKLRFEAYQKGA----------IKTYS-VEEL	EYSSSVKMLIRQHVNINANTCVFGKFSHEFLGQSIGFSVINQGIFSDKSNLGRDICHMTINNPNQSDKK-NKERY--FL	2010828	Aquipluma nitroreducens	MKTENENGKPIKVAGQQSEYSSSVKMLIRQHVNINANTCVFGKFSHEFLGQSIGFSVINQGIFSDKSNLGRDICHMTINNPNQSDKKNKERYFLKARTNHYRLNAPVANLVVPFPR	https://www.alphafold.ebi.ac.uk/entry/A0A5K7SEA1, https://www.uniprot.org/uniprot/A0A5K7SEA1
job_A	AF-E5AVV8-F1-model_v4	12.8	78	61	5	1	74	9	83	0.622	65	74	86	MKALTVNLPEEDYDALKALVEQQ--NM-P-LSQFVRSRVIDKLTEETDLEEAKLRFEAYQKGAIKTYSVEELLTELGD	VFDMATSVR--LSPETEQRLDHLATHTGRTKAYYLREIIDRGIEEMEDYYLAADVLERVRKGREKVHSAADVRKDL-G	882378	Mycetohabitans rhizoxinica HKI 454	MNTCIQSKVFDMATSVRLSPETEQRLDHLATHTGRTKAYYLREIIDRGIEEMEDYYLAADVLERVRKGREKVHSAADVRKDLGLDD	https://www.alphafold.ebi.ac.uk/entry/E5AVV8, https://www.uniprot.org/uniprot/E5AVV8
job_A	AF-A0A3A6NVL3-F1-model_v4	17.1	76	58	3	2	74	1	74	0.622	64	74	83	KALTVNLPEEDYDALKALVEQQNMPLSQFVRSRVIDKLTEETDLEEAKLRFEAYQKGAIKTY-S--VEELLTELGD	MTWSIRLAPDMGRRLDALAVKTGRSKSACLRRIIETGIQEMEDYYLSAEVLERVRNGQERVYSAAEVRKDFE--GS	2093374	Oxalobacter sp.	MTWSIRLAPDMGRRLDALAVKTGRSKSACLRRIIETGIQEMEDYYLSAEVLERVRNGQERVYSAAEVRKDFEGSNETGGSKGV	https://www.alphafold.ebi.ac.uk/entry/A0A3A6NVL3, https://www.uniprot.org/uniprot/A0A3A6NVL3
job_A	AF-A0A1G7QEY8-F1-model_v4	15.3	78	55	8	4	74	1	74	0.617	61	74	75	LTVNLP--EED--YDA-LKALVEQQNMPL-SQFVRSRVIDKLTEETDLEEAKLRFEAYQKGAIKTYSVEELLTELG-D	MAISFELD--SET-EQRLKELAKR-TGKTPDFHLQELIAHGIEDLEDLYLAKSTMQRVASGKEPIYSSAQVRKNLGLA	1855290	Duganella sp. OV458	MAISFELDSETEQRLKELAKRTGKTPDFHLQELIAHGIEDLEDLYLAKSTMQRVASGKEPIYSSAQVRKNLGLAD	https://www.alphafold.ebi.ac.uk/entry/A0A1G7QEY8, https://www.uniprot.org/uniprot/A0A1G7QEY8
job_A	AF-A0A7V8YKT0-F1-model_v4	11.6	77	60	5	1	70	1	76	0.614	62	74	79	MKALTVN-LPEEDYDALKALVEQQNMPLSQFVRSRVIDKLTEETDLEEAKLRFEAYQKGAI--KT---YSVEEL-LT	METIEVRDLPEDVAEFVRLRAELMGISPAEYLRQQTITEARRKD-RSAVLAAAREALSRSPGPGLSTESILQALDEI	2201155	Pseudonocardiales bacterium	METIEVRDLPEDVAEFVRLRAELMGISPAEYLRQQTITEARRKDRSAVLAAAREALSRSPGPGLSTESILQALDEIRGD	https://www.alphafold.ebi.ac.uk/entry/A0A7V8YKT0, https://www.uniprot.org/uniprot/A0A7V8YKT0
job_A	AF-A0A2V2SGU8-F1-model_v4	14.2	63	47	4	1	61	1	58	0.608	61	74	76	MKALTVN-LPEEDYDALKALVEQQNMPLSQFVRSRVIDKLTEETDLEEAKLRFEA-YQKGAIK	MAQVVIRNIDDAAMDRLKARARRNGVSLERELRTILTETARLDD--SGFRRRAAAFR---RKL	2053607	Candidatus Rokubacteria bacterium	MAQVVIRNIDDAAMDRLKARARRNGVSLERELRTILTETARLDDSGFRRRAAAFRRKLSGRRHSDSAKLIRDDRDR	https://www.alphafold.ebi.ac.uk/entry/A0A2V2SGU8, https://www.uniprot.org/uniprot/A0A2V2SGU8
job_A	AF-A0A2S7XNU2-F1-model_v4	19.1	73	59	0	1	73	1	73	0.608	60	74	74	MKALTVNLPEEDYDALKALVEQQNMPLSQFVRSRVIDKLTEETDLEEAKLRFEAYQKGAIKTYSVEELLTELG	MMSTLIELSTEFEQRLDALVMHSGITKAALLHDMVEQGLADLETEYRAVAVLERVCTGQEPIYSAAAARFIVI	61644	Chromatium okenii	MMSTLIELSTEFEQRLDALVMHSGITKAALLHDMVEQGLADLETEYRAVAVLERVCTGQEPIYSAAAARFIVIK	https://www.alphafold.ebi.ac.uk/entry/A0A2S7XNU2, https://www.uniprot.org/uniprot/A0A2S7XNU2
job_A	AF-A0A853EDJ9-F1-model_v4	20.6	63	43	5	1	63	1	56	0.606	60	74	74	MKALTVNLPEEDYDALKALVEQQNMPLSQFVRSRVIDKLTEETDLEEAKLRFEAYQKGAIKTY	MTTLSFRVSDEDKNLIKNYVKTNNLSLSNFIRESILDRIEDDLK--IDE-ER-IL--E-AKKN	2749830	Gemella sp. GL1	MTTLSFRVSDEDKNLIKNYVKTNNLSLSNFIRESILDRIEDDLKIDEERILEAKKNVHNSETYTFSELFGDLNE	https://www.alphafold.ebi.ac.uk/entry/A0A853EDJ9, https://www.uniprot.org/uniprot/A0A853EDJ9
job_A	AF-A0A839H4N9-F1-model_v4	9	77	61	8	4	74	1	74	0.604	60	74	74	LTVNLP-EEDYDA-LKALVEQQNMPLSQFVRSRVIDKLTEETDLEEAKLRFEAYQKGAIKTYSVEEL-LT-EL--GD	MTTIELS-NEIEQRLAQLAVRSGTTTAALLNDFIEQGIADMEAGYHALTVLERVHTGQESIHSTAAVRIAL-ELD-C	1653858	Thiospirillum jenense	MTTIELSNEIEQRLAQLAVRSGTTTAALLNDFIEQGIADMEAGYHALTVLERVHTGQESIHSTAAVRIALELDC	https://www.alphafold.ebi.ac.uk/entry/A0A839H4N9, https://www.uniprot.org/uniprot/A0A839H4N9
job_A	AF-A0A5D4GWT1-F1-model_v4	17.8	73	53	6	3	70	1	71	0.600	60	74	75	ALTVNLP-EEDYDA-LKALVEQQNMPL-SQFVRSRVIDKLTEETDLEEAKLRFEAYQKGAIKTYSVEEL--LT	MPTSVRLE-PEIEARLDALAKK-TGRTKAYYLRHLIEEGLDDLEDYYLAVEVSERIRRGEETTKPLEQVMREL	2682781	Mesorhizobium microcysteis	MPTSVRLEPEIEARLDALAKKTGRTKAYYLRHLIEEGLDDLEDYYLAVEVSERIRRGEETTKPLEQVMRELGLDD	https://www.alphafold.ebi.ac.uk/entry/A0A5D4GWT1, https://www.uniprot.org/uniprot/A0A5D4GWT1
job_A	AF-Q87CA5-F1-model_v4	10.3	77	64	5	1	74	21	95	0.600	66	74	98	MKALTVNLP-EED-YDALKALVEQQN-MPLSQFVRSRVIDKLTEETDLEEAKLRFEAYQKGAIKTYSVEELLTELGD	GFDMATSIRL-SPEMEQRLNSLASHTGRTKAYYLREIIEHGIEEMEDYYLAADVLERVRHGQEQVHSAADVRKTL-G	183190	Xylella fastidiosa Temecula1	MEMPIGRSHLRYNEYMHLSGGFDMATSIRLSPEMEQRLNSLASHTGRTKAYYLREIIEHGIEEMEDYYLAADVLERVRHGQEQVHSAADVRKTLGLDD	https://www.alphafold.ebi.ac.uk/entry/Q87CA5, https://www.uniprot.org/uniprot/Q87CA5
job_A	AF-A0A2N6UX37-F1-model_v4	17.9	78	56	5	1	74	6	79	0.591	60	74	79	MKALTVNLPEEDYDALKALVEQQNMP-LSQFVRSRVIDKLTEETDLEEAKLRFEAYQKGAIKTY-S--VEELLTELGD	TVALNLRINAETGNQLDLLAKK-TNRSKSFYVRELIERGLEQLMWEMDILQEVEDVRTGKSRTYTLDEVRAKYA---G	190146	Actinotignum urinale	MSTQGTVALNLRINAETGNQLDLLAKKTNRSKSFYVRELIERGLEQLMWEMDILQEVEDVRTGKSRTYTLDEVRAKYAG	https://www.alphafold.ebi.ac.uk/entry/A0A2N6UX37, https://www.uniprot.org/uniprot/A0A2N6UX37
job_A	AF-A0A6B1C4V0-F1-model_v4	19.4	67	47	6	1	64	15	77	0.578	62	74	91	MKALTVN-LPEEDYDALKALVEQQNMPLSQFVRSRVIDKLTEETDLEEAKLRFEAY-QKGAI-KTYS	VVQITIRNVPGDVRDALKSKAEAEGQSMQTFLLRRLKQIADTPT-NAELMREA-AER--LKNSGTNV	2081523	Acidobacteriia bacterium	MQFEWQHVCHHGFMVVQITIRNVPGDVRDALKSKAEAEGQSMQTFLLRRLKQIADTPTNAELMREAAERLKNSGTNVSVRDILKYLGRDSE	https://www.alphafold.ebi.ac.uk/entry/A0A6B1C4V0, https://www.uniprot.org/uniprot/A0A6B1C4V0
job_A	AF-A0A450SZV2-F1-model_v4	16.2	74	57	5	4	74	1	72	0.574	57	74	74	LTVNLP-EED-YDALKAL-VEQQNMPLSQFVRSRVIDKLTEETDLEEAKLRFEAYQKGAIKTYSVEELLTELGD	MAFIQLR-PEI-EKRLFFLADSVDRPIAPFLQEIIEQGMDDWEDGHLASEILRRVDQGTEKTYSAQEMRITLGL	2126562	Candidatus Kentron sp. DK	MAFIQLRPEIEKRLFFLADSVDRPIAPFLQEIIEQGMDDWEDGHLASEILRRVDQGTEKTYSAQEMRITLGLGD	https://www.alphafold.ebi.ac.uk/entry/A0A450SZV2, https://www.uniprot.org/uniprot/A0A450SZV2
job_A	AF-A0A1H4G0B4-F1-model_v4	17.1	64	47	4	1	63	1	59	0.573	58	74	79	MKALTVN-LPEEDYDALKALVEQQNMPLSQFVRSRVIDKLTEETDLEEAKLRFEAYQKGAIKTY	MAQLTVRNIDDDLVLALKARAAEAGRSSEAEHRLILRQALKGSR-DSGSLFERA-EQLR---AQ	89524	Rubrimonas cliftonensis	MAQLTVRNIDDDLVLALKARAAEAGRSSEAEHRLILRQALKGSRDSGSLFERAEQLRAQLGTVSDTTAIIRADRGRDVE	https://www.alphafold.ebi.ac.uk/entry/A0A1H4G0B4, https://www.uniprot.org/uniprot/A0A1H4G0B4
job_A	AF-E0TE24-F1-model_v4	18	61	48	2	1	60	1	60	0.569	57	74	75	MKALTVN-LPEEDYDALKALVEQQNMPLSQFVRSRVIDKLTEETDLEEAKLRFEAYQKGAI	MAQVLVRKLEEGVVSSLKRLAAEKGVSLEQYLRDVLTETAEAPSAAFDRLAA-DLRAATAQ	314260	Parvularcula bermudensis HTCC2503	MAQVLVRKLEEGVVSSLKRLAAEKGVSLEQYLRDVLTETAEAPSAAFDRLAADLRAATAQTAFDPAIIVREARER	https://www.alphafold.ebi.ac.uk/entry/E0TE24, https://www.uniprot.org/uniprot/E0TE24
job_A	AF-A0A315ZPM7-F1-model_v4	14	64	51	4	1	62	1	62	0.567	57	74	78	MKALTVN-LPEEDYDALKALVEQQNMPLSQFVRSRVIDKLTEETDLEEAKLRFE-AYQKGAIKT	MATIQIRDVPEEAYEVLRSRARTSGRSIQAYMLEEVVRLASRPSKAE-HLAAIEARI-ARGEVE	317664	Quadrisphaera granulorum	MATIQIRDVPEEAYEVLRSRARTSGRSIQAYMLEEVVRLASRPSKAEHLAAIEARIARGEVEPMTPAEAVELVHAARR	https://www.alphafold.ebi.ac.uk/entry/A0A315ZPM7, https://www.uniprot.org/uniprot/A0A315ZPM7
job_A	AF-A0A0H3M5W5-F1-model_v4	20.2	74	54	2	1	70	18	90	0.560	60	74	93	MKALTVNLPEEDYDALKALVEQQNMPLSQFVRSRVIDKLTEETDLEEAKLRFEAYQKGAIKTY----SVEELLT	IMTISIRLPSDLETRLNNLAAKTGRTKSFYLREIIERGIEEAEDYYLASQVRERVRKGEGTFYSSEEVRKE-LG	283166	Bartonella henselae str. Houston-1	MYNALYLYCSEYKYEDSIMTISIRLPSDLETRLNNLAAKTGRTKSFYLREIIERGIEEAEDYYLASQVRERVRKGEGTFYSSEEVRKELGLDD	https://www.alphafold.ebi.ac.uk/entry/A0A0H3M5W5, https://www.uniprot.org/uniprot/A0A0H3M5W5
job_A	AF-A0A522T5W1-F1-model_v4	18.6	59	47	1	1	58	1	59	0.559	56	74	75	MKALTVN-LPEEDYDALKALVEQQNMPLSQFVRSRVIDKLTEETDLEEAKLRFEAYQKG	MATITIRNLPDETVKEMKEAARRNGTSMEQEARACLQERYRDRDALLRAIAESRRHQVR	1978231	Acidobacteria bacterium	MATITIRNLPDETVKEMKEAARRNGTSMEQEARACLQERYRDRDALLRAIAESRRHQVRAPTAEEIDAWKRVGRP	https://www.alphafold.ebi.ac.uk/entry/A0A522T5W1, https://www.uniprot.org/uniprot/A0A522T5W1
job_A	AF-A0A2A3CXC4-F1-model_v4	15.7	57	46	2	14	69	16	71	0.557	54	74	71	DALKALVEQQNMPL-SQFVRSRVIDKLTEETDLEEAKLRFEAYQKGAIKTYSVEELL	KRRLDDLVAMTDRSKAEYLRDFVERGLEDLEDYYLAAEVLERIRLGEESVVSAEN-F	2029404	Mesorhizobium sp. WSM3864	MLAGAAFLLPSVFLPKRRLDDLVAMTDRSKAEYLRDFVERGLEDLEDYYLAAEVLERIRLGEESVVSAENF	https://www.alphafold.ebi.ac.uk/entry/A0A2A3CXC4, https://www.uniprot.org/uniprot/A0A2A3CXC4
job_A	AF-A0A7X3Y9J5-F1-model_v4	16.6	72	46	6	1	67	1	63	0.554	56	74	78	MKALTVN-LPEEDYDALKALVEQQNMPLSQFVRSRVIDKLTEETDLEEAKLR--FEAY--QKGAIKTYSVEE	MATITVRNVDDKLVAALKARAKANQRSLEGEVRHLLVQQALRHARLEDFR-ERT---ARL-----AALTADR	1913988	Alphaproteobacteria bacterium	MATITVRNVDDKLVAALKARAKANQRSLEGEVRHLLVQQALRHARLEDFRERTARLAALTADRPQTGSALLLREDRDR	https://www.alphafold.ebi.ac.uk/entry/A0A7X3Y9J5, https://www.uniprot.org/uniprot/A0A7X3Y9J5
job_A	AF-A0A5C8AUT3-F1-model_v4	16.1	62	49	3	1	59	1	62	0.545	59	74	93	MKALTVN-LPEEDYDALKALVEQQNMPLSQFVRSRVIDKLTEETDLEEAKL-R-FEAYQKGA	MADILVRDISESLKRELSDEAKRAGHSLSEEIKIQVRKGLNATRLENVAKAGSTLGQLRSAF	1873897	Cupriavidus sp.	MADILVRDISESLKRELSDEAKRAGHSLSEEIKIQVRKGLNATRLENVAKAGSTLGQLRSAFAGFALSDAEHQDFMSATDEARRREAERRGSE	https://www.alphafold.ebi.ac.uk/entry/A0A5C8AUT3, https://www.uniprot.org/uniprot/A0A5C8AUT3
job_A	AF-A0A1M3C056-F1-model_v4	18.6	59	44	2	4	58	1	59	0.540	53	74	73	LTVNLPEEDYDALKALVEQQNMPLSQFVRSRVIDKLTEETDLEEAKLRFE-AY---QKG	MNVRLPAELYEQLEALAQATARTKSFVTLEALNSYLAAQTWQVRDIEAGLAQADRGDFA	1895728	Burkholderiales bacterium 66-5	MNVRLPAELYEQLEALAQATARTKSFVTLEALNSYLAAQTWQVRDIEAGLAQADRGDFASDEEVSAVFRRHGA	https://www.alphafold.ebi.ac.uk/entry/A0A1M3C056, https://www.uniprot.org/uniprot/A0A1M3C056
job_A	AF-A0A2G2I775-F1-model_v4	21.5	79	51	9	2	74	1	74	0.540	54	74	76	KALTV-NL--PEEDYDA-LKALVEQQNMP-L-SQFVRSRVIDKLTEETDLEEAKLRFEAYQKGAIKTYSVEELLTELGD	MSVITA-RID--EQLERRLEKLAKV-ADRKKSY-FVRKALEMSIEDLEDIYEAEAVVLKIRDGSEKTYSLDEIRQELDL	2024840	Methylophaga sp.	MSVITARIDEQLERRLEKLAKVADRKKSYFVRKALEMSIEDLEDIYEAEAVVLKIRDGSEKTYSLDEIRQELDLAD	https://www.alphafold.ebi.ac.uk/entry/A0A2G2I775, https://www.uniprot.org/uniprot/A0A2G2I775
job_A	AF-A0A560KZZ4-F1-model_v4	16.2	80	58	9	1	74	17	93	0.539	58	74	94	M-KALTVNLPEE-DYDALKALVEQQNMP-LSQFVRSRVIDKLTEETDLEEAKLRFEAYQK-GAIKTYS-VEELLTELG-D	IEYMATSVRLEPELESRLNRLARD-TNRTKAFYLRELVVMGLEDIEDAYLGAAALEEHRRTGE-RTIPLDQLVK-DLGLE	2572902	Synechococcus sp. Ace-Pa	MERLGSKGTYGEYLAPIEYMATSVRLEPELESRLNRLARDTNRTKAFYLRELVVMGLEDIEDAYLGAAALEEHRRTGERTIPLDQLVKDLGLEG	https://www.alphafold.ebi.ac.uk/entry/A0A560KZZ4, https://www.uniprot.org/uniprot/A0A560KZZ4
job_A	AF-A0A2V7XQP8-F1-model_v4	13.1	61	44	6	1	56	1	57	0.533	53	74	76	MKALTVN-LPEEDYDALKALVEQQNMPLSQFVRSRVIDKLTEETDLEEAKL--RF--EAYQ	MAQVLIRDLDARVVRRLKDRAREHGRSLEAELRGILEQAAESN-LSEARSLAA-RLR--RR	1978231	Acidobacteria bacterium	MAQVLIRDLDARVVRRLKDRAREHGRSLEAELRGILEQAAESNLSEARSLAARLRRRLRGRAHTDSAVLVAEDRRR	https://www.alphafold.ebi.ac.uk/entry/A0A2V7XQP8, https://www.uniprot.org/uniprot/A0A2V7XQP8
job_A	AF-A0A534YY91-F1-model_v4	12.7	55	43	3	1	52	1	53	0.531	53	74	76	MKALTVN-LPEEDYDALKALVEQQNMPLSQFVRSRVIDKLTEETDLEEAK--LRF	MGQVVIRNIDDAAIARLKSRAARKGVSLEGELRKIITDAARRDRDEDVTRAR--V	2026735	Deltaproteobacteria bacterium	MGQVVIRNIDDAAIARLKSRAARKGVSLEGELRKIITDAARRDRDEDVTRARVLRVRLGGRRHSDSTRLIREDRDR	https://www.alphafold.ebi.ac.uk/entry/A0A534YY91, https://www.uniprot.org/uniprot/A0A534YY91
job_A	AF-A0A2H3KJA3-F1-model_v4	12.3	81	52	4	1	73	1	70	0.527	60	74	105	MKALTVNLPEEDYDALKALVEQQNMPLSQFVRSRVIDKLTEETDLEEAKLRF-------EAYQKGAIKTYSVEELLTE-LG	MTTITLDLSPDTYQRLLVEAAQRGAPVEAVAAKLLAEQLADVSLSERERATAVLRAAGL---------LTEL--SPEEKER	1506545	Candidatus Chloroploca asiatica	MTTITLDLSPDTYQRLLVEAAQRGAPVEAVAAKLLAEQLADVSLSERERATAVLRAAGLLTELSPEEKERAARSTATLEEVQAALAQGGGPTLSELVLEQRGPKV	https://www.alphafold.ebi.ac.uk/entry/A0A2H3KJA3, https://www.uniprot.org/uniprot/A0A2H3KJA3
job_A	AF-A0A4R4DK24-F1-model_v4	16	75	49	8	1	71	1	65	0.526	57	74	92	MKALTVN-LPEEDYDALKALVEQQNMPLSQFVRSRVIDKLTEETDLEEAKLRFEAY--QKGAIKTYSVEELL-TE	MATLTVRNLDDDLVRALRIRAAEHGRSAEAEHREILRQALTNGRQ--PSPRAS-AAQR----LAEFR--RRTA-E	2527868	Paracraurococcus sp. NE82	MATLTVRNLDDDLVRALRIRAAEHGRSAEAEHREILRQALTNGRQPSPRASAAQRLAEFRRRTAERGSAPALDLLRESREGRTEDLAGTSGA	https://www.alphafold.ebi.ac.uk/entry/A0A4R4DK24, https://www.uniprot.org/uniprot/A0A4R4DK24
job_A	AF-A0A2H0YM28-F1-model_v4	12.2	57	43	5	1	56	2	52	0.525	54	74	80	MKALTVNLPEEDYDALKALVEQQNMPLSQFVRSRVIDKLTEETDLEEAKLRFE-AYQ	KRKVGTLLEEDVLRKAKRRAVDEGRPLSDLIQDALESYLST-RAV--DP--AKS-DA	1974068	Nitrospirae bacterium CG08_land_8_20_14_0_20_52_24	MKRKVGTLLEEDVLRKAKRRAVDEGRPLSDLIQDALESYLSTRAVDPAKSDAAYQLYCERPIKLTSAKLKAVMEEDAWDL	https://www.alphafold.ebi.ac.uk/entry/A0A2H0YM28, https://www.uniprot.org/uniprot/A0A2H0YM28
job_A	AF-A0A1F8V3Q4-F1-model_v4	14.7	68	46	7	1	64	1	60	0.524	52	74	76	MKALTVN-LPEEDYDALKALVEQQNMPLSQFVRSRVIDKLTEETDLEEAKLRFE-AYQKGAIK--TYS	MAELLIRNLEPGVIKRLKLRAKQHHRSLQGELKAIVEAATKMS-MEEAIKASNAW-HK----RLS--D	1797696	Coxiella sp. RIFCSPHIGHO2_12_FULL_42_15	MAELLIRNLEPGVIKRLKLRAKQHHRSLQGELKAIVEAATKMSMEEAIKASNAWHKRLSDHAFSDSAKLLREDKDR	https://www.alphafold.ebi.ac.uk/entry/A0A1F8V3Q4, https://www.uniprot.org/uniprot/A0A1F8V3Q4
job_A	AF-A0A419GMR3-F1-model_v4	10.5	85	42	7	1	74	1	62	0.517	52	74	77	MKALTVN-LPEEDYDALKALVEQQNMPLSQFVRSRVIDKLTEETDL-EEA---------KLRFEAYQKGAIKTYSVEELLTELGD	MAQVLVRELDDKVVERLKRRAKEHGRSLQSEVKTILEEAAP--DYEA-AWKRIESFRKR-------------------LK-KSGR	2093372	Gaiellales bacterium	MAQVLVRELDDKVVERLKRRAKEHGRSLQSEVKTILEEAAPDYEAAWKRIESFRKRLKKSGRRFSDSTRLIREDRDR	https://www.alphafold.ebi.ac.uk/entry/A0A419GMR3, https://www.uniprot.org/uniprot/A0A419GMR3
job_A	AF-A0A5Q4FQH8-F1-model_v4	11.7	85	46	13	1	74	22	88	0.514	57	74	100	MKALTVN-LPEEDYDALKALVEQQNMPLSQFVRSRVIDKLTEETDLEE-AKLR---FEAYQKGAI--KTY--SVEEL-LTELG-D	MADILIRNLDENTLDRLKKRAMANNRSMNAEIKSVLEEYAGT--TTREEA--ISMI--------AEA--RVS---YEA-GKKPAP	2053516	Balneolaceae bacterium	MEIFTKNAIIMISPYDYTPTTMADILIRNLDENTLDRLKKRAMANNRSMNAEIKSVLEEYAGTTTREEAISMIAEARVSYEAGKKPAPDLMGLLREDRDR	https://www.alphafold.ebi.ac.uk/entry/A0A5Q4FQH8, https://www.uniprot.org/uniprot/A0A5Q4FQH8
job_A	AF-A0A7J4RAD5-F1-model_v4	15.2	59	49	1	1	59	20	77	0.508	56	74	99	MKALTVNLPEEDYDALKALVEQQNMPLSQFVRSRVIDKLTEETDLEEAKLRFEAYQKGA	IKKISLNLNKETISKIDELAKIFRITRTLVMESIICIGLKHYLKIIESANKKLKA-KCP	2026803	Candidatus Woesearchaeota archaeon	MSELSEEEKKFFEKIEAKEIKKISLNLNKETISKIDELAKIFRITRTLVMESIICIGLKHYLKIIESANKKLKAKCPDNEKLDLMLGNIRKFRDKWSIK	https://www.alphafold.ebi.ac.uk/entry/A0A7J4RAD5, https://www.uniprot.org/uniprot/A0A7J4RAD5
job_A	AF-V4JIP2-F1-model_v4	17.3	52	38	4	1	51	1	48	0.503	51	74	80	MKALTVN-LPEEDYDALKALVEQQNMPLSQFVRSRVIDKLTEETDLEEAKLR	MPNITVKNIPDHTYETLKQLATSNHRSVNSEIIYLIERATTS--KPF-NP-E	1385624	Desulfofustis sp. PB-SRB1	MPNITVKNIPDHTYETLKQLATSNHRSVNSEIIYLIERATTSKPFNPEQHLSLAKQMREKTKKFVLTENVINLTKAEGRP	https://www.alphafold.ebi.ac.uk/entry/V4JIP2, https://www.uniprot.org/uniprot/V4JIP2
job_A	AF-A0A536U5V4-F1-model_v4	8.6	69	52	3	5	65	4	69	0.501	52	74	85	TVNLPEEDYDALKALVEQQNMPLSQFVRSRVIDKLTEETDLEEAKLRFEAYQKGAIKT--------YSV	LALTT-AEQRRLKRLARDAKRTPQAMLRFVLRDGFDYCNYVVKSVNDGIASLTRGERRYSTDEVLK--R	1891241	Betaproteobacteria bacterium	MQSLALTTAEQRRLKRLARDAKRTPQAMLRFVLRDGFDYCNYVVKSVNDGIASLTRGERRYSTDEVLKRARGATEKHGARFHKAA	https://www.alphafold.ebi.ac.uk/entry/A0A536U5V4, https://www.uniprot.org/uniprot/A0A536U5V4
job_A	AF-A0A7X3YTX3-F1-model_v4	8.1	86	39	6	1	66	1	66	0.498	50	74	77	MKALTVN-LPEEDYDALKALVEQQNMPLSQFVRSRVIDKLTEETD---LEEA----------------KLRFEAYQKGAIKTYSVE	MAQVLVRQLDDKVVERLKKRAKEHGRSLQSEVKTILEEAVP--DYEGA---WKRIAKLKKTLNRAGRT---------------FSD	2604893	Nitrospira sp. SB0678_bin_10	MAQVLVRQLDDKVVERLKKRAKEHGRSLQSEVKTILEEAVPDYEGAWKRIAKLKKTLNRAGRTFSDSTPLIREERDR	https://www.alphafold.ebi.ac.uk/entry/A0A7X3YTX3, https://www.uniprot.org/uniprot/A0A7X3YTX3
job_A	AF-A0A1V6CLX1-F1-model_v4	15	80	51	12	4	74	1	72	0.497	49	74	75	LTVNL---PEED-YDA-LKALVE-QQNM-P-L-SQFVRSRVIDKLTEETDLEEAKLRFEAYQKGAIKTYSVEELLTELGD	MTTSVRIP---EETQRRLDA-LAE--RTHRSRSF-YLREAIERGLPQVEWEYDIAARVGEVRSGAVATETLAEVVAEL-G	1852903	Planctomycetes bacterium ADurb.Bin126	MTTSVRIPEETQRRLDALAERTHRSRSFYLREAIERGLPQVEWEYDIAARVGEVRSGAVATETLAEVVAELGLDD	https://www.alphafold.ebi.ac.uk/entry/A0A1V6CLX1, https://www.uniprot.org/uniprot/A0A1V6CLX1
job_A	AF-A0A811BE07-F1-model_v4	12.1	74	49	8	1	67	1	65	0.495	54	74	97	MKALTVN-LPEEDYDALKALVEQQNMPLSQFVRSRVIDKLTEETDLEEAKLRFEAY--QKGAIK--TYS--VEE	MTDLVLRDIDPELADRIKRLSSARGWAMHDTLRILMEQGLYACEAGMDV--HF-SDPE----ANALLEAIK--A	2675059	Lysobacter helvus	MTDLVLRDIDPELADRIKRLSSARGWAMHDTLRILMEQGLYACEAGMDVHFSDPEANALLEAIKALETVADDQGFGLIGRAPAPPPPQHILDRWAED	https://www.alphafold.ebi.ac.uk/entry/A0A811BE07, https://www.uniprot.org/uniprot/A0A811BE07
job_A	AF-A0A419GUX5-F1-model_v4	11.6	86	37	8	1	72	1	61	0.495	50	74	78	MKALTVN-LPEEDYDALKALVEQQNMPLSQFVRSRVIDKLTE-ETD----------LEEAKLRFEAYQKGAIKTYSV--EELLTEL	MADVLIRNIPEDVMERLKQRAGRNNRSLQQELLRLVTQAAGDE-VDELVSVIRERR--------------------AEY--ET--A	2093372	Gaiellales bacterium	MADVLIRNIPEDVMERLKQRAGRNNRSLQQELLRLVTQAAGDEVDELVSVIRERRAEYETAGRRFGNSVDLVRRDRGR	https://www.alphafold.ebi.ac.uk/entry/A0A419GUX5, https://www.uniprot.org/uniprot/A0A419GUX5
job_A	AF-A0A2T0WZG0-F1-model_v4	22.4	49	35	3	1	47	1	48	0.493	52	74	85	MKALTVN-LPEEDYDALKALVEQQNMPLSQFVRSRVIDKLTEETD-LEE	MGQLIVRNLDEWVVAALKAQAKANGRSAEAEHRRILEEAVAGTRRG-AE	595589	Hasllibacter halocynthiae	MGQLIVRNLDEWVVAALKAQAKANGRSAEAEHRRILEEAVAGTRRGAELARWKALAGDVRRRSRPAAGEGGDAISIVRGMRDGRP	https://www.alphafold.ebi.ac.uk/entry/A0A2T0WZG0, https://www.uniprot.org/uniprot/A0A2T0WZG0
job_A	AF-A0A5R9B9K2-F1-model_v4	17.5	74	55	4	1	69	4	76	0.491	52	74	91	MKALTVNLPEEDYDALKALVEQQNMP-LSQFVRSRVIDKLTEETDLEEAKLRFEAYQKG-AIKT---YSVEELL	AVPTSLRLPADVDARLERLAAE-TNRSKSFYLRELVTSGLDRLEWEYSIAKRAEDIRAGRRETIPLEDVERELG	1804987	Nesterenkonia salmonea	MASAVPTSLRLPADVDARLERLAAETNRSKSFYLRELVTSGLDRLEWEYSIAKRAEDIRAGRRETIPLEDVERELGIQDEPVDMSILDEVE	https://www.alphafold.ebi.ac.uk/entry/A0A5R9B9K2, https://www.uniprot.org/uniprot/A0A5R9B9K2
job_A	AF-A0A2A9HFP0-F1-model_v4	18.9	58	37	6	1	53	1	53	0.491	51	74	85	MKALTVN-LPEEDYDALKALVEQQNMPLSQFVRSRVIDKLTEETDLE--EAKL--RFE	MANVTIRNVPEELHAALKERARRNRRSLNEEVLALLESACQA--PPGPA-DELAG--A	2761530	Chloroflexi bacterium G233	MANVTIRNVPEELHAALKERARRNRRSLNEEVLALLESACQAPPGPADELAGAIDAARERWRDSAREQELPTSDEVAGWIRSGRA	https://www.alphafold.ebi.ac.uk/entry/A0A2A9HFP0, https://www.uniprot.org/uniprot/A0A2A9HFP0
job_A	AF-A0A7C2J1P9-F1-model_v4	8.7	91	41	8	1	71	1	69	0.489	50	74	80	MKALTVN-LPEEDYDALKALVEQQNMPLSQFVRSRVIDKLTE-ETD---------------LEEAKLRFEAYQKGAIKTYSV--EEL-LTE	MPVITIRNLPVEIYERLRERARRHRRSVTQEAAFIIEEAVGRP--EDPAEIWRQIDRVREI------------------VRQRYGAFP--D	1879010	Firmicutes bacterium	MPVITIRNLPVEIYERLRERARRHRRSVTQEAAFIIEEAVGRPEDPAEIWRQIDRVREIVRQRYGAFPDSTPLVREDRQR	https://www.alphafold.ebi.ac.uk/entry/A0A7C2J1P9, https://www.uniprot.org/uniprot/A0A7C2J1P9
job_A	AF-A0A133Y9B8-F1-model_v4	20	80	49	12	2	74	1	72	0.488	48	74	75	KALTVNLP-EE--DYDALKALV-EQQNMPL--SQFVRSRVIDKLT-EETDLEEAKLRFEAYQKGAIKTYSVEELLTELGD	M-LTTVRLS-DDVA-EKLTKLADE--TGRTKSF-YLRKLIEGGLDQL-LYEYSILQDVEDYRKGKLKTYTLEEMEQRY-G	1497955	Clostridiales bacterium KA00274	MLTTVRLSDDVAEKLTKLADETGRTKSFYLRKLIEGGLDQLLYEYSILQDVEDYRKGKLKTYTLEEMEQRYGLED	https://www.alphafold.ebi.ac.uk/entry/A0A133Y9B8, https://www.uniprot.org/uniprot/A0A133Y9B8
job_A	AF-S2WXM1-F1-model_v4	14	50	38	4	1	48	1	47	0.485	49	74	79	MKALTVN-LPEEDYDALKALVEQQNMPLSQFVRSRVIDKLTEETDL-EEA	MPSITLKNVPDDVYERLKRQADEEMRSINAQAIHLIDIATRPR-KIN--A	883161	Propionimicrobium lymphophilum ACS-093-V-SCH5	MPSITLKNVPDDVYERLKRQADEEMRSINAQAIHLIDIATRPRKINADVFYQRVKDLRVEIGGSFEAEEIDQLKRAGRP	https://www.alphafold.ebi.ac.uk/entry/S2WXM1, https://www.uniprot.org/uniprot/S2WXM1
job_A	AF-A0A7X8HMG3-F1-model_v4	11.8	76	60	7	1	71	11	84	0.482	50	74	86	MKALTVNLPEEDYDALKALVEQQNMPLSQFVRSRVIDKLTEETDLEEAKLRFE-AY-QK-GAIKTYS-VEE-LLTE	TVPTSVRLSEETNQRLDRLVKRTGRSKAFYLRQLIESGLDQLEYEYDILQDVSDYRA-GKLETYSIEK-VRENYGL	1898204	Clostridiaceae bacterium	MNTCSRFGGDTVPTSVRLSEETNQRLDRLVKRTGRSKAFYLRQLIESGLDQLEYEYDILQDVSDYRAGKLETYSIEKVRENYGLED	https://www.alphafold.ebi.ac.uk/entry/A0A7X8HMG3, https://www.uniprot.org/uniprot/A0A7X8HMG3
job_A	AF-A0A450U7U9-F1-model_v4	11.5	78	58	8	1	70	31	105	0.480	54	74	111	M-KALTVNLP-EEDYDA-LKALVEQQNMP-LSQFVRSRVIDKLTEETDLEEAKLRFEAYQKGAIKTY----SVEELLT	KTSMVVSIRFE-PEIEQKLVLLAEK-ADRPMASFLQEIIEQGIEDMEESYLASEILQRVDEGQEKTHSTHDVRVA-LG	2126342	Candidatus Kentron sp. LFY	MNDYDIFPKILRPFVEKVIQISDNGSSIRVKTSMVVSIRFEPEIEQKLVLLAEKADRPMASFLQEIIEQGIEDMEESYLASEILQRVDEGQEKTHSTHDVRVALGLEVSEK	https://www.alphafold.ebi.ac.uk/entry/A0A450U7U9, https://www.uniprot.org/uniprot/A0A450U7U9
job_A	AF-A0A3E2ES56-F1-model_v4	13.7	80	45	9	1	62	2	75	0.478	48	74	75	MKALTVNLPEEDYDALKALVEQQNMPLSQFVRSRVIDKLTEETDL-EE--AKL-----------RFEA-YQ--KG-AIKT	TATMTVRPSQEIQDRYAALARATGRSRSFYVNKALEDSIDELEEVYGVLH--DLEEYRAGRLEA---LT-ADEARAACGL	446660	Adlercreutzia equolifaciens	MTATMTVRPSQEIQDRYAALARATGRSRSFYVNKALEDSIDELEEVYGVLHDLEEYRAGRLEALTADEARAACGL	https://www.alphafold.ebi.ac.uk/entry/A0A3E2ES56, https://www.uniprot.org/uniprot/A0A3E2ES56
job_A	AF-A0A2V9K3L2-F1-model_v4	16.3	49	38	3	1	48	1	47	0.476	49	74	83	MKALTVN-LPEEDYDALKALVEQQNMPLSQFVRSRVIDKLTEETDLEEA	MATLTIKNVPRKLHQRLKLNAAAHRRSMNSEVIACLEETLADK-RP-DP	1978231	Acidobacteria bacterium	MATLTIKNVPRKLHQRLKLNAAAHRRSMNSEVIACLEETLADKRPDPEKFLAEVREARERIARESGLFVTDEFLREAKNWGRP	https://www.alphafold.ebi.ac.uk/entry/A0A2V9K3L2, https://www.uniprot.org/uniprot/A0A2V9K3L2
job_A	AF-A0A0S2TIK3-F1-model_v4	31.1	45	29	2	1	44	1	44	0.472	48	74	80	MKALTVN-LPEEDYDALKALVEQQNMPLSQFVRSRVIDKLTEETD	MPTLTVKNIPDELYDRLKAAAQAHHRSLNSEILYCVEQTLGAR-K	1748243	Candidatus Tenderia electrophaga	MPTLTVKNIPDELYDRLKAAAQAHHRSLNSEILYCVEQTLGARKIEVKDELAIAKALRAKTASHPISDAELDAAKNEGRA	https://www.alphafold.ebi.ac.uk/entry/A0A0S2TIK3, https://www.uniprot.org/uniprot/A0A0S2TIK3
job_A	AF-A0A3M1XEE9-F1-model_v4	14.2	49	38	3	1	48	1	46	0.470	48	74	80	MKALTVN-LPEEDYDALKALVEQQNMPLSQFVRSRVIDKLTEETDLEEA	MPTITVKNIPTDVYELLKRSAAANRRSINSEIIIHIERGVRGR-RV--D	2026724	Chloroflexi bacterium	MPTITVKNIPTDVYELLKRSAAANRRSINSEIIIHIERGVRGRRVDAEALLLRARLLRQKTRRHRITDVEFQAAKTTGRP	https://www.alphafold.ebi.ac.uk/entry/A0A3M1XEE9, https://www.uniprot.org/uniprot/A0A3M1XEE9
job_A	AF-A0A7Z0J472-F1-model_v4	12	83	49	14	5	74	2	73	0.470	47	74	75	TVNL---PEE--DYDALKALVE----QQNMP-L-SQFV-RSRVI-DKLTEETDLEEAKLRFEAYQKGAIKTYSVEELLTELGD	TTTVRLP--AELE-ARLAR-VAEGTG----RPKSY-YLRA-LLEEN-IERLEWELSLERKVADIRAGKRQRYSLEEVERELDL	272918	Nesterenkonia sandarakina	MTTTVRLPAELEARLARVAEGTGRPKSYYLRALLEENIERLEWELSLERKVADIRAGKRQRYSLEEVERELDLED	https://www.alphafold.ebi.ac.uk/entry/A0A7Z0J472, https://www.uniprot.org/uniprot/A0A7Z0J472
job_A	AF-A0A6C2USA4-F1-model_v4	17.3	46	36	2	1	45	1	45	0.467	48	74	81	MKALTVN-LPEEDYDALKALVEQQNMPLSQFVRSRVIDKLTEETDL	MASITIKNIDPELYERLKKQAAEHRRSINNEAIVCIERSLLQY-PL	2750658	Pontiella sulfatireligans	MASITIKNIDPELYERLKKQAAEHRRSINNEAIVCIERSLLQYPLPSAEDWIREAREIRESVTQYVVSDEEFDRMKREGRP	https://www.alphafold.ebi.ac.uk/entry/A0A6C2USA4, https://www.uniprot.org/uniprot/A0A6C2USA4
job_A	AF-A0A7H2BHT2-F1-model_v4	13	84	56	14	1	74	5	81	0.465	47	74	81	M-KALTVNLP--EE--DYDALKALVEQQN-MPL--SQFVRSRVI-DKLTEETDLEEAKLRFEAYQKG-AIKTYSVEELLTELGD	TKPRKGFTFRPS-NDVR-ERLEELSRQ-TN-RPVSF-YINTLLEEHLAEM-EHAFALKADAEAARSGKIKTYNL-AEARAELGL	169480	Rothia amarae	MTVETKPRKGFTFRPSNDVRERLEELSRQTNRPVSFYINTLLEEHLAEMEHAFALKADAEAARSGKIKTYNLAEARAELGL	https://www.alphafold.ebi.ac.uk/entry/A0A7H2BHT2, https://www.uniprot.org/uniprot/A0A7H2BHT2
job_A	AF-A0A1Z4RY23-F1-model_v4	17.7	45	35	2	1	44	1	44	0.464	48	74	81	MKALTVN-LPEEDYDALKALVEQQNMPLSQFVRSRVIDKLTEETD	MPNITIRDLPEEVLNAIKQKATANRRSINSEILCGLESIFGN-PQ	2005460	Chondrocystis sp. NIES-4102	MPNITIRDLPEEVLNAIKQKATANRRSINSEILCGLESIFGNPQQNKRKFLAKVRQLRGEVNREIYLTEEELVRAKNEGRV	https://www.alphafold.ebi.ac.uk/entry/A0A1Z4RY23, https://www.uniprot.org/uniprot/A0A1Z4RY23
job_A	AF-A0A848D2E7-F1-model_v4	3.7	80	54	5	1	63	3	76	0.459	46	74	78	MKALTVNLPEEDYDALKALVEQQNMPLSQFVRSRVIDKLTEETDLEEAK-L-------------RFEAYQKG-AI--KTY	TATAALRMPVELAARYDRLAKATGRTKTFYMNEALTESIDRLEYEYGIMKKVEDWRAGRLETVT------LDELEESLGL	78343	Bifidobacterium boum	MATATAALRMPVELAARYDRLAKATGRTKTFYMNEALTESIDRLEYEYGIMKKVEDWRAGRLETVTLDELEESLGLED	https://www.alphafold.ebi.ac.uk/entry/A0A848D2E7, https://www.uniprot.org/uniprot/A0A848D2E7
job_A	AF-A0A4Y9F4S4-F1-model_v4	18.3	87	46	10	2	74	12	87	0.457	48	74	87	K-AL-TV---------NLPEED-YDALKALVEQQNMPL--SQFVRSRVIDKLTEETDLEEAKLRFEAYQKGAIKTYSVEELLTELGD	IS-DS-VLTIRIPSSL----KERLTNLAETSD----RSVAYCARN-LIEEHIAEAEYAAELHARAKAVREGKIRTYSAEEVRAELGL	85336	Rothia nasimurium	MSYNEYMTTTAISDSVLTIRIPSSLKERLTNLAETSDRSVAYCARNLIEEHIAEAEYAAELHARAKAVREGKIRTYSAEEVRAELGL	https://www.alphafold.ebi.ac.uk/entry/A0A4Y9F4S4, https://www.uniprot.org/uniprot/A0A4Y9F4S4
job_A	AF-A0A351QCB2-F1-model_v4	15.3	78	58	8	1	74	2	75	0.456	45	74	75	MKALTVNLPEEDYDALKALVEQQNMP-LSQFVRSRVI-DK-LTEETDLEEAKLRFEAYQKG-AIKTYSVEELLTELGD	TATATFRTTPELKSRMDFLAKE-THRPTSFYYNLLLEDYLE-DLEDIY-LSEKILEDIKSGKEKTIPA-EEVYKELGI	166	Treponema sp.	MTATATFRTTPELKSRMDFLAKETHRPTSFYYNLLLEDYLEDLEDIYLSEKILEDIKSGKEKTIPAEEVYKELGI	https://www.alphafold.ebi.ac.uk/entry/A0A351QCB2, https://www.uniprot.org/uniprot/A0A351QCB2
job_A	AF-A0A4R0QXJ9-F1-model_v4	5	79	51	4	1	61	2	74	0.450	45	74	77	MKALTVNLPEEDYDALKALVEQQNMPLSQFVRSRVIDKLTEETDLEEAK-L----------------RFEAYQKG-AIK	NMTTALRVNQNLLERYKNLAKATDRSRSYYMNKALEDSIARFEYEYGILKDLEEYRSGKEEAYSLDE------VRKHLG	2496842	Alloscardovia theropitheci	MNMTTALRVNQNLLERYKNLAKATDRSRSYYMNKALEDSIARFEYEYGILKDLEEYRSGKEEAYSLDEVRKHLGLED	https://www.alphafold.ebi.ac.uk/entry/A0A4R0QXJ9, https://www.uniprot.org/uniprot/A0A4R0QXJ9
job_A	AF-A0A3M1PNH4-F1-model_v4	18.5	70	47	6	1	61	8	76	0.450	47	74	89	MKALTVN-LPEEDYDALKALVEQQNMPLSQFVRSRVID--KLT----EETDLEEAKLRFEAYQKG-A-IK	MPSLQVRDLPEAIYRKLKQQARSKHRTLAQQAVATLAQGLEVPLDPKSRRRRILELLQEKARKTAAYK-L	2212469	Calditrichaeota bacterium	MQQGGGVMPSLQVRDLPEAIYRKLKQQARSKHRTLAQQAVATLAQGLEVPLDPKSRRRRILELLQEKARKTAAYKLTDPTQVIREDRNR	https://www.alphafold.ebi.ac.uk/entry/A0A3M1PNH4, https://www.uniprot.org/uniprot/A0A3M1PNH4
job_A	AF-A0A519E951-F1-model_v4	19.2	78	55	7	1	74	1	74	0.446	44	74	76	MKALTVNLPEEDYDALKALVE-QQNMP-LSQFVRSRVI-DKLTEE-TDLEEAKLRFEAYQKGAIKTYSVEELLTELGD	MGSVTLRVPDELLNRINQLSLT--SGRTKSYLINQAISEHISELED-LY-LSEMRLMEIRARRNNTYSINEVENELGL	306	Pseudomonas sp.	MGSVTLRVPDELLNRINQLSLTSGRTKSYLINQAISEHISELEDLYLSEMRLMEIRARRNNTYSINEVENELGLAD	https://www.alphafold.ebi.ac.uk/entry/A0A519E951, https://www.uniprot.org/uniprot/A0A519E951
job_A	AF-A0A1Z4FSF3-F1-model_v4	15.3	52	42	2	1	50	9	60	0.444	49	74	99	MKA-LTVNLPEEDYDALKALVEQQNMPLSQFVRSRVIDKLTEETDLEEAK-L	SRRLQIPDLGEYYNDMLRIEAALKNRTVPQEAHSLLCAMLQQRDEKRHRMVE	1954171	Calothrix sp. NIES-2098	MHDELMARSRRLQIPDLGEYYNDMLRIEAALKNRTVPQEAHSLLCAMLQQRDEKRHRMVEHLARKRQISFEEMWQQLLDGTYAPLASDELDDLGAEGKE	https://www.alphafold.ebi.ac.uk/entry/A0A1Z4FSF3, https://www.uniprot.org/uniprot/A0A1Z4FSF3
job_A	AF-A0A4Y9F2T9-F1-model_v4	16.8	77	53	8	1	70	8	80	0.441	45	74	81	MKALTVNLPEEDYDALKALV-EQQNMP-LSQFVRSRVIDKLT-EETDLEEAKLRFEAYQKG-AIKT---YSVEELLT	KKILTVRVTPQLKERLDTLAAA--TGRPLSYYITDALETGLDAI-EHAYLLKRDAELARAGRLPTRSLDDIAKD-LG	85336	Rothia nasimurium	MTTIQAPKKILTVRVTPQLKERLDTLAAATGRPLSYYITDALETGLDAIEHAYLLKRDAELARAGRLPTRSLDDIAKDLGL	https://www.alphafold.ebi.ac.uk/entry/A0A4Y9F2T9, https://www.uniprot.org/uniprot/A0A4Y9F2T9
job_A	AF-A0A838FNH6-F1-model_v4	13.6	44	37	1	1	44	1	43	0.439	45	74	80	MKALTVNLPEEDYDALKALVEQQNMPLSQFVRSRVIDKLTEETD	MNITLKNVPKRLHASLKQTAHRNGRSLNVEAIMALEREFLPR-K	2201154	Chthoniobacterales bacterium	MNITLKNVPKRLHASLKQTAHRNGRSLNVEAIMALEREFLPRKLDPRERLREIRETRLRFPISRPMTTEELKQAIEEGRE	https://www.alphafold.ebi.ac.uk/entry/A0A838FNH6, https://www.uniprot.org/uniprot/A0A838FNH6
job_A	AF-W9GRW6-F1-model_v4	16.6	84	52	13	1	74	1	76	0.438	46	74	89	MKALTVNL---PEE--DYDALKALVEQQNMPL--SQFVRSRVI-DKLT-EETDLEEAKLRFEAYQKG-AIKTYSVEELLTELGD	MKEVPRSLRLP--VEVD-ERLSRLATA-TGRSKSY-YLRELVTAG-IDDL-EYAYGLVAHAEAIRAGQRETRPL-DELMSEMEI	584657	Intrasporangium chromatireducens Q5-1	MKEVPRSLRLPVEVDERLSRLATATGRSKSYYLRELVTAGIDDLEYAYGLVAHAEAIRAGQRETRPLDELMSEMEISREELDATPDQPA	https://www.alphafold.ebi.ac.uk/entry/W9GRW6, https://www.uniprot.org/uniprot/W9GRW6
job_A	AF-A0A2E8F7J7-F1-model_v4	20	45	36	0	3	47	1	45	0.437	43	74	73	ALTVNLPEEDYDALKALVEQQNMPLSQFVRSRVIDKLTEETDLEE	MLTIQLPPDIQNRLTLLALRTGRSEVYYAREAILEHLDNIEDRFI	1913989	Gammaproteobacteria bacterium	MLTIQLPPDIQNRLTLLALRTGRSEVYYAREAILEHLDNIEDRFIAINRIDELDGSSKYKWLDEESDQYLDQG	https://www.alphafold.ebi.ac.uk/entry/A0A2E8F7J7, https://www.uniprot.org/uniprot/A0A2E8F7J7
job_A	AF-A0A316RS65-F1-model_v4	6.1	65	47	9	7	61	13	73	0.436	45	74	85	NLPEEDYDALKA-LVEQ--QNM-PLS-QFVRSRVIDKLTEETDLEEAKLRFEAYQKG-----AIK	DVQD-KLDADAKNANMTKT-EYLNHLIVY-AE-KPISTHKKAATYLCRLVNSIQQLTIEPERKEA	1898207	Clostridiales bacterium	MKTTIKSFRMSQDVQDKLDADAKNANMTKTEYLNHLIVYAEKPISTHKKAATYLCRLVNSIQQLTIEPERKEALLEEVRPLWQIL	https://www.alphafold.ebi.ac.uk/entry/A0A316RS65, https://www.uniprot.org/uniprot/A0A316RS65
job_A	AF-A0A3E0VA62-F1-model_v4	13.9	79	53	12	1	70	26	98	0.432	48	74	113	MKALTVNLPEEDYDALKALVE-QQNMP-LSQFVRSRVIDKLTEETDLEEAKLRFE-AY-QK--GAIK-T--YSVEELLT	TGVVSVRLPEDLKGRLDA-LSA-STGRPAAFYLREALSEHLGDMEHAYGVLARAEAIRA-GAR-DTVPFDDVM--TELG	120213	Subtercola boreus	MPGSSFSAVPDGSGRPKRCHTVNMSTGVVSVRLPEDLKGRLDALSASTGRPAAFYLREALSEHLGDMEHAYGVLARAEAIRAGARDTVPFDDVMTELGISRSELDGLSSELGE	https://www.alphafold.ebi.ac.uk/entry/A0A3E0VA62, https://www.uniprot.org/uniprot/A0A3E0VA62
job_A	AF-A0A6M0SIF1-F1-model_v4	15.3	52	42	2	1	50	2	53	0.432	47	74	97	MKA-LTVNLPEEDYDALKALVEQQNMPLSQFVRSRVIDKLTEETDLEEAK-L	AKRLQVPFLGEYYNDLLVIEAWLKDRSTPAEAQSLLRSALIEREATRSEIIE	2304604	Adonisia turfae CCMR0082	MAKRLQVPFLGEYYNDLLVIEAWLKDRSTPAEAQSLLRSALIEREATRSEIIERLARKRGISADVLTADILAGTAEHLTSEEYATLRDQQEQQADDE	https://www.alphafold.ebi.ac.uk/entry/A0A6M0SIF1, https://www.uniprot.org/uniprot/A0A6M0SIF1
job_A	AF-A0A212TCQ8-F1-model_v4	18.7	80	55	8	1	74	2	77	0.432	44	74	84	MKALTVNLPEEDYDALKALV-EQQNMP-LSQFVRSRVI-DKLTEETDLEEAKLRFEAYQKG-AIKTYS--VEELLTELGD	TVATSVKLSDETGRKLEQLAAA--TGRSKSYYLREAVETHIDRL-LYEYGIVQRVEDVRAGREATYGLDEVEATTTR-RL	592308	Kytococcus aerolatus	MTVATSVKLSDETGRKLEQLAAATGRSKSYYLREAVETHIDRLLYEYGIVQRVEDVRAGREATYGLDEVEATTTRRLRVCMSEE	https://www.alphafold.ebi.ac.uk/entry/A0A212TCQ8, https://www.uniprot.org/uniprot/A0A212TCQ8
job_A	AF-A0A3C1Z4L2-F1-model_v4	9.4	85	42	7	1	74	42	102	0.431	51	74	118	MKALTVN-LPEEDYDALKALVEQQNMPLSQFVRSRVIDKLTEETDL-EEA---------KLRFEAYQKGAIKTYSVEELLTELGD	MAQVLVRQLNSNVIGRLKKRAKEHGRSLQSEVKTILEEAVP--DYEA-AWKRIERLRER-------------------LR--KSG	70125	Nitrospira sp.	MAALVFADIHLAHPLSCTSVAACVESDSILLSCWSCNLEAVMAQVLVRQLNSNVIGRLKKRAKEHGRSLQSEVKTILEEAVPDYEAAWKRIERLRERLRKSGKRFHDSADLIRGDRDR	https://www.alphafold.ebi.ac.uk/entry/A0A3C1Z4L2, https://www.uniprot.org/uniprot/A0A3C1Z4L2
job_A	AF-A0A3C0MCP1-F1-model_v4	17	47	34	3	1	44	1	45	0.431	45	74	86	MKALTVN-LPEEDYDALKALVEQQNMPLSQFVRSRVIDKLTE--ETD	MAQILIRNLDPAIVDALRQRAKQAGSSLEEEARRALALATGLGR--A	1913988	Alphaproteobacteria bacterium	MAQILIRNLDPAIVDALRQRAKQAGSSLEEEARRALALATGLGRAAAVARLNEVRAQIGRRKGPSGLDDLRADRNRDDGRSLRRKS	https://www.alphafold.ebi.ac.uk/entry/A0A3C0MCP1, https://www.uniprot.org/uniprot/A0A3C0MCP1
job_A	AF-A0A1W2D4Y8-F1-model_v4	17.1	76	56	7	2	74	1	72	0.427	42	74	72	KALTVNLPEEDYDALKALVEQQNMP-LSQFVRSRVI-DK-LTEETDLEEAKLRFEAYQKGAIKTYSVEELLTELGD	M-LSVRLPKDLETRLDFLAAQ-TNRTKSFYAIEALTRHIE-ELEDIY-LSEKAYKEFLLSGEEALSADEARKTLGL	1121400	Desulfocicer vacuolatum DSM 3385	MLSVRLPKDLETRLDFLAAQTNRTKSFYAIEALTRHIEELEDIYLSEKAYKEFLLSGEEALSADEARKTLGL	https://www.alphafold.ebi.ac.uk/entry/A0A1W2D4Y8, https://www.uniprot.org/uniprot/A0A1W2D4Y8
job_A	AF-A0A4V3I871-F1-model_v4	13	84	54	15	1	74	16	90	0.426	47	74	105	MKALTVN-L--PEED-YDA-LKALV-EQQNMPL--SQFVRSRVI-DKLTEETDLEEAKLRFEAYQKG-AIKTYSVEELLTELGD	PLGRPMSVRLP--DDL-RARVEALAKA--TRRSQGD-VVREVLERDLAEL-EWEHGIIARAADLRSGRVQAVPL-AVVEREL-G	1424659	Cryobacterium flavum	MHVNIVYNEYMSDSAPLGRPMSVRLPDDLRARVEALAKATRRSQGDVVREVLERDLAELEWEHGIIARAADLRSGRVQAVPLAVVERELGLSDAPVDASILDKIE	https://www.alphafold.ebi.ac.uk/entry/A0A4V3I871, https://www.uniprot.org/uniprot/A0A4V3I871
job_A	AF-A0A7T9RHH7-F1-model_v4	6.6	75	38	3	5	48	15	88	0.426	45	74	88	TVNLPEEDYDALKALVEQQNMPLSQFVRSRVIDKLTEETD-LE------------------------------EA	GCKISERNRSIVKYYTEYTEFTEEEVVDEFLLNL-LDNKKFLKCVEGKRYNKRILAQLFDTEDDANLALLTNNLP	1407	Peribacillus psychrosaccharolyticus	MKFIELKNKRAEKVGCKISERNRSIVKYYTEYTEFTEEEVVDEFLLNLLDNKKFLKCVEGKRYNKRILAQLFDTEDDANLALLTNNLP	https://www.alphafold.ebi.ac.uk/entry/A0A7T9RHH7, https://www.uniprot.org/uniprot/A0A7T9RHH7
job_A	AF-A0A7T9QKL4-F1-model_v4	8.6	46	39	3	1	44	7	51	0.424	47	74	97	MKALTVN-LPEEDYDALKALVEQQNMPLSQFVRSRVIDKLTE-ETD	TTQFTIRNVPLPVSRYLRRRAANSGKSVNAVIVEELVKSAGMA-TQ	2026720	Candidatus Saccharibacteria bacterium	MPANPLTTQFTIRNVPLPVSRYLRRRAANSGKSVNAVIVEELVKSAGMATQTKELSVAEKAKDLFGVGFDPEASRILDEDDKAQKELMRRKWAEDDY	https://www.alphafold.ebi.ac.uk/entry/A0A7T9QKL4, https://www.uniprot.org/uniprot/A0A7T9QKL4
job_A	AF-A0A7C2Z2C4-F1-model_v4	5.7	140	45	4	1	72	13	133	0.409	55	74	172	MKALTVN-LPEEDYDALKALVEQQNMPLSQFVRSRVIDKLTEETDLEEAKLRFE-------------------------------------------------------------------AYQKGAIKTYSVEELLTEL	KITITIRGIDKDLYEKISNKAKQLNTTVGSLVNEAIGNLLASIDIGIE-KTSKIVDTTIKAASEAIKTPLSELKSSITTQDYIIISNIGEITVSKNDLESSEKPLIFVNVKRIVFADNVTE------------------E	683846	Fervidicoccus fontis	MTENKSNENEEKKITITIRGIDKDLYEKISNKAKQLNTTVGSLVNEAIGNLLASIDIGIEKTSKIVDTTIKAASEAIKTPLSELKSSITTQDYIIISNIGEITVSKNDLESSEKPLIFVNVKRIVFADNVTEELIKNKVRAIKVSDEVIIPKTISSMTIAQKSQFVKKITSK	https://www.alphafold.ebi.ac.uk/entry/A0A7C2Z2C4, https://www.uniprot.org/uniprot/A0A7C2Z2C4
job_A	AF-A0A354WET5-F1-model_v4	7.6	39	35	1	1	38	5	43	0.407	43	74	84	MKAL-TVNLPEEDYDALKALVEQQNMPLSQFVRSRVIDK	FPSCDPLILNDEVWLGVQSVAESLEVSVPELLGKISSKQ	2055760	Planktothrix sp. UBA10369	MSNSFPSCDPLILNDEVWLGVQSVAESLEVSVPELLGKISSKQLIVIEAEKLEDLLDTIDGLEGLLSAKAEATVSWEDVKAELD	https://www.alphafold.ebi.ac.uk/entry/A0A354WET5, https://www.uniprot.org/uniprot/A0A354WET5
job_A	AF-A0A2A8D5A7-F1-model_v4	17.9	78	55	9	1	74	19	91	0.404	42	74	94	MKALTVNLPEEDYDALKALVEQQN-MP-LSQFVRSRVI-DKLTEETDLEEAKLRFEAYQKGAI-KTYSVEELLTELGD	RKPVTFRVNPDIKKRLDRLSEQ-TN-RPVSFYINAILEEYFDEYEHAY-FIKSEAEEIRAGRAMSYSI-NSVKTEL-G	2047	Rothia dentocariosa	MRANIILYLEIMSAQPQTRKPVTFRVNPDIKKRLDRLSEQTNRPVSFYINAILEEYFDEYEHAYFIKSEAEEIRAGRAMSYSINSVKTELGITV	https://www.alphafold.ebi.ac.uk/entry/A0A2A8D5A7, https://www.uniprot.org/uniprot/A0A2A8D5A7
job_A	AF-A0A6B3NMK3-F1-model_v4	14.8	54	41	4	1	50	34	86	0.399	49	74	137	M-KA-LTVNLPEEDYDALKALVEQQNMPLSQFVRSRVIDKLTEETDLEEA--KL	RTGRLQIGALSEFYEDLLRADSFLANNSIAGQGKSLLQSHLSQKESKIKDRV-A	2607765	Symploca sp. SIO1C4	MFTATVRGSTLAAKLSMLKKTIEHGETTSMNPRRTGRLQIGALSEFYEDLLRADSFLANNSIAGQGKSLLQSHLSQKESKIKDRVAYLAKKRNVSFEELWTQIQSGTAEQLTADDYKESQEEVDQLNSSRATEEEDE	https://www.alphafold.ebi.ac.uk/entry/A0A6B3NMK3, https://www.uniprot.org/uniprot/A0A6B3NMK3
job_A	AF-A0A1I0AAF1-F1-model_v4	13.7	51	39	3	1	49	54	101	0.381	46	74	129	MKALTVNLPEEDYDALKALVEQQNMPLSQFVRSRVIDKLTEETDLE--EAK	INEITVRLGPDIDERLTRLVEEYGHNKQYYLIELARNGIEALE-DALE--A	1231	Nitrosospira multiformis	MTAQYKRVDKMKEELDALRKYRDTLPAVFKFNRQDAATRNGEDRMSTRPESEAINEITVRLGPDIDERLTRLVEEYGHNKQYYLIELARNGIEALEDALEADRVVMLSRLKGEKMIPLEDIMRKYDIQD	https://www.alphafold.ebi.ac.uk/entry/A0A1I0AAF1, https://www.uniprot.org/uniprot/A0A1I0AAF1
job_A	AF-O06779-F1-model_v4	9.6	83	60	5	3	74	1	79	0.680	70	74	81	ALTVNLPEEDYDALKALVEQQNMPLSQFVRSRVIDKLTEETDLEEAKLRFEAYQKGAI--KTY-SVEELL--------TELGD	MLSFRADDHDVDLADAWARRLHIGRSELLRDALRRHLAALAADQDVQAYTERP---LTDDENALAEIADWGPAEDWAD-WADA	83332	Mycobacterium tuberculosis H37Rv	MLSFRADDHDVDLADAWARRLHIGRSELLRDALRRHLAALAADQDVQAYTERPLTDDENALAEIADWGPAEDWADWADAAR	https://www.alphafold.ebi.ac.uk/entry/O06779, https://www.uniprot.org/uniprot/O06779
job_A	AF-P0CW29-F1-model_v4	18.3	60	48	1	1	59	1	60	0.568	58	74	79	MKALTVN-LPEEDYDALKALVEQQNMPLSQFVRSRVIDKLTEETDLEEAKLRFEAYQKGA	MATIQVRDLPEDVAETYRRRATAAGQSLQTYMRTKLIEGVRGRDKAEAIEILEQALASTA	83332	Mycobacterium tuberculosis H37Rv	MATIQVRDLPEDVAETYRRRATAAGQSLQTYMRTKLIEGVRGRDKAEAIEILEQALASTASPGISRETIEASRRELRGG	https://www.alphafold.ebi.ac.uk/entry/P0CW29, https://www.uniprot.org/uniprot/P0CW29

## Sheet: Foldseek- EvoAT4
query	target	seqId	alnLength	mismatches	gapsOpened	qStartPos	qEndPos	dbStartPos	dbEndPos	eval	score	qLen	dbLen	qAln	dbAln	targetTaxID	targetTaxName	targetSequence	targetHref
job_A	AF-A0A831KEQ8-F1-model_v4	17.7	62	49	2	1	61	1	61	0.797	71	77	61	MTTIIVR-VDQKLHQVVRDVAKQENTSVSAYFARMVERRLELLIDEEEAEIARKRIAEFKAD	MPNILVRDLDDETIKHLKARARRNGRSMQSEIKNIIENAARSESRDTVILSARIRRMLGG-R	1977087	Proteobacteria bacterium	MPNILVRDLDDETIKHLKARARRNGRSMQSEIKNIIENAARSESRDTVILSARIRRMLGGR	https://www.alphafold.ebi.ac.uk/entry/A0A831KEQ8, https://www.uniprot.org/uniprot/A0A831KEQ8
job_A	AF-A0A8B3RR75-F1-model_v4	17.4	63	51	1	1	62	1	63	0.781	74	77	69	MTTIIVR-VDQKLHQVVRDVAKQENTSVSAYFARMVERRLELLIDEEEAEIARKRIAEFKADP	MKQFMVRNIPEKTIAGIDDLAKQNGQSREGYIRDLLNHHVLSAEVEGLNMKYETLVQTMSQEW	1351	Enterococcus faecalis	MKQFMVRNIPEKTIAGIDDLAKQNGQSREGYIRDLLNHHVLSAEVEGLNMKYETLVQTMSQEWITALNA	https://www.alphafold.ebi.ac.uk/entry/A0A8B3RR75, https://www.uniprot.org/uniprot/A0A8B3RR75
job_A	AF-A0A1J4ZP60-F1-model_v4	27.4	62	43	2	1	61	1	61	0.766	69	77	61	MTTIIVR-VDQKLHQVVRDVAKQENTSVSAYFARMVERRLELLIDEEEAEIARKRIAEFKAD	MNTLHVRSVPDDLYQRLQQLAQTRNRSLSAQVVMMLAQSLEEEERRRNQAQALTSIRRH-RF	1805004	Anaerolineae bacterium CG2_30_58_95	MNTLHVRSVPDDLYQRLQQLAQTRNRSLSAQVVMMLAQSLEEEERRRNQAQALTSIRRHRF	https://www.alphafold.ebi.ac.uk/entry/A0A1J4ZP60, https://www.uniprot.org/uniprot/A0A1J4ZP60
job_A	AF-T2JNE7-F1-model_v4	7.4	54	47	2	2	54	1	52	0.745	62	77	54	TTIIVR-VDQKLHQVVRDVAKQENTSVSAYFARMVERRLELLIDEEEAEIARKR	MTIILDDIKPEILEELQNQATYHGRTLIEEIKFILTNEVKKIELIFVIMLG--V	1284629	Crocosphaera watsonii WH 0402	MTIILDDIKPEILEELQNQATYHGRTLIEEIKFILTNEVKKIELIFVIMLGVNL	https://www.alphafold.ebi.ac.uk/entry/T2JNE7, https://www.uniprot.org/uniprot/T2JNE7
job_A	AF-A0A4Q7KJW5-F1-model_v4	16	81	61	6	1	77	1	78	0.740	74	77	79	MTTIIVR-VDQKLHQVVRDVAKQENTSVSAYFARMVERRLELLIDEEEAEIARKRIA-EFKADPEAGF-SWE-QVKQELGL	MPTIQIRDIPDDIYDYLRKDARANGKSLQSYMRDQVINLARKRRKIESSERHRQVLERVGP--STATLEDIVATIREV-RG	1872711	Herbihabitans rhizosphaerae	MPTIQIRDIPDDIYDYLRKDARANGKSLQSYMRDQVINLARKRRKIESSERHRQVLERVGPSTATLEDIVATIREVRGD	https://www.alphafold.ebi.ac.uk/entry/A0A4Q7KJW5, https://www.uniprot.org/uniprot/A0A4Q7KJW5
job_A	AF-A0A6L5GDC6-F1-model_v4	7.9	63	56	2	1	62	1	62	0.740	73	77	77	MTTIIVR-VDQKLHQVVRDVAKQENTSVSAYFARMVERRLELLIDEEEAEIARKRIAEFKADP	MSDLMLHDIPEGDLEILRALAEERHQSLQDLMLEVIREQAMSASNRVKLSVIEARLKRERP-E	2656774	Glycomyces albidus	MSDLMLHDIPEGDLEILRALAEERHQSLQDLMLEVIREQAMSASNRVKLSVIEARLKRERPEPIPMEVIIAAKNDRD	https://www.alphafold.ebi.ac.uk/entry/A0A6L5GDC6, https://www.uniprot.org/uniprot/A0A6L5GDC6
job_A	AF-A0A7Y5RRS1-F1-model_v4	22.2	63	48	1	1	62	1	63	0.732	75	77	83	MTTIIVR-VDQKLHQVVRDVAKQENTSVSAYFARMVERRLELLIDEEEAEIARKRIAEFKADP	MPAISIRGLDDKVVDRLRRRAKRHKRSLESEIRAILEQEAEHDQRLNAAKRIRKIAKKLTPAF	2026779	Planctomycetaceae bacterium	MPAISIRGLDDKVVDRLRRRAKRHKRSLESEIRAILEQEAEHDQRLNAAKRIRKIAKKLTPAFKGVNTLELLREIRGYGPDRP	https://www.alphafold.ebi.ac.uk/entry/A0A7Y5RRS1, https://www.uniprot.org/uniprot/A0A7Y5RRS1
job_A	AF-A0A0N1BMJ6-F1-model_v4	18.4	65	52	1	1	64	1	65	0.729	74	77	81	MTTIIVR-VDQKLHQVVRDVAKQENTSVSAYFARMVERRLELLIDEEEAEIARKRIAEFKADPEA	MPQLLVRNVSDHTVEALKRRAAANQRSVEAEHRALLEETLEAERMKKVEAFRARIDALHETLKGR	1523422	Brevundimonas sp. AAP58	MPQLLVRNVSDHTVEALKRRAAANQRSVEAEHRALLEETLEAERMKKVEAFRARIDALHETLKGRVFTPSEVLVREMRDES	https://www.alphafold.ebi.ac.uk/entry/A0A0N1BMJ6, https://www.uniprot.org/uniprot/A0A0N1BMJ6
job_A	AF-A0A0H5Q7Z0-F1-model_v4	8.2	73	60	3	2	71	1	69	0.726	76	77	86	TTIIVRVDQKLHQVVRDVAKQENTSVSAYFARMVERRLELLIDEEEAEIARKRIAEFKADPEAGFS---WEQV	MKVNITLDDELLKRIDEYADRNYMSRSGLLSLSATQYLNANEMVLAISDMALSMRKIAETGK-VDHETI---E	198431	uncultured prokaryote	MKVNITLDDELLKRIDEYADRNYMSRSGLLSLSATQYLNANEMVLAISDMALSMRKIAETGKVDHETIEQLEDFERLARMMSESLA	https://www.alphafold.ebi.ac.uk/entry/A0A0H5Q7Z0, https://www.uniprot.org/uniprot/A0A0H5Q7Z0
job_A	AF-A0A6L7WH82-F1-model_v4	18.7	64	51	1	1	63	1	64	0.721	76	77	87	MTTIIVR-VDQKLHQVVRDVAKQENTSVSAYFARMVERRLELLIDEEEAEIARKRIAEFKADPE	MATVNVRRLDDEVVRKLKVRAAANSRSLEAELRDILERVVAEDDYQAKKRAFREYSKQLRALTA	2026724	Chloroflexi bacterium	MATVNVRRLDDEVVRKLKVRAAANSRSLEAELRDILERVVAEDDYQAKKRAFREYSKQLRALTAGRHHTPSEELIRASRDSGYGREE	https://www.alphafold.ebi.ac.uk/entry/A0A6L7WH82, https://www.uniprot.org/uniprot/A0A6L7WH82
job_A	AF-A0A7C3DJ43-F1-model_v4	12.3	65	56	1	1	64	1	65	0.716	73	77	82	MTTIIVR-VDQKLHQVVRDVAKQENTSVSAYFARMVERRLELLIDEEEAEIARKRIAEFKADPEA	MADVKIRNLPDWLVEWHKNRASQDGISLEQRLRDLLEESYVTEKRRILRRLEKLAAETRRKCGEL	2026791	Bryobacterales bacterium	MADVKIRNLPDWLVEWHKNRASQDGISLEQRLRDLLEESYVTEKRRILRRLEKLAAETRRKCGELPSSVTIIRAIREEMEDH	https://www.alphafold.ebi.ac.uk/entry/A0A7C3DJ43, https://www.uniprot.org/uniprot/A0A7C3DJ43
job_A	AF-Q926P1-F1-model_v4	11.1	63	55	1	1	62	1	63	0.714	72	77	79	MTTIIVR-VDQKLHQVVRDVAKQENTSVSAYFARMVERRLELLIDEEEAEIARKRIAEFKADP	MAEIKIRDLDAAVVKQLDQMAREKKMSRESFLRQYLTSIAALEETNHLIGKQEEAFQKMSMGV	272626	Listeria innocua Clip11262	MAEIKIRDLDAAVVKQLDQMAREKKMSRESFLRQYLTSIAALEETNHLIGKQEEAFQKMSMGVFELTKNVQQLLTEIRE	https://www.alphafold.ebi.ac.uk/entry/Q926P1, https://www.uniprot.org/uniprot/Q926P1
job_A	AF-A0A0H5Q234-F1-model_v4	10.8	74	58	3	1	71	7	75	0.706	76	77	92	MTTIIVRVDQKLHQVVRDVAKQENTSVSAYFARMVERRLELLIDEEEAEIARKRIAEFKADPEAGF---SWEQV	SMKVGITLDDALMARVDAYADANYMSRSGLLSLAVTQYLNSVEMTKAITDIALCMRKIADSGK-VDRDT----M	198431	uncultured prokaryote	MSKGVISMKVGITLDDALMARVDAYADANYMSRSGLLSLAVTQYLNSVEMTKAITDIALCMRKIADSGKVDRDTMAQLEDFERLSNLLLNRK	https://www.alphafold.ebi.ac.uk/entry/A0A0H5Q234, https://www.uniprot.org/uniprot/A0A0H5Q234
job_A	AF-A0A2N0VB80-F1-model_v4	14.8	81	58	8	3	77	1	76	0.702	69	77	76	TIIVRVD-QKLHQVVRDVAKQENTSVSAYFARMVERRLELLIDEEEAEIARKRIA-E-FKADPEAGF--SWEQVKQEL-GL	MITIDAINTTEEQEILSIAQKHGQNAGQLIAAIVRGYLENRHDAQQAEAVLAGIESGES--AL--LDWDDVKAGLYDLK-D	1611544	Methylomonas sp. Kb3	MITIDAINTTEEQEILSIAQKHGQNAGQLIAAIVRGYLENRHDAQQAEAVLAGIESGESALLDWDDVKAGLYDLKD	https://www.alphafold.ebi.ac.uk/entry/A0A2N0VB80, https://www.uniprot.org/uniprot/A0A2N0VB80
job_A	AF-T4VEK6-F1-model_v4	9.3	64	57	1	1	63	4	67	0.701	72	77	82	MTTIIVR-VDQKLHQVVRDVAKQENTSVSAYFARMVERRLELLIDEEEAEIARKRIAEFKADPE	LVNLTIKNIPIETNFILSEKAKKHNMSKNSYLIKLLNTHAMSEEVEGLKSDYEELVKQAFVIIQ	1233171	Paraclostridium bifermentans ATCC 638 = DSM 14991	MDTLVNLTIKNIPIETNFILSEKAKKHNMSKNSYLIKLLNTHAMSEEVEGLKSDYEELVKQAFVIIQKNTEVMQHIIETIEG	https://www.alphafold.ebi.ac.uk/entry/T4VEK6, https://www.uniprot.org/uniprot/T4VEK6
job_A	AF-A0A537L6P5-F1-model_v4	15.5	77	63	2	1	76	1	76	0.701	76	77	96	MTTIIVR-VDQKLHQVVRDVAKQENTSVSAYFARMVERRLELLIDEEEAEIARKRIAEFKADPEAGFSWEQVKQELG	MTQITIRRLDQTVIDGLKKRAAAAGRSMEEEARTILSAAVLDEQLARQREWVERMTAKRKEIFG-DQVFPDSSEEIS	1913988	Alphaproteobacteria bacterium	MTQITIRRLDQTVIDGLKKRAAAAGRSMEEEARTILSAAVLDEQLARQREWVERMTAKRKEIFGDQVFPDSSEEISKMREERSRYIAELTAPPAKK	https://www.alphafold.ebi.ac.uk/entry/A0A537L6P5, https://www.uniprot.org/uniprot/A0A537L6P5
job_A	AF-A0A2V8UUA3-F1-model_v4	17.4	63	51	1	1	62	1	63	0.699	71	77	82	MTTIIVR-VDQKLHQVVRDVAKQENTSVSAYFARMVERRLELLIDEEEAEIARKRIAEFKADP	MANLTIKDLPEKLHKQLKKTAKSQGRSLNSYVISVLKLSEEEHARRQRMREGWREYREFMKSL	1978231	Acidobacteria bacterium	MANLTIKDLPEKLHKQLKKTAKSQGRSLNSYVISVLKLSEEEHARRQRMREGWREYREFMKSLPYMGDSTPLIREDREHGHD	https://www.alphafold.ebi.ac.uk/entry/A0A2V8UUA3, https://www.uniprot.org/uniprot/A0A2V8UUA3
job_A	AF-A0A1V4WUI6-F1-model_v4	23.5	51	37	2	1	50	1	50	0.699	56	77	50	MTTIIVR-VDQKLHQVVRDVAKQENTSVSAYFARMVERRLELLIDEEEAEI	MPTLILKDIPAELHRAAKVRAAQEGITLKALILKAVEEYLARAEKKGG-GR	1811700	Syntrophorhabdus sp. PtaB.Bin047	MPTLILKDIPAELHRAAKVRAAQEGITLKALILKAVEEYLARAEKKGGGR	https://www.alphafold.ebi.ac.uk/entry/A0A1V4WUI6, https://www.uniprot.org/uniprot/A0A1V4WUI6
job_A	AF-A0A7V8YWL3-F1-model_v4	20.3	64	50	1	1	63	1	64	0.697	69	77	77	MTTIIVR-VDQKLHQVVRDVAKQENTSVSAYFARMVERRLELLIDEEEAEIARKRIAEFKADPE	MPNILIRDVEIIVLEKLKRRAAGEGRSLQSEMQRILKDAAGRMEQLSELETARRIRASLTKENR	2052146	Blastocatellia bacterium	MPNILIRDVEIIVLEKLKRRAAGEGRSLQSEMQRILKDAAGRMEQLSELETARRIRASLTKENRSNSVELLREDRRR	https://www.alphafold.ebi.ac.uk/entry/A0A7V8YWL3, https://www.uniprot.org/uniprot/A0A7V8YWL3
job_A	AF-A0A523FG17-F1-model_v4	16.1	62	51	1	1	61	1	62	0.696	70	77	79	MTTIIVR-VDQKLHQVVRDVAKQENTSVSAYFARMVERRLELLIDEEEAEIARKRIAEFKAD	MANLTIRNLDDNVVKTLKAQAKTHNRSLEAELRHLLTEAAAQRKRMAAFRREAARIRAMTPK	1913988	Alphaproteobacteria bacterium	MANLTIRNLDDNVVKTLKAQAKTHNRSLEAELRHLLTEAAAQRKRMAAFRREAARIRAMTPKDRRQTDSTLLIREDRDR	https://www.alphafold.ebi.ac.uk/entry/A0A523FG17, https://www.uniprot.org/uniprot/A0A523FG17
job_A	AF-A0A0Q6AQ63-F1-model_v4	11.4	61	54	0	2	62	6	66	0.696	65	77	67	TTIIVRVDQKLHQVVRDVAKQENTSVSAYFARMVERRLELLIDEEEAEIARKRIAEFKADP	PINSLQFSESDLTIIDVAARQFGQSRLEFMREAVLTSARQVSDYWHLAVAQERGYDAFMPT	1736363	Bradyrhizobium sp. Leaf396	MSVITPINSLQFSESDLTIIDVAARQFGQSRLEFMREAVLTSARQVSDYWHLAVAQERGYDAFMPTI	https://www.alphafold.ebi.ac.uk/entry/A0A0Q6AQ63, https://www.uniprot.org/uniprot/A0A0Q6AQ63
job_A	AF-A0A7X1PDL7-F1-model_v4	17.4	63	51	1	1	62	1	63	0.695	72	77	84	MTTIIVR-VDQKLHQVVRDVAKQENTSVSAYFARMVERRLELLIDEEEAEIARKRIAEFKADP	MSQILVRDLSPETVDELKQRAKQNRRSLQAEVRAILEEAAREAERALQRQQRTDELRQLAAWS	2026734	Dehalococcoidia bacterium	MSQILVRDLSPETVDELKQRAKQNRRSLQAEVRAILEEAAREAERALQRQQRTDELRQLAAWSRQQHGPQTSDSVDLIREDRDR	https://www.alphafold.ebi.ac.uk/entry/A0A7X1PDL7, https://www.uniprot.org/uniprot/A0A7X1PDL7
job_A	AF-A0A402D923-F1-model_v4	13.5	37	32	0	2	38	1	37	0.694	46	77	37	TTIIVRVDQKLHQVVRDVAKQENTSVSAYFARMVERR	MPLTLNLTSEIEQYLSQKATEKGLSLEAYVLNLLRAC	2497681	Microcystis aeruginosa NIES-4285	MPLTLNLTSEIEQYLSQKATEKGLSLEAYVLNLLRAC	https://www.alphafold.ebi.ac.uk/entry/A0A402D923, https://www.uniprot.org/uniprot/A0A402D923
job_A	AF-A0A1F4DAY5-F1-model_v4	16.9	59	48	1	1	58	1	59	0.693	68	77	75	MTTIIVR-VDQKLHQVVRDVAKQENTSVSAYFARMVERRLELLIDEEEAEIARKRIAEF	MPTLTIRNVPAKVVKSLKSLARRRRRSMEQEVRELLEAHVAERQSVLEQIEAGWARQTR	1797495	Betaproteobacteria bacterium RIFCSPLOWO2_12_FULL_62_13	MPTLTIRNVPAKVVKSLKSLARRRRRSMEQEVRELLEAHVAERQSVLEQIEAGWARQTRRPTAAEIDAWIEAGRT	https://www.alphafold.ebi.ac.uk/entry/A0A1F4DAY5, https://www.uniprot.org/uniprot/A0A1F4DAY5
job_A	AF-A0A0N1BU35-F1-model_v4	15.1	66	51	3	1	65	1	62	0.693	72	77	85	MTTIIVR-VDQKLHQVVRDVAKQENTSVSAYFARMVERRLELLIDEEEAEIARKRIAEFKADPEAG	MGQLLIRQVDDADILALKAQAERANISLEQRLRNLVSEAAGRERDAFWELARISRELTG---G-QT	1523422	Brevundimonas sp. AAP58	MGQLLIRQVDDADILALKAQAERANISLEQRLRNLVSEAAGRERDAFWELARISRELTGGQTMDVESVLRESRRELLDRDPLSRR	https://www.alphafold.ebi.ac.uk/entry/A0A0N1BU35, https://www.uniprot.org/uniprot/A0A0N1BU35
job_A	AF-A0A2U3LNH5-F1-model_v4	15.2	85	58	9	1	76	1	80	0.688	69	77	80	M-TTIIVRVDQKLHQVVRDVAKQENTSVSAYFARMVERRLELLIDEEEAEIARKRIA-EFKA--DP---EAGF-S-WEQVKQELG	MATQNNLHIPDDLLIAVNEAASAEGKTTDEVAADALRRYLAHRKLEELGEYGREQSRRLGYTEP-DVPR--LIAESRRENRG--R	2043165	Candidatus Sulfopaludibacter sp. SbA4	MATQNNLHIPDDLLIAVNEAASAEGKTTDEVAADALRRYLAHRKLEELGEYGREQSRRLGYTEPDVPRLIAESRRENRGR	https://www.alphafold.ebi.ac.uk/entry/A0A2U3LNH5, https://www.uniprot.org/uniprot/A0A2U3LNH5
job_A	AF-A0A2W0BFZ5-F1-model_v4	12.6	63	50	5	1	61	1	60	0.688	61	77	60	MTTIIVR-VDQKLHQVVRDVAKQENTSVSAYFARMVERRLELLIDEEEAEIA-RKRIAEFKAD	MGQLVVRNLASAVKERLQQRARRNRRSMEEEVREILRNAVINDDEG-SARGLGS-EIARL-FA	1978231	Acidobacteria bacterium	MGQLVVRNLASAVKERLQQRARRNRRSMEEEVREILRNAVINDDEGSARGLGSEIARLFA	https://www.alphafold.ebi.ac.uk/entry/A0A2W0BFZ5, https://www.uniprot.org/uniprot/A0A2W0BFZ5
job_A	AF-A0A1I2LAA5-F1-model_v4	22.2	63	47	2	1	62	1	62	0.686	69	77	80	MTTIIVR-VDQKLHQVVRDVAKQENTSVSAYFARMVERRLELLIDEEEAEIARKRIAEFKADP	MATLTVRNIDDKQLAGLAEEAKRNGRSVAAEVREMIAERDRLRRRKQLFGEMHAFVKRDP-LK	1884364	Novosphingobium sp. CF614	MATLTVRNIDDKQLAGLAEEAKRNGRSVAAEVREMIAERDRLRRRKQLFGEMHAFVKRDPLKLPDGMTSLDLLREERDSW	https://www.alphafold.ebi.ac.uk/entry/A0A1I2LAA5, https://www.uniprot.org/uniprot/A0A1I2LAA5
job_A	AF-U5QI25-F1-model_v4	16.1	62	51	1	1	61	1	62	0.685	70	77	82	MTTIIVR-VDQKLHQVVRDVAKQENTSVSAYFARMVERRLELLIDEEEAEIARKRIAEFKAD	MADILVRDLDPETIERLKQLAQSHNRSLQSELKAILEVAARTQRIHAEVVASIDALRASLKP	1183438	Gloeobacter kilaueensis JS1	MADILVRDLDPETIERLKQLAQSHNRSLQSELKAILEVAARTQRIHAEVVASIDALRASLKPSNRTAVELLREERDNNEPYR	https://www.alphafold.ebi.ac.uk/entry/U5QI25, https://www.uniprot.org/uniprot/U5QI25
job_A	AF-A0A385AGP1-F1-model_v4	17.7	62	50	1	2	62	1	62	0.685	71	77	86	TTIIVR-VDQKLHQVVRDVAKQENTSVSAYFARMVERRLELLIDEEEAEIARKRIAEFKADP	MEIKIRNLSKKAVSALNDLAKIKGVSREKYVRDLLENYIQNKNVTGEVADLNETLAHALTVI	28038	Latilactobacillus curvatus	MEIKIRNLSKKAVSALNDLAKIKGVSREKYVRDLLENYIQNKNVTGEVADLNETLAHALTVIENNTVAFNQIMLSMKEGAKRNDNN	https://www.alphafold.ebi.ac.uk/entry/A0A385AGP1, https://www.uniprot.org/uniprot/A0A385AGP1
job_A	AF-A0A5C9BGF8-F1-model_v4	12.6	63	53	2	1	62	1	62	0.684	67	77	74	MTTIIVR-VDQKLHQVVRDVAKQENTSVSAYFARMVERRLELLIDEEEAEIARKRIAEFKADP	MAELVIKDVDDATLEKLAKQAEAFGRSLQEELKIILSRAAQFAEVRRSAAEMRAKLGG-RHHT	2026780	Planctomycetota bacterium	MAELVIKDVDDATLEKLAKQAEAFGRSLQEELKIILSRAAQFAEVRRSAAEMRAKLGGRHHTDSIELLREDRSR	https://www.alphafold.ebi.ac.uk/entry/A0A5C9BGF8, https://www.uniprot.org/uniprot/A0A5C9BGF8
job_A	AF-A0A3D5AQI1-F1-model_v4	16.1	62	52	0	4	65	1	62	0.683	65	77	71	IIVRVDQKLHQVVRDVAKQENTSVSAYFARMVERRLELLIDEEEAEIARKRIAEFKADPEAG	MTLTLDSATIAAAKAAAGASGLSLSAWIDKAARDRAIGQAAVISAAQDRQLDREFADWDAMA	1873464	Micromonosporaceae bacterium	MTLTLDSATIAAAKAAAGASGLSLSAWIDKAARDRAIGQAAVISAAQDRQLDREFADWDAMAADRVLGKAA	https://www.alphafold.ebi.ac.uk/entry/A0A3D5AQI1, https://www.uniprot.org/uniprot/A0A3D5AQI1
job_A	AF-A0A2E2LBD6-F1-model_v4	12	83	58	5	1	74	1	77	0.681	68	77	77	MTTIIVR-VDQKLHQVVRDVAKQENTSVSAYFARMVERRLELLIDEEEAEIARKRIAEFKA--------DPEAGFSWEQVKQE	MVAIQVRHVPDDVRGELIEAARREGVSLQHYLLDVLDREARQARRRRWLDGV-RPATAGEGAGATATEL----IRRDRDSA-A	51671	Microbacterium sp.	MVAIQVRHVPDDVRGELIEAARREGVSLQHYLLDVLDREARQARRRRWLDGVRPATAGEGAGATATELIRRDRDSAA	https://www.alphafold.ebi.ac.uk/entry/A0A2E2LBD6, https://www.uniprot.org/uniprot/A0A2E2LBD6
job_A	AF-A0A1W6QY85-F1-model_v4	15.8	63	52	1	1	62	1	63	0.680	72	77	88	MTTIIVR-VDQKLHQVVRDVAKQENTSVSAYFARMVERRLELLIDEEEAEIARKRIAEFKADP	MADILLRKLSKKTVAGLDDLATKKGVSREAYAKTVLASHVAGAEFTGERLEWEALVKNHERVL	1351	Enterococcus faecalis	MADILLRKLSKKTVAGLDDLATKKGVSREAYAKTVLASHVAGAEFTGERLEWEALVKNHERVLSEALRIIQQQDAVIDRFLKEFGEGV	https://www.alphafold.ebi.ac.uk/entry/A0A1W6QY85, https://www.uniprot.org/uniprot/A0A1W6QY85
job_A	AF-H0FZ06-F1-model_v4	12.3	65	54	2	1	62	8	72	0.680	69	77	81	M--T-TIIVRVDQKLHQVVRDVAKQENTSVSAYFARMVERRLELLIDEEEAEIARKRIAEFKADP	IGNIAPFGLRMLSPLRARLTAAAQESGRSLNAEIVSRLEASFRQSALDERIERLLEAFEKQQKVI	1107881	Sinorhizobium meliloti CCNWSX0020	MKTGGEKIGNIAPFGLRMLSPLRARLTAAAQESGRSLNAEIVSRLEASFRQSALDERIERLLEAFEKQQKVIEKLLGERKR	https://www.alphafold.ebi.ac.uk/entry/H0FZ06, https://www.uniprot.org/uniprot/H0FZ06
job_A	AF-A0A2T3K2I1-F1-model_v4	11.1	54	44	2	1	54	7	56	0.678	58	77	56	MTTIIVRVDQKLHQVVRDVAKQENTSVSAYFARMVERRLELLIDEEEAEIARKR	KSSYPLRMPTELRSWFEKEAVTNRRSLNSELVHVLEKEMKGVFCKDV---N-KE	659	Photobacterium phosphoreum	MIKKKIKSSYPLRMPTELRSWFEKEAVTNRRSLNSELVHVLEKEMKGVFCKDVNKE	https://www.alphafold.ebi.ac.uk/entry/A0A2T3K2I1, https://www.uniprot.org/uniprot/A0A2T3K2I1
job_A	AF-A0A542YNV1-F1-model_v4	22.2	63	48	1	2	63	1	63	0.674	73	77	93	TTIIVR-VDQKLHQVVRDVAKQENTSVSAYFARMVERRLELLIDEEEAEIARKRIAEFKADPE	MTITIRDVPDETRQALADRARTEGKSLQSYLLAVLEQEAGFQRNRQILEWAEERARVRDSAVT	82346	Ornithinicoccus hortensis	MTITIRDVPDETRQALADRARTEGKSLQSYLLAVLEQEAGFQRNRQILEWAEERARVRDSAVTGGDIAEIIRQGREQRSAQIRGAASEENRGP	https://www.alphafold.ebi.ac.uk/entry/A0A542YNV1, https://www.uniprot.org/uniprot/A0A542YNV1
job_A	AF-A0A1X1NPR7-F1-model_v4	18.3	60	46	2	1	59	1	58	0.672	67	77	79	MTTIIVR-VDQKLHQVVRDVAKQENTSVSAYFARMVERRLELLIDEEEAEIARKRIAEFK	MVALQIRDVPDEVRDILADRARQLGQSLQTYLLSLVTAEAERANNLALLRAFEDR--ADG	1907777	Streptomyces sp. CB03238	MVALQIRDVPDEVRDILADRARQLGQSLQTYLLSLVTAEAERANNLALLRAFEDRADGVDTDMTETVAEIEAGRTERDN	https://www.alphafold.ebi.ac.uk/entry/A0A1X1NPR7, https://www.uniprot.org/uniprot/A0A1X1NPR7
job_A	AF-A0A1G9P4N1-F1-model_v4	13.8	65	50	3	1	64	1	60	0.670	66	77	75	MTTIIVR-VDQKLHQVVRDVAKQENTSVSAYFARMVERRLELLIDEEEAEIARKRIAEFKADPEA	MGQILIRNLDDEVIAKLKLNAESASTSLEQYLRELLTAKVMSDKEAFLAFAKGMQESS---R--P	144026	Maricaulis salignorans	MGQILIRNLDDEVIAKLKLNAESASTSLEQYLRELLTAKVMSDKEAFLAFAKGMQESSRPSDLDPTDLIREDRAR	https://www.alphafold.ebi.ac.uk/entry/A0A1G9P4N1, https://www.uniprot.org/uniprot/A0A1G9P4N1
job_A	AF-A0A1G8Q897-F1-model_v4	16.1	62	51	1	2	62	1	62	0.668	68	77	82	TTIIVR-VDQKLHQVVRDVAKQENTSVSAYFARMVERRLELLIDEEEAEIARKRIAEFKADP	MDIMIRNVDPMVVKTIDEKAKKMKQSRQVFLKNMIENYVMMQELNERETELKTTLEKNTEML	930129	Alteribacillus bidgolensis	MDIMIRNVDPMVVKTIDEKAKKMKQSRQVFLKNMIENYVMMQELNERETELKTTLEKNTEMLMMVGDHLRRHEELFDALLDE	https://www.alphafold.ebi.ac.uk/entry/A0A1G8Q897, https://www.uniprot.org/uniprot/A0A1G8Q897
job_A	AF-A0A7Z2B7X9-F1-model_v4	17.4	63	51	1	1	62	8	70	0.666	72	77	94	MTTIIVR-VDQKLHQVVRDVAKQENTSVSAYFARMVERRLELLIDEEEAEIARKRIAEFKADP	PPTITIRNLPRDKQIRIQELAKQSNKSMNTYLCDILSDIAERYEVKETESRYAELLQQTIEAL	2562451	Vagococcus xieshaowenii	MTNNVTKPPTITIRNLPRDKQIRIQELAKQSNKSMNTYLCDILSDIAERYEVKETESRYAELLQQTIEALNLSTAELQKNQQLINMLLGGNEDE	https://www.alphafold.ebi.ac.uk/entry/A0A7Z2B7X9, https://www.uniprot.org/uniprot/A0A7Z2B7X9
job_A	AF-A0A1S2DL53-F1-model_v4	13.3	60	47	4	1	58	8	64	0.666	61	77	64	M-T-TIIVRVDQKLHQVVRDVAKQENTSVSAYFARMVERRLELLIDEEEAEIARKRIAEF	SAVPPLGVRLPVEIKEKIKAAATINRRSMNAEIAVALERYYATNDRSQTQKAD-AT--AS	373	Agrobacterium vitis	MLGIDLMSAVPPLGVRLPVEIKEKIKAAATINRRSMNAEIAVALERYYATNDRSQTQKADATAS	https://www.alphafold.ebi.ac.uk/entry/A0A1S2DL53, https://www.uniprot.org/uniprot/A0A1S2DL53
job_A	AF-H6R5D5-F1-model_v4	13.1	61	50	2	1	60	10	68	0.665	69	77	86	MTTIIVR-VDQKLHQVVRDVAKQENTSVSAYFARMVERRLELLIDEEEAEIARKRIAEFKA	SMSIQIYDVPEPVYDAIAARAAARGQSMQDYLRALLEREFRARRNDDAWETMTGHRS--LG	1127134	Nocardia cyriacigeorgica GUH-2	MLARTLFAMSMSIQIYDVPEPVYDAIAARAAARGQSMQDYLRALLEREFRARRNDDAWETMTGHRSLGVDAHEITAQIRAGRDSAE	https://www.alphafold.ebi.ac.uk/entry/H6R5D5, https://www.uniprot.org/uniprot/H6R5D5
job_A	AF-A0A242HNC4-F1-model_v4	20.9	62	48	1	2	62	1	62	0.665	68	77	84	TTIIVR-VDQKLHQVVRDVAKQENTSVSAYFARMVERRLELLIDEEEAEIARKRIAEFKADP	MEIKVRNIPAKTVAALDELAKQNSQSREEYIRRLLEHHVMYSEVEGLNRKYETLVQEISQNM	1834168	Enterococcus sp. 12E11_DIV0728	MEIKVRNIPAKTVAALDELAKQNSQSREEYIRRLLEHHVMYSEVEGLNRKYETLVQEISQNMILTLNENTKALNEFIEFRKENS	https://www.alphafold.ebi.ac.uk/entry/A0A242HNC4, https://www.uniprot.org/uniprot/A0A242HNC4
job_A	AF-A0A1G9H686-F1-model_v4	18.5	54	41	2	1	53	14	65	0.664	61	77	65	MTTIIVR-VDQKLHQVVRDVAKQENTSVSAYFARMVERRLELLIDEEEAEIARK	AHRLIVRDIDPELFGWLRRRAAGNGRSMSSEAKAILAQSRAADEARRSTRI--E	380244	Glycomyces sambucus	MSQVQRGGEAVAVAHRLIVRDIDPELFGWLRRRAAGNGRSMSSEAKAILAQSRAADEARRSTRIE	https://www.alphafold.ebi.ac.uk/entry/A0A1G9H686, https://www.uniprot.org/uniprot/A0A1G9H686
job_A	AF-A0A1X1AD19-F1-model_v4	12.5	64	48	4	1	64	4	59	0.663	60	77	62	MTTIIVRVDQKLHQVVRDVAKQENTSVSAYFARMVERRLELLIDEEEAEIARKRIAEFKADPEA	SKELGIQLDGKGNSDLEFLARQKGLTPEQLAARIINEALDRMTR--TE-PGRSN-VRS----FR	303	Pseudomonas putida	MPESKELGIQLDGKGNSDLEFLARQKGLTPEQLAARIINEALDRMTRTEPGRSNVRSFRKGL	https://www.alphafold.ebi.ac.uk/entry/A0A1X1AD19, https://www.uniprot.org/uniprot/A0A1X1AD19
job_A	AF-A0A7K0ZIA9-F1-model_v4	13.1	61	51	2	1	60	1	60	0.663	67	77	79	MTTIIVR-VDQKLHQVVRDVAKQENTSVSAYFARMVERRLELLIDEEEAEIARKRIAEFKA	MTVITIRDIPPEASEHLKEQAAARGQSLQQFLRSELIEISERSALEVRLAAVLDSLPH-VS	1883427	Actinomycetia bacterium	MTVITIRDIPPEASEHLKEQAAARGQSLQQFLRSELIEISERSALEVRLAAVLDSLPHVSLPAEEIDAILAEARAERDA	https://www.alphafold.ebi.ac.uk/entry/A0A7K0ZIA9, https://www.uniprot.org/uniprot/A0A7K0ZIA9
job_A	AF-A0A7C9MTG7-F1-model_v4	13.1	76	58	4	1	68	4	79	0.663	73	77	97	M-TTIIVRVDQKLHQVVRDVAKQENTSVSAYFARMVERRLELLIDEEEAEIARKRIAEFKADP----E-A--GFSW	YPYQLRTKVSENDLQTITLNAEKAGLSICAYLREIATRKQIKSTIEISAVNVLNKIGAMVKLMMRDDRDLAPEILE	295255	Solidesulfovibrio aerotolerans	MQKYPYQLRTKVSENDLQTITLNAEKAGLSICAYLREIATRKQIKSTIEISAVNVLNKIGAMVKLMMRDDRDLAPEILETLISLREAIESNHENQKN	https://www.alphafold.ebi.ac.uk/entry/A0A7C9MTG7, https://www.uniprot.org/uniprot/A0A7C9MTG7
job_A	AF-A0A535HP33-F1-model_v4	17.7	62	50	1	1	61	1	62	0.662	68	77	82	MTTIIVR-VDQKLHQVVRDVAKQENTSVSAYFARMVERRLELLIDEEEAEIARKRIAEFKAD	MAVLHVRDIPEALYERMQRIARSHGRTLSAEVIALFEQAVQRERARREQARLLRRIRQDRWT	2026724	Chloroflexi bacterium	MAVLHVRDIPEALYERMQRIARSHGRTLSAEVIALFEQAVQRERARREQARLLRRIRQDRWTPPPGTPDAAELLRQVRDERD	https://www.alphafold.ebi.ac.uk/entry/A0A535HP33, https://www.uniprot.org/uniprot/A0A535HP33
job_A	AF-A0A1B1N9K0-F1-model_v4	15.8	82	52	6	1	70	4	80	0.662	69	77	87	MTTIIVR-VDQKLHQVVRDVAKQENTSVSAYFARMVERRLELLIDEEEAEIARKRIAEFKADP------EAGFS---WE--Q	STNLQIRSVDESLAAAAKAEAARRRLSLSDYLKELIEKDLQANSITARRERLFAEIRANPPIVGLTAED----TAAA-VAQA	1758689	Serinicoccus hydrothermalis	MTVSTNLQIRSVDESLAAAAKAEAARRRLSLSDYLKELIEKDLQANSITARRERLFAEIRANPPIVGLTAEDTAAAVAQAREEMGLS	https://www.alphafold.ebi.ac.uk/entry/A0A1B1N9K0, https://www.uniprot.org/uniprot/A0A1B1N9K0
job_A	AF-A0A2R6MR50-F1-model_v4	13.3	60	48	3	1	60	1	56	0.658	60	77	63	MTTIIVRVDQKLHQVVRDVAKQENTSVSAYFARMVERRLELLIDEEEAEIARKRIAEFKA	MSNGTVSVPDEQYERLAALATARGVTPETQLARLIDDAYAGLDGESD--S-PEGLPL-GV	1919208	Halobacteriales archaeon SW_8_68_21	MSNGTVSVPDEQYERLAALATARGVTPETQLARLIDDAYAGLDGESDSPEGLPLGVSDCSDGE	https://www.alphafold.ebi.ac.uk/entry/A0A2R6MR50, https://www.uniprot.org/uniprot/A0A2R6MR50
job_A	AF-A0A6H0UFY3-F1-model_v4	12.9	62	53	1	2	62	1	62	0.657	67	77	81	TTIIVR-VDQKLHQVVRDVAKQENTSVSAYFARMVERRLELLIDEEEAEIARKRIAEFKADP	MEIKIRNIPEDQLLRIDYKAKKKGISREEYLRQLIQAKAEEDELKIEETYHKEVLDRLIDIL	1366	Lactococcus raffinolactis	MEIKIRNIPEDQLLRIDYKAKKKGISREEYLRQLIQAKAEEDELKIEETYHKEVLDRLIDILIENNRLMDLIATRFGIEID	https://www.alphafold.ebi.ac.uk/entry/A0A6H0UFY3, https://www.uniprot.org/uniprot/A0A6H0UFY3
job_A	AF-K2PKQ2-F1-model_v4	12.9	62	53	1	2	62	1	62	0.657	65	77	76	TTIIVR-VDQKLHQVVRDVAKQENTSVSAYFARMVERRLELLIDEEEAEIARKRIAEFKADP	MEIKVRNVPEDVGIKLAQQAAKQKISREEYIRRILYSTSLNTSENNLFHFRTEVMQKLASQI	1231377	Lactococcus garvieae DCC43	MEIKVRNVPEDVGIKLAQQAAKQKISREEYIRRILYSTSLNTSENNLFHFRTEVMQKLASQIEYTNKILEMFGEKE	https://www.alphafold.ebi.ac.uk/entry/K2PKQ2, https://www.uniprot.org/uniprot/K2PKQ2
job_A	AF-A0A3D3U6D1-F1-model_v4	12.9	62	53	1	2	62	1	62	0.655	70	77	90	TTIIVR-VDQKLHQVVRDVAKQENTSVSAYFARMVERRLELLIDEEEAEIARKRIAEFKADP	MNICIRGINESVIKSLDQAAGKRDISREEYLRQCLERIAYDDRALENRYVQQLQKLTSCIQQ	1898203	Lachnospiraceae bacterium	MNICIRGINESVIKSLDQAAGKRDISREEYLRQCLERIAYDDRALENRYVQQLQKLTSCIQQQQNQLNILTDSIKEIAEYTIQKESEFEG	https://www.alphafold.ebi.ac.uk/entry/A0A3D3U6D1, https://www.uniprot.org/uniprot/A0A3D3U6D1
job_A	AF-A0A7J9Y2H1-F1-model_v4	10	80	60	8	1	72	6	81	0.655	70	77	93	MTTIIVR-VDQKLHQVVRDVAKQENTSVSAYFARMVERRLELLIDEEEAEIARKRIA-EFKADPE-AGFSW--E---QVK	MAVLTIRDVPDNVKARLALEARESGKSLQAFLLDVLKRQADFSRNRHLLLTISEDMELRGG-AGPE-APSAADVIAE--E	1873464	Micromonosporaceae bacterium	MHNAVMAVLTIRDVPDNVKARLALEARESGKSLQAFLLDVLKRQADFSRNRHLLLTISEDMELRGGAGPEAPSAADVIAEERARRDAQLMGDA	https://www.alphafold.ebi.ac.uk/entry/A0A7J9Y2H1, https://www.uniprot.org/uniprot/A0A7J9Y2H1
job_A	AF-A0A3E0WNQ0-F1-model_v4	16.1	62	51	1	2	62	1	62	0.655	73	77	101	TTIIVR-VDQKLHQVVRDVAKQENTSVSAYFARMVERRLELLIDEEEAEIARKRIAEFKADP	MEIKIRDVDPTIVKRIDQNAKDKGLSRNAYLKQQLESFAIINGVKNDRVWFEEVLRQVREVL	302167	Virgibacillus dokdonensis	MEIKIRDVDPTIVKRIDQNAKDKGLSRNAYLKQQLESFAIINGVKNDRVWFEEVLRQVREVLESNYYRLEQLEKQHERVLFLLSLITNVDMEDVHAFLGRQ	https://www.alphafold.ebi.ac.uk/entry/A0A3E0WNQ0, https://www.uniprot.org/uniprot/A0A3E0WNQ0
job_A	AF-A0A098FEU3-F1-model_v4	16.3	55	42	3	2	55	1	52	0.654	54	77	52	TTIIVR-VDQKLHQVVRDVAKQENTSVSAYFARMVERRLELLIDEEEAEIARKRI	MDIFLRKIDPVAMKKIDEMAKKKSISRQEFLKSIVEKVAYEKEQNEKEM-QW--K	1478	Peribacillus simplex	MDIFLRKIDPVAMKKIDEMAKKKSISRQEFLKSIVEKVAYEKEQNEKEMQWK	https://www.alphafold.ebi.ac.uk/entry/A0A098FEU3, https://www.uniprot.org/uniprot/A0A098FEU3
job_A	AF-A0A4A3W3Y6-F1-model_v4	20.6	63	49	1	1	62	1	63	0.653	73	77	101	MTTIIVR-VDQKLHQVVRDVAKQENTSVSAYFARMVERRLELLIDEEEAEIARKRIAEFKADP	MSELRIRGIDEQLRAFYHEKAKECNMSVGNYLKMLLEKNVFTQEIEKRENKFYQVIEDLQVII	1639	Listeria monocytogenes	MSELRIRGIDEQLRAFYHEKAKECNMSVGNYLKMLLEKNVFTQEIEKRENKFYQVIEDLQVIIQRQAEVMENFHHDIQLMISSNILEEGDLNEKGKNNSNT	https://www.alphafold.ebi.ac.uk/entry/A0A4A3W3Y6, https://www.uniprot.org/uniprot/A0A4A3W3Y6
job_A	AF-A0A7W1K7J7-F1-model_v4	21.7	69	42	5	1	67	1	59	0.652	58	77	59	MTTIIVR-VDQKLHQVVRDVAKQENTSVSAYFARMVERRLELLIDE-EEAEIARKRIAEFKADPEAGFS	MGLIQIRNVPEDVHRTLKARAAAEGTSLSDYILREVTRVARTPT-PGE-LDGRIRAR--------PRAG	1909295	Solirubrobacterales bacterium	MGLIQIRNVPEDVHRTLKARAAAEGTSLSDYILREVTRVARTPTPGELDGRIRARPRAG	https://www.alphafold.ebi.ac.uk/entry/A0A7W1K7J7, https://www.uniprot.org/uniprot/A0A7W1K7J7
job_A	AF-A0A2H6A0N0-F1-model_v4	16.9	59	48	1	1	58	1	59	0.650	64	77	75	MTTIIVR-VDQKLHQVVRDVAKQENTSVSAYFARMVERRLELLIDEEEAEIARKRIAEF	MATLTIRNVPPKLVRSLKALARKSGRSMEQEIRLLLAEYLGERRALLEEIESGWERQTR	2035428	bacterium HR33	MATLTIRNVPPKLVRSLKALARKSGRSMEQEIRLLLAEYLGERRALLEEIESGWERQTRRPSATEIDSWIAAGRK	https://www.alphafold.ebi.ac.uk/entry/A0A2H6A0N0, https://www.uniprot.org/uniprot/A0A2H6A0N0
job_A	AF-A0A837TRP5-F1-model_v4	20	60	45	3	1	59	1	58	0.649	67	77	84	MTTIIVR-VDQKLHQVVRDVAKQENTSVSAYFARMVERRLELLIDEEEAEIARKRIAEFK	MVALQIRDVPEEVRDALAAQAKARGQSLQAYLLELVETQARRLRNTAALDRFAGR-S-DG	1003110	Micromonospora maris	MVALQIRDVPEEVRDALAAQAKARGQSLQAYLLELVETQARRLRNTAALDRFAGRSDGARSLPGESAAELDDQREQRGPWGSAA	https://www.alphafold.ebi.ac.uk/entry/A0A837TRP5, https://www.uniprot.org/uniprot/A0A837TRP5
job_A	AF-A0A530GGL5-F1-model_v4	15.4	71	46	7	1	68	1	60	0.648	58	77	61	MTTIIVR-VDQKLHQVVRDVAKQENTSVSAYFARMVERRLELLIDEEEAEIARKRI-AEF-KADPEAGFSW	MGTITVRNLADDVKQRLRERAAARGVSMEEQAREILGRSVLSAGAAT--APE--GES--LY-----AAIRG	1871066	Mesorhizobium sp.	MGTITVRNLADDVKQRLRERAAARGVSMEEQAREILGRSVLSAGAATAPEGESLYAAIRGL	https://www.alphafold.ebi.ac.uk/entry/A0A530GGL5, https://www.uniprot.org/uniprot/A0A530GGL5
job_A	AF-A0A846B0S2-F1-model_v4	21.1	52	38	3	2	52	1	50	0.648	53	77	51	TTIIVR-VDQKLHQVVRDVAKQENTSVSAYFARMVERRLELLIDEEEAEIAR	MEIKVRNVCPVAVSKVDRLAKEKGLSRQAFLKEQIETLSIMEEVEK-RT-SH	1348623	Priestia megaterium NBRC 15308 = ATCC 14581	MEIKVRNVCPVAVSKVDRLAKEKGLSRQAFLKEQIETLSIMEEVEKRTSHQ	https://www.alphafold.ebi.ac.uk/entry/A0A846B0S2, https://www.uniprot.org/uniprot/A0A846B0S2
job_A	AF-A0A0C1CVI5-F1-model_v4	22.2	63	47	2	1	62	1	62	0.647	65	77	79	MTTIIVR-VDQKLHQVVRDVAKQENTSVSAYFARMVERRLELLIDEEEAEIARKRIAEFKADP	MATIQVRDISDEDAEALRSAAAEAGMSLQAYMRREVSSLARRRVKQQALAEYREVLARDP-SS	1141657	Nocardia vulneris	MATIQVRDISDEDAEALRSAAAEAGMSLQAYMRREVSSLARRRVKQQALAEYREVLARDPSSGVEGDFVVETLRELRGE	https://www.alphafold.ebi.ac.uk/entry/A0A0C1CVI5, https://www.uniprot.org/uniprot/A0A0C1CVI5
job_A	AF-A0A2V2SGU8-F1-model_v4	9.5	63	54	2	1	62	1	61	0.647	64	77	76	MTTIIVR-VDQKLHQVVRDVAKQENTSVSAYFARMVERRLELLIDEEEAEIARKRIAEFKADP	MAQVVIRNIDDAAMDRLKARARRNGVSLERELRTILTETARLDD--SGFRRRAAAFRRKLSGR	2053607	Candidatus Rokubacteria bacterium	MAQVVIRNIDDAAMDRLKARARRNGVSLERELRTILTETARLDDSGFRRRAAAFRRKLSGRRHSDSAKLIRDDRDR	https://www.alphafold.ebi.ac.uk/entry/A0A2V2SGU8, https://www.uniprot.org/uniprot/A0A2V2SGU8
job_A	AF-A0A7R8BA63-F1-model_v4	8.4	59	54	0	4	62	1	59	0.647	65	77	78	IIVRVDQKLHQVVRDVAKQENTSVSAYFARMVERRLELLIDEEEAEIARKRIAEFKADP	MTIEISDKAAELLAHQAATQGKTVEEWILELAERSSTVGLERTNDTRKAAEDLLDLRNQ	2802972	Bryobacterales bacterium F-183	MTIEISDKAAELLAHQAATQGKTVEEWILELAERSSTVGLERTNDTRKAAEDLLDLRNQVKPDPEGLTFHDYIRMGRR	https://www.alphafold.ebi.ac.uk/entry/A0A7R8BA63, https://www.uniprot.org/uniprot/A0A7R8BA63
job_A	AF-A0A2M9HB84-F1-model_v4	17.9	67	52	2	1	64	1	67	0.646	68	77	90	MTTIIVR-VDQKLHQVVRDVAKQENTSVSAYFARMVERRLELLIDEEEAEIARKRIAEFK--ADPEA	MATITIRKVDDGRIALLKREAEENNRSMESQARSIIEDHLAAYVAKRTMNAADFVAEMRELLDGEYI	2045438	Bifidobacterium primatium	MATITIRKVDDGRIALLKREAEENNRSMESQARSIIEDHLAAYVAKRTMNAADFVAEMRELLDGEYIEGDEFDVRDRQDYGRPLPFEGAS	https://www.alphafold.ebi.ac.uk/entry/A0A2M9HB84, https://www.uniprot.org/uniprot/A0A2M9HB84
job_A	AF-A0A510Y7T5-F1-model_v4	17.7	62	50	1	2	62	1	62	0.645	68	77	90	TTIIVR-VDQKLHQVVRDVAKQENTSVSAYFARMVERRLELLIDEEEAEIARKRIAEFKADP	MNILVRELSPIVIQTIDERAKKRGLSRQHYLKELIENYVMQKELNETDQAYKALIEKNTEAL	1371	Marinococcus halophilus	MNILVRELSPIVIQTIDERAKKRGLSRQHYLKELIENYVMQKELNETDQAYKALIEKNTEALNQFSEQMQRQNEWLTSMSDDIDAVREEG	https://www.alphafold.ebi.ac.uk/entry/A0A510Y7T5, https://www.uniprot.org/uniprot/A0A510Y7T5
job_A	AF-A0A6J6ESY2-F1-model_v4	10.7	65	53	5	1	63	1	62	0.645	62	77	73	MTTIIVR-VDQKLHQVVRDVAKQENTSVSAYFARMVERRLELLIDEEEAEIARKR-IAEFKADPE	MVNITIRNISPHVRDELSRRARLRGQSEQDFLTEVLTGLIERPDRVE-LLRRIDERR-ARL-PQI	449393	freshwater metagenome	MVNITIRNISPHVRDELSRRARLRGQSEQDFLTEVLTGLIERPDRVELLRRIDERRARLPQIDVTEFLSRDAS	https://www.alphafold.ebi.ac.uk/entry/A0A6J6ESY2, https://www.uniprot.org/uniprot/A0A6J6ESY2
job_A	AF-A0A242AS25-F1-model_v4	15.8	63	52	1	1	62	5	67	0.643	69	77	94	MTTIIVR-VDQKLHQVVRDVAKQENTSVSAYFARMVERRLELLIDEEEAEIARKRIAEFKADP	NVRIQIRNNNKETVAKIDRLASQAKTSREDYLRSLLVRHAEGQELMEQRFMYEELVERLTKAL	1834188	Enterococcus sp. 7E2_DIV0204	MSNSNVRIQIRNNNKETVAKIDRLASQAKTSREDYLRSLLVRHAEGQELMEQRFMYEELVERLTKALEVSNEITEAVVNELRDVKLELEGIRSA	https://www.alphafold.ebi.ac.uk/entry/A0A242AS25, https://www.uniprot.org/uniprot/A0A242AS25
job_A	AF-A0A7V8HPR0-F1-model_v4	16.1	68	49	6	1	66	1	62	0.643	67	77	87	MTTIIVR-VDQKLHQVVRDVAKQENTSVSAYFARMVERRLELLIDEEEAEIARKRIAE-FKADPEAGF	MATLTIRKLDDKVVEDFKRIAKKNNRSAEAQARSLIEDFTAGVLAHDIMTNS-DLV-QEM--W--DLL	78448	Bifidobacterium pullorum	MATLTIRKLDDKVVEDFKRIAKKNNRSAEAQARSLIEDFTAGVLAHDIMTNSDLVQEMWDLLGDESLQADEELAPPRTDDARPIELG	https://www.alphafold.ebi.ac.uk/entry/A0A7V8HPR0, https://www.uniprot.org/uniprot/A0A7V8HPR0
job_A	AF-A0A5Q3Q8Z8-F1-model_v4	12.6	63	54	1	1	62	4	66	0.642	69	77	93	MTTIIVR-VDQKLHQVVRDVAKQENTSVSAYFARMVERRLELLIDEEEAEIARKRIAEFKADP	GHRLTIREVDPADVDALKAAASAAGRSLNAYLRAVLHDHARTARNRRLLAALDHDHGEQALPA	2665642	Allosaccharopolyspora coralli	MDTGHRLTIREVDPADVDALKAAASAAGRSLNAYLRAVLHDHARTARNRRLLAALDHDHGEQALPADLDAAAEVRALRDERDAVDDQRAGTRA	https://www.alphafold.ebi.ac.uk/entry/A0A5Q3Q8Z8, https://www.uniprot.org/uniprot/A0A5Q3Q8Z8
job_A	AF-F5XK47-F1-model_v4	15.1	79	51	4	1	69	1	73	0.641	68	77	89	MTTIIVR-VDQKLHQVVRDVAKQENTSVSAYFARMVERRLELLIDEEEAEIARKRIAEFKA--------DPEAGFSW-E	MSNVLVRDVSPDDLELIRSAAADQGASLQSYLRDTIHAQAVYLRRQAAIAQAEARLAGRSKVPESERAA------VLDL	1032480	Microlunatus phosphovorus NM-1	MSNVLVRDVSPDDLELIRSAAADQGASLQSYLRDTIHAQAVYLRRQAAIAQAEARLAGRSKVPESERAAVLDLVEQAHQDRAEHLGTRF	https://www.alphafold.ebi.ac.uk/entry/F5XK47, https://www.uniprot.org/uniprot/F5XK47
job_A	AF-A0A2N2J9R0-F1-model_v4	12.3	65	53	3	1	64	1	62	0.641	60	77	66	MTTIIVR-VDQKLHQVVRDVAKQENTSVSAYFARMVERRLELLIDEEEAEIARKRIAEFKADPEA	MATLTIRDVSAQTLDTLKERARRNGRSMQQEILAILDAEAE-D--RRSVLAQIDALTEGQSRRTQ	2013741	Deltaproteobacteria bacterium HGW-Deltaproteobacteria-14	MATLTIRDVSAQTLDTLKERARRNGRSMQQEILAILDAEAEDRRSVLAQIDALTEGQSRRTQADEV	https://www.alphafold.ebi.ac.uk/entry/A0A2N2J9R0, https://www.uniprot.org/uniprot/A0A2N2J9R0
job_A	AF-A0A5C4M605-F1-model_v4	15.6	64	49	3	1	61	1	62	0.641	66	77	85	MTTIIVR-VDQKLHQVVRDVAKQENTSVSAYFARMVERRLELLIDEEEAEIAR--KRIAEFKAD	MVSIQIRDVPEQVRDTLATLAHSRGQSMQAYLRGLLEEDACRANNIDLLKRVREVGGG--YSSE	2547244	Amycolatopsis alkalitolerans	MVSIQIRDVPEQVRDTLATLAHSRGQSMQAYLRGLLEEDACRANNIDLLKRVREVGGGYSSETGEAAQTIAELRAERDRRNAGDA	https://www.alphafold.ebi.ac.uk/entry/A0A5C4M605, https://www.uniprot.org/uniprot/A0A5C4M605
job_A	AF-A3THM3-F1-model_v4	25	64	45	3	1	63	1	62	0.640	64	77	78	MTTIIVR-VDQKLHQVVRDVAKQENTSVSAYFARMVERRLELLIDEEEAEIARKRIAEFKADPE	MATLQVKNVPDDLYAAVKARAVREHLTVSDLVLRNLRREVALPSRNE-WIAEVTERAETVR-GR	313589	Janibacter sp. HTCC2649	MATLQVKNVPDDLYAAVKARAVREHLTVSDLVLRNLRREVALPSRNEWIAEVTERAETVRGRRIDVQSVVDEVRAEFE	https://www.alphafold.ebi.ac.uk/entry/A3THM3, https://www.uniprot.org/uniprot/A3THM3
job_A	AF-A0A7X8H4J2-F1-model_v4	14.5	48	38	3	1	46	2	48	0.640	51	77	48	MTTIIVR-VDQKLHQVVRDVAKQENTSVSAYFARMVERRLELL-IDEE	KKNFLLRDIPQELHRELKLAAVRQQITMRELILRLMADHVEKNVAR-G	2026735	Deltaproteobacteria bacterium	MKKNFLLRDIPQELHRELKLAAVRQQITMRELILRLMADHVEKNVARG	https://www.alphafold.ebi.ac.uk/entry/A0A7X8H4J2, https://www.uniprot.org/uniprot/A0A7X8H4J2
job_A	AF-A0A7W5V9F1-F1-model_v4	14	64	51	4	1	62	2	63	0.639	64	77	78	MTTIIVR-VDQKLHQVVRDVAKQENTSVSAYFARMVERRLELLIDE-EEAEIARKRIAEFKADP	AENLQIRNVPEELHATIAARARSQGLTISQYLLRRIAQIEGK-PEIGD-VLDAHWEKTKGQKRA	65515	Nonomuraea dietziae	MAENLQIRNVPEELHATIAARARSQGLTISQYLLRRIAQIEGKPEIGDVLDAHWEKTKGQKRARRGTAASLLEEDRDR	https://www.alphafold.ebi.ac.uk/entry/A0A7W5V9F1, https://www.uniprot.org/uniprot/A0A7W5V9F1
job_A	AF-A0A7G2JKH7-F1-model_v4	15	80	53	3	1	65	3	82	0.638	69	77	94	MTTIIVRVDQKLHQVVRDVAKQENTSVSAYFARMVERRLELLIDEEEAEIARKRIAEFKADP--E-----------A--G	EPQFNVRMSQELKDKVAALAEKNKRSMNAEIVAAIEDAVRKPLMAQIEELRKERDYAEVDAFMSERAYGQDVFEEKLVKL	82995	Serratia grimesii	MREPQFNVRMSQELKDKVAALAEKNKRSMNAEIVAAIEDAVRKPLMAQIEELRKERDYAEVDAFMSERAYGQDVFEEKLVKLEEITKKLQDLLK	https://www.alphafold.ebi.ac.uk/entry/A0A7G2JKH7, https://www.uniprot.org/uniprot/A0A7G2JKH7
job_A	AF-A0A4R7PJN4-F1-model_v4	15.8	82	55	8	1	77	1	73	0.636	63	77	78	MTTIIVR-VDQKLHQVVRDVAKQENTSVSAYFARMVERRLELLIDEEEAEIARKR-IAEFKADPEAGFSWEQVK-Q--ELGL	MATVEVHDVPDDVLARLRARADEAHQSLQGYLKTLLDREAGMLTMAE-AARRAEEIA-SG-----SGVTTDDILAAIE--EE	2135788	Glycomyces sp. MMG10089	MATVEVHDVPDDVLARLRARADEAHQSLQGYLKTLLDREAGMLTMAEAARRAEEIASGSGVTTDDILAAIEEERARHE	https://www.alphafold.ebi.ac.uk/entry/A0A4R7PJN4, https://www.uniprot.org/uniprot/A0A4R7PJN4
job_A	AF-A0A426V515-F1-model_v4	15	60	49	2	1	59	1	59	0.635	66	77	85	MTTIIVR-VDQKLHQVVRDVAKQENTSVSAYFARMVERRLELLIDEEEAEIARKRIAEFK	MVNLQIRDVPEALRDRLAATAASRGQSMQSYLMSVLKDEARRSANVELLRAIDAL-DEGD	2493553	Glycomyces terrestris	MVNLQIRDVPEALRDRLAATAASRGQSMQSYLMSVLKDEARRSANVELLRAIDALDEGDEFSGAEITAEIAAVRDDRDRRNTEAL	https://www.alphafold.ebi.ac.uk/entry/A0A426V515, https://www.uniprot.org/uniprot/A0A426V515
job_A	AF-A0A6I2LAF7-F1-model_v4	11.4	70	48	11	2	67	1	60	0.635	58	77	62	TTIIVR-VDQKLHQVVRDVAKQENTSVSAYFARMVERRLELLIDEEEAE-IARKR-IAEFK-ADPEAGFS	MMKSIHNVDPDWVATLGELAAQHGRSQEEEHREILKRALHRTT-RPD-PATS-IARA--RDL--C--G-E	2666084	Duganella guangzhouensis	MMKSIHNVDPDWVATLGELAAQHGRSQEEEHREILKRALHRTTRPDPATSIARARDLCGERN	https://www.alphafold.ebi.ac.uk/entry/A0A6I2LAF7, https://www.uniprot.org/uniprot/A0A6I2LAF7
job_A	AF-A0A532DU26-F1-model_v4	20.8	48	37	1	1	47	9	56	0.633	56	77	61	MTTIIVR-VDQKLHQVVRDVAKQENTSVSAYFARMVERRLELLIDEEE	TGAWNFRDIPRDLMRKVKMAAAHEGKTVKDFLIELAEARLQELERKGI	70125	Nitrospira sp.	MAREIPEGTGAWNFRDIPRDLMRKVKMAAAHEGKTVKDFLIELAEARLQELERKGILPKSK	https://www.alphafold.ebi.ac.uk/entry/A0A532DU26, https://www.uniprot.org/uniprot/A0A532DU26
job_A	AF-A0A5K7SEA1-F1-model_v4	3.7	79	66	6	1	71	19	95	0.630	74	77	116	MTTIIVRVDQKLHQVVRDVAKQENTSVSAYFARMVERRLELLIDEEEAEIARKRIAEFKA-D--P-E--AGFSW--EQV	EYSSSVKMLIRQHVNINANTCVFGKFSHEFLGQSIGFSVINQGIFSDKSNLGRDICHMTINNPNQSDKKNKERYFL--K	2010828	Aquipluma nitroreducens	MKTENENGKPIKVAGQQSEYSSSVKMLIRQHVNINANTCVFGKFSHEFLGQSIGFSVINQGIFSDKSNLGRDICHMTINNPNQSDKKNKERYFLKARTNHYRLNAPVANLVVPFPR	https://www.alphafold.ebi.ac.uk/entry/A0A5K7SEA1, https://www.uniprot.org/uniprot/A0A5K7SEA1
job_A	AF-A0A7Y8HAW6-F1-model_v4	15.6	64	51	2	1	63	1	62	0.629	63	77	78	MTTIIVR-VDQKLHQVVRDVAKQENTSVSAYFARMVERRLELLIDEEEAEIARKRIAEFKADPE	MATVLIRDIPEALVSRLKRIAKRNKRSLQQELRAALELRVSQS--SPDLFQKVKDLRADLRRKP	2052184	Syntrophaceae bacterium	MATVLIRDIPEALVSRLKRIAKRNKRSLQQELRAALELRVSQSSPDLFQKVKDLRADLRRKPIRFSDSAKILREDRRR	https://www.alphafold.ebi.ac.uk/entry/A0A7Y8HAW6, https://www.uniprot.org/uniprot/A0A7Y8HAW6
job_A	AF-K2G6M7-F1-model_v4	16.1	62	51	1	2	62	1	62	0.627	64	77	84	TTIIVR-VDQKLHQVVRDVAKQENTSVSAYFARMVERRLELLIDEEEAEIARKRIAEFKADP	MEIKIRNINPSIVQEFDEKAKKQGLSRQEYLRSILENYTLLNNINDRELEYQNRLEKNTKML	1230341	Salimicrobium jeotgali	MEIKIRNINPSIVQEFDEKAKKQGLSRQEYLRSILENYTLLNNINDRELEYQNRLEKNTKMLEIISEKLDKNNEFLHYLTEDDS	https://www.alphafold.ebi.ac.uk/entry/K2G6M7, https://www.uniprot.org/uniprot/K2G6M7
job_A	AF-A0A4Q7LN25-F1-model_v4	23.8	63	47	1	1	62	13	75	0.626	67	77	93	MTTIIVR-VDQKLHQVVRDVAKQENTSVSAYFARMVERRLELLIDEEEAEIARKRIAEFKADP	MVAIQIRNVSEASRDVLAREAKRRNTSLQELLREVVEREAANARRREWLDERRSDANRDRPSV	337005	Microcella putealis	MHKCMHVCHHGRMVAIQIRNVSEASRDVLAREAKRRNTSLQELLREVVEREAANARRREWLDERRSDANRDRPSVGLDLIVEMIQQVREARGA	https://www.alphafold.ebi.ac.uk/entry/A0A4Q7LN25, https://www.uniprot.org/uniprot/A0A4Q7LN25
job_A	AF-A0A6I3HVT5-F1-model_v4	15.6	64	49	4	1	62	1	61	0.626	62	77	77	MTTIIVR-VDQKLHQVVRDVAKQENTSVSAYFARMVERRLELLIDEEEAEIARKRIAEFK-ADP	MSRISIRNLPPEIRNVLQQRAAISGLTLEQYVSQIITESANTLTWEE-VFEQTADLRRPLV--P	1883427	Actinomycetia bacterium	MSRISIRNLPPEIRNVLQQRAAISGLTLEQYVSQIITESANTLTWEEVFEQTADLRRPLVPNDFVLTAIGDARDHRD	https://www.alphafold.ebi.ac.uk/entry/A0A6I3HVT5, https://www.uniprot.org/uniprot/A0A6I3HVT5
job_A	AF-A0A7C2D8C5-F1-model_v4	14.1	92	61	9	1	77	1	89	0.626	69	77	103	MTTIIVR-VDQKLHQVVRDVAKQENTSVSAYFARMVERRLELLIDEEEAEIARKRIAEFKA-DPEAGFS----WEQ--VK-QE----LG--L	MADMKVRNLPDWLVECYGREAAREGVSLEESLRRALQDIPRLRGMALARRLDGLAVKIRKDAGVL-PDSTPLI--REVREEMEEKGDVGHRR	2026791	Bryobacterales bacterium	MADMKVRNLPDWLVECYGREAAREGVSLEESLRRALQDIPRLRGMALARRLDGLAVKIRKDAGVLPDSTPLIREVREEMEEKGDVGHRRERSRQVARAGRKTA	https://www.alphafold.ebi.ac.uk/entry/A0A7C2D8C5, https://www.uniprot.org/uniprot/A0A7C2D8C5
job_A	AF-A0A3D4Z628-F1-model_v4	12.3	73	42	8	1	68	1	56	0.625	54	77	57	MTTIIVR-VDQKLHQVVRDVAKQENTSVSAYFARMVERRLELLIDEEEAEIAR-KRI---AEFKADPEAGFSW	MATLTLKNLPSRLHEKLKKRALQNHRSLNREVISCLETSLGS-QKV-DV--EAF-LFKVR------------K	2026735	Deltaproteobacteria bacterium	MATLTLKNLPSRLHEKLKKRALQNHRSLNREVISCLETSLGSQKVDVEAFLFKVRKL	https://www.alphafold.ebi.ac.uk/entry/A0A3D4Z628, https://www.uniprot.org/uniprot/A0A3D4Z628
job_A	AF-A0A846Y525-F1-model_v4	20.3	64	50	1	1	63	8	71	0.624	68	77	96	MTTIIVR-VDQKLHQVVRDVAKQENTSVSAYFARMVERRLELLIDEEEAEIARKRIAEFKADPE	MATVQVRDVPDEVAAVIAEKASAEHKSVSAYLRDLMAADVRRELQRRAIATWDEKLQQTQQRLG	257274	Nocardia vermiculata	MLQKEGVMATVQVRDVPDEVAAVIAEKASAEHKSVSAYLRDLMAADVRRELQRRAIATWDEKLQQTQQRLGLAGRSAVSGAEVVREVRDDYDRDSE	https://www.alphafold.ebi.ac.uk/entry/A0A846Y525, https://www.uniprot.org/uniprot/A0A846Y525
job_A	AF-A0A6B0ZHW6-F1-model_v4	22.2	63	47	2	1	62	1	62	0.623	63	77	80	MTTIIVR-VDQKLHQVVRDVAKQENTSVSAYFARMVERRLELLIDEEEAEIARKRIAEFKADP	MATIQIKHIPEDVHRKLRIRAASAGQSLQQYMLDAVCRQADLASAEE-LLARKRAAALAHGGS	2024894	Acidimicrobiaceae bacterium	MATIQIKHIPEDVHRKLRIRAASAGQSLQQYMLDAVCRQADLASAEELLARKRAAALAHGGSDLDPDLIVEVIRADRESH	https://www.alphafold.ebi.ac.uk/entry/A0A6B0ZHW6, https://www.uniprot.org/uniprot/A0A6B0ZHW6
job_A	AF-A0A7Y9IM50-F1-model_v4	16.6	60	45	3	1	59	1	56	0.622	60	77	73	MTTIIVR-VDQKLHQVVRDVAKQENTSVSAYFARMVERRLELLIDEEEAEIARKRIAEFK	MRTLYLRNVPDEVVERLESLAQRQGMSVSAFALRELAEASRRADNPRLLAEL---PD-HD	2723059	Blastococcus sp. DSM 46790	MRTLYLRNVPDEVVERLESLAQRQGMSVSAFALRELAEASRRADNPRLLAELPDHDVPPSTIVEGLDADRAAR	https://www.alphafold.ebi.ac.uk/entry/A0A7Y9IM50, https://www.uniprot.org/uniprot/A0A7Y9IM50
job_A	AF-A0A5C5W2X9-F1-model_v4	17.9	67	54	1	1	66	1	67	0.621	63	77	80	MTTIIVR-VDQKLHQVVRDVAKQENTSVSAYFARMVERRLELLIDEEEAEIARKRIAEFKADPEAGF	MGDVRVRNLDDNVVAEFKDRAKRHSRSLEAELREVLTAEAFRLRHELALRAQEFRDELRAKYGAFPD	2528034	Phycisphaerae bacterium RAS1	MGDVRVRNLDDNVVAEFKDRAKRHSRSLEAELREVLTAEAFRLRHELALRAQEFRDELRAKYGAFPDSTPDIREARDRLG	https://www.alphafold.ebi.ac.uk/entry/A0A5C5W2X9, https://www.uniprot.org/uniprot/A0A5C5W2X9
job_A	AF-A0A7K3TFI6-F1-model_v4	21.7	69	47	4	1	64	1	67	0.620	65	77	87	MTTIIVR-VDQKLHQVVRDVAKQENTSVSAYFARMVERRLELLIDEEEAEIARKRIAEFK----ADPEA	MGTITIRKVPDEQIQLLKDVAAKNNRSMEAEARSILEEYTAQYVSQKIMSST-DLMAEMQRLLD-GEGL	1798157	Bifidobacterium avesanii	MGTITIRKVPDEQIQLLKDVAAKNNRSMEAEARSILEEYTAQYVSQKIMSSTDLMAEMQRLLDGEGLDPNEELTPPRDPYMRPVDLG	https://www.alphafold.ebi.ac.uk/entry/A0A7K3TFI6, https://www.uniprot.org/uniprot/A0A7K3TFI6
job_A	AF-A0A4U0RXE7-F1-model_v4	10.4	86	59	8	4	76	1	81	0.619	67	77	95	IIVRVDQKLHQVVRDVAKQENTSVSAYFARMVERRLELLIDEEEAEIARKRIAEFKADP-----EA-GFS---WEQ--VKQE--LG	MNVPFEENELEAVTAAAHAAGVSARQYIRDAALSRALAKQTAFLDAALEAYAYSKGAFAEVCPEDAA-MNAEF--RRA--EEEAAR	2571141	Actinacidiphila oryziradicis	MNVPFEENELEAVTAAAHAAGVSARQYIRDAALSRALAKQTAFLDAALEAYAYSKGAFAEVCPEDAAMNAEFRRAEEEAARRLAEMDSQAHGTAA	https://www.alphafold.ebi.ac.uk/entry/A0A4U0RXE7, https://www.uniprot.org/uniprot/A0A4U0RXE7
job_A	AF-A0A1F2T8G1-F1-model_v4	12.9	85	59	9	1	76	2	80	0.619	62	77	80	MTTIIVRVDQKLHQVVRDVAKQENTSVSAYFARMVERRLELLIDEEEAEIARKRIAEFKA---DP---EAGF-SWE-QVKQE-LG	GTDKNVQLADDVLALLKQRAAAEGMSIDEAATEAVRIGLEERRWRQLLSAGSKYGRESGYTDA-DVES--LIQSFRIE--NRG-R	1797183	Acidobacteria bacterium RIFCSPLOWO2_02_FULL_67_21	MGTDKNVQLADDVLALLKQRAAAEGMSIDEAATEAVRIGLEERRWRQLLSAGSKYGRESGYTDADVESLIQSFRIENRGR	https://www.alphafold.ebi.ac.uk/entry/A0A1F2T8G1, https://www.uniprot.org/uniprot/A0A1F2T8G1
job_A	AF-A0A1H4G0B4-F1-model_v4	15.6	64	51	3	1	62	1	63	0.619	62	77	79	MTTIIVR-VDQKLHQVVRDVAKQENTSVSAYFARMVERRLELLIDEEEAEIARKRIAEF-KADP	MAQLTVRNIDDDLVLALKARAAEAGRSSEAEHRLILRQALKGSR-DSGSLFERAEQLRAQLGTV	89524	Rubrimonas cliftonensis	MAQLTVRNIDDDLVLALKARAAEAGRSSEAEHRLILRQALKGSRDSGSLFERAEQLRAQLGTVSDTTAIIRADRGRDVE	https://www.alphafold.ebi.ac.uk/entry/A0A1H4G0B4, https://www.uniprot.org/uniprot/A0A1H4G0B4
job_A	AF-A0A368VRL2-F1-model_v4	14.7	61	50	2	1	60	1	60	0.617	65	77	89	MTTIIVR-VDQKLHQVVRDVAKQENTSVSAYFARMVERRLELLIDEEEAEIARKRIAEFKA	MHNVQVRDVPPEIYEALRSEAKAEGKSLQQHLLAVLDEHTARTRRQALFRRLDDVLGD-EP	1500506	Halopolyspora algeriensis	MHNVQVRDVPPEIYEALRSEAKAEGKSLQQHLLAVLDEHTARTRRQALFRRLDDVLGDEPVLTADPADAVRAGRDEREARDNTRAEDYE	https://www.alphafold.ebi.ac.uk/entry/A0A368VRL2, https://www.uniprot.org/uniprot/A0A368VRL2
job_A	AF-A0A7K2BXD3-F1-model_v4	13.3	60	46	4	2	60	1	55	0.616	59	77	72	TTIIVR-VDQKLHQVVRDVAKQENTSVSAYFARMVERRLELLIDEEEAEIARKRIAEFKA	MDLNIKGLDDNVGRRLRQQAEAAGLSVQQYVRDHLTRIAAR-PSPAELVRDT--EP--MS	2024894	Acidimicrobiaceae bacterium	MDLNIKGLDDNVGRRLRQQAEAAGLSVQQYVRDHLTRIAARPSPAELVRDTEPMSRAEFEAVRRRLRRKDGT	https://www.alphafold.ebi.ac.uk/entry/A0A7K2BXD3, https://www.uniprot.org/uniprot/A0A7K2BXD3
job_A	AF-A0A410QVZ0-F1-model_v4	14.2	63	53	1	1	62	1	63	0.616	62	77	79	MTTIIVR-VDQKLHQVVRDVAKQENTSVSAYFARMVERRLELLIDEEEAEIARKRIAEFKADP	MANITIKGVSENTKTRLADKAKKAGLSEQKYLKKLLDTHVIAEEVEGVQSTYEELCKTVLTVV	1664069	Bacillus glycinifermentans	MANITIKGVSENTKTRLADKAKKAGLSEQKYLKKLLDTHVIAEEVEGVQSTYEELCKTVLTVVEKNTEVLREFIRVNEE	https://www.alphafold.ebi.ac.uk/entry/A0A410QVZ0, https://www.uniprot.org/uniprot/A0A410QVZ0
job_A	AF-A0A0R2R205-F1-model_v4	18.3	60	47	2	1	59	1	59	0.613	61	77	77	MTTIIVR-VDQKLHQVVRDVAKQENTSVSAYFARMVERRLELLIDEEEAEIARKRIAEFK	MSAIQIKDVSEEIHEQLRERAKESNCTLGEYVLRLIRADLLRPSVAK-WKADMLGRPGAA	1655585	Acidimicrobiia bacterium BACL6 MAG-120322-bin79	MSAIQIKDVSEEIHEQLRERAKESNCTLGEYVLRLIRADLLRPSVAKWKADMLGRPGAAIDTQFVIDEIRRMRDTAK	https://www.alphafold.ebi.ac.uk/entry/A0A0R2R205, https://www.uniprot.org/uniprot/A0A0R2R205
job_A	AF-A0QRX9-F1-model_v4	9.5	63	55	2	1	62	1	62	0.612	57	77	65	MTTIIVRVDQKLHQVVRDVAKQ-ENTSVSAYFARMVERRLELLIDEEEAEIARKRIAEFKADP	MPSLNIDFDEAEMEQIRAAARADDLS-LKKFAHAAVMERASAHKRRVAEAARLVAERSAELNR	246196	Mycolicibacterium smegmatis MC2 155	MPSLNIDFDEAEMEQIRAAARADDLSLKKFAHAAVMERASAHKRRVAEAARLVAERSAELNRRLA	https://www.alphafold.ebi.ac.uk/entry/A0QRX9, https://www.uniprot.org/uniprot/A0QRX9
job_A	AF-A0A378VYH6-F1-model_v4	12.7	47	36	3	1	44	1	45	0.611	51	77	54	MTTIIVR-VDQKLHQVVRDVAKQENTSVSAYFARMVERR--LELLID	MASVVIRNLSEATHNAIKFRARAAGRSTEAEIRLIWITSPKHN--KL	485	Neisseria gonorrhoeae	MASVVIRNLSEATHNAIKFRARAAGRSTEAEIRLIWITSPKHNKLYVWGQCWHQ	https://www.alphafold.ebi.ac.uk/entry/A0A378VYH6, https://www.uniprot.org/uniprot/A0A378VYH6
job_A	AF-A0A1M4XAM1-F1-model_v4	10.7	84	46	9	1	76	1	63	0.610	57	77	67	MTTIIVR-VDQKLHQVVRDVAKQENTSVSAYFARMVERRLELLIDEEEAEI------ARKRIAEFKADPEAGF-SWEQVKQELG	MAVLTIRNVPEDVHRALRVRAAQHGRSTEAEVREILAAAVKPESR--VR-MGDALAA--------------IGR-K--IG-LTD	213588	Thermomonas hydrothermalis	MAVLTIRNVPEDVHRALRVRAAQHGRSTEAEVREILAAAVKPESRVRMGDALAAIGRKIGLTDEDFA	https://www.alphafold.ebi.ac.uk/entry/A0A1M4XAM1, https://www.uniprot.org/uniprot/A0A1M4XAM1
job_A	AF-A0A351EW13-F1-model_v4	16.1	68	48	5	1	66	1	61	0.610	60	77	77	MTTIIVR-VDQKLHQVVRDVAKQENTSVSAYFARMVERRLELLIDEEEAEIARKR-IAEFKADPEAGF	MPAITVRNISQVTRDELAARAAFRGQSLQEYLSAALESMAAKPDLDQ-LLQAVRSRK-AA-----TGT	2024894	Acidimicrobiaceae bacterium	MPAITVRNISQVTRDELAARAAFRGQSLQEYLSAALESMAAKPDLDQLLQAVRSRKAATGTSISAQAILDNRDADRR	https://www.alphafold.ebi.ac.uk/entry/A0A351EW13, https://www.uniprot.org/uniprot/A0A351EW13
job_A	AF-C7QBP6-F1-model_v4	12.3	65	51	1	1	65	3	61	0.610	59	77	73	MTTIIVRVDQKLHQVVRDVAKQENTSVSAYFARMVERRLELLIDEEEAEIARKRIAEFKADPEAG	NQQLNARVPDVIAEAARAAAADAGVNLGEYLARLIDADTRGRRAVFDAVFDQFVQDA------KA	479433	Catenulispora acidiphila DSM 44928	MGNQQLNARVPDVIAEAARAAAADAGVNLGEYLARLIDADTRGRRAVFDAVFDQFVQDAKASGAFDDDLQPAA	https://www.alphafold.ebi.ac.uk/entry/C7QBP6, https://www.uniprot.org/uniprot/C7QBP6
job_A	AF-A0A2S4YTE4-F1-model_v4	17.8	73	52	7	1	70	1	68	0.609	60	77	76	MTTIIVR-VDQKLHQVVRDVAKQENTSVSAYFARMVERRLELLIDEEEAEIARKRIAEFKADPEA-GFS-WEQ	MTALTIRDVPDDTLAILKARAAQMGKSLQAYALDLLVGEAARPTLAE-AAARAEAEAAA--DLSPS-DVL-GA	2080747	Streptomyces sp. Ru72	MTALTIRDVPDDTLAILKARAAQMGKSLQAYALDLLVGEAARPTLAEAAARAEAEAAADLSPSDVLGAIDDARSRR	https://www.alphafold.ebi.ac.uk/entry/A0A2S4YTE4, https://www.uniprot.org/uniprot/A0A2S4YTE4
job_A	AF-A0A521UQS4-F1-model_v4	14.9	67	51	4	1	64	1	64	0.609	61	77	79	MTTIIVR-VDQKLHQVVRDVAKQENTSVSAYFARMVERRLELLIDEE--EAEIARKRIAEFKADPEA	MPNPLIRNVSQATLTALKDRAARLHRSLQQEVLVILESAASESP-APTP--AELAAAIRSGLAESGR	2026724	Chloroflexi bacterium	MPNPLIRNVSQATLTALKDRAARLHRSLQQEVLVILESAASESPAPTPAELAAAIRSGLAESGRTFTDSTPLVREDRQR	https://www.alphafold.ebi.ac.uk/entry/A0A521UQS4, https://www.uniprot.org/uniprot/A0A521UQS4
job_A	AF-T0EDT2-F1-model_v4	9.6	62	54	2	2	62	1	61	0.609	55	77	61	TTIIVR-VDQKLHQVVRDVAKQENTSVSAYFARMVERRLELLIDEEEAEIARKRIAEFKADP	MNINIYNVSKNTVNKIDDMAEKKGVSRNEFLKNYFTNIAIQDNLFNVFNRNEKLLKKLEF-H	1292036	Paeniclostridium sordellii ATCC 9714	MNINIYNVSKNTVNKIDDMAEKKGVSRNEFLKNYFTNIAIQDNLFNVFNRNEKLLKKLEFH	https://www.alphafold.ebi.ac.uk/entry/T0EDT2, https://www.uniprot.org/uniprot/T0EDT2
job_A	AF-A0A1C5BSI9-F1-model_v4	13.1	76	53	8	1	70	1	69	0.608	60	77	77	MTTIIVR-VDQKLHQVVRDVAKQENTSVSAYFARMVERRLELLIDEEEAEIARK-RIAEFKADPEAGF--S--WEQ	MPVVQVRDLPPDVVETLRIRAARAHQSLQGYLLQLLVDHAQTLTPGE-AAERARDIAERS---S-VMTLDIAR--A	1839780	Streptomyces sp. MnatMP-M17	MPVVQVRDLPPDVVETLRIRAARAHQSLQGYLLQLLVDHAQTLTPGEAAERARDIAERSSVMTLDIARARDAVSEQP	https://www.alphafold.ebi.ac.uk/entry/A0A1C5BSI9, https://www.uniprot.org/uniprot/A0A1C5BSI9
job_A	AF-A0A537AHR6-F1-model_v4	12.7	86	41	4	1	77	1	61	0.608	54	77	61	MTTIIVR-VDQKLHQVVRDVAKQENTSVSAYFARMVERRLELLIDEEE--------AEIARKRIAEFKADPEAGFSWEQVKQELGL	MPVVTVRNLPEETHRALRVRAAQHGRSTEAEIREILEEAVR--PETRVKIGSELAA-----------------------FGRRLKG	1891241	Betaproteobacteria bacterium	MPVVTVRNLPEETHRALRVRAAQHGRSTEAEIREILEEAVRPETRVKIGSELAAFGRRLKG	https://www.alphafold.ebi.ac.uk/entry/A0A537AHR6, https://www.uniprot.org/uniprot/A0A537AHR6
job_A	AF-A0A2W4UHG3-F1-model_v4	16.9	59	49	0	2	60	1	59	0.608	66	77	96	TTIIVRVDQKLHQVVRDVAKQENTSVSAYFARMVERRLELLIDEEEAEIARKRIAEFKA	MIIKVYCSESEKSQIEKKALAAGFSTSKYLKRQAFADLHSRAMFVEMVSNMVGLIETDR	47253	Leptolyngbya foveolarum	MIIKVYCSESEKSQIEKKALAAGFSTSKYLKRQAFADLHSRAMFVEMVSNMVGLIETDRLSPSVGDRLFKIAQDVLDGASLEDGRERVAQVCKFEV	https://www.alphafold.ebi.ac.uk/entry/A0A2W4UHG3, https://www.uniprot.org/uniprot/A0A2W4UHG3
job_A	AF-A0A1G3JMP0-F1-model_v4	14.9	67	54	2	1	64	22	88	0.608	70	77	109	M--T-TIIVRVDQKLHQVVRDVAKQENTSVSAYFARMVERRLELLIDEEEAEIARKRIAEFKADPEA	IANIVPFGLRMQPDLKQKVQSAADANGRSLNAEIVHRLETSLRDDAEDRSKLAKSRILAARLSGEPD	1802170	Sphingomonadales bacterium RIFCSPLOWO2_12_FULL_63_15	MEASVFTLHNETMMKPSTREKIANIVPFGLRMQPDLKQKVQSAADANGRSLNAEIVHRLETSLRDDAEDRSKLAKSRILAARLSGEPDPLQMQLDALDERVAALEANQE	https://www.alphafold.ebi.ac.uk/entry/A0A1G3JMP0, https://www.uniprot.org/uniprot/A0A1G3JMP0
job_A	AF-A0A373VUZ5-F1-model_v4	16.1	62	51	1	2	62	1	62	0.608	62	77	84	TTIIVR-VDQKLHQVVRDVAKQENTSVSAYFARMVERRLELLIDEEEAEIARKRIAEFKADP	MNISIRDVDPVAIKKIDELAKKKGISRNEYLKIYIQQMAIVRDINEIEEKYTNLVDVVADRL	2293105	Eubacterium sp. AF17-7	MNISIRDVDPVAIKKIDELAKKKGISRNEYLKIYIQQMAIVRDINEIEEKYTNLVDVVADRLEQANDVIQENSLLIKRLINGEH	https://www.alphafold.ebi.ac.uk/entry/A0A373VUZ5, https://www.uniprot.org/uniprot/A0A373VUZ5
job_A	AF-A0A2V9KIY4-F1-model_v4	11.9	84	41	8	1	75	1	60	0.608	54	77	61	MTTIIVR-VDQKLHQVVRDVAKQENTSVSAYFARMVERRLELLIDEEEAEI------ARKRIAEFKADPEAGF--SWEQVKQEL	MSALVVRKLSPETHRALRVRAKQHARSTEAEVRAILDESVRPATR--MK-LGSALAV---------------LAK----P--FG	1978231	Acidobacteria bacterium	MSALVVRKLSPETHRALRVRAKQHARSTEAEVRAILDESVRPATRMKLGSALAVLAKPFGG	https://www.alphafold.ebi.ac.uk/entry/A0A2V9KIY4, https://www.uniprot.org/uniprot/A0A2V9KIY4
job_A	AF-A0A837WDZ8-F1-model_v4	18.3	49	39	1	1	49	7	54	0.606	53	77	60	MTTIIVRVDQKLHQVVRDVAKQENTSVSAYFARMVERRLELLIDEEEAE	VKQTKYRIPDEMLTFLRDQAEKNFRSVNAELLARLVRTMEQDLRPV-VR	644	Aeromonas hydrophila	MKLTRDVKQTKYRIPDEMLTFLRDQAEKNFRSVNAELLARLVRTMEQDLRPVVRDEGKMA	https://www.alphafold.ebi.ac.uk/entry/A0A837WDZ8, https://www.uniprot.org/uniprot/A0A837WDZ8
job_A	AF-A0A078L8C2-F1-model_v4	14.5	62	53	0	1	62	7	68	0.605	70	77	110	MTTIIVRVDQKLHQVVRDVAKQENTSVSAYFARMVERRLELLIDEEEAEIARKRIAEFKADP	ISPLGVRIPEELKEKIQAQAKENGRSTNAEIVQILENSFSLRDEGDKKYSKEMSSHQQSLLS	545	Citrobacter koseri	MKGASLISPLGVRIPEELKEKIQAQAKENGRSTNAEIVQILENSFSLRDEGDKKYSKEMSSHQQSLLSMKDEIIETQKETISHMENTINSLNEHINILKDHVEFLKKQYK	https://www.alphafold.ebi.ac.uk/entry/A0A078L8C2, https://www.uniprot.org/uniprot/A0A078L8C2
job_A	AF-A0A651EXP6-F1-model_v4	18.4	65	48	5	1	63	1	62	0.604	60	77	76	MTTIIVR-VDQKLHQVVRDVAKQENTSVSAYFARMVERRLELLIDEEEAEIARK-RIAEFKADPE	MADILLRGLTKWTVDRLKSRAKRHGRSLQSELRDIIEREARLLTIDE-ALDRARDVR-ASL-PAS	2026777	Phycisphaeraceae bacterium	MADILLRGLTKWTVDRLKSRAKRHGRSLQSELRDIIEREARLLTIDEALDRARDVRASLPASADDSLEMLREDRSR	https://www.alphafold.ebi.ac.uk/entry/A0A651EXP6, https://www.uniprot.org/uniprot/A0A651EXP6
job_A	AF-A0A6N6P693-F1-model_v4	24.4	45	33	1	1	44	6	50	0.604	52	77	59	MT-TIIVRVDQKLHQVVRDVAKQENTSVSAYFARMVERRLELLID	TKILTGFRLDPNLKALAVQAAIQENRSLSNYIENLIRKDVEAKGI	2026799	Verrucomicrobia bacterium	MKKRVTKILTGFRLDPNLKALAVQAAIQENRSLSNYIENLIRKDVEAKGILMPVGSIKK	https://www.alphafold.ebi.ac.uk/entry/A0A6N6P693, https://www.uniprot.org/uniprot/A0A6N6P693
job_A	AF-A0A3S0EAL5-F1-model_v4	12.5	64	51	4	1	63	1	60	0.603	59	77	76	MTTIIVR-VDQKLHQVVRDVAKQENTSVSAYFARMVERRLELLIDEEEAEIARKRIAEFKADPE	MPNVQVRDVPDAVHAALVRRAEEAGQSLQQFLTSQLAEIAATPTVQD-VLDRIQRR-AT--GTL	2080302	Acidimicrobiia bacterium	MPNVQVRDVPDAVHAALVRRAEEAGQSLQQFLTSQLAEIAATPTVQDVLDRIQRRATGTLSARDAIEARDEERARR	https://www.alphafold.ebi.ac.uk/entry/A0A3S0EAL5, https://www.uniprot.org/uniprot/A0A3S0EAL5
job_A	AF-A0A2V8TE15-F1-model_v4	7.1	70	54	5	2	69	1	61	0.603	59	77	76	TTIIVR-VDQKLHQVVRDVAKQENTSVSAYFARMVERRLELLIDEEEAEIARKRI-AEFKADPEAGFSWE	MNLSIKNVPDRIAKGLRERAARSHRSIQGELMSIIEAAVMRSDR--PTARNVLERV--R-----RLKLKT	1978231	Acidobacteria bacterium	MNLSIKNVPDRIAKGLRERAARSHRSIQGELMSIIEAAVMRSDRPTARNVLERVRRLKLKTGDEALAILRADRDRR	https://www.alphafold.ebi.ac.uk/entry/A0A2V8TE15, https://www.uniprot.org/uniprot/A0A2V8TE15
job_A	AF-A0A4R4DKG1-F1-model_v4	12.1	82	57	8	1	77	1	72	0.602	60	77	79	MTTIIVR-VDQKLHQVVRDVAKQENTSVSAYFARMVERRLELLIDEEEAEIARKRIAE--FKADPEAGFS--WEQVKQELGL	MPQIVVSDLAEETVETLSNRARARGRSLEAEVREILNRAAR-PTKEEALARLDAIR-ARV------RPWQPG-EPTAA-EMI	2527868	Paracraurococcus sp. NE82	MPQIVVSDLAEETVETLSNRARARGRSLEAEVREILNRAARPTKEEALARLDAIRARVRPWQPGEPTAAEMIREDRDSR	https://www.alphafold.ebi.ac.uk/entry/A0A4R4DKG1, https://www.uniprot.org/uniprot/A0A4R4DKG1
job_A	AF-B7U595-F1-model_v4	11.2	62	54	1	2	62	1	62	0.602	61	77	82	TTIIVR-VDQKLHQVVRDVAKQENTSVSAYFARMVERRLELLIDEEEAEIARKRIAEFKADP	MEIRIRYMNPSTVKKIDEIAKSKGMSRQQFLWNLLENYASSEKLQEMKVHWDEELKKQNQIL	1423	Bacillus subtilis	MEIRIRYMNPSTVKKIDEIAKSKGMSRQQFLWNLLENYASSEKLQEMKVHWDEELKKQNQILMENLKMTREIYEVMFYAESE	https://www.alphafold.ebi.ac.uk/entry/B7U595, https://www.uniprot.org/uniprot/B7U595
job_A	AF-A0A238Z736-F1-model_v4	10.3	77	53	10	1	70	1	68	0.602	59	77	75	MTTIIVR-VDQKLHQVVRDVAKQENTSVSAYFARMVERRLELLIDEEEAE-IARK-RIAEFKADPEAG---FS-WEQ	MANIQIKDVPDDVHRTLKHRAIEAHQSLNEYLRQRLIEQARTPTVDD-ILASA-RKSA-TA-----DYSVADLL-GH	235986	Actinacidiphila glaucinigra	MANIQIKDVPDDVHRTLKHRAIEAHQSLNEYLRQRLIEQARTPTVDDILASARKSATADYSVADLLGHIDEGRRG	https://www.alphafold.ebi.ac.uk/entry/A0A238Z736, https://www.uniprot.org/uniprot/A0A238Z736
job_A	AF-A0A7Z2S9S4-F1-model_v4	12.8	78	50	8	1	74	1	64	0.601	57	77	68	MTTIIVR-VDQKLHQVVRDVAKQENTSVSAYFARMVERRLELLIDEEEAEIAR-KRI--AEFKADPEAGFSWEQVKQE	MATATVRNLPDEVHRALRVRAASHGRSTESEIRAILETTVRP--PER-L-RLGT-ALAE---------LSRRVKKSGR	2698679	Sphingomonas changnyeongensis	MATATVRNLPDEVHRALRVRAASHGRSTESEIRAILETTVRPPERLRLGTALAELSRRVKKSGRACEI	https://www.alphafold.ebi.ac.uk/entry/A0A7Z2S9S4, https://www.uniprot.org/uniprot/A0A7Z2S9S4
job_A	AF-A0A448KFG3-F1-model_v4	20.9	62	47	2	1	60	30	91	0.601	70	77	112	MTTIIVR-VDQKLHQVVRDVAKQENTSVSAYFARMVERRLELLIDEEEAEIARKRIA-EFKA	MVALQIRNVPDDVRDALAERARARGESLQAYLLDVVTREARCHRNVELLERISKRFEGGSQQ	52774	Actinomyces slackii	MGPRQEDADAIIEIPPLIPSLQECMQNTCMVALQIRNVPDDVRDALAERARARGESLQAYLLDVVTREARCHRNVELLERISKRFEGGSQQSSPNSADILESIDRARRLCPR	https://www.alphafold.ebi.ac.uk/entry/A0A448KFG3, https://www.uniprot.org/uniprot/A0A448KFG3
job_A	AF-A0A1B8QI52-F1-model_v4	8.9	78	59	8	4	74	1	73	0.601	59	77	74	IIVRVDQKLHQVVRDVAKQENTSVSAYFARMVERRLELLIDEEEAEIARKRIAEF--KADPEA--GFS--WEQV-KQE	MIIDLPPTTAHIIERIANVQGISVEQFCINSVYEKALEFAYM-PNSETKQAIDELVAGQGKKFDT--LDE-LMAD-LN	478	Moraxella nonliquefaciens	MIIDLPPTTAHIIERIANVQGISVEQFCINSVYEKALEFAYMPNSETKQAIDELVAGQGKKFDTLDELMADLND	https://www.alphafold.ebi.ac.uk/entry/A0A1B8QI52, https://www.uniprot.org/uniprot/A0A1B8QI52
job_A	AF-A0A7K0K371-F1-model_v4	17.7	62	48	3	1	61	1	60	0.600	64	77	93	MTTIIVR-VDQKLHQVVRDVAKQENTSVSAYFARMVERRLELLIDEEEAEIARKRIAEFKAD	MSIVQIRGLDEEVKAELQRQAKAEGRSLNSYLKRVLSDVAETFRSQKSE-P-RSQNLVELLN	2652278	Mobiluncus porci	MSIVQIRGLDEEVKAELQRQAKAEGRSLNSYLKRVLSDVAETFRSQKSEPRSQNLVELLNRTDTSDYDDLPLPPREIHPNPHIPDFSEDEDIW	https://www.alphafold.ebi.ac.uk/entry/A0A7K0K371, https://www.uniprot.org/uniprot/A0A7K0K371
job_A	AF-A0A2L1U7C3-F1-model_v4	9.6	62	55	1	2	62	1	62	0.600	62	77	85	TTIIVR-VDQKLHQVVRDVAKQENTSVSAYFARMVERRLELLIDEEEAEIARKRIAEFKADP	MNVLIRDINPSVVQKIDELAQKKNLSRNEFLKKHLSNLSMVEQIEDVESRYIEMQKKMLWVI	147375	Paenibacillus larvae subsp. larvae	MNVLIRDINPSVVQKIDELAQKKNLSRNEFLKKHLSNLSMVEQIEDVESRYIEMQKKMLWVIEQNTEALHQFVEEFHEFNEEDES	https://www.alphafold.ebi.ac.uk/entry/A0A2L1U7C3, https://www.uniprot.org/uniprot/A0A2L1U7C3
job_A	AF-A0A7V8YKT0-F1-model_v4	19	63	50	1	1	62	1	63	0.600	60	77	79	MTTIIVR-VDQKLHQVVRDVAKQENTSVSAYFARMVERRLELLIDEEEAEIARKRIAEFKADP	METIEVRDLPEDVAEFVRLRAELMGISPAEYLRQQTITEARRKDRSAVLAAAREALSRSPGPG	2201155	Pseudonocardiales bacterium	METIEVRDLPEDVAEFVRLRAELMGISPAEYLRQQTITEARRKDRSAVLAAAREALSRSPGPGLSTESILQALDEIRGD	https://www.alphafold.ebi.ac.uk/entry/A0A7V8YKT0, https://www.uniprot.org/uniprot/A0A7V8YKT0
job_A	AF-F4B6X9-F1-model_v4	23.8	42	32	0	1	42	1	42	0.599	47	77	46	MTTIIVRVDQKLHQVVRDVAKQENTSVSAYFARMVERRLELL	MKVLIKDVDEKLYRMLKARASIEGISIGETVNEAIKLLLLNK	933801	Acidianus hospitalis W1	MKVLIKDVDEKLYRMLKARASIEGISIGETVNEAIKLLLLNKELIR	https://www.alphafold.ebi.ac.uk/entry/F4B6X9, https://www.uniprot.org/uniprot/F4B6X9
job_A	AF-A0A1F9P0J2-F1-model_v4	13.4	82	48	10	1	77	1	64	0.596	59	77	76	MTTIIVR-VDQKLHQVVRDVAKQENTSVSAYFARMVERRLELLIDE-EEAEIARKR---IAEFKADPEAGFSWEQVKQELGL	MPQILVRDLDDVLVERLKRQAKRHHRSLQGEVKAILIESAR--MTPEEML-AAA-EDWQ----------RRLA-GG-K--FG	1797907	Deltaproteobacteria bacterium RIFOXYD2_FULL_66_9	MPQILVRDLDDVLVERLKRQAKRHHRSLQGEVKAILIESARMTPEEMLAAAEDWQRRLAGGKFGDSSRLVREDRGR	https://www.alphafold.ebi.ac.uk/entry/A0A1F9P0J2, https://www.uniprot.org/uniprot/A0A1F9P0J2
job_A	AF-A0A7X1PAK6-F1-model_v4	18.5	70	48	4	1	68	1	63	0.596	59	77	77	MTTIIVR-VDQKLHQVVRDVAKQENTSVSAYFARMVERRLELLIDEEEAEIARKRIAE-FKADPEAGFSW	MTTITIRDVPEETHAELVARAALAGQSLQEYLKAKLVEVVKHPDAATLMARIRERK-RA------TGTNV	2026734	Dehalococcoidia bacterium	MTTITIRDVPEETHAELVARAALAGQSLQEYLKAKLVEVVKHPDAATLMARIRERKRATGTNVPIEEILADLKADRR	https://www.alphafold.ebi.ac.uk/entry/A0A7X1PAK6, https://www.uniprot.org/uniprot/A0A7X1PAK6
job_A	AF-A0A1F9KSK3-F1-model_v4	19.1	68	44	8	1	64	1	61	0.595	58	77	75	MTTIIVR-VDQKLHQVVRDVAKQENTSVSAYFARMVERRLELLIDEEEAEI--ARKRI-AEFKADPEA	MAQLLVRNVDERLVRELRIRAAQKGTSAEAEHREILRAALSGHRA-AG-SLKDR--LMT--MP-EVGT	1797895	Deltaproteobacteria bacterium RIFOXYA12_FULL_58_15	MAQLLVRNVDERLVRELRIRAAQKGTSAEAEHREILRAALSGHRAAGSLKDRLMTMPEVGTDEDFSFERDLDRHD	https://www.alphafold.ebi.ac.uk/entry/A0A1F9KSK3, https://www.uniprot.org/uniprot/A0A1F9KSK3
job_A	AF-A0A7V9IW98-F1-model_v4	22.9	61	45	2	1	60	10	69	0.595	64	77	95	MTTIIVR-VDQKLHQVVRDVAKQENTSVSAYFARMVERRLELLIDEEEAEIARKRIAEFKA	VGNLQIKDIPEDLHVELRRRAAQRGTTMRDYLLWLIERDQRLAVAAEWLEQVRSD-ERVFA	2732252	Thermoleophilaceae bacterium	MLLACYDHVVGNLQIKDIPEDLHVELRRRAAQRGTTMRDYLLWLIERDQRLAVAAEWLEQVRSDERVFAETSAAELIRAGRREQEDRMAEGLSRT	https://www.alphafold.ebi.ac.uk/entry/A0A7V9IW98, https://www.uniprot.org/uniprot/A0A7V9IW98
job_A	AF-A0A5J5DZ44-F1-model_v4	14	71	51	7	1	63	9	77	0.595	65	77	96	MTTIIVR-VDQKLHQVVRDVAKQENTSVSAYFARMVERRLELLIDEEEAEIARKRIA-EF----KA-DP-E	GNTITIRKMSDENIAALKQAAAENNRSMEAQARSVLEDYLAQYVSRRILSNADLV-QEMWKLLD-GEGLGP	2562524	Bifidobacterium vespertilionis	MTTKPAEKGNTITIRKMSDENIAALKQAAAENNRSMEAQARSVLEDYLAQYVSRRILSNADLVQEMWKLLDGEGLGPDEDLVPPRDKYMRPVDLGE	https://www.alphafold.ebi.ac.uk/entry/A0A5J5DZ44, https://www.uniprot.org/uniprot/A0A5J5DZ44
job_A	AF-A0A4U7DT73-F1-model_v4	19.1	47	38	0	1	47	1	47	0.594	53	77	62	MTTIIVRVDQKLHQVVRDVAKQENTSVSAYFARMVERRLELLIDEEE	MDDGTVSVPDEQYERLAALAAARGVSPETQLARLIDDAYAGLDGDET	2518114	Halorubrum sp. ASP1	MDDGTVSVPDEQYERLAALAAARGVSPETQLARLIDDAYAGLDGDETPETLPLGVCDDSAEE	https://www.alphafold.ebi.ac.uk/entry/A0A4U7DT73, https://www.uniprot.org/uniprot/A0A4U7DT73
job_A	AF-A0A847LXN7-F1-model_v4	12.8	39	34	0	4	42	1	39	0.594	48	77	52	IIVRVDQKLHQVVRDVAKQENTSVSAYFARMVERRLELL	MNIRLTKADMESLKLVAAREGLPYQSLVASILHKYTQGQ	166	Treponema sp.	MNIRLTKADMESLKLVAAREGLPYQSLVASILHKYTQGQLVDINEIKKIGCL	https://www.alphafold.ebi.ac.uk/entry/A0A847LXN7, https://www.uniprot.org/uniprot/A0A847LXN7
job_A	AF-A0A1C5R2M5-F1-model_v4	6.4	62	57	1	2	62	1	62	0.594	63	77	90	TTIIVR-VDQKLHQVVRDVAKQENTSVSAYFARMVERRLELLIDEEEAEIARKRIAEFKADP	MDILLRNISSATVCHIDELAHKKGISRNQLLCEWLDQIAMMEGLVQLESKYERMYSGVIEMM	59620	uncultured Clostridium sp.	MDILLRNISSATVCHIDELAHKKGISRNQLLCEWLDQIAMMEGLVQLESKYERMYSGVIEMMKETNLVLEQAVKTNQTILQQINEVEKKG	https://www.alphafold.ebi.ac.uk/entry/A0A1C5R2M5, https://www.uniprot.org/uniprot/A0A1C5R2M5
job_A	AF-A0A4S5CQ20-F1-model_v4	12.1	74	58	5	1	68	22	94	0.593	74	77	135	MTTIIVRVDQKLHQVVRDVAKQENTSVSAYFARMVERRLELLIDEEEAEIARKRIAEFKAD-P--E-AGFS--W	NERFNIRLDAATAARYRELAEAAGLPLSEFLRQTLTRGLAQQSVERVEARLDALSAQLPTGATPAID-RELLDE	1459967	Burkholderia sp. LS-044	MVFSQKTRCGMPRQKGSGRGINERFNIRLDAATAARYRELAEAAGLPLSEFLRQTLTRGLAQQSVERVEARLDALSAQLPTGATPAIDRELLDELAVSAFFCRDVLRQIVSDRNIQTAYEADDRARAQLKRLRAK	https://www.alphafold.ebi.ac.uk/entry/A0A4S5CQ20, https://www.uniprot.org/uniprot/A0A4S5CQ20
job_A	AF-A0A2D8PT97-F1-model_v4	16.1	62	50	2	1	61	11	71	0.593	62	77	88	MTTIIVR-VDQKLHQVVRDVAKQENTSVSAYFARMVERRLELLIDEEEAEIARKRIAEFKAD	MGTIDVRNLDDDVIARLKERARDNDRSLEAEVRALLTEVSGR-PSKKKFIELANPISAMPPK	1898112	Rhodospirillaceae bacterium	MGFLAKGKTDMGTIDVRNLDDDVIARLKERARDNDRSLEAEVRALLTEVSGRPSKKKFIELANPISAMPPKGVEQTDSALLIREDSDR	https://www.alphafold.ebi.ac.uk/entry/A0A2D8PT97, https://www.uniprot.org/uniprot/A0A2D8PT97
job_A	AF-A0A7X0E6G6-F1-model_v4	12.6	63	52	2	1	61	14	75	0.593	59	77	79	MT--TIIVRVDQKLHQVVRDVAKQENTSVSAYFARMVERRLELLIDEEEAEIARKRIAEFKAD	VVRKQIALRLLAPELAKHESLAEQTGSSSASFARQMYLRGIKSYERAVAVHHAACG-MNTTTG	2723086	Rhodanobacter sp. MP1X3	MAQKPPVVYAPRGVVRKQIALRLLAPELAKHESLAEQTGSSSASFARQMYLRGIKSYERAVAVHHAACGMNTTTGVNNA	https://www.alphafold.ebi.ac.uk/entry/A0A7X0E6G6, https://www.uniprot.org/uniprot/A0A7X0E6G6
job_A	AF-A0A845N9Z9-F1-model_v4	10.1	69	50	8	4	67	1	62	0.591	58	77	75	IIVRVDQKLHQVVRDVAKQENTSVSAYFARMVERRLELLIDEEEAEIAR---KRIA-EFK-ADPEAGFS	MNLRIDAKTKALLQQAAEINGSRLTEFLLSTAVARAQRLLSRTTVT-RVSHD--EFY-RVL-DA--IEN	2695858	Alcanivorax sp. ZXX171	MNLRIDAKTKALLQQAAEINGSRLTEFLLSTAVARAQRLLSRTTVTRVSHDEFYRVLDAIENPPEPADYLVDALR	https://www.alphafold.ebi.ac.uk/entry/A0A845N9Z9, https://www.uniprot.org/uniprot/A0A845N9Z9
job_A	AF-A0A560GAC0-F1-model_v4	17.3	69	49	8	1	65	1	65	0.591	59	77	77	MTTIIVR-VDQKLHQVVRDVAKQENTSVSAYFARMVERRLELLIDEEE-AEIA-RKRI-AEFKADPEAG	MAQLLVRQVDDEIVTALKARASAHGRSVEAEHRAILEQVLRPTAGD-FAQR-AAEF-RRQT-AGRTPID	28077	Nitrospirillum amazonense	MAQLLVRQVDDEIVTALKARASAHGRSVEAEHRAILEQVLRPTAGDFAQRAAEFRRQTAGRTPIDTAALIREARDER	https://www.alphafold.ebi.ac.uk/entry/A0A560GAC0, https://www.uniprot.org/uniprot/A0A560GAC0
job_A	AF-A0A7W0XAB6-F1-model_v4	15.3	65	46	7	1	62	1	59	0.591	58	77	74	MTTIIVR-VDQKLHQVVRDVAKQENTSVSAYFARMVERRLELLIDEEEAE-IARK-RIAEFKADP	MANIQVRGVPDDVHRRLKAQAALSGQSLNEFLLARMTEMASKPTIPE-LIAR-IRERE--AY--T	2732252	Thermoleophilaceae bacterium	MANIQVRGVPDDVHRRLKAQAALSGQSLNEFLLARMTEMASKPTIPELIARIREREAYTGPSVADIVREDRDTR	https://www.alphafold.ebi.ac.uk/entry/A0A7W0XAB6, https://www.uniprot.org/uniprot/A0A7W0XAB6
job_A	AF-A0A4D4ME92-F1-model_v4	16.9	65	51	2	1	64	33	95	0.590	68	77	110	M-TTIIVRVDQKLHQVVRDVAKQENTSVSAYFARMVERRLELLIDEEEAEIARKRIAEFKADPEA	AKTQSGARIDQDVMELAKARARDRGQSIGDYIAHLVREDADGLRVRGLDAARRFLDEHQ--AVFD	33903	Streptomyces avermitilis	MRDRRHLPQKRREHATPEHLTRHGNSCYHAGMAKTQSGARIDQDVMELAKARARDRGQSIGDYIAHLVREDADGLRVRGLDAARRFLDEHQAVFDEVEDAEQSASGARAA	https://www.alphafold.ebi.ac.uk/entry/A0A4D4ME92, https://www.uniprot.org/uniprot/A0A4D4ME92
job_A	AF-A0A2H0LID1-F1-model_v4	11.2	80	57	8	1	77	1	69	0.590	58	77	76	MTTIIVR-VDQKLHQVVRDVAKQENTSVSAYFARMVERRLELLIDEEEAEIARKRIAE-FKADPEAGFSWEQVKQE-LGL	MGQLLVRALDHEIIARLKARARRHGRSLQGEVKIILVEAA-ALSLREARAVSAHWQ-KR------FHGH--AMSDSA-AL	1974749	Candidatus Omnitrophica bacterium CG11_big_fil_rev_8_21_14_0_20_63_9	MGQLLVRALDHEIIARLKARARRHGRSLQGEVKIILVEAAALSLREARAVSAHWQKRFHGHAMSDSAALIREDRAR	https://www.alphafold.ebi.ac.uk/entry/A0A2H0LID1, https://www.uniprot.org/uniprot/A0A2H0LID1
job_A	AF-A0A542XEA3-F1-model_v4	16.4	67	48	7	1	63	1	63	0.590	58	77	77	MTTIIVR-VDQKLHQVVRDVAKQENTSVSAYFARMVERRLELLIDEEEAE-IARK-RIAEF-KADPE	MALIQIRDVPEDVYETIRRRARRSGQSIQAYMLARTVEVGRRPEPDE-VVQAL-EDDLAGRP--PLT	999931	Barrientosiimonas humi	MALIQIRDVPEDVYETIRRRARRSGQSIQAYMLARTVEVGRRPEPDEVVQALEDDLAGRPPLTLDVNQVLAARDADR	https://www.alphafold.ebi.ac.uk/entry/A0A542XEA3, https://www.uniprot.org/uniprot/A0A542XEA3
job_A	AF-A0A828W6D4-F1-model_v4	22.7	44	30	2	3	44	1	42	0.589	47	77	51	TIIVRVDQKLHQVVRDVAKQENTSVSAYFARMVERRLEL--LID	MINLRFTPEVFTIIRSNAAAEGIGVGLYLVRLIENTLNPKI--G	1173691	Citrobacter sp. A1	MINLRFTPEVFTIIRSNAAAEGIGVGLYLVRLIENTLNPKIGRENDRNNKN	https://www.alphafold.ebi.ac.uk/entry/A0A828W6D4, https://www.uniprot.org/uniprot/A0A828W6D4
job_A	AF-A0A7S8HDV5-F1-model_v4	20.9	43	34	0	1	43	23	65	0.589	54	77	65	MTTIIVRVDQKLHQVVRDVAKQENTSVSAYFARMVERRLELLI	HSRVTFRLRDDVLADISRDARRAGMTRSQYLARIVERARGAER	2593653	Kaustia mangrovi	MSGAGRVLYAVSPEGPEAPGSGHSRVTFRLRDDVLADISRDARRAGMTRSQYLARIVERARGAER	https://www.alphafold.ebi.ac.uk/entry/A0A7S8HDV5, https://www.uniprot.org/uniprot/A0A7S8HDV5
job_A	AF-A0A1C6MCJ6-F1-model_v4	14.2	70	46	8	1	66	1	60	0.588	54	77	63	MTTIIVR-VDQKLHQVVRDVAKQENTSVSAYFARMVERRLELLIDE--EEAE-IARKRIAEFKADPEAGF	MATVQIRNLDDNAYATLQRRAAESGRSLQEYLRVTLEQEARR--QSVEE-LLGAA-RGH-VD-----PRS	1286821	Streptomyces sp. WMMB 322	MATVQIRNLDDNAYATLQRRAAESGRSLQEYLRVTLEQEARRQSVEELLGAARGHVDPRSTTL	https://www.alphafold.ebi.ac.uk/entry/A0A1C6MCJ6, https://www.uniprot.org/uniprot/A0A1C6MCJ6
job_A	AF-A0A7J9VK33-F1-model_v4	15.7	70	44	9	1	65	1	60	0.588	53	77	62	MTTIIVR-VDQKLHQVVRDVAKQENTSVSAYFARMVERRLELLIDE-EEAE-IARKRIAE--FKADPEAG	MATIQVRDLPEETYETIRRRARAAGQSIQAYMRDQIVDLASQ-PTKEEA-WAAV-EST-LAA------EN	1872138	Actinophytocola sp.	MATIQVRDLPEETYETIRRRARAAGQSIQAYMRDQIVDLASQPTKEEAWAAVESTLAAENSP	https://www.alphafold.ebi.ac.uk/entry/A0A7J9VK33, https://www.uniprot.org/uniprot/A0A7J9VK33
job_A	AF-A0A1G7UDY8-F1-model_v4	6.4	78	55	6	1	77	1	61	0.588	64	77	95	MTTIIVR-VDQKLHQVVRDVAKQENTSVSAYFARMVERRLELLIDEEEAEIARKRIAEFKADPEAGFSWEQVKQELGL	MVDLTISNIPDNVMITLETMAVSRNMTVEDLVLEMICQEVIVAKP-AQL--I--E-----------ITE-EQFRQNID	875171	Celeribacter baekdonensis	MVDLTISNIPDNVMITLETMAVSRNMTVEDLVLEMICQEVIVAKPAQLIEITEEQFRQNIDVLLAAYDRQPIAIVDEKGRRFVMMPIEKYKAGFD	https://www.alphafold.ebi.ac.uk/entry/A0A1G7UDY8, https://www.uniprot.org/uniprot/A0A1G7UDY8
job_A	AF-A0A6I0C8V3-F1-model_v4	17.7	62	50	1	2	62	1	62	0.587	62	77	89	TTIIVR-VDQKLHQVVRDVAKQENTSVSAYFARMVERRLELLIDEEEAEIARKRIAEFKADP	MEIKVRNVDPVAVKKIDELAKEKGISQQEFFKGQMEMLAFFREQTTRELHLENLKGFMEVDS	135735	Priestia endophytica	MEIKVRNVDPVAVKKIDELAKEKGISQQEFFKGQMEMLAFFREQTTRELHLENLKGFMEVDSVNYAREEVEKRIRKQRQKRLDRADFKE	https://www.alphafold.ebi.ac.uk/entry/A0A6I0C8V3, https://www.uniprot.org/uniprot/A0A6I0C8V3
job_A	AF-A0A6L5F9Z6-F1-model_v4	17.4	63	47	4	1	62	1	59	0.587	60	77	82	MTTIIVR-VDQKLHQVVRDVAKQENTSVSAYFARMVERRLELLIDEEEAEIARKRIAEFKADP	MANIQIKSVPDETHEMLRKRAAEADMTLRDYLLDLIRRDLAR-PTREEWFRRIRSR--PPG-A	2080302	Acidimicrobiia bacterium	MANIQIKSVPDETHEMLRKRAAEADMTLRDYLLDLIRRDLARPTREEWFRRIRSRPPGAPVDVVGILTEERKRRDASGASPK	https://www.alphafold.ebi.ac.uk/entry/A0A6L5F9Z6, https://www.uniprot.org/uniprot/A0A6L5F9Z6
job_A	AF-A0A562LP13-F1-model_v4	27.2	44	32	0	1	44	23	66	0.586	54	77	66	MTTIIVRVDQKLHQVVRDVAKQENTSVSAYFARMVERRLELLID	LVHTGIRLGVKDRSQLRLLAKREGVSLSEYLRRLVWAHLAARAA	686800	Lysobacter ruishenii	MSQSSSHSTGRPGRPALPAKNRLVHTGIRLGVKDRSQLRLLAKREGVSLSEYLRRLVWAHLAARAA	https://www.alphafold.ebi.ac.uk/entry/A0A562LP13, https://www.uniprot.org/uniprot/A0A562LP13
job_A	AF-A0A174DRX9-F1-model_v4	11.1	63	55	1	1	62	4	66	0.585	61	77	89	MTTIIVR-VDQKLHQVVRDVAKQENTSVSAYFARMVERRLELLIDEEEAEIARKRIAEFKADP	NYSIQVRNIDEYTFNKLNEMAEKAGMTREGYLRKMLSNYALSEEIKRVEDKYTTLVKNLVEYI	33039	[Ruminococcus] torques	MPGNYSIQVRNIDEYTFNKLNEMAEKAGMTREGYLRKMLSNYALSEEIKRVEDKYTTLVKNLVEYIQMQGEIIEQNTVVLEELKEMLNV	https://www.alphafold.ebi.ac.uk/entry/A0A174DRX9, https://www.uniprot.org/uniprot/A0A174DRX9
job_A	AF-A0A3D1G788-F1-model_v4	13.3	75	52	7	1	72	1	65	0.585	58	77	78	MTTIIVR-VDQKLHQVVRDVAKQENTSVSAYFARMVERRLELLIDEEEAEIARKRI--AEFKADPEAGFSWEQVK	MPDILIRNIDEETLNALKKRASDNNHSLQSELHKMIRSYTHTD-LSEFR-DLV-REVQ--D-----EYIAANKTL	2053516	Balneolaceae bacterium	MPDILIRNIDEETLNALKKRASDNNHSLQSELHKMIRSYTHTDLSEFRDLVREVQDEYIAANKTLSDSTELIKSDRER	https://www.alphafold.ebi.ac.uk/entry/A0A3D1G788, https://www.uniprot.org/uniprot/A0A3D1G788
job_A	AF-D5QAB0-F1-model_v4	8	99	56	7	1	66	3	99	0.585	65	77	102	M-T-TIIVR-VDQKLHQVVRDVAKQENTSVSAYFARMVERRLELLIDEEEAEIARKRIAEFKA----D--------------------------PEAGF	DTTKTWGIRGISADVRQAVITQSQKQGMKAGEWLTLAILEKIKQDRNAGKALVASNRK-P-VVSAEDASAVLALLERLQGMGIEPPDRMKRKAITLVRR	714995	Novacetimonas hansenii ATCC 23769	MEDTTKTWGIRGISADVRQAVITQSQKQGMKAGEWLTLAILEKIKQDRNAGKALVASNRKPVVSAEDASAVLALLERLQGMGIEPPDRMKRKAITLVRRSMR	https://www.alphafold.ebi.ac.uk/entry/D5QAB0, https://www.uniprot.org/uniprot/D5QAB0
job_A	AF-A0A838PUM6-F1-model_v4	19	63	50	1	1	62	1	63	0.585	59	77	80	MTTIIVR-VDQKLHQVVRDVAKQENTSVSAYFARMVERRLELLIDEEEAEIARKRIAEFKADP	MATIQIRDVPDDVHRVHRRRAAEAGMSLQEFLLAELVDSARARTPAEVVAEVTQQLAATGGEG	2740542	Euzebyaceae bacterium	MATIQIRDVPDDVHRVHRRRAAEAGMSLQEFLLAELVDSARARTPAEVVAEVTQQLAATGGEGFSATSSADLVRADRDSR	https://www.alphafold.ebi.ac.uk/entry/A0A838PUM6, https://www.uniprot.org/uniprot/A0A838PUM6
job_A	AF-A0A256ZM65-F1-model_v4	17.4	63	51	1	1	62	12	74	0.584	57	77	74	MTTIIVR-VDQKLHQVVRDVAKQENTSVSAYFARMVERRLELLIDEEEAEIARKRIAEFKADP	KKTVTIRNIDEELYAKASALAKSIGESVGEIINEALRAFLSIAEGSIEFAQKVREGVEATMKI	2012519	Desulfurococcales archaeon ex4484_217_2	MGKPEREGKGKKKTVTIRNIDEELYAKASALAKSIGESVGEIINEALRAFLSIAEGSIEFAQKVREGVEATMKI	https://www.alphafold.ebi.ac.uk/entry/A0A256ZM65, https://www.uniprot.org/uniprot/A0A256ZM65
job_A	AF-A0A522T5W1-F1-model_v4	18	61	48	2	1	60	1	60	0.584	57	77	75	MTTIIVR-VDQKLHQVVRDVAKQENTSVSAYFARMVERRLELLIDEEEAEIARKRIAEFKA	MATITIRNLPDETVKEMKEAARRNGTSMEQEARACLQERYRDRDALLRAIAESRRHQ-VRA	1978231	Acidobacteria bacterium	MATITIRNLPDETVKEMKEAARRNGTSMEQEARACLQERYRDRDALLRAIAESRRHQVRAPTAEEIDAWKRVGRP	https://www.alphafold.ebi.ac.uk/entry/A0A522T5W1, https://www.uniprot.org/uniprot/A0A522T5W1
job_A	AF-A0A6L9SRC3-F1-model_v4	17.6	68	51	4	1	67	8	71	0.583	66	77	106	MTTIIVR-VDQKLHQVVRDVAKQENTSVSAYFARMVERRLELLIDEEEAEIARKRIAEFKADPEAGFS	TGTITVRKVPADCLDTLKRMAKDNNRSMEAEVRSLLEDCTTEYLAHRITTSA-D-LVAEM--QRLLDG	2661628	Bifidobacterium platyrrhinorum	MMSTSETTGTITVRKVPADCLDTLKRMAKDNNRSMEAEVRSLLEDCTTEYLAHRITTSADLVAEMQRLLDGDGLGPDEELCPPRNTYDFGPRPVDLGLGDDDDHRP	https://www.alphafold.ebi.ac.uk/entry/A0A6L9SRC3, https://www.uniprot.org/uniprot/A0A6L9SRC3
job_A	AF-A0A246SSS8-F1-model_v4	7.5	66	57	4	1	62	2	67	0.583	62	77	92	MT-TI-IVRVDQKLHQVVRDVAKQENTSVSAYFARMVERRLELLIDEEEAEIARKRIAEFK-AD-P	APSKTPPLEIDPQLQARLGVLAKRQGASLADFTESVLRSYADEAERAISEHAEDESRWQRYVETGT	1764274	Rhizobium sp. R634	MAPSKTPPLEIDPQLQARLGVLAKRQGASLADFTESVLRSYADEAERAISEHAEDESRWQRYVETGTSVPFETIRAKLRGLAADAAGKTDPQ	https://www.alphafold.ebi.ac.uk/entry/A0A246SSS8, https://www.uniprot.org/uniprot/A0A246SSS8
job_A	AF-A0A161R460-F1-model_v4	11.7	68	51	6	1	67	1	60	0.582	56	77	71	MTTIIVR-VDQKLHQVVRDVAKQENTSVSAYFARMVERRLELLIDEEEAEIARKRIAEFKADPEAGFS	MATLTVNDLPDEVHSALQAQASRHGRTAEAEARDILARAVTH-TPP--LR-MGDALAAL---G-REIG	171437	Tistrella mobilis	MATLTVNDLPDEVHSALQAQASRHGRTAEAEARDILARAVTHTPPLRMGDALAALGREIGLSDQDIETIRP	https://www.alphafold.ebi.ac.uk/entry/A0A161R460, https://www.uniprot.org/uniprot/A0A161R460
job_A	AF-A0A3A4P225-F1-model_v4	14.2	70	53	5	1	69	1	64	0.581	57	77	76	MTTIIVR-VDQKLHQVVRDVAKQENTSVSAYFARMVERRLELLIDEEEAEIARKRIAEFKADPEAGFSWE	MGELLIKDLDERLIHQLQNRASARHASLEEEVRDILMEAIK-PPINELAKKATAFR-ER--TAE--RQKT	2035772	Candidatus Omnitrophica bacterium	MGELLIKDLDERLIHQLQNRASARHASLEEEVRDILMEAIKPPINELAKKATAFRERTAERQKTNSLDLLREDRTI	https://www.alphafold.ebi.ac.uk/entry/A0A3A4P225, https://www.uniprot.org/uniprot/A0A3A4P225
job_A	AF-A0A1Q3L671-F1-model_v4	23	65	44	5	1	63	1	61	0.581	57	77	75	MTTIIVR-VDQKLHQVVRDVAKQENTSVSAYFARMVERRLELLIDEEEAE-IARKRIAEFKADPE	MSTLQVRDVPEDVHRILKSRAAASGRSLSEYTLGILTRESRRPTFDEL-MERVRLR-GSV--DIG	1895783	Microbacterium sp. 69-10	MSTLQVRDVPEDVHRILKSRAAASGRSLSEYTLGILTRESRRPTFDELMERVRLRGSVDIGDSAVDIIRKDRNAA	https://www.alphafold.ebi.ac.uk/entry/A0A1Q3L671, https://www.uniprot.org/uniprot/A0A1Q3L671
job_A	AF-A0A5Q4ES97-F1-model_v4	18.5	70	46	7	1	67	1	62	0.581	58	77	77	MTTIIVR-VDQKLHQVVRDVAKQENTSVSAYFARMVERRLELLIDEEEAEIARKR-IAEF-KADPEAGFS	MGQILIRGLDDETVRRLKERARQSGRSLQSEVKRLLQREANQLS-IDEALERARRFR--DG---F--QGR	2026777	Phycisphaeraceae bacterium	MGQILIRGLDDETVRRLKERARQSGRSLQSEVKRLLQREANQLSIDEALERARRFRDGFQGREFDDSAELIRKDRDR	https://www.alphafold.ebi.ac.uk/entry/A0A5Q4ES97, https://www.uniprot.org/uniprot/A0A5Q4ES97
job_A	AF-F4F0W3-F1-model_v4	15.5	45	38	0	1	45	3	47	0.580	53	77	65	MTTIIVRVDQKLHQVVRDVAKQENTSVSAYFARMVERRLELLIDE	IIRPNVRLSLRLGGLAKAHSAMNGISTAEYVGNLVYDDLKKRYPQ	546271	Selenomonas sputigena ATCC 35185	MKIIRPNVRLSLRLGGLAKAHSAMNGISTAEYVGNLVYDDLKKRYPQWMEDVPREEAYLPLNAKK	https://www.alphafold.ebi.ac.uk/entry/F4F0W3, https://www.uniprot.org/uniprot/F4F0W3
job_A	AF-A0A2P8DY66-F1-model_v4	10.2	78	45	10	1	72	1	59	0.579	57	77	77	MTTIIVR-VDQKLHQVVRDVAKQENTSVSAYFARMVERRLELLIDEEEAEIA-RKR--IAEFKADPEAG--FSWEQVK	MAQLLVRNLDESVKRRLHLRAARHNRSLEAEVRFILTEASASST-DD-P-VGR-LLAA----------VRE-----QR	648780	Haloactinopolyspora alba	MAQLLVRNLDESVKRRLHLRAARHNRSLEAEVRFILTEASASSTDDPVGRLLAAVREQRVEPNLPDDSFDHEGATFE	https://www.alphafold.ebi.ac.uk/entry/A0A2P8DY66, https://www.uniprot.org/uniprot/A0A2P8DY66
job_A	AF-A0A4Z0GQZ1-F1-model_v4	10.9	64	56	1	1	63	1	64	0.579	59	77	83	MTTIIVR-VDQKLHQVVRDVAKQENTSVSAYFARMVERRLELLIDEEEAEIARKRIAEFKADPE	MPGVTIHGLSKETLAALSMRASHNHMSQQEYLRRLIVLNLTQPEITDLLERMEETMKICAMTIR	1465501	Sporolactobacillus shoreae	MPGVTIHGLSKETLAALSMRASHNHMSQQEYLRRLIVLNLTQPEITDLLERMEETMKICAMTIRENTEVVGGLVKQEREGLLR	https://www.alphafold.ebi.ac.uk/entry/A0A4Z0GQZ1, https://www.uniprot.org/uniprot/A0A4Z0GQZ1
job_A	AF-A0A2T7X0K7-F1-model_v4	13.8	72	47	6	1	68	1	61	0.579	57	77	77	MTTIIVR-VDQKLHQVVRDVAKQENTSVSAYFARMVERRLELLIDEEEAE-IARKR--IAEFKADPEAGFSW	MPNVLIRDLDPGVHAVLAARAEAHGQSLQQYLTAELTRLAGQPTLGEL-FADL-ASRP---------PQPPI	2171975	Microbacterium sp. TPD7012	MPNVLIRDLDPGVHAVLAARAEAHGQSLQQYLTAELTRLAGQPTLGELFADLASRPPQPPIPASAIVSAIHDGRRAG	https://www.alphafold.ebi.ac.uk/entry/A0A2T7X0K7, https://www.uniprot.org/uniprot/A0A2T7X0K7
job_A	AF-A0A1J7B9P4-F1-model_v4	16.8	77	49	7	1	70	1	69	0.579	58	77	78	MTTIIVR-VDQKLHQVVRDVAKQENTSVSAYFARMVERRLELLIDEEEAEIARK-RIAEFKADPEAGF---S--WEQ	MATIQIRNLSESSYETMKRRAERAGQSLQEYMRALVEGEAAALTMDE-ALERTRELAKGS-----AITRDEIVE--A	1428644	Mangrovactinospora gilvigriseus	MATIQIRNLSESSYETMKRRAERAGQSLQEYMRALVEGEAAALTMDEALERTRELAKGSAITRDEIVEAVRADREARA	https://www.alphafold.ebi.ac.uk/entry/A0A1J7B9P4, https://www.uniprot.org/uniprot/A0A1J7B9P4
job_A	AF-A0A2N9LGW6-F1-model_v4	14.8	81	57	9	1	76	1	74	0.578	58	77	78	MTTIIVR-VDQKLHQVVRDVAKQENTSVSAYFARMVERRLELLIDEEEAEIARK-RI-AEFKADPEAGFSWEQVKQEL--G	MAQVLVRNLDEQVVTALRRKAELHGHSLEQELRVALTAAARLT-NEERLALVRRVRGL-TP--G-NVKQT--DSADLIRQD	1891238	Burkholderiales bacterium	MAQVLVRNLDEQVVTALRRKAELHGHSLEQELRVALTAAARLTNEERLALVRRVRGLTPGNVKQTDSADLIRQDRDTR	https://www.alphafold.ebi.ac.uk/entry/A0A2N9LGW6, https://www.uniprot.org/uniprot/A0A2N9LGW6
job_A	AF-A0A2S5G615-F1-model_v4	19.3	62	49	1	2	62	1	62	0.578	57	77	75	TTIIVR-VDQKLHQVVRDVAKQENTSVSAYFARMVERRLELLIDEEEAEIARKRIAEFKADP	MEILIRNVDPIAIKKLDEIAKKKNISRQLFLKAIIEKAAYEQIQSEKENRLEIIIERNIIAM	2082395	Jeotgalibacillus proteolyticus	MEILIRNVDPIAIKKLDEIAKKKNISRQLFLKAIIEKAAYEQIQSEKENRLEIIIERNIIAMEKMTNLIVELTEE	https://www.alphafold.ebi.ac.uk/entry/A0A2S5G615, https://www.uniprot.org/uniprot/A0A2S5G615
job_A	AF-A0A7W0UPJ8-F1-model_v4	25.7	66	41	7	1	63	2	62	0.577	58	77	80	MTTIIVR-VDQKLHQVVRDVAKQENTSVSAYFARMVERRLELLIDE-EEAE-IARKRIAEFKADPE	PKMIQVRNVPEELHNELRRRAKLRGQSLTEYIEEILEREVAR-PPAEEV-FARIRSR-EPV--DLG	1883427	Actinomycetia bacterium	MPKMIQVRNVPEELHNELRRRAKLRGQSLTEYIEEILEREVARPPAEEVFARIRSREPVDLGGLSAAEIIAEGYAERGRR	https://www.alphafold.ebi.ac.uk/entry/A0A7W0UPJ8, https://www.uniprot.org/uniprot/A0A7W0UPJ8
job_A	AF-A0A6B1E9L0-F1-model_v4	12.6	63	50	4	1	62	13	71	0.577	60	77	85	MTTIIVR-VDQKLHQVVRDVAKQENTSVSAYFARMVERRLELLIDEEEAEIARKRIAEFKADP	EVDMNIKDLDDDVARRLKEQAAAAGLSVQQYLRNELTRIASRRSPAE-LVSGREP--MS-RAE	2024894	Acidimicrobiaceae bacterium	MLTDFYRFGRTTEVDMNIKDLDDDVARRLKEQAAAAGLSVQQYLRNELTRIASRRSPAELVSGREPMSRAEFLAIRQRLRDMDAS	https://www.alphafold.ebi.ac.uk/entry/A0A6B1E9L0, https://www.uniprot.org/uniprot/A0A6B1E9L0
job_A	AF-A0A1M3FIY8-F1-model_v4	19	63	45	6	1	60	1	60	0.577	59	77	83	MTTIIVR-VDQKLHQVVRDVAKQENTSVSAYFARMVERRLELLIDEEEAE-IARK-RIAEFKA	MGTLQVRDVPDDVSRVLKERAAEAGQSLSEYVLALLRTQARRPTVEQW-LDRV-ASRE-PVDL	1895740	Cellulomonas sp. 73-92	MGTLQVRDVPDDVSRVLKERAAEAGQSLSEYVLALLRTQARRPTVEQWLDRVASREPVDLPPDAGADALRTAREERQRGLGLL	https://www.alphafold.ebi.ac.uk/entry/A0A1M3FIY8, https://www.uniprot.org/uniprot/A0A1M3FIY8
job_A	AF-A0A4V2YFU9-F1-model_v4	18.5	70	44	8	1	67	1	60	0.577	57	77	75	MTTIIVR-VDQKLHQVVRDVAKQENTSVSAYFARMVERRLELLIDE-EEAE-IARKRIAEFKADPEAGFS	MATLYIRDVPEPVAESLKKRAAEAGMSLSAYVARELADIAARPT-NAEI-VKRL-KAR--D-----RSQG	1848329	Nonomuraea diastatica	MATLYIRDVPEPVAESLKKRAAEAGMSLSAYVARELADIAARPTNAEIVKRLKARDRSQGPSTADILEAVAEGRR	https://www.alphafold.ebi.ac.uk/entry/A0A4V2YFU9, https://www.uniprot.org/uniprot/A0A4V2YFU9
job_A	AF-A0A7I7NKW7-F1-model_v4	9	66	50	3	3	67	1	57	0.575	55	77	72	TIIVR-VDQKLHQVVRDVAKQENTSVSAYFARMVERRLELLIDEEEAEIARKRIAEFKADPEAGFS	MVQIRNVPDELVHELKARAAAQRMSLSDFLLARLGEIAGE-PTLDDVLDRLASL--------PRRD	169765	Mycobacterium lacus	MVQIRNVPDELVHELKARAAAQRMSLSDFLLARLGEIAGEPTLDDVLDRLASLPRRDLGTNAAELVAEARSE	https://www.alphafold.ebi.ac.uk/entry/A0A7I7NKW7, https://www.uniprot.org/uniprot/A0A7I7NKW7
job_A	AF-A0A2S2CSH1-F1-model_v4	12.5	64	54	2	1	62	1	64	0.575	59	77	86	MTTIIVR-VDQKLHQVVRDVAKQENTSVSAYFARMVERRL-ELLIDEEEAEIARKRIAEFKADP	MGHLILKDLDDGLVQRLQSRAAAHGRSPEEELRAILQETLSSPVDGQSDFWNRMAARRARLSAI	2202148	Azospirillum thermophilum	MGHLILKDLDDGLVQRLQSRAAAHGRSPEEELRAILQETLSSPVDGQSDFWNRMAARRARLSAIPFPDSTALIREDRDRRAGLIPE	https://www.alphafold.ebi.ac.uk/entry/A0A2S2CSH1, https://www.uniprot.org/uniprot/A0A2S2CSH1
job_A	AF-D3CVZ7-F1-model_v4	15.4	71	47	8	1	63	8	73	0.575	61	77	89	MTTIIVR-VDQKLHQVVRDVAKQENTSVSAYFARMVERRLELLIDEEEAE-IARK--R----IAEFKADPE	TTNLTIRALPAHVRVTLTARAKARRQSLNAYLLDVLSREATTPTMDE-VLADI-DSARVTTG--LTT-DDA	102897	Frankia sp. EUN1f	MSEAEAITTNLTIRALPAHVRVTLTARAKARRQSLNAYLLDVLSREATTPTMDEVLADIDSARVTTGLTTDDAVAAVRTVRDTEEARWD	https://www.alphafold.ebi.ac.uk/entry/D3CVZ7, https://www.uniprot.org/uniprot/D3CVZ7
job_A	AF-A0A852UY00-F1-model_v4	15.3	78	55	8	1	73	1	72	0.574	57	77	76	MTTIIVR-VDQKLHQVVRDVAKQENTSVSAYFARMVERRLELLIDEEEAEIARKRI-AEFKADPEAGFS-WEQ--VKQ	MATIQIRNVPDEVYLTYKERAMRARQSLQEYLLSKLVSDAGRPSLEEILDRAAANAV-DT--FSAEDVIE-ELDR--G	1260955	Streptosporangium sandarakinum	MATIQIRNVPDEVYLTYKERAMRARQSLQEYLLSKLVSDAGRPSLEEILDRAAANAVDTFSAEDVIEELDRGRSRR	https://www.alphafold.ebi.ac.uk/entry/A0A852UY00, https://www.uniprot.org/uniprot/A0A852UY00
job_A	AF-A0A5C8AUT3-F1-model_v4	23	65	48	2	1	63	1	65	0.574	61	77	93	MTTIIVR-VDQKLHQVVRDVAKQENTSVSAYFARMVERRLELLIDEEEAEIARKRIAEFKADP-E	MADILVRDISESLKRELSDEAKRAGHSLSEEIKIQVRKGLNATRLENVAKAGSTLGQLRSAFAGF	1873897	Cupriavidus sp.	MADILVRDISESLKRELSDEAKRAGHSLSEEIKIQVRKGLNATRLENVAKAGSTLGQLRSAFAGFALSDAEHQDFMSATDEARRREAERRGSE	https://www.alphafold.ebi.ac.uk/entry/A0A5C8AUT3, https://www.uniprot.org/uniprot/A0A5C8AUT3
job_A	AF-A0A221W248-F1-model_v4	28.3	60	41	2	1	59	14	72	0.573	61	77	90	MTTIIVR-VDQKLHQVVRDVAKQENTSVSAYFARMVERRLELLIDEEEAEIARKRIAEFK	GKTVQIRDLDDEAYTVMRTRAAREHLSLSAYLRRQIESQANSLTMEELLAR-ADRRRAHG	1470176	Actinoalloteichus hoggarensis	MQRSATSQYPAYMGKTVQIRDLDDEAYTVMRTRAAREHLSLSAYLRRQIESQANSLTMEELLARADRRRAHGMGTTPEQITDGVRAARHD	https://www.alphafold.ebi.ac.uk/entry/A0A221W248, https://www.uniprot.org/uniprot/A0A221W248
job_A	AF-A0A7X1LNB3-F1-model_v4	11.4	61	54	0	1	61	62	122	0.573	68	77	122	MTTIIVRVDQKLHQVVRDVAKQENTSVSAYFARMVERRLELLIDEEEAEIARKRIAEFKAD	TKIMNIRFSPDTHKLLIARANREDKPAAALVNELITAILKQEELNEKTNHHFWQLIIVSRR	573	Klebsiella pneumoniae	MSKGGLLKYFTVDQVVEALKTGSATLYQIRQNQYVAASRGYTEREALLKPQLNFSTNGKRTTKIMNIRFSPDTHKLLIARANREDKPAAALVNELITAILKQEELNEKTNHHFWQLIIVSRR	https://www.alphafold.ebi.ac.uk/entry/A0A7X1LNB3, https://www.uniprot.org/uniprot/A0A7X1LNB3
job_A	AF-A0A2X3INS0-F1-model_v4	11.1	63	55	1	1	62	3	65	0.573	60	77	91	MTTIIVR-VDQKLHQVVRDVAKQENTSVSAYFARMVERRLELLIDEEEAEIARKRIAEFKADP	SSEIKIRGLSKDVIAKLDFIAKEKCISRNEFLKENLEKLSVLNEMKKFEADYKLTVDKILKVI	1502	Clostridium perfringens	MSSSEIKIRGLSKDVIAKLDFIAKEKCISRNEFLKENLEKLSVLNEMKKFEADYKLTVDKILKVININTLVLRALCEEFLIDIDSIVKEEF	https://www.alphafold.ebi.ac.uk/entry/A0A2X3INS0, https://www.uniprot.org/uniprot/A0A2X3INS0
job_A	AF-A0A7W1V6D3-F1-model_v4	12.3	65	51	6	2	63	1	62	0.572	58	77	81	TTIIVR-VDQKLHQVVRDVAKQENTSVSAYFARMVERRLELLIDEEEAE-IARK-RIAEFKADPE	MDVLIRNLPDEVHAELTRRAAANDMSLRAYLREVLSDHVAVPSMGE-WLQH-VRDLGPAH-ASGP	2015801	Propionibacteriales bacterium	MDVLIRNLPDEVHAELTRRAAANDMSLRAYLREVLSDHVAVPSMGEWLQHVRDLGPAHASGPTGPELIAAARTEDDERAGR	https://www.alphafold.ebi.ac.uk/entry/A0A7W1V6D3, https://www.uniprot.org/uniprot/A0A7W1V6D3
job_A	AF-A0A7V9KCV2-F1-model_v4	19.6	61	43	5	1	59	1	57	0.571	56	77	74	MTTIIVR-VDQKLHQVVRDVAKQENTSVSAYFARMVERRLELLI-DEEEAEIARKRIAEFK	MKMLQIRNVPDELHRALKERAAREGTTMSELVLRELPRLAHKPSP-EQ-VMSRIRDR--SR	1909295	Solirubrobacterales bacterium	MKMLQIRNVPDELHRALKERAAREGTTMSELVLRELPRLAHKPSPEQVMSRIRDRSRVEGPPAADLIASERDLR	https://www.alphafold.ebi.ac.uk/entry/A0A7V9KCV2, https://www.uniprot.org/uniprot/A0A7V9KCV2
job_A	AF-A0A831W578-F1-model_v4	12.7	94	47	13	1	75	1	78	0.571	58	77	80	MTTIIVR-VDQKLHQVVRDVAKQENTSVSAYFARMVERRLELLIDEEEA---EIA--RKRIAEFKA-DPE-A---------GFSWEQVKQE--L	MATLTLKNIPDDLYRRLKAAAKAHHRSVNSELIHCLEVLLR--PRP-ISPEE--RLER-LRRIR-PRIPQDAVSPEEIRQA---------IDEG	2268196	Methylothermaceae bacterium	MATLTLKNIPDDLYRRLKAAAKAHHRSVNSELIHCLEVLLRPRPISPEERLERLRRIRPRIPQDAVSPEEIRQAIDEGRP	https://www.alphafold.ebi.ac.uk/entry/A0A831W578, https://www.uniprot.org/uniprot/A0A831W578
job_A	AF-A0A524CJ72-F1-model_v4	16.1	62	45	5	1	59	1	58	0.571	53	77	64	MTTIIVRVDQKLHQVVRDVAKQENTSVSAYFARMVERRLELLIDEEEAEIARKR-IA--EFK	MSVLIRDIDKKIYAKFKAKAAELGLKIGEALTKAMEEWIHDNK-PLD-ENEFKRKINLA--A	2053489	Candidatus Lokiarchaeota archaeon	MSVLIRDIDKKIYAKFKAKAAELGLKIGEALTKAMEEWIHDNKPLDENEFKRKINLAAYRTIIS	https://www.alphafold.ebi.ac.uk/entry/A0A524CJ72, https://www.uniprot.org/uniprot/A0A524CJ72
job_A	AF-A0A419SQC5-F1-model_v4	16.1	62	51	1	2	62	1	62	0.571	58	77	83	TTIIVR-VDQKLHQVVRDVAKQENTSVSAYFARMVERRLELLIDEEEAEIARKRIAEFKADP	MNILIRDVHPATINKIDELAKQKGISRQEYLREHLEAFAVSDLHFNLMDRYEKQLEVNTMLL	66863	Ammoniphilus oxalaticus	MNILIRDVHPATINKIDELAKQKGISRQEYLREHLEAFAVSDLHFNLMDRYEKQLEVNTMLLEKNAKKMDEMIAVFTQLMFDE	https://www.alphafold.ebi.ac.uk/entry/A0A419SQC5, https://www.uniprot.org/uniprot/A0A419SQC5
job_A	AF-A0A4R4DK24-F1-model_v4	16	75	49	6	1	71	1	65	0.570	61	77	92	MTTIIVR-VDQKLHQVVRDVAKQENTSVSAYFARMVERRLELLIDEEEAEIARKRI-AEF--KADPEAGFSWEQV	MATLTVRNLDDDLVRALRIRAAEHGRSAEAEHREILRQALTNGRQ--PSPRASAAQR--LAE------FRRRTAE	2527868	Paracraurococcus sp. NE82	MATLTVRNLDDDLVRALRIRAAEHGRSAEAEHREILRQALTNGRQPSPRASAAQRLAEFRRRTAERGSAPALDLLRESREGRTEDLAGTSGA	https://www.alphafold.ebi.ac.uk/entry/A0A4R4DK24, https://www.uniprot.org/uniprot/A0A4R4DK24
job_A	AF-A0A7I7W5M5-F1-model_v4	19	63	44	5	4	63	1	59	0.570	57	77	80	IIVR-VDQKLHQVVRDVAKQENTSVSAYFARMVERRLELLIDE-EEAEIARKRIAE-FKADPE	MQIRNVPEAAHRELKARAAARGQSLNAYLLDMINREVGR--PSVTEVLERAAQRAERA--AGS	43348	Mycobacterium branderi	MQIRNVPEAAHRELKARAAARGQSLNAYLLDMINREVGRPSVTEVLERAAQRAERAAGSAVEVIDVARAERDEQLTRRRA	https://www.alphafold.ebi.ac.uk/entry/A0A7I7W5M5, https://www.uniprot.org/uniprot/A0A7I7W5M5
job_A	AF-A0A8B3RRU7-F1-model_v4	12.6	63	54	1	1	62	65	127	0.570	70	77	133	MTTIIVR-VDQKLHQVVRDVAKQENTSVSAYFARMVERRLELLIDEEEAEIARKRIAEFKADP	TMEQKIRNLPAKTIVTLDELAKQNGQSRESYIRDLLNHHVLSAEVEGLNMKYETLVQTMSQEW	1351	Enterococcus faecalis	MFYKDFWGHLKPNRTAVSTILWGQVSLMLLKNTPAFASQSRSFLSFLSKLNHFVLPSRSLKRRFTMEQKIRNLPAKTIVTLDELAKQNGQSRESYIRDLLNHHVLSAEVEGLNMKYETLVQTMSQEWITALNA	https://www.alphafold.ebi.ac.uk/entry/A0A8B3RRU7, https://www.uniprot.org/uniprot/A0A8B3RRU7
job_A	AF-A0A1G3M8W1-F1-model_v4	19.6	61	48	1	1	60	1	61	0.570	58	77	81	MTTIIVR-VDQKLHQVVRDVAKQENTSVSAYFARMVERRLELLIDEEEAEIARKRIAEFKA	MPSLQVRDLPEHLYRKLVEKAASEHRSIAQETVVLLEKALEMETEKKVARQELLERILKKP	1802178	Spirochaetes bacterium GWB1_66_5	MPSLQVRDLPEHLYRKLVEKAASEHRSIAQETVVLLEKALEMETEKKVARQELLERILKKPPADPKKIPDPVDLIREDRRR	https://www.alphafold.ebi.ac.uk/entry/A0A1G3M8W1, https://www.uniprot.org/uniprot/A0A1G3M8W1
job_A	AF-A0A0Q9RK29-F1-model_v4	16.6	78	49	11	1	70	1	70	0.570	56	77	77	MTTIIVR-VDQKLHQVVRDVAKQENTSVSAYFARMVERRLELLIDEEEAE-IARK-RIAEFKADPEAGF---S--WEQ	MATVQIRNLDDDAYAVLKRRAAASGRSLQEFLRLTLERQAAEPTVEE-ALAAA-RADL-AW--T-DVPPMADIVE--A	1736412	Nocardioides sp. Soil796	MATVQIRNLDDDAYAVLKRRAAASGRSLQEFLRLTLERQAAEPTVEEALAAARADLAWTDVPPMADIVEAQRADRRR	https://www.alphafold.ebi.ac.uk/entry/A0A0Q9RK29, https://www.uniprot.org/uniprot/A0A0Q9RK29
job_A	AF-A0A6L5G2H9-F1-model_v4	12.3	73	51	6	1	70	1	63	0.569	56	77	76	MTTIIVR-VDQKLHQVVRDVAKQENTSVSAYFARMVERRLELLIDEEEAEIARKR--IAEFKADPEAGFSWEQ	MAQVIIRNLDESVVAALKTRAAAHGHSLGQELRLVLRQATR-PPRKEVARTAA-AIR---Q-----MTPGPVS	1883427	Actinomycetia bacterium	MAQVIIRNLDESVVAALKTRAAAHGHSLGQELRLVLRQATRPPRKEVARTAAAIRQMTPGPVSVDLEALIREDRDR	https://www.alphafold.ebi.ac.uk/entry/A0A6L5G2H9, https://www.uniprot.org/uniprot/A0A6L5G2H9
job_A	AF-A0A0T7C0Q9-F1-model_v4	8.8	68	60	2	1	66	9	76	0.569	60	77	91	MTTIIVR-VDQKLHQVVRDVAKQ-ENTSVSAYFARMVERRLELLIDEEEAEIARKRIAEFKADPEAGF	LGNIKVRNLEPWVVPALSHQATEAGYKTLEGFVRQLLQAQALRPQNDFAKEVQQHLDAMQQKYGLLPD	1337936	Calothrix sp. 336/3	MQTVDNINLGNIKVRNLEPWVVPALSHQATEAGYKTLEGFVRQLLQAQALRPQNDFAKEVQQHLDAMQQKYGLLPDGFTDGLVRDIRDEKE	https://www.alphafold.ebi.ac.uk/entry/A0A0T7C0Q9, https://www.uniprot.org/uniprot/A0A0T7C0Q9
job_A	AF-A0A7K2E5X2-F1-model_v4	18.9	79	45	14	1	70	1	69	0.569	56	77	76	MTTIIVR-VDQKLHQVVRDVAKQENTSVSAYFARMVERRLELLIDE-EEAE-IA--RKR-IAEFKADPEA-GFS--WEQ	MTSIQVKNVPSDVHQTFRARAVGSGQSLQEYLLQLLCEQARTPT-LEEV-LERAAG--RA--GG--NFSAA-EAVA-AV	2024894	Acidimicrobiaceae bacterium	MTSIQVKNVPSDVHQTFRARAVGSGQSLQEYLLQLLCEQARTPTLEEVLERAAGRAGGNFSAAEAVAAVRAERDAR	https://www.alphafold.ebi.ac.uk/entry/A0A7K2E5X2, https://www.uniprot.org/uniprot/A0A7K2E5X2
job_A	AF-A0A6P0JN01-F1-model_v4	15	40	34	0	1	40	15	54	0.568	47	77	54	MTTIIVRVDQKLHQVVRDVAKQENTSVSAYFARMVERRLE	KGSVNIRPGTNLHRRAAYAAIEQGINLNQLVTEALEQYLR	2607838	Moorena sp. SIO4A5	MFGQLKGIEPEKPFKGSVNIRPGTNLHRRAAYAAIEQGINLNQLVTEALEQYLR	https://www.alphafold.ebi.ac.uk/entry/A0A6P0JN01, https://www.uniprot.org/uniprot/A0A6P0JN01
job_A	AF-A0A7J9WZP4-F1-model_v4	17.1	64	44	9	3	62	1	59	0.568	56	77	76	TIIVR-VDQKLHQVVRDVAKQENTSVSAYFARMVERRLELLIDE-EEAE-IARK-RIAEFKADP	MLQVRNIPERLHRELRRRARARGQTLTDYVQEVLEREVAR-PPAEE-VFDR-IESR-SPV-DLD	1883427	Actinomycetia bacterium	MLQVRNIPERLHRELRRRARARGQTLTDYVQEVLEREVARPPAEEVFDRIESRSPVDLDIRVAEIIRQERSEREAS	https://www.alphafold.ebi.ac.uk/entry/A0A7J9WZP4, https://www.uniprot.org/uniprot/A0A7J9WZP4
job_A	AF-A0A5C8JGU6-F1-model_v4	23	52	39	1	2	52	1	52	0.568	58	77	82	TTIIVR-VDQKLHQVVRDVAKQENTSVSAYFARMVERRLELLIDEEEAEIAR	MEIKIRNVDEQTASLVNKVAKKKSLSREEYLRQLLEKETALYSRSITLDDQS	2603289	Lactococcus sp. dk310	MEIKIRNVDEQTASLVNKVAKKKSLSREEYLRQLLEKETALYSRSITLDDQSKVREHLAFQMKRNNYLLEETLEVLEELTDE	https://www.alphafold.ebi.ac.uk/entry/A0A5C8JGU6, https://www.uniprot.org/uniprot/A0A5C8JGU6
job_A	AF-A0A256KM59-F1-model_v4	6.4	109	56	2	1	71	2	102	0.568	66	77	117	MTTIIVRVDQKLHQVVRDVAKQENTSVSAYFARMVERRLELLIDEEEAEIARKRIAEFKADP--------------------------------------EAGFSWEQV	PTKISGYIADELADLIDEMADHHDVPRSRVLELLLREGVNNRHQRIRMEQIDIKVERLLVDLGVNPNGGLREEVRERSEEVGNMPLPEGTTGVDLVTPHP--------Y	337243	Halorubrum ezzemoulense	MPTKISGYIADELADLIDEMADHHDVPRSRVLELLLREGVNNRHQRIRMEQIDIKVERLLVDLGVNPNGGLREEVRERSEEVGNMPLPEGTTGVDLVTPHPYFGGEGWYYGDEDDNQ	https://www.alphafold.ebi.ac.uk/entry/A0A256KM59, https://www.uniprot.org/uniprot/A0A256KM59
job_A	AF-A0A7W1K8Y4-F1-model_v4	16.6	54	37	5	1	52	1	48	0.568	52	77	65	MTTIIVR-VDQKLHQVVRDVAKQENTSVSAYFARMVERRLELLIDEEEAE-IAR	MPDILIRDVPAEDLARIDAHAARLGLSRTEYLRRRLHQDAAR--PA--ALV--T	1909295	Solirubrobacterales bacterium	MPDILIRDVPAEDLARIDAHAARLGLSRTEYLRRRLHQDAARPAALVTADDLRAFSARFGDLDDP	https://www.alphafold.ebi.ac.uk/entry/A0A7W1K8Y4, https://www.uniprot.org/uniprot/A0A7W1K8Y4
job_A	AF-A0A7U4E3M9-F1-model_v4	17	47	39	0	1	47	9	55	0.568	55	77	72	MTTIIVRVDQKLHQVVRDVAKQENTSVSAYFARMVERRLELLIDEEE	TVSINLEMSAETNQGVTLAAKAAKRSKHIEAALRLEDHVGVRLENGK	693970	Shewanella baltica OS117	MSQTKKKTTVSINLEMSAETNQGVTLAAKAAKRSKHIEAALRLEDHVGVRLENGKYPTLRPFFKQQVFAVLL	https://www.alphafold.ebi.ac.uk/entry/A0A7U4E3M9, https://www.uniprot.org/uniprot/A0A7U4E3M9
job_A	AF-A0A6L5G618-F1-model_v4	17.9	67	49	5	1	63	1	65	0.568	56	77	76	MTTIIVR-VDQKLHQVVRDVAKQENTSVSAYFARMVERRLELLIDEEEA-EIA--RKRIAEFKADPE	MKNIQVKNVSDEVHRVWKTRAAAAGMSLQEYLHRKLTEEAQRPTTAELFERIEHR-GGP-KLDHEEI	2656774	Glycomyces albidus	MKNIQVKNVSDEVHRVWKTRAAAAGMSLQEYLHRKLTEEAQRPTTAELFERIEHRGGPKLDHEEIVQMIREDRDSR	https://www.alphafold.ebi.ac.uk/entry/A0A6L5G618, https://www.uniprot.org/uniprot/A0A6L5G618
job_A	AF-A0A329P596-F1-model_v4	9.4	85	46	5	1	76	1	63	0.567	55	77	72	MTTIIVR-VDQKLHQVVRDVAKQENTSVSAYFARMVERRLELLIDEEE--------AEIARKRIAEFKADPEAGFSWEQVKQELG	MPAVTIRNLPEETHRALKVRAAQHGRSAEAEMRDILETAVRPA-TR-LRLGTALAE--------------------ASRRIGLTN	1376	Aerococcus urinae	MPAVTIRNLPEETHRALKVRAAQHGRSAEAEMRDILETAVRPATRLRLGTALAEASRRIGLTNEDVEALEQT	https://www.alphafold.ebi.ac.uk/entry/A0A329P596, https://www.uniprot.org/uniprot/A0A329P596
job_A	AF-A0A2N3XXD1-F1-model_v4	22.7	66	45	6	1	63	1	63	0.567	56	77	78	MTTIIVR-VDQKLHQVVRDVAKQENTSVSAYFARMVERRLELLIDEEEAE-IARK-RIAEFKADPE	MATIQIRDIPEEAYETIRNRARSAGMSLHAYMRDEVVRMASRRTKEE-ALAA-VEAALAHD-RGTG	60894	Saccharopolyspora spinosa	MATIQIRDIPEEAYETIRNRARSAGMSLHAYMRDEVVRMASRRTKEEALAAVEAALAHDRGTGVTVESILAAKDADRR	https://www.alphafold.ebi.ac.uk/entry/A0A2N3XXD1, https://www.uniprot.org/uniprot/A0A2N3XXD1
job_A	AF-A0A0F0HHJ1-F1-model_v4	13	69	49	9	1	63	1	64	0.566	56	77	76	MTTIIVR-VDQKLHQVVRDVAKQENTSVSAYFARMVERRLELLIDE-EEAE-IAR-KRIAEFKADP--E	MAALTIRDVPDEQIQTLKVRAAQAGKSLQGFMQDLIAREASRPT-MAEM-MERLNRET--TA-DVSTAD	1427391	Saccharothrix sp. ST-888	MAALTIRDVPDEQIQTLKVRAAQAGKSLQGFMQDLIAREASRPTMAEMMERLNRETTADVSTADVLAAIDEGRVGR	https://www.alphafold.ebi.ac.uk/entry/A0A0F0HHJ1, https://www.uniprot.org/uniprot/A0A0F0HHJ1
job_A	AF-A0A538FV57-F1-model_v4	17.9	67	48	5	1	64	13	75	0.566	60	77	91	MTTIIVR-VDQKLHQVVRDVAKQENTSVSAYFARMVERRLELLIDEEEAEIARKRIAEFKAD--PEA	VGTLYVRDVPEQTLRLLRARARSNGRSVNSEVLEILDEVTGR-ED-AELIAQRLEALAARIGLP--A	1883427	Actinomycetia bacterium	MVPCLHSASIDGVGTLYVRDVPEQTLRLLRARARSNGRSVNSEVLEILDEVTGREDAELIAQRLEALAARIGLPADAPRVEDLIREDRESH	https://www.alphafold.ebi.ac.uk/entry/A0A538FV57, https://www.uniprot.org/uniprot/A0A538FV57
job_A	AF-A0A839XQW8-F1-model_v4	15.1	79	48	10	1	67	1	72	0.566	57	77	79	MTTIIVR-VDQKLHQVVRDVAKQENTSVSAYFARMVERRLELLIDE-EEAE-IAR-KR-----IAEFKADPE---AGFS	MTTIQVKDVPDEVADVFRRRAAEAGQSLQAYMRQYLIEAARERA-KAD-YVRAVEENLAACAT--PGATAGSIDE---V	577680	Prauserella sediminis	MTTIQVKDVPDEVADVFRRRAAEAGQSLQAYMRQYLIEAARERAKADYVRAVEENLAACATPGATAGSIDEVLREARGE	https://www.alphafold.ebi.ac.uk/entry/A0A839XQW8, https://www.uniprot.org/uniprot/A0A839XQW8
job_A	AF-A0A849A8X7-F1-model_v4	13.7	80	50	12	1	70	1	71	0.566	56	77	76	MTTIIVR-VDQKLHQVVRDVAKQENTSVSAYFARMVERRLELLID-EEE-AEI----ARKR-IAEFKADPEAG-FSW-EQ	MATIQIKNVPEETHRRLRARAAAAHQSLQEYLRGRLIDEAAQPSMDEVLD-RIESGP---GT--RL--SFADAVAAVS-A	1656892	Nakamurella aerolata	MATIQIKNVPEETHRRLRARAAAAHQSLQEYLRGRLIDEAAQPSMDEVLDRIESGPGTRLSFADAVAAVSAERAGR	https://www.alphafold.ebi.ac.uk/entry/A0A849A8X7, https://www.uniprot.org/uniprot/A0A849A8X7
job_A	AF-A0A6G0ZS56-F1-model_v4	13.5	59	50	1	1	59	4	61	0.566	66	77	115	MTTIIVRVDQKLHQVVRDVAKQENTSVSAYFARMVERRLELLIDEEEAEIARKRIAEFK	THPISIYADPATKAQLQAWAGERRMNLSDYCMHLIAKGLAADEMTKGVERLREAYT-AP	2497473	Andreprevotia sp. IGB-42	MRRTHPISIYADPATKAQLQAWAGERRMNLSDYCMHLIAKGLAADEMTKGVERLREAYTAPALDAVLRELLAIRYVVEHHAKGDIRFPATLGSDANTYADKALGTRQTPRKEIQP	https://www.alphafold.ebi.ac.uk/entry/A0A6G0ZS56, https://www.uniprot.org/uniprot/A0A6G0ZS56
job_A	AF-A0A2V9U7T6-F1-model_v4	17.4	63	51	1	1	62	1	63	0.565	58	77	83	MTTIIVR-VDQKLHQVVRDVAKQENTSVSAYFARMVERRLELLIDEEEAEIARKRIAEFKADP	MATLYVENVPDDLYEALRQRARSHRKSIAAEVVSLLEQNIPTAAELKRRRKAFEELKRIRSAS	1978231	Acidobacteria bacterium	MATLYVENVPDDLYEALRQRARSHRKSIAAEVVSLLEQNIPTAAELKRRRKAFEELKRIRSASPSGSGPFPTAEEMIREDRER	https://www.alphafold.ebi.ac.uk/entry/A0A2V9U7T6, https://www.uniprot.org/uniprot/A0A2V9U7T6
job_A	AF-A0A7V3W3V2-F1-model_v4	17.1	64	44	7	1	59	1	60	0.564	57	77	79	MTTIIVR-VDQKLHQVVRDVAKQENTSVSAYFARMVERRLELLIDEEEAEIA-RK-RI--AEFK	MAQLLVRKLDEKVVKKLKARARLHHRSLQAELKLILSEIAESGAV-D-AKNSLKELMRLR--RK	2026735	Deltaproteobacteria bacterium	MAQLLVRKLDEKVVKKLKARARLHHRSLQAELKLILSEIAESGAVDAKNSLKELMRLRRKLRGRRFPETLRVLREERER	https://www.alphafold.ebi.ac.uk/entry/A0A7V3W3V2, https://www.uniprot.org/uniprot/A0A7V3W3V2
job_A	AF-A0A6J4FJ86-F1-model_v4	11.7	68	49	8	1	63	1	62	0.564	56	77	76	MTTIIVR-VDQKLHQVVRDVAKQENTSVSAYFARMVERRLELLID--EEE-AEIA-RKRIAEFKADPE	MGSVLIRNLDDVVINQFRTKAGLNNRSLEAELREALAAQA--PLSPVQKLAL-LDRV--RI-RLPEGA	2681466	Magnetospirillum sp. LM-5	MGSVLIRNLDDVVINQFRTKAGLNNRSLEAELREALAAQAPLSPVQKLALLDRVRIRLPEGAPDSADLIREDRDRR	https://www.alphafold.ebi.ac.uk/entry/A0A6J4FJ86, https://www.uniprot.org/uniprot/A0A6J4FJ86
job_A	AF-A0A426V1H6-F1-model_v4	21.5	65	46	5	1	62	2	64	0.563	55	77	75	MTTIIVR-VDQKLHQVVRDVAKQENTSVSAYFARMVERRLELLIDEEEAE-IARKRIAEFKAD-P	TKAVQIRDIPDESLDVIRVRAAAEGMSLQAYLRRMVVEAAASPTVAE-VLARASRR-TSGVSMAD	2493553	Glycomyces terrestris	MTKAVQIRDIPDESLDVIRVRAAAEGMSLQAYLRRMVVEAAASPTVAEVLARASRRTSGVSMADIVAATREGRDL	https://www.alphafold.ebi.ac.uk/entry/A0A426V1H6, https://www.uniprot.org/uniprot/A0A426V1H6
job_A	AF-A0A257SPN0-F1-model_v4	14.2	63	49	3	4	66	1	58	0.563	57	77	81	IIVRVDQKLHQVVRDVAKQENTSVSAYFARMVERRLELLIDEEEAEIARKRIAEFKADPEAGF	MELRATKDEKRLLAQAAAYERLDVTSFIMRNVLPTARDVVDRAER-IV--LS--ERDTARVLE	1970504	Chromatiales bacterium 21-64-14	MELRATKDEKRLLAQAAAYERLDVTSFIMRNVLPTARDVVDRAERIVLSERDTARVLELLENPPKPTPALVAAARRRVART	https://www.alphafold.ebi.ac.uk/entry/A0A257SPN0, https://www.uniprot.org/uniprot/A0A257SPN0
job_A	AF-A0A2V7D586-F1-model_v4	7.5	66	54	6	1	64	1	61	0.563	57	77	80	MTTIIVR-VDQKLHQVVRDVAKQENTSVSAYFARMVERRLELLIDEEEAE-IARKRIAEFKADPEA	MANLTIKNVPGPVLRRLKARAATHRRSLNLEVIACLEALVQ-P--A-PVNT-DALLARVREVRQTP	2053607	Candidatus Rokubacteria bacterium	MANLTIKNVPGPVLRRLKARAATHRRSLNLEVIACLEALVQPAPVNTDALLARVREVRQTPKRLKLTDRVLNRLKTAGRA	https://www.alphafold.ebi.ac.uk/entry/A0A2V7D586, https://www.uniprot.org/uniprot/A0A2V7D586
job_A	AF-A0A3N5ALU9-F1-model_v4	19.5	41	31	1	3	43	1	39	0.562	45	77	51	TIIVRVDQKLHQVVRDVAKQENTSVSAYFARMVERRLELLI	MCSVCLPDDEHALVATAARAVGVTVAGFFARATHKAV--SG	2485154	Streptomyces sp. Ag109_G2-6	MCSVCLPDDEHALVATAARAVGVTVAGFFARATHKAVSGLRIALQMYCHHT	https://www.alphafold.ebi.ac.uk/entry/A0A3N5ALU9, https://www.uniprot.org/uniprot/A0A3N5ALU9
job_A	AF-A0A257ER24-F1-model_v4	10.3	87	56	11	1	77	1	75	0.562	58	77	84	MTTIIVR-VDQKLHQVVRDVAKQENTSVSAYFARMVERRLELLIDEEEAEIARKRIAE--FKADPEA--GF----SWEQVKQ-ELGL	MGQILIRNLDDSVIATLKRRAEAAGRSMEAEAREALARATQMT-GAEKVAMMQAIR-AAN------EKL-KVPGREQTE-GWV--LI	2015572	Alphaproteobacteria bacterium PA4	MGQILIRNLDDSVIATLKRRAEAAGRSMEAEAREALARATQMTGAEKVAMMQAIRAANEKLKVPGREQTEGWVLIREDRDADDR	https://www.alphafold.ebi.ac.uk/entry/A0A257ER24, https://www.uniprot.org/uniprot/A0A257ER24
job_A	AF-A0A524DWF6-F1-model_v4	10.4	105	62	7	1	77	1	101	0.562	66	77	125	MTTIIVRVDQKLHQVVRDVAKQENTSVSAYFARMVERRLELLIDEEEAE--I----------------------A--RKRIAEFKADP--EAGFSWEQVKQELGL	MTQINFRVNNDEKLVLQALAEFKGVSVAEFAKQVVLKDIGAVRIDLAFKLLSEGKISRKRAWVLSGLTYHEFMLEWAERHAEELG-LVKS--DLISKTDYS-DMI	2053489	Candidatus Lokiarchaeota archaeon	MTQINFRVNNDEKLVLQALAEFKGVSVAEFAKQVVLKDIGAVRIDLAFKLLSEGKISRKRAWVLSGLTYHEFMLEWAERHAEELGLVKSDLISKTDYSDMIKFWELHHRYRKKNLKHWKKQLQLL	https://www.alphafold.ebi.ac.uk/entry/A0A524DWF6, https://www.uniprot.org/uniprot/A0A524DWF6
job_A	AF-A0A2T3GFV2-F1-model_v4	14.7	68	50	7	1	65	13	75	0.561	65	77	111	MTTIIVR-VDQKLHQVVRDVAKQENTSVSAYFARMVERRLELLIDEEEAEIARKRIAE-FKAD-PEAG	TNTLTIRRLSDECVATLKQAAKDNNRSMEAEVRSILEEFTTEWLAHQVTTSS-DL-VEEM--ER-LLG	762209	Bifidobacterium callitrichos	MTTAATQPKPGRTNTLTIRRLSDECVATLKQAAKDNNRSMEAEVRSILEEFTTEWLAHQVTTSSDLVEEMERLLGGEGLDGDEQLCPPRNTYDHGPRPVDFGDAGDQEDVR	https://www.alphafold.ebi.ac.uk/entry/A0A2T3GFV2, https://www.uniprot.org/uniprot/A0A2T3GFV2
job_A	AF-A0A7K0K0Y5-F1-model_v4	13.5	74	47	12	1	70	1	61	0.561	56	77	79	MTTIIVR-VDQKLHQVVRDVAKQENTSVSAYFARMVERRLELLIDEEEAEIARKRIA-EFKADP--EAGFSWEQ	MATITVRQLDDEVVDQLKLRAASNRRSMEAEVREILSEATK--P-K-QEE-KN-LLQL-L---DEA--LHG-FE	2652278	Mobiluncus porci	MATITVRQLDDEVVDQLKLRAASNRRSMEAEVREILSEATKPKQEEKNLLQLLDEALHGFEGIDLTEQRSENLRWAEFQ	https://www.alphafold.ebi.ac.uk/entry/A0A7K0K0Y5, https://www.uniprot.org/uniprot/A0A7K0K0Y5
job_A	AF-A0A7Z8R397-F1-model_v4	15.5	45	36	2	1	44	1	44	0.561	49	77	60	MTTIIVR-VDQKLHQVVRDVAKQENTSVSAYFARMVERRLELLID	MPALTIKNIPADLYKELKHVSEQHHRSINSEVIVCLKERLFP-KK	1916062	Methylococcaceae bacterium HT2	MPALTIKNIPADLYKELKHVSEQHHRSINSEVIVCLKERLFPKKISPEDRLENIQALRSQ	https://www.alphafold.ebi.ac.uk/entry/A0A7Z8R397, https://www.uniprot.org/uniprot/A0A7Z8R397
job_A	AF-B5GAY3-F1-model_v4	19.3	62	50	0	1	62	1	62	0.561	63	77	105	MTTIIVRVDQKLHQVVRDVAKQENTSVSAYFARMVERRLELLIDEEEAEIARKRIAEFKADP	MPSLNVSFTEEELEGVRAAAAAEGKSLKQYLHDLGVREHQRKQFVSGALDWGDRLREEFDAA	465543	Streptomyces sp. SPB074	MPSLNVSFTEEELEGVRAAAAAEGKSLKQYLHDLGVREHQRKQFVSGALDWGDRLREEFDAAFPTEIPPRRRAPGHGGGQAHGRGHGGGHSGGHGGGHGGGKSVA	https://www.alphafold.ebi.ac.uk/entry/B5GAY3, https://www.uniprot.org/uniprot/B5GAY3
job_A	AF-A0A1L3ZAD7-F1-model_v4	7.8	64	56	3	2	62	4	67	0.561	60	77	92	T-TIIVRVDQKLHQVVRDVAKQENTSVSAYFARMVERRLELLIDEEEAEIARKRIAEFKA-D-P	PKTQPLEIDPHLQARLGVLAEKQGASLADFAESVLRSYADEAERQISEQAEDEGRWQRYLETGA	384	Rhizobium leguminosarum	MRPPKTQPLEIDPHLQARLGVLAEKQGASLADFAESVLRSYADEAERQISEQAEDEGRWQRYLETGASVPFETVRARLRGFAAEAARKADPQ	https://www.alphafold.ebi.ac.uk/entry/A0A1L3ZAD7, https://www.uniprot.org/uniprot/A0A1L3ZAD7
job_A	AF-A0A7G7VSK7-F1-model_v4	19.6	61	45	2	1	59	1	59	0.561	64	77	109	MTTIIVRVDQKLHQVVRDVAKQENTSVSAYFARMVERRLELLIDEEEAEIARKRIA--EFK	MSDLIVKIPDSLYKQVAELAARESISVDQLVAIAFSAQVSPWMTQDYVVEPAKRGNWE--Q	2760438	Limnospira indica BM01	MSDLIVKIPDSLYKQVAELAARESISVDQLVAIAFSAQVSPWMTQDYVVEPAKRGNWEQFKQVLSKVPLVPPEEVVVRFLKWRSLHCQLEMRSQLSRIPNCYNRQGKPI	https://www.alphafold.ebi.ac.uk/entry/A0A7G7VSK7, https://www.uniprot.org/uniprot/A0A7G7VSK7
job_A	AF-A0A1B8PWF5-F1-model_v4	5.7	70	48	9	4	65	1	60	0.561	54	77	71	IIVRVDQKLHQVVRDVAKQENTSVSAYFARMVERRLELLIDEEEA--EIA---RKRI---AEFKADPEAG	MILDIPPIIEQNIAIQAQKQGMSANEWAISILQKASNPD-EM-LLAD--FIKN---KQLN--SFQG-NPT	477	Moraxella lacunata	MILDIPPIIEQNIAIQAQKQGMSANEWAISILQKASNPDEMLLADFIKNKQLNSFQGNPTDIQKAMRDEWQ	https://www.alphafold.ebi.ac.uk/entry/A0A1B8PWF5, https://www.uniprot.org/uniprot/A0A1B8PWF5
job_A	AF-A0A5B0BGJ3-F1-model_v4	9.2	65	58	1	1	65	39	102	0.560	69	77	133	MTTIIVRVDQKLHQVVRDVAKQENTSVSAYFARMVERRLELLIDEEEAEIARKRIAEFKADPEAG	KVLLNLVLPRTTCAAVREAAATRRQTPADFLGRTVVAALARRERDRNQQLIGQLESLLVHH-APE	1828112	Streptomyces apricus	MAVRRAKSPGSALRSLRRDLDRLLPIDVLTSHYPDHSGKVLLNLVLPRTTCAAVREAAATRRQTPADFLGRTVVAALARRERDRNQQLIGQLESLLVHHAPEEVLACAAGVLLHSRRQVSLHLYDADSSRKVL	https://www.alphafold.ebi.ac.uk/entry/A0A5B0BGJ3, https://www.uniprot.org/uniprot/A0A5B0BGJ3
job_A	AF-A0A2N4Y8Y9-F1-model_v4	13.1	61	52	1	1	60	2	62	0.560	59	77	91	MTTI-IVRVDQKLHQVVRDVAKQENTSVSAYFARMVERRLELLIDEEEAEIARKRIAEFKA	SGQLERIALSHETISRLRSSAAQSQRDERELLEEAVVEYLDRHEMELAAVEKGMALASADG	2067451	Rhizobium sp. TH135	MSGQLERIALSHETISRLRSSAAQSQRDERELLEEAVVEYLDRHEMELAAVEKGMALASADGLISHDAMKGWLQSWGTTEEVQAPDADLSR	https://www.alphafold.ebi.ac.uk/entry/A0A2N4Y8Y9, https://www.uniprot.org/uniprot/A0A2N4Y8Y9
job_A	AF-A0A315ZPM7-F1-model_v4	26.1	65	41	7	1	60	1	63	0.559	56	77	78	MTTIIVR-VDQKLHQVVRDVAKQENTSVSAYFARMVERRLELLIDEEEAE-IARK-RIA-E-FKA	MATIQIRDVPEEAYEVLRSRARTSGRSIQAYMLEEVVRLASRPSKAE-HLAA-IEARIARGEVEP	317664	Quadrisphaera granulorum	MATIQIRDVPEEAYEVLRSRARTSGRSIQAYMLEEVVRLASRPSKAEHLAAIEARIARGEVEPMTPAEAVELVHAARR	https://www.alphafold.ebi.ac.uk/entry/A0A315ZPM7, https://www.uniprot.org/uniprot/A0A315ZPM7
job_A	AF-G2H1W2-F1-model_v4	6.1	98	60	5	2	71	1	94	0.559	64	77	111	TTIIVRVDQKLHQVVRDVAKQENTSVSAYFARMVERRLELLIDEEEAEIARKRIAEFKA--DPE-----------------------AGFSW---EQV	MATSIKLDDDLKSRIHHLADRQRRSAHWIMREAIRDYVEREEKHENFKQEALGSWAIYQKTGRHLSGDEVRVWLQTWVPIRNRDTPV--PQIIIT--E	1005043	Candidatus Regiella insecticola 5.15	MATSIKLDDDLKSRIHHLADRQRRSAHWIMREAIRDYVEREEKHENFKQEALGSWAIYQKTGRHLSGDEVRVWLQTWVPIRNRDTPVPQIIITEGAAQGFGALSAFFGRKN	https://www.alphafold.ebi.ac.uk/entry/G2H1W2, https://www.uniprot.org/uniprot/G2H1W2
job_A	AF-A0A7Y4QLZ4-F1-model_v4	19	63	46	4	1	62	1	59	0.558	57	77	83	MTTIIVR-VDQKLHQVVRDVAKQENTSVSAYFARMVERRLELLIDEEEAEIARKRIAEFKADP	MSAITIRNLPEKVLERLGEVARANHRDSEAHVRFLIEREVAA-APADTCGELAERIW-AE--P	2026799	Verrucomicrobia bacterium	MSAITIRNLPEKVLERLGEVARANHRDSEAHVRFLIEREVAAAPADTCGELAERIWAEPAPDVDVKAVDSYLAARGRRSNRPA	https://www.alphafold.ebi.ac.uk/entry/A0A7Y4QLZ4, https://www.uniprot.org/uniprot/A0A7Y4QLZ4
job_A	AF-B3QET1-F1-model_v4	10.7	65	48	7	1	60	1	60	0.558	55	77	75	MTTIIVR-VDQKLHQVVRDVAKQENTSVSAYFARMVERRLELLID--EE-EAEIARKRIA-EFKA	MAEVVIPDVAEETIAIYRERARLHGRSLEEELRDLLESHR--PFSRAERAALSRRFL-SEY--PD	395960	Rhodopseudomonas palustris TIE-1	MAEVVIPDVAEETIAIYRERARLHGRSLEEELRDLLESHRPFSRAERAALSRRFLSEYPDVQPLLTAEERREGLM	https://www.alphafold.ebi.ac.uk/entry/B3QET1, https://www.uniprot.org/uniprot/B3QET1
job_A	AF-A0A7M1SVX9-F1-model_v4	19.6	61	45	4	1	59	6	64	0.558	59	77	89	MTTIIVR-VDQKLHQVVRDVAKQENTSVSAYFARMVERRLELLIDEEEAE-IARKRIAEFK	RGCGVIHDLPDELHAALRQRARSEGMTMSDYVSKVLERDLSRPTVAE-WVARQRGGPT-RE	2779775	Ruania alkalisoli	MSSGTRGCGVIHDLPDELHAALRQRARSEGMTMSDYVSKVLERDLSRPTVAEWVARQRGGPTRENDVMSALGAVRERALVADVEIRLIT	https://www.alphafold.ebi.ac.uk/entry/A0A7M1SVX9, https://www.uniprot.org/uniprot/A0A7M1SVX9
job_A	AF-A0A1Y1Q8Q2-F1-model_v4	15.6	51	42	1	1	51	7	56	0.557	55	77	76	MTTIIVRVDQKLHQVVRDVAKQENTSVSAYFARMVERRLELLIDEEEAEIA	TTQFTTRINSRNLRAIKNEAKRRGQSYNEFMNDIVTLGLIAYVARKK-GVA	525917	Thiothrix lacustris	MTTHTETTQFTTRINSRNLRAIKNEAKRRGQSYNEFMNDIVTLGLIAYVARKKGVASTTPALTERINNETFGEQKC	https://www.alphafold.ebi.ac.uk/entry/A0A1Y1Q8Q2, https://www.uniprot.org/uniprot/A0A1Y1Q8Q2
job_A	AF-A0A0S4QDN5-F1-model_v4	19.4	67	43	8	1	61	7	68	0.557	56	77	81	MTTIIVR-VDQKLHQVVRDVAKQENTSVSAYFARMVERRLELLIDE--EEAE-IARK--RIAEFKAD	GGIIQVRDVDPTTLEVLRERARSLGQSLSGYLRDLMDADAAT--ETNAE-VIARI-ARDRE-PVGLT	795642	Frankia irregularis	MSESADGGIIQVRDVDPTTLEVLRERARSLGQSLSGYLRDLMDADAATETNAEVIARIARDREPVGLTMDDILAARDEGRR	https://www.alphafold.ebi.ac.uk/entry/A0A0S4QDN5, https://www.uniprot.org/uniprot/A0A0S4QDN5
job_A	AF-A0A499USD2-F1-model_v4	12.8	70	53	7	1	67	15	79	0.557	59	77	90	MTTIIVR-VDQKLHQVVRDVAKQENTSVSAYFARMVERRLELLIDEEEAEIARK-RIAEFKADPEA-GFS	MTALTIRDVPDDTLATLKARAARAGKSLQAYALDVLVGEASRPTLAE-VAARAEAEA-SA--SLSTS-DV	68175	Streptomyces antimycoticus	MQLHYACRAAKMQLMTALTIRDVPDDTLATLKARAARAGKSLQAYALDVLVGEASRPTLAEVAARAEAEASASLSTSDVLAAIHDARAGR	https://www.alphafold.ebi.ac.uk/entry/A0A499USD2, https://www.uniprot.org/uniprot/A0A499USD2
job_A	AF-A0A6N7IAA2-F1-model_v4	17.9	67	47	4	1	66	18	77	0.557	60	77	94	MTTIIVR-VDQKLHQVVRDVAKQENTSVSAYFARMVERRLELLIDEEEAEIARKRIAEFKADPEAGF	ERTLQVRGLDEDTVAELKARAARARMSLSAYVAQILTDMAATPAPDE-IRERLTAL-QE-----VGG	2604148	Streptosporangiales bacterium	MRDAEGWCGSRELETCVERTLQVRGLDEDTVAELKARAARARMSLSAYVAQILTDMAATPAPDEIRERLTALQEVGGGASREDILAEIRRAREF	https://www.alphafold.ebi.ac.uk/entry/A0A6N7IAA2, https://www.uniprot.org/uniprot/A0A6N7IAA2
job_A	AF-A0A6G6KAI5-F1-model_v4	10.5	85	47	8	1	77	1	64	0.557	56	77	81	MTTIIVR-VDQKLHQVVRDVAKQENTSVSAYFARMVERRLELLIDEEEA--EIA---RKRIAEFKADPEAGFSW--EQVKQELGL	MAQLVVRNLDPALIRRLEERVVVHGVSVEEERRRILQSVLASSES-DTRYD--ILKQ----------------VLV--DAHGIYD	2711231	Roseimicrobium sp. ORNL1	MAQLVVRNLDPALIRRLEERVVVHGVSVEEERRRILQSVLASSESDTRYDILKQVLVDAHGIYDELLFERFKEFPRDSVLE	https://www.alphafold.ebi.ac.uk/entry/A0A6G6KAI5, https://www.uniprot.org/uniprot/A0A6G6KAI5
job_A	AF-A0A6J7P2Q9-F1-model_v4	14	57	40	6	1	55	1	50	0.556	54	77	73	MTTIIVR-VDQKLHQVVRDVAKQENTSVSAYFARMVERRLELLIDEEEAEIAR-KRI	MADLLIRDLAPELVIALDAKAKTLGISRVELVRRTITREIAI--SS--ES-VTE--Q	449393	freshwater metagenome	MADLLIRDLAPELVIALDAKAKTLGISRVELVRRTITREIAISSESVTEQHLAALVKLLPDLGDPEVMRGAWS	https://www.alphafold.ebi.ac.uk/entry/A0A6J7P2Q9, https://www.uniprot.org/uniprot/A0A6J7P2Q9
job_A	AF-A0A3N1K7E1-F1-model_v4	10.9	64	55	2	1	62	15	78	0.556	57	77	83	M-TTIIVRVDQKLHQVVRDVAKQENTSVSAYFARMVERRLELLIDEEEAEIARK-RIAEFKADP	FCMAMTLRLEDAEAAALRKRADLEARSMQDIARAAIREYIEHHSRQDLIDGILDRELPQFAEAL	2485173	Curtobacterium sp. PhB115	MRLLDPAGITPDTIFCMAMTLRLEDAEAAALRKRADLEARSMQDIARAAIREYIEHHSRQDLIDGILDRELPQFAEALERLGR	https://www.alphafold.ebi.ac.uk/entry/A0A3N1K7E1, https://www.uniprot.org/uniprot/A0A3N1K7E1
job_A	AF-A0A2N6TYZ6-F1-model_v4	16.6	72	47	5	1	61	1	70	0.556	58	77	89	MTTIIVR-VDQKLHQVVRDVAKQENTSVSAYFARMVERRLELLIDEEEA-EIARKRIA----EF-----KAD	MGTLTIRNVDEPTHDLLRARAARNGRSVEAEVRTILSDTVNA--PQQNLLLQLHELLLEELGTAPDSGHHVD	2069310	Brachybacterium sp. UMB0905	MGTLTIRNVDEPTHDLLRARAARNGRSVEAEVRTILSDTVNAPQQNLLLQLHELLLEELGTAPDSGHHVDIAELEIPERTELPRDLALP	https://www.alphafold.ebi.ac.uk/entry/A0A2N6TYZ6, https://www.uniprot.org/uniprot/A0A2N6TYZ6
job_A	AF-A0A433AQ43-F1-model_v4	17.1	70	46	7	1	67	1	61	0.556	55	77	76	MTTIIVR-VDQKLHQVVRDVAKQENTSVSAYFARMVERRLELLIDEEEAE-IARK-RIAEFKADPEAGFS	MPSVQIKDVPEETHRVLRERAARAHQSLQEYLRSRLIAEANQPTVEE-VLDRV-AGR--RG-----GRVS	1785	Mycobacterium sp.	MPSVQIKDVPEETHRVLRERAARAHQSLQEYLRSRLIAEANQPTVEEVLDRVAGRRGGRVSSRAAVEHIRAERDRR	https://www.alphafold.ebi.ac.uk/entry/A0A433AQ43, https://www.uniprot.org/uniprot/A0A433AQ43
job_A	AF-A0A6I1P0I9-F1-model_v4	12.7	55	41	4	1	52	7	57	0.555	52	77	68	MTTIIVR-VDQKLHQVVRDVAKQENTSVSAYFARMVERRLELLIDEEEA--EIAR	TKEIKVRYLSPSTVVKLDELATERGLSRNDYLKNQLELLASSKEIF--EFQ--NK	470	Acinetobacter baumannii	MSIKDTTKEIKVRYLSPSTVVKLDELATERGLSRNDYLKNQLELLASSKEIFEFQNKYNILIEKILKV	https://www.alphafold.ebi.ac.uk/entry/A0A6I1P0I9, https://www.uniprot.org/uniprot/A0A6I1P0I9
job_A	AF-E0TE24-F1-model_v4	11.7	68	48	5	1	64	1	60	0.555	54	77	75	MTTIIVR-VDQKLHQVVRDVAKQENTSVSAYFARMVERRLELLIDEEEAEIARKRIAE---FKADPEA	MAQVLVRKLEEGVVSSLKRLAAEKGVSLEQYLRDVLTETAEAPSAAFDRLAA-DLR-AATA------Q	314260	Parvularcula bermudensis HTCC2503	MAQVLVRKLEEGVVSSLKRLAAEKGVSLEQYLRDVLTETAEAPSAAFDRLAADLRAATAQTAFDPAIIVREARER	https://www.alphafold.ebi.ac.uk/entry/E0TE24, https://www.uniprot.org/uniprot/E0TE24
job_A	AF-A0A840IIR5-F1-model_v4	16	75	47	10	1	67	2	68	0.555	55	77	77	MTTIIVR-VDQKLHQVVRDVAKQENTSVSAYFARMVERRLELLIDE-EEAE-IARK---RIAEFKADPEAGF--S	GTLVQIRDVPEDVHRKLKSRAAAKGVSLSEYVRTMMERDVSR-PTPDEL-AERI-AARG---AV--ELDEPSEIA	912552	Conexibacter arvalis	MGTLVQIRDVPEDVHRKLKSRAAAKGVSLSEYVRTMMERDVSRPTPDELAERIAARGAVELDEPSEIAVRRLRDEGE	https://www.alphafold.ebi.ac.uk/entry/A0A840IIR5, https://www.uniprot.org/uniprot/A0A840IIR5
job_A	AF-A0A6N7JI51-F1-model_v4	16.1	62	49	3	1	60	1	61	0.554	56	77	80	MTTIIVR-VDQKLHQVVRDVAKQENTSVSAYFARMVERRLELLIDEEEAEIARKRIAEF-KA	MGSLLIRNLDDSLIKGLADRASRSGRTVEEEVASILQHTLAAGQS-PELIERLASLRAATAG	2662178	Niveispirillum sp. SYP-B3756	MGSLLIRNLDDSLIKGLADRASRSGRTVEEEVASILQHTLAAGQSPELIERLASLRAATAGMCRTPSELLLREDRDSDHR	https://www.alphafold.ebi.ac.uk/entry/A0A6N7JI51, https://www.uniprot.org/uniprot/A0A6N7JI51
job_A	AF-A0A2G9WSE3-F1-model_v4	16	56	43	3	1	55	2	54	0.554	56	77	79	MTTIIVR-VDQKLHQVVRDVAKQENTSVSAYFARMVERRLELLIDEEEAEIARKRI	AGSLHVRNLDEDLISKLKLRAARHGRSAEAEHRAILRQVLDSE--PEPS-FDDLAA	2023338	Pleomorphomonas carboxyditropha	MAGSLHVRNLDEDLISKLKLRAARHGRSAEAEHRAILRQVLDSEPEPSFDDLAAELRQLTASRKQTPSELLQREGRDER	https://www.alphafold.ebi.ac.uk/entry/A0A2G9WSE3, https://www.uniprot.org/uniprot/A0A2G9WSE3
job_A	AF-A0A0D8BGM9-F1-model_v4	20.3	64	47	3	1	63	26	86	0.554	61	77	101	MTTIIVR-VDQKLHQVVRDVAKQENTSVSAYFARMVERRLELLIDEEEAEIARKRIAEFKADPE	VTAITIRDVPDSTLAALKVKAAQSGRSLQAYLLDLVTREARTPTLAD-MMARLDRETQS--DVD	1856	Frankia torreyi	MHIDSSDHLVRAMPAYCRRGSTNAVVTAITIRDVPDSTLAALKVKAAQSGRSLQAYLLDLVTREARTPTLADMMARLDRETQSDVDTSDILAAIDEGRKRR	https://www.alphafold.ebi.ac.uk/entry/A0A0D8BGM9, https://www.uniprot.org/uniprot/A0A0D8BGM9
job_A	AF-A0A838SSM9-F1-model_v4	25	64	41	7	1	61	1	60	0.553	58	77	87	MTTIIVR-VDQKLHQVVRDVAKQENTSVSAYFARMVERRLELLIDE-EEAE-IARKRIAEFKAD	MGHLQVKNVPEDLHAELRRRARLEGETVRDYVLELIERDQRL-PTKREW-LERVRRRE-T-VRL	2740540	Euzebyales bacterium	MGHLQVKNVPEDLHAELRRRARLEGETVRDYVLELIERDQRLPTKREWLERVRRRETVRLDRPVAELIAEDREERDRELAGRSSLQE	https://www.alphafold.ebi.ac.uk/entry/A0A838SSM9, https://www.uniprot.org/uniprot/A0A838SSM9
job_A	AF-A0A7C4TJU8-F1-model_v4	12.6	63	50	4	1	62	10	68	0.552	60	77	95	MTTIIVR-VDQKLHQVVRDVAKQENTSVSAYFARMVERRLELLIDEEEAEIARKRIAEFKADP	VSNLQIKNVPEDLHAELRRRAEARGMTLRDYVLEVLVREAGRPDMEQ-WLADVLAR-PRV--T	1883427	Actinomycetia bacterium	MLRACYRHAVSNLQIKNVPEDLHAELRRRAEARGMTLRDYVLEVLVREAGRPDMEQWLADVLARPRVTLGESVVDIVHEERRLREEQIDRAIRGD	https://www.alphafold.ebi.ac.uk/entry/A0A7C4TJU8, https://www.uniprot.org/uniprot/A0A7C4TJU8
job_A	AF-A0A2H1KFP4-F1-model_v4	16.6	54	37	5	1	52	1	48	0.552	52	77	69	MTTIIVR-VDQKLHQVVRDVAKQENTSVSAYFARMVERRLELLIDEEEAE-IAR	MTDVLIRNISDETLSRVDAMARRAGLSRAEYLRRTIDREALR--SD--EAA--T	1255617	Brevibacterium linens ATCC 9172	MTDVLIRNISDETLSRVDAMARRAGLSRAEYLRRTIDREALRSDEAATIEDLRKFDRLADEQHMSGAWG	https://www.alphafold.ebi.ac.uk/entry/A0A2H1KFP4, https://www.uniprot.org/uniprot/A0A2H1KFP4
job_A	AF-A0A7H8N0W4-F1-model_v4	16.1	62	50	2	3	63	1	61	0.551	57	77	87	TIIVRV-DQKLHQVVRDVAKQENTSVSAYFARMVERRLELLIDEEEAEIARKRIAEFKADPE	M-NLRFPDPAQRAAIEAAAKQEGVSLQEYILSAAYARATAVEERFLEAFRESMSRAGEAFAA	68202	Streptomyces microflavus	MNLRFPDPAQRAAIEAAAKQEGVSLQEYILSAAYARATAVEERFLEAFRESMSRAGEAFAAEAGVGPSKEQRAAELEARRDLDEQRE	https://www.alphafold.ebi.ac.uk/entry/A0A7H8N0W4, https://www.uniprot.org/uniprot/A0A7H8N0W4
job_A	AF-A0A3M8X944-F1-model_v4	13.8	65	50	3	1	64	4	63	0.551	56	77	81	M-TTIIVRVDQKLHQVVRDVAKQENTSVSAYFARMVERRLELLIDEEEAEIARKRIAEFKADPEA	DSEQLNAKVPTGTGDLARRAAADRNLTLGAYLATLVTEDTSGARARFMDVAFGVLD-EH----AD	2486417	Streptomyces botrytidirepellens	MRTDSEQLNAKVPTGTGDLARRAAADRNLTLGAYLATLVTEDTSGARARFMDVAFGVLDEHADLFDELEETDEGRQGAAAA	https://www.alphafold.ebi.ac.uk/entry/A0A3M8X944, https://www.uniprot.org/uniprot/A0A3M8X944
job_A	AF-A0A0Q6CGG9-F1-model_v4	11.1	45	39	1	1	44	11	55	0.549	52	77	70	MTTII-VRVDQKLHQVVRDVAKQENTSVSAYFARMVERRLELLID	PLFLKGARVTNAFRTSLFDAANRAGITPNEFCIKAAAEKLARSGA	1736381	Aureimonas sp. Leaf454	MSGRSDAASAPLFLKGARVTNAFRTSLFDAANRAGITPNEFCIKAAAEKLARSGASFPGVFRKGDIEEAA	https://www.alphafold.ebi.ac.uk/entry/A0A0Q6CGG9, https://www.uniprot.org/uniprot/A0A0Q6CGG9
job_A	AF-A0A849C4E9-F1-model_v4	15.7	57	38	7	1	55	1	49	0.549	53	77	72	MTTIIVR-VDQKLHQVVRDVAKQENTSVSAYFARMVERRLELLIDEEEAEIAR-KRI	MTDILIRDVPEPAIEEIDRRARELGVSRSEFLRRWLSKDFR--P-A-VP--VTT--G	53432	Nocardia uniformis	MTDILIRDVPEPAIEEIDRRARELGVSRSEFLRRWLSKDFRPAVPVTTGDLSRLGELAQDLNNPEVMGRAWS	https://www.alphafold.ebi.ac.uk/entry/A0A849C4E9, https://www.uniprot.org/uniprot/A0A849C4E9
job_A	AF-A0A6G8Q5R5-F1-model_v4	24.5	61	43	3	1	60	12	70	0.548	59	77	92	MTTIIVR-VDQKLHQVVRDVAKQENTSVSAYFARMVERRLELLIDEEEAEIARKRIAEFKA	TKMIQIRNVPDDLHRKLKVRAAQEGMTLSDYLLSEVEKVAAKPTIREW-LEKVSRD-EPVE	2653851	Rubrobacter tropicus	MCSTCVTIFHMTKMIQIRNVPDDLHRKLKVRAAQEGMTLSDYLLSEVEKVAAKPTIREWLEKVSRDEPVEVDEPPEVTIRRMRDADDPRDLG	https://www.alphafold.ebi.ac.uk/entry/A0A6G8Q5R5, https://www.uniprot.org/uniprot/A0A6G8Q5R5
job_A	AF-A0A426V1E8-F1-model_v4	18.1	66	46	6	1	63	1	61	0.548	57	77	86	MTTIIVR-VDQKLHQVVRDVAKQENTSVSAYFARMVERRLELLIDEEEAE-IAR-KRIAEFKADPE	MVFIQVRNVEEDLREAAKLRATELGLDLSTYVKSLIKRDLARPSMSAW-LNEVAADPV-GH---PF	2493553	Glycomyces terrestris	MVFIQVRNVEEDLREAAKLRATELGLDLSTYVKSLIKRDLARPSMSAWLNEVAADPVGHPFDAAEAVREAREDRDGQNRRNLGFAE	https://www.alphafold.ebi.ac.uk/entry/A0A426V1E8, https://www.uniprot.org/uniprot/A0A426V1E8
job_A	AF-A0A2G6D3A5-F1-model_v4	4	99	67	5	1	72	20	117	0.547	66	77	127	MTTIIVRVDQKLHQVVRDVAKQENTSVSAYFARMVERRLELLIDEE-EAEIARKRIAEFKADP------------------------EA-GFSWE-QVK	YKDVSVRLPVADYRELKSYGQANGMRLATVLREGALAQIRGANLRSSGVEEELKELRFLLSTIANNVNQMAHHSNVVRHVVDEGGALQTLKELEAL-IE	1977087	Proteobacteria bacterium	MPANSAQYQREYRQRTKRQYKDVSVRLPVADYRELKSYGQANGMRLATVLREGALAQIRGANLRSSGVEEELKELRFLLSTIANNVNQMAHHSNVVRHVVDEGGALQTLKELEALIEGFVEDKLKSP	https://www.alphafold.ebi.ac.uk/entry/A0A2G6D3A5, https://www.uniprot.org/uniprot/A0A2G6D3A5
job_A	AF-A0A2V9M770-F1-model_v4	19.2	52	40	1	2	53	22	71	0.547	52	77	71	TTIIVRVDQKLHQVVRDVAKQENTSVSAYFARMVERRLELLIDEEEAEIARK	LNIPVYLDSDVASVVQQYAKRRKTNIGVLVNEWLRRDIESMNQSRKLKV--R	1978231	Acidobacteria bacterium	MKKEYDFSKGERGKFYFPDIELNIPVYLDSDVASVVQQYAKRRKTNIGVLVNEWLRRDIESMNQSRKLKVR	https://www.alphafold.ebi.ac.uk/entry/A0A2V9M770, https://www.uniprot.org/uniprot/A0A2V9M770
job_A	AF-A0A7W0UR50-F1-model_v4	25.6	74	36	7	1	64	1	65	0.547	54	77	76	MTTIIVR-VDQKLHQVVRDVAKQENTSVSAYFARMVERRLELLIDEEEAEIA--RKR------IAEFKAD-PEA	MKIIQVRNVKDETHAALRRRAGAAGISLQEYLARELDELVARPTLEEVLERAGS--RSGGRVG------LA-EA	2732252	Thermoleophilaceae bacterium	MKIIQVRNVKDETHAALRRRAGAAGISLQEYLARELDELVARPTLEEVLERAGSRSGGRVGLAEAAQQLRAEREAR	https://www.alphafold.ebi.ac.uk/entry/A0A7W0UR50, https://www.uniprot.org/uniprot/A0A7W0UR50
job_A	AF-A0A522TFE6-F1-model_v4	16.9	65	48	5	1	62	1	62	0.547	57	77	87	MTTIIVR-VDQKLHQVVRDVAKQENTSVSAYFARMVERRLELLIDEE-EAEIARKRI-AEFKADP	MVSITLKNVPDDLHVQLKQMAKRDGRSLNQEILVRLRSALSAV--PKPAEVKARLAALD-RHHRA	1978231	Acidobacteria bacterium	MVSITLKNVPDDLHVQLKQMAKRDGRSLNQEILVRLRSALSAVPKPAEVKARLAALDRHHRALLASGYVPPSLDEIVRIIREGRESH	https://www.alphafold.ebi.ac.uk/entry/A0A522TFE6, https://www.uniprot.org/uniprot/A0A522TFE6
job_A	AF-A0A0D1MGP6-F1-model_v4	12.5	64	47	7	1	59	1	60	0.546	56	77	82	MTTIIVR-VDQKLHQVVRDVAKQENTSVSAYFARMVERRLELLID--EE-EAEIARKRIA-EFK	MGQVLIRNLDDETIAAYRRAAERHDRSLEAELREVLRRFR--PLSGEARAALGARMA-AIR-AL	152682	Sphingomonas melonis	MGQVLIRNLDDETIAAYRRAAERHDRSLEAELREVLRRFRPLSGEARAALGARMAAIRALTPPTPQTPSDVLVRDDRDGGHD	https://www.alphafold.ebi.ac.uk/entry/A0A0D1MGP6, https://www.uniprot.org/uniprot/A0A0D1MGP6
job_A	AF-A0A511JMC7-F1-model_v4	15.2	72	46	9	1	67	1	62	0.546	56	77	85	MTTIIVR-VDQKLHQVVRDVAKQENTSVSAYFARMVERRLELLIDE-EEAE-IARKR--IAEFKADPEAGFS	MVMVQIRHVPDDLHRELRARAAREGRSLSEFLLAELVRIGSR-PTLDQL-ADRI-RARD---V----APPRA	311234	Cellulomonas terrae	MVMVQIRHVPDDLHRELRARAAREGRSLSEFLLAELVRIGSRPTLDQLADRIRARDVAPPRAHEPVVELIEEERNARDAHLTTER	https://www.alphafold.ebi.ac.uk/entry/A0A511JMC7, https://www.uniprot.org/uniprot/A0A511JMC7
job_A	AF-A0A2E0III0-F1-model_v4	11.4	70	54	6	1	63	1	69	0.545	58	77	94	MTTIIVR-VDQKLHQVVRDVAKQENTSVSAYFARMVERRLELLIDEEEAEIARK-RIAEF-K---A-DPE	MSDLLIRNIPDHLKDDISRRAKETGRSLSDEVKELLRKGLLADLEKQPPAGETAYDAIRRAFAGVSL-SD	1872419	Ahrensia sp.	MSDLLIRNIPDHLKDDISRRAKETGRSLSDEVKELLRKGLLADLEKQPPAGETAYDAIRRAFAGVSLSDEEHGDLIRSVEEGREDMGRPVPDPR	https://www.alphafold.ebi.ac.uk/entry/A0A2E0III0, https://www.uniprot.org/uniprot/A0A2E0III0
job_A	AF-A0A5Q4GEA4-F1-model_v4	12	58	42	5	1	55	1	52	0.545	53	77	75	MTTIIVR-VDQKLHQVVRDVAKQENTSVSAYFARMVERRLELLIDEEEAEIAR--KRI	MAQLIVRNLDDDVKERLQQRARRHGRSTEEEVRTILRHAVLADDR--AD--VPLG--T	2026798	Trueperaceae bacterium	MAQLIVRNLDDDVKERLQQRARRHGRSTEEEVRTILRHAVLADDRADVPLGTRLAGRFAGAGLTAELLEPSDAAR	https://www.alphafold.ebi.ac.uk/entry/A0A5Q4GEA4, https://www.uniprot.org/uniprot/A0A5Q4GEA4
job_A	AF-A0A2I6SWB4-F1-model_v4	9.6	62	55	1	2	62	1	62	0.544	54	77	77	TTIIVR-VDQKLHQVVRDVAKQENTSVSAYFARMVERRLELLIDEEEAEIARKRIAEFKADP	MNINIYNVSKNTVNKIDDMAEKKGISRNEFLKNYFTNIAVQDNLLDVFNRNEKLLKKLEFSL	1505	Paeniclostridium sordellii	MNINIYNVSKNTVNKIDDMAEKKGISRNEFLKNYFTNIAVQDNLLDVFNRNEKLLKKLEFSLNENSKTLNKINNEIL	https://www.alphafold.ebi.ac.uk/entry/A0A2I6SWB4, https://www.uniprot.org/uniprot/A0A2I6SWB4
job_A	AF-A0A838T3I2-F1-model_v4	8.7	57	45	6	1	55	1	52	0.544	55	77	80	MTTIIVR-VDQKLHQVVRDVAKQENTSVSAYFARMVERRLELLIDEEEAEIAR-KRI	MPVLTIKGMPDTLYRRLKARAAANRRSLNSEIIFCLAEVAGR-A-R-PDTAALL--R	2026741	Gemmatimonadaceae bacterium	MPVLTIKGMPDTLYRRLKARAAANRRSLNSEIIFCLAEVAGRARPDTAALLRMADERRNSVKLPFLTDRFLKAAINRGRK	https://www.alphafold.ebi.ac.uk/entry/A0A838T3I2, https://www.uniprot.org/uniprot/A0A838T3I2
job_A	AF-A0A1Y1QNA8-F1-model_v4	15.6	83	47	10	1	74	1	69	0.544	57	77	89	MTTIIVR-VDQKLHQVVRDVAKQENTSVSAYFARMVERRLELLIDEEEAEI--ARKR--IAEF--KADPEAGFSWEQ--VKQE	MATLSVRNLPDEVQSVLRQRAAQAGVSMEAEVRSILIRACTALPPGGER-LSGV--LAN---IQR------WSRQLPGM--VA	525917	Thiothrix lacustris	MATLSVRNLPDEVQSVLRQRAAQAGVSMEAEVRSILIRACTALPPGGERLSGVLANIQRWSRQLPGMVASHSAVDDFLAERRRERAKEW	https://www.alphafold.ebi.ac.uk/entry/A0A1Y1QNA8, https://www.uniprot.org/uniprot/A0A1Y1QNA8
job_A	AF-A0A7V9JNF5-F1-model_v4	13.2	53	38	5	2	52	1	47	0.543	52	77	72	TTIIVR-VDQKLHQVVRDVAKQENTSVSAYFARMVERRLELLIDEEEAE-IAR	MAFPVRGLPVDVVEKLDVAAAAKGMSRNAYVAEVLTQHARQ--VR--PTV--T	2201155	Pseudonocardiales bacterium	MAFPVRGLPVDVVEKLDVAAAAKGMSRNAYVAEVLTQHARQVRPTVTRESFAHAAELAADLGDEPLMRAAWT	https://www.alphafold.ebi.ac.uk/entry/A0A7V9JNF5, https://www.uniprot.org/uniprot/A0A7V9JNF5
job_A	AF-A0A2N6KC33-F1-model_v4	13.7	58	43	5	1	55	1	54	0.543	56	77	84	MTTIIVR-VDQKLHQVVRDVAKQENTSVSAYFARMVERRLELLIDEEEAEIAR--KRI	MAQVLVEDLDPIILEKLEILARQHGHSLQAEIKHILEMAVQSQATSS-KP-VNMA--K	2019662	Fischerella thermalis CCMEE 5268	MAQVLVEDLDPIILEKLEILARQHGHSLQAEIKHILEMAVQSQATSSKPVNMAKAREAAFQMRLQLVGSIHTDSAELLRKEREK	https://www.alphafold.ebi.ac.uk/entry/A0A2N6KC33, https://www.uniprot.org/uniprot/A0A2N6KC33
job_A	AF-A0A1B7WJ75-F1-model_v4	10.5	76	52	6	2	75	1	62	0.542	60	77	102	TTIIVR-VDQKLHQVVRDVAKQENTSVSAYFARMVERRLELLIDEEEAEIARKRIAEFKADPEAGFSWEQVKQE-L	MKIILDNLEPNLVENLRYQAEQHGRTLETELKLILTQAVTKNLQENFQEQT--L----------IP-L-EILAAQV	1710888	Anabaena sp. CRKS33	MKIILDNLEPNLVENLRYQAEQHGRTLETELKLILTQAVTKNLQENFQEQTLIPLEILAAQVKESLDNQGYHSHEQIIDLVQDVKREMAEEHLLKAQHDNEL	https://www.alphafold.ebi.ac.uk/entry/A0A1B7WJ75, https://www.uniprot.org/uniprot/A0A1B7WJ75
job_A	AF-A0A7C1RTP1-F1-model_v4	12.8	70	43	7	1	60	1	62	0.542	58	77	90	MTTIIVR-VDQKLHQVVRDVAKQENTSVSAYFARMVERRLELLIDEEEAE---IAR---KRIA---EFKA	MANLQIKGIDDDVYAHLKALAASEHRSVSQQVLYLVRAYLARTNQMDQVKTPA--EVLL---ELSG---S	2026735	Deltaproteobacteria bacterium	MANLQIKGIDDDVYAHLKALAASEHRSVSQQVLYLVRAYLARTNQMDQVKTPAEVLLELSGSWDDSREAHQIIADLKKARRGSKKLMKGF	https://www.alphafold.ebi.ac.uk/entry/A0A7C1RTP1, https://www.uniprot.org/uniprot/A0A7C1RTP1
job_A	AF-A0A257ZT76-F1-model_v4	7.8	51	44	2	1	50	1	49	0.542	57	77	87	MTTIIVR-VDQKLHQVVRDVAKQENTSVSAYFARMVERRLELLIDEEEAEI	MASVTIRNLSDETKGLLAQRASRRRHSLEEELRQILDEAARAEAGN--PDA	1970555	Rhodobacterales bacterium 12-65-15	MASVTIRNLSDETKGLLAQRASRRRHSLEEELRQILDEAARAEAGNPDAIEPLGSFIVRITRPGYDDVAAAIDAQRQRPDRTLPVFE	https://www.alphafold.ebi.ac.uk/entry/A0A257ZT76, https://www.uniprot.org/uniprot/A0A257ZT76
job_A	AF-A0A1H0XNZ5-F1-model_v4	9	44	40	0	1	44	7	50	0.542	48	77	60	MTTIIVRVDQKLHQVVRDVAKQENTSVSAYFARMVERRLELLID	MAKLHTEIPDRLKKELEMMSEIHNVPQRLIVVTALREKIEKDSP	1236180	Halopelagius longus	MYLYDKMAKLHTEIPDRLKKELEMMSEIHNVPQRLIVVTALREKIEKDSPKAVESLTSDT	https://www.alphafold.ebi.ac.uk/entry/A0A1H0XNZ5, https://www.uniprot.org/uniprot/A0A1H0XNZ5
job_A	AF-A0A0V8E0R0-F1-model_v4	17.3	69	46	9	2	64	1	64	0.542	55	77	80	TTIIVR-VDQKLHQVVRDVAKQENTSVSAYFARMVERRLELLIDEEEAE--IARK-RIAE-FKAD-PEA	MEIRVRNISKEQTAKIDRLAGQRKISREEYLRRLIRRELMTAGEFLEIDSES-KIRL-ALAS--QL-KK	1360	Lactococcus lactis subsp. lactis	MEIRVRNISKEQTAKIDRLAGQRKISREEYLRRLIRRELMTAGEFLEIDSESKIRLALASQLKKNNDLLHILITQIEERI	https://www.alphafold.ebi.ac.uk/entry/A0A0V8E0R0, https://www.uniprot.org/uniprot/A0A0V8E0R0
job_A	AF-A0A4Y9MRR4-F1-model_v4	11.6	77	45	8	1	63	1	68	0.542	53	77	76	MTTIIVR-VDQKLHQVVRDVAKQENTSVSAYFARMVERRLELLID-EEE-AEI----ARKR-------IAEFKADPE	MPSVQIKDVPEETHAVLRRRAAAAHQSLQEYLRSRLIAEASRPTIDEVLT-RAGSRQ---GGRAPLSL-----TAQI	2559610	Geodermatophilus sp. DF01_2	MPSVQIKDVPEETHAVLRRRAAAAHQSLQEYLRSRLIAEASRPTIDEVLTRAGSRQGGRAPLSLTAQILREDRDRR	https://www.alphafold.ebi.ac.uk/entry/A0A4Y9MRR4, https://www.uniprot.org/uniprot/A0A4Y9MRR4
job_A	AF-A0A523CCP7-F1-model_v4	11.7	85	46	10	1	77	1	64	0.542	54	77	78	MTTIIVR-VDQKLHQVVRDVAKQENTSVSAYFARMVERRLELLIDEEEAEIA--RKR---IAEFKADPEAGF--SWEQVKQELGL	MADVLIRNLSEDLVAKLKARAAGNNRSLQAELTSILTAAVK--PTLEEW-WAEA--AAFR-----------ERS----KE-WNIT	1883427	Actinomycetia bacterium	MADVLIRNLSEDLVAKLKARAAGNNRSLQAELTSILTAAVKPTLEEWWAEAAAFRERSKEWNITDDSTDLIREDRDSR	https://www.alphafold.ebi.ac.uk/entry/A0A523CCP7, https://www.uniprot.org/uniprot/A0A523CCP7
job_A	AF-R5ZYG0-F1-model_v4	7.6	105	53	13	1	77	1	89	0.541	57	77	89	M-T-TI-IVRVDQKLHQVVRDVAKQENTSVSAYFARMVERRLELLIDEEEAEIARKRIAE-FKA-DP---------------------EAGFSWE--QVKQELGL	MATLTFPQITLSPNILERLSQKAACSGKSLKAYIEGILSDNAK--ESPSPSGD--PWFDDPENIR-MVEQGIEQYKEGNCKTYSLDEI------KNK--LG---L	1262930	Prevotella sp. CAG:5226	MATLTFPQITLSPNILERLSQKAACSGKSLKAYIEGILSDNAKESPSPSGDPWFDDPENIRMVEQGIEQYKEGNCKTYSLDEIKNKLGL	https://www.alphafold.ebi.ac.uk/entry/R5ZYG0, https://www.uniprot.org/uniprot/R5ZYG0
job_A	AF-A0A1R4KGN5-F1-model_v4	17.5	57	38	6	1	55	1	50	0.541	52	77	73	MTTIIVR-VDQKLHQVVRDVAKQENTSVSAYFARMVERRLELLIDEEEAEIAR-KRI	MTDILIRGVPAEQVAAIDELAKGLGLSRNDFLRREVQQVAGR--RA--VR-VTM--K	1255658	Luteococcus japonicus LSP_Lj1	MTDILIRGVPAEQVAAIDELAKGLGLSRNDFLRREVQQVAGRRAVRVTMKDLEDFCAMSSGLGDEDIMRQAWS	https://www.alphafold.ebi.ac.uk/entry/A0A1R4KGN5, https://www.uniprot.org/uniprot/A0A1R4KGN5
job_A	AF-A0A413TY81-F1-model_v4	15.8	63	52	1	1	62	1	63	0.541	57	77	90	MTTIIVR-VDQKLHQVVRDVAKQENTSVSAYFARMVERRLELLIDEEEAEIARKRIAEFKADP	MANILIRNVDETVALRLHELASKKGMSREAYIRDLFNSVSVSGELKELDFKYANLVQLLTDQA	360807	Roseburia inulinivorans	MANILIRNVDETVALRLHELASKKGMSREAYIRDLFNSVSVSGELKELDFKYANLVQLLTDQAKMLSDIIDRNTYVLEMIQERIHDNGQS	https://www.alphafold.ebi.ac.uk/entry/A0A413TY81, https://www.uniprot.org/uniprot/A0A413TY81
job_A	AF-A0A7W1QEK5-F1-model_v4	16.6	54	37	5	1	52	1	48	0.540	52	77	73	MTTIIVR-VDQKLHQVVRDVAKQENTSVSAYFARMVERRLELLIDEEEAE-IAR	MPDILIRDVPADDLARIDAHAARLGLSRTEYLRRRLHQDATR--PA--APV--T	1909295	Solirubrobacterales bacterium	MPDILIRDVPADDLARIDAHAARLGLSRTEYLRRRLHQDATRPAAPVTADDLRAFAARFGDLDDPGVMRRAWS	https://www.alphafold.ebi.ac.uk/entry/A0A7W1QEK5, https://www.uniprot.org/uniprot/A0A7W1QEK5
job_A	AF-A0A7Y3UNV7-F1-model_v4	19.2	52	37	3	1	51	1	48	0.540	54	77	79	MTTIIVR-VDQKLHQVVRDVAKQENTSVSAYFARMVERRLELLIDEEEAEIA	MQAITVKNIPDDIHKLLKDIAKRNHRSLNNEIINCLENYVKVSKI--DS--A	2026780	Planctomycetota bacterium	MQAITVKNIPDDIHKLLKDIAKRNHRSLNNEIINCLENYVKVSKIDSASLLRKAEITRSKIKHYFSDSEIQDAKNEGRK	https://www.alphafold.ebi.ac.uk/entry/A0A7Y3UNV7, https://www.uniprot.org/uniprot/A0A7Y3UNV7
job_A	AF-A0A0A0V067-F1-model_v4	16.1	62	51	1	2	62	1	62	0.540	57	77	91	TTIIVR-VDQKLHQVVRDVAKQENTSVSAYFARMVERRLELLIDEEEAEIARKRIAEFKADP	MEIKVRDISKEAVIKIDGLAKKKGLSRNEYLKRHLENLSIMDKINDNEAKYTILIEKITKIL	1491	Clostridium botulinum	MEIKVRDISKEAVIKIDGLAKKKGLSRNEYLKRHLENLSIMDKINDNEAKYTILIEKITKILDYNTLALNKFLEENLFTLDELVQENSLKG	https://www.alphafold.ebi.ac.uk/entry/A0A0A0V067, https://www.uniprot.org/uniprot/A0A0A0V067
job_A	AF-A0A439KSF6-F1-model_v4	6.5	46	41	1	1	46	21	64	0.540	49	77	64	MTTIIVRVDQKLHQVVRDVAKQENTSVSAYFARMVERRLELLIDEE	KESLNFKVSPEFKKEFKGFAVSQGISMTDLLKEGFVLSKKKRQ--K	1871066	Mesorhizobium sp.	MALISRRSEGSSDSSVPESEKESLNFKVSPEFKKEFKGFAVSQGISMTDLLKEGFVLSKKKRQK	https://www.alphafold.ebi.ac.uk/entry/A0A439KSF6, https://www.uniprot.org/uniprot/A0A439KSF6
job_A	AF-A0A2S7BY24-F1-model_v4	9.5	84	51	8	1	76	1	67	0.540	55	77	84	MTTIIVR-VDQKLHQVVRDVAKQENTSVSAYFARMVERRLELLIDEEE--AEIA---RKRIAEFKADPEAGF-SWEQVK-QELG	MPSFTVRNIPEEVHRAIRARAALHGRSTEAEIRAILASAAKPADRVKLGS---LLVD-------------IGRDAG-LTAKQAD	743699	Xanthomonas dyei	MPSFTVRNIPEEVHRAIRARAALHGRSTEAEIRAILASAAKPADRVKLGSLLVDIGRDAGLTAKQADAFDSLRDKAAIKPIGLK	https://www.alphafold.ebi.ac.uk/entry/A0A2S7BY24, https://www.uniprot.org/uniprot/A0A2S7BY24
job_A	AF-A0A853HZ61-F1-model_v4	17.1	70	43	7	1	68	1	57	0.540	51	77	70	MTTIIVR-VDQKLHQVVRDVAKQENTSVSAYFARMVERRLELLIDEEEAEIARKR-IAEFKADPEAGFSW	MSSLVIHDVDEEIVGALGNLAEQNGTSPEIEHRRILEAALKPAEP-QKK-CF--IE---F------LDSM	2751884	Endozoicomonas sp. SM1973	MSSLVIHDVDEEIVGALGNLAEQNGTSPEIEHRRILEAALKPAEPQKKCFIEFLDSMPNIRKDEDFERIN	https://www.alphafold.ebi.ac.uk/entry/A0A853HZ61, https://www.uniprot.org/uniprot/A0A853HZ61
job_A	AF-A0A6I5XE85-F1-model_v4	13.3	60	51	1	5	63	7	66	0.539	66	77	131	IVR-VDQKLHQVVRDVAKQENTSVSAYFARMVERRLELLIDEEEAEIARKRIAEFKADPE	EVRGLNKQDLNIIDQRAKSEGTSTNELLRIVITDYAKRIREDSAAKVLHTYLDDLIMANN	33964	Leuconostoc citreum	MQTVRKEVRGLNKQDLNIIDQRAKSEGTSTNELLRIVITDYAKRIREDSAAKVLHTYLDDLIMANNNVVHGLNDNTIAIGEMFKTILARLEMYFPDLNDEVERIQKNARPQEKICQSRLTLMSLNKQKRFK	https://www.alphafold.ebi.ac.uk/entry/A0A6I5XE85, https://www.uniprot.org/uniprot/A0A6I5XE85
job_A	AF-A0A7X3Y9J5-F1-model_v4	26.9	63	45	1	1	62	1	63	0.539	54	77	78	MTTIIVR-VDQKLHQVVRDVAKQENTSVSAYFARMVERRLELLIDEEEAEIARKRIAEFKADP	MATITVRNVDDKLVAALKARAKANQRSLEGEVRHLLVQQALRHARLEDFRERTARLAALTADR	1913988	Alphaproteobacteria bacterium	MATITVRNVDDKLVAALKARAKANQRSLEGEVRHLLVQQALRHARLEDFRERTARLAALTADRPQTGSALLLREDRDR	https://www.alphafold.ebi.ac.uk/entry/A0A7X3Y9J5, https://www.uniprot.org/uniprot/A0A7X3Y9J5
job_A	AF-A0A841XQR0-F1-model_v4	9.5	63	56	1	1	62	1	63	0.539	54	77	81	MTTIIV-RVDQKLHQVVRDVAKQENTSVSAYFARMVERRLELLIDEEEAEIARKRIAEFKADP	MAAITIKGIPENTLATIRDLSKDAKMTQNKYLIALLNNHAISPEVGRVESNYQELLQLVIHEL	1552123	Listeria booriae	MAAITIKGIPENTLATIRDLSKDAKMTQNKYLIALLNNHAISPEVGRVESNYQELLQLVIHELQYSRQTIEALMKMLGEDA	https://www.alphafold.ebi.ac.uk/entry/A0A841XQR0, https://www.uniprot.org/uniprot/A0A841XQR0
job_A	AF-A0A1V0GVN3-F1-model_v4	6.2	129	63	13	1	74	8	133	0.538	66	77	136	MT-TIIVRVDQKLHQVVRDVAKQENTSVSAYFARMVERRLELLID--EEE-AEIARKRIAEFK-A----DP--E--A-------------------GF----------------------SWE-QVKQE	QEPPYGLRMPPDLKARVKAAAEANNRSMNAEIVATLEEKYPA-PNLA-SALTAMTVETVQQLSEMSSEERAKFMEGLRAQLSKIPDPMDRKILAVMFVSANAMIEDPDSDDSVFADMVKQRAFDLA-SP	147645	Paracoccus yeei	MTDSAPKQEPPYGLRMPPDLKARVKAAAEANNRSMNAEIVATLEEKYPAPNLASALTAMTVETVQQLSEMSSEERAKFMEGLRAQLSKIPDPMDRKILAVMFVSANAMIEDPDSDDSVFADMVKQRAFDLASPSED	https://www.alphafold.ebi.ac.uk/entry/A0A1V0GVN3, https://www.uniprot.org/uniprot/A0A1V0GVN3
job_A	AF-A0A7X8ELS6-F1-model_v4	13.1	61	52	1	1	60	1	61	0.538	54	77	81	MTTIIVR-VDQKLHQVVRDVAKQENTSVSAYFARMVERRLELLIDEEEAEIARKRIAEFKA	MANLQIKDCPDDVYERLQTAARVAGRSVAEQALLFLERGIEERGAGAERRRILIHRLRSRE	2053624	Synergistaceae bacterium	MANLQIKDCPDDVYERLQTAARVAGRSVAEQALLFLERGIEERGAGAERRRILIHRLRSREPNSSLQELDAVALIREDRDA	https://www.alphafold.ebi.ac.uk/entry/A0A7X8ELS6, https://www.uniprot.org/uniprot/A0A7X8ELS6
job_A	AF-A0A239GBT3-F1-model_v4	23.8	63	44	4	1	61	1	61	0.538	59	77	98	MTTIIVR-VDQKLHQVVRDVAKQENTSVSAYFARMVERRLELLIDEEEAE-IARKRIAEFKAD	MGMLQVKNVPPELHSALAARAKTQGLSMSDYVIRLLSQDLSRPTVEEW-VAARQESA-PVKGI	1945885	Micrococcales bacterium KH10	MGMLQVKNVPPELHSALAARAKTQGLSMSDYVIRLLSQDLSRPTVEEWVAARQESAPVKGIDAVRLIDEVRVEFDIPSGSESVVTAVSDVAVDRSRRR	https://www.alphafold.ebi.ac.uk/entry/A0A239GBT3, https://www.uniprot.org/uniprot/A0A239GBT3
job_A	AF-A0A1F8V3Q4-F1-model_v4	15	60	42	7	1	55	1	56	0.538	53	77	76	MTTIIVR-VDQKLHQVVRDVAKQENTSVSAYFARMVERRLELLIDEE-EAE-IAR--KRI	MAELLIRNLEPGVIKRLKLRAKQHHRSLQGELKAIVEAATKMSMEEAI-KAS-NAWH--K	1797696	Coxiella sp. RIFCSPHIGHO2_12_FULL_42_15	MAELLIRNLEPGVIKRLKLRAKQHHRSLQGELKAIVEAATKMSMEEAIKASNAWHKRLSDHAFSDSAKLLREDKDR	https://www.alphafold.ebi.ac.uk/entry/A0A1F8V3Q4, https://www.uniprot.org/uniprot/A0A1F8V3Q4
job_A	AF-A0A1G7HKE7-F1-model_v4	22.7	66	47	4	1	64	1	64	0.538	54	77	78	MTTIIVR-VDQKLHQVVRDVAKQENTSVSAYFARMVER-RLELLIDEEEAEIARKRIAEFKADPEA	MAQLIVRDVDETTAQALRLRAAANGRSVEAEHRMLLREVLGT-PGQ-SEDFAAAAARLRARLDRGT	591205	Paracoccus isoporae	MAQLIVRDVDETTAQALRLRAAANGRSVEAEHRMLLREVLGTPGQSEDFAAAAARLRARLDRGTDSAALVRAGRDARA	https://www.alphafold.ebi.ac.uk/entry/A0A1G7HKE7, https://www.uniprot.org/uniprot/A0A1G7HKE7
job_A	AF-A0A3S0RLQ6-F1-model_v4	12.9	54	39	5	1	52	1	48	0.538	52	77	73	MTTIIVR-VDQKLHQVVRDVAKQENTSVSAYFARMVERRLELLIDEEEAE-IAR	MSDVLIRDVPDDVLAGLDARAAELGLSRVEYIRRRLAQDARA--PR--VSV--T	1785	Mycobacterium sp.	MSDVLIRDVPDDVLAGLDARAAELGLSRVEYIRRRLAQDARAPRVSVTHEDLHRMGRNLAGLAEDDLMNQAWQ	https://www.alphafold.ebi.ac.uk/entry/A0A3S0RLQ6, https://www.uniprot.org/uniprot/A0A3S0RLQ6
job_A	AF-A0A2X1QK30-F1-model_v4	4.9	101	57	12	1	76	14	100	0.537	59	77	100	M--TT-IIVRVDQKLHQVVRDVAKQENTSVSAYFARMVERRLELLIDEEEAEIARK-----RIA-EFK-ADP-EA-------------GFSWEQVKQE-LG	YREKIRLTSGQTDEERAVIDYAASLVNKNRTDFIIELAYQEAKNIILDQ-RL--FVLDNEG--YDSFITQLEAPVQNAEGRERLMAVK---------PEWK	573	Klebsiella pneumoniae	MEVLCPLQQASVKYREKIRLTSGQTDEERAVIDYAASLVNKNRTDFIIELAYQEAKNIILDQRLFVLDNEGYDSFITQLEAPVQNAEGRERLMAVKPEWK	https://www.alphafold.ebi.ac.uk/entry/A0A2X1QK30, https://www.uniprot.org/uniprot/A0A2X1QK30
job_A	AF-A0A367FKJ8-F1-model_v4	7.1	70	47	6	4	67	1	58	0.537	51	77	71	IIVR-VDQKLHQVVRDVAKQENTSVSAYFARMVERRLELLIDE-EEAEIARK----RIAEFKADPEAGFS	MKILDVPEEVVEILKSRAAASGMSLTTYLRERLCEEAAIPS-IEEV-MAKIATDDP----------IPHD	509200	Sphaerisporangium album	MKILDVPEEVVEILKSRAAASGMSLTTYLRERLCEEAAIPSIEEVMAKIATDDPIPHDPDLVQEALRDGRR	https://www.alphafold.ebi.ac.uk/entry/A0A367FKJ8, https://www.uniprot.org/uniprot/A0A367FKJ8
job_A	AF-A0A1K2IM58-F1-model_v4	6.8	102	60	5	1	67	9	110	0.536	63	77	120	MTTIIVRVDQKLHQVVRDVAKQENTSVSAYFARMVERRLELLIDEEEAEIARKRIAEFKA-D-------------------------------P-EA-GF-S	NENLTIRITKNEKLMFKYLARTNRTSQSNWAHHILCKHKHSYNKIEYIDLILESLEIAKEGLEFNYKLLEDQIRTTDRSLSKFGNLLLLKMKVLQAKMNLEK	369401	Flaviramulus basaltis	MEWKSNPKNENLTIRITKNEKLMFKYLARTNRTSQSNWAHHILCKHKHSYNKIEYIDLILESLEIAKEGLEFNYKLLEDQIRTTDRSLSKFGNLLLLKMKVLQAKMNLEKVQNKILNSRV	https://www.alphafold.ebi.ac.uk/entry/A0A1K2IM58, https://www.uniprot.org/uniprot/A0A1K2IM58
job_A	AF-A0A662EX02-F1-model_v4	19.2	52	40	2	4	54	7	57	0.536	52	77	72	IIVRVDQKLHQVVRDVAKQENTSVSAYFARMVERRLELLID-EEEAEIARKR	PLTRLSSEVIQKIDVWADVFNSSRSEIMRNCIEDILRFLEKDFLEMNE-KRH	2026803	Candidatus Woesearchaeota archaeon	MGKKPIPLTRLSSEVIQKIDVWADVFNSSRSEIMRNCIEDILRFLEKDFLEMNEKRHLEPSEKLKKILKESA	https://www.alphafold.ebi.ac.uk/entry/A0A662EX02, https://www.uniprot.org/uniprot/A0A662EX02
job_A	AF-A0A0T7GTS8-F1-model_v4	10.3	77	47	9	1	70	1	62	0.536	54	77	81	MTTIIVR-VDQKLHQVVRDVAKQENTSVSAYFARMVERRLELLIDEEEAEIARKRI-AEF---KADPEAGFSW--EQ	MNAITIRNLSDEASRALEARAVRNGTTAEAEIEQILEEVLVSKE--PAI-GL--GTA--LRQL--------GEKYGG	323656	Neorhizobium galegae bv. officinalis	MNAITIRNLSDEASRALEARAVRNGTTAEAEIEQILEEVLVSKEPAIGLGTALRQLGEKYGGLDDVDFSRDQAPARGVSFE	https://www.alphafold.ebi.ac.uk/entry/A0A0T7GTS8, https://www.uniprot.org/uniprot/A0A0T7GTS8
job_A	AF-A0A4P6V174-F1-model_v4	12	91	53	14	1	76	1	79	0.535	58	77	95	MTTIIVR-VDQKLHQVVRDVAKQENTSVSAYFARMVERRLELLIDEEEAEIARKRI-AEF-KADPEAGF--S----WEQ--VKQ--EL--G	MGQILIRNIDDEVHARLKAQAAARGRSLEAHVRDLLSDSAK-PSKTEVLARA--AEI-RKS-----FRGPPMTAEQ-HQAR--IEESKRAL	1852022	Roseitalea porphyridii	MGQILIRNIDDEVHARLKAQAAARGRSLEAHVRDLLSDSAKPSKTEVLARAAEIRKSFRGPPMTAEQHQARIEESKRALDERAGRLSDLARGTKD	https://www.alphafold.ebi.ac.uk/entry/A0A4P6V174, https://www.uniprot.org/uniprot/A0A4P6V174
job_A	AF-A0A7W1LFT9-F1-model_v4	17.8	73	43	7	1	68	1	61	0.535	54	77	82	MTTIIVR-VDQKLHQVVRDVAKQENTSVSAYFARMVERRLELLIDE-EEAEIARKR---IAEFKADPEAGFSW	MANIQIRNVPSELHRTLKERAEKAGLSLQEYLLGEVTAIAET-PTMAEV-IAR-IRGDE---------LFEFE	1883427	Actinomycetia bacterium	MANIQIRNVPSELHRTLKERAEKAGLSLQEYLLGEVTAIAETPTMAEVIARIRGDELFEFEETSAEAVAAVRRERDEELDLR	https://www.alphafold.ebi.ac.uk/entry/A0A7W1LFT9, https://www.uniprot.org/uniprot/A0A7W1LFT9
job_A	AF-A0A2V7XQP8-F1-model_v4	20	60	41	5	1	56	1	57	0.534	53	77	76	MTTIIVR-VDQKLHQVVRDVAKQENTSVSAYFARMVERRLELLIDEEEAEIA-R--KRIA	MAQVLIRDLDARVVRRLKDRAREHGRSLEAELRGILEQAAESN-LSEARSLAARLR--RR	1978231	Acidobacteria bacterium	MAQVLIRDLDARVVRRLKDRAREHGRSLEAELRGILEQAAESNLSEARSLAARLRRRLRGRAHTDSAVLVAEDRRR	https://www.alphafold.ebi.ac.uk/entry/A0A2V7XQP8, https://www.uniprot.org/uniprot/A0A2V7XQP8
job_A	AF-A0A2V8M7K1-F1-model_v4	20	55	41	3	1	54	1	53	0.534	53	77	77	MTTIIVR-VDQKLHQVVRDVAKQENTSVSAYFARMVERRLELLIDEEEAEIARKR	MPSILVRDLDPTTIKRLKAQAARNGRSLQAEAKAIIERGAQ-EKTIAELQRQA-K	1978231	Acidobacteria bacterium	MPSILVRDLDPTTIKRLKAQAARNGRSLQAEAKAIIERGAQEKTIAELQRQAKAFSKRFEGRKMTDTVRLIREDRRR	https://www.alphafold.ebi.ac.uk/entry/A0A2V8M7K1, https://www.uniprot.org/uniprot/A0A2V8M7K1
job_A	AF-A0A0F9EVH4-F1-model_v4	21	38	29	1	1	37	10	47	0.534	43	77	50	MTTIIVR-VDQKLHQVVRDVAKQENTSVSAYFARMVER	KRTIKIRGVKQDVRRKLAAQAKLRGLTQAEYLELLING	412755	marine sediment metagenome	MKPEQSSNEKRTIKIRGVKQDVRRKLAAQAKLRGLTQAEYLELLINGPKK	https://www.alphafold.ebi.ac.uk/entry/A0A0F9EVH4, https://www.uniprot.org/uniprot/A0A0F9EVH4
job_A	AF-A0A7V3FCY4-F1-model_v4	18.6	75	43	12	1	67	1	65	0.534	53	77	76	MTTIIV-RVDQKLHQVVRDVAKQENTSVSAYFARMVERRLELLIDE--EEAE-IARK-RIAEFKADPEA---GFS	MKTIQVRNVPEETHAVLRRRAAEAGMSLQEYLLSLLQESASR--PTVEE-VLSRA-GRRS-GG--R-VGLAA--A	1883427	Actinomycetia bacterium	MKTIQVRNVPEETHAVLRRRAAEAGMSLQEYLLSLLQESASRPTVEEVLSRAGRRSGGRVGLAAAARHLRVERSGH	https://www.alphafold.ebi.ac.uk/entry/A0A7V3FCY4, https://www.uniprot.org/uniprot/A0A7V3FCY4
job_A	AF-A0A1G9BGQ3-F1-model_v4	19.4	67	47	7	1	64	1	63	0.533	53	77	78	MTTIIVR-VDQKLHQVVRDVAKQENTSVSAYFARMVERRLELLIDEEEAE-IARK-RIAEFKADPEA	MATIQVRDLSERAYEVHRTRARASGQSLQAYLRGVLEEEASRTPKAE-VLAR-MERVLETN-TG-TG	995066	Actinopolyspora mzabensis	MATIQVRDLSERAYEVHRTRARASGQSLQAYLRGVLEEEASRTPKAEVLARMERVLETNTGTGVTVDSIVEDREADRR	https://www.alphafold.ebi.ac.uk/entry/A0A1G9BGQ3, https://www.uniprot.org/uniprot/A0A1G9BGQ3
job_A	AF-A0A841CW36-F1-model_v4	21.2	66	42	8	1	63	20	78	0.533	57	77	91	MTTIIVR-VDQKLHQVVRDVAKQENTSVSAYFARMVERRLELLIDE-EEAE-IARKRIAEFKADPE	NRSLFVREVPEEVHAALRVRAAAEGMSVSAYVLRLLTGETST-PTVAEV-FARR-RE--PV--RLT	1999	Planomonospora venezuelensis	MLCKQNAGFESMKSEQGKNNRSLFVREVPEEVHAALRVRAAAEGMSVSAYVLRLLTGETSTPTVAEVFARRREPVRLTNEDILSAIHEGRR	https://www.alphafold.ebi.ac.uk/entry/A0A841CW36, https://www.uniprot.org/uniprot/A0A841CW36
job_A	AF-K2NY55-F1-model_v4	13.2	83	46	9	1	75	1	65	0.532	55	77	85	MTTIIVR-VDQKLHQVVRDVAKQENTSVSAYFARMVERRLELLIDEEEA--EIA---RKRIAEFKADPEAGF-SWEQV-KQEL	MATLTIRNVDEKVRKALRKRAAENDVSMEEEVRRILARSVGPSEENARQEK--RRRR--------------LD-AL-RKVGAN	1231190	Nitratireductor indicus C115	MATLTIRNVDEKVRKALRKRAAENDVSMEEEVRRILARSVGPSEENARQEKRRRRLDALRKVGANPVDTFDLKAISDDIWNARTL	https://www.alphafold.ebi.ac.uk/entry/K2NY55, https://www.uniprot.org/uniprot/K2NY55
job_A	AF-A0A316NHM1-F1-model_v4	19.3	62	49	1	2	62	1	62	0.532	54	77	80	TTIIVR-VDQKLHQVVRDVAKQENTSVSAYFARMVERRLELLIDEEEAEIARKRIAEFKADP	MNLSVRGVEPYAVQKIDELAKRSGMSRNLYIKKLIESASVLDELREQEERYARLVEMLAGII	1898207	Clostridiales bacterium	MNLSVRGVEPYAVQKIDELAKRSGMSRNLYIKKLIESASVLDELREQEERYARLVEMLAGIIRENTTSLEKVSQLAGYGR	https://www.alphafold.ebi.ac.uk/entry/A0A316NHM1, https://www.uniprot.org/uniprot/A0A316NHM1
job_A	AF-A0A7X3W3B0-F1-model_v4	12.3	81	43	7	1	71	1	63	0.532	53	77	78	MTTIIVR-VDQKLHQVVRDVAKQENTSVSAYFARMVERRLELLIDEEEA--EIA------RKRIAEFKADPEAGFSW-EQV	MAQLTVRNVSPQVIRSLKSRAAAHGRSAEAEHREILRKVLLEGEQD-FASR--ARALRTR---------------LKSSID	2081523	Acidobacteriia bacterium	MAQLTVRNVSPQVIRSLKSRAAAHGRSAEAEHREILRKVLLEGEQDFASRARALRTRLKSSIDSSEVIRADRDRDSAT	https://www.alphafold.ebi.ac.uk/entry/A0A7X3W3B0, https://www.uniprot.org/uniprot/A0A7X3W3B0
job_A	AF-A0A4R2W1D4-F1-model_v4	12.9	77	38	10	1	60	1	65	0.532	50	77	68	MTTIIVR-VDQKLHQVVRDVAKQENTSVSAYFARMVERRLELLIDE-EEA-EIA---RKRI-----------AEFKA	MAQLLVRNLDQSVVDALRRRAADSGRSAEAEHREILRAALLA--QPP-KRL--LKEV---LAAMPYFDDDDV----F	2135673	Massilia sp. GV090	MAQLLVRNLDQSVVDALRRRAADSGRSAEAEHREILRAALLAQPPKRLLKEVLAAMPYFDDDDVFEVR	https://www.alphafold.ebi.ac.uk/entry/A0A4R2W1D4, https://www.uniprot.org/uniprot/A0A4R2W1D4
job_A	AF-A0A2M9BGJ7-F1-model_v4	12.9	77	50	11	1	69	12	79	0.532	55	77	87	MTTIIVR-VDQKLHQVVRDVAKQENTSVSAYFARMVERRLELLIDE-EEAE-IARKRIAEFKADPEAGF---S--WE	MPSVQIKDVPVETHAVLRRRAAIAHQSLQEYLLARLIEEASRP-TLDE-VLDRA-GGR-SG----GRLPFDIAVS-D	1348852	Mumia flava	MFWRYKRQNGAMPSVQIKDVPVETHAVLRRRAAIAHQSLQEYLLARLIEEASRPTLDEVLDRAGGRSGGRLPFDIAVSDLHDDRAGR	https://www.alphafold.ebi.ac.uk/entry/A0A2M9BGJ7, https://www.uniprot.org/uniprot/A0A2M9BGJ7
job_A	AF-A0A2A2B7D9-F1-model_v4	11.3	44	39	0	1	44	4	47	0.531	50	77	69	MTTIIVRVDQKLHQVVRDVAKQENTSVSAYFARMVERRLELLID	VVRSQIRLPRDTYQNAKQLAQTDGISLNQLIVESINEKLMKKAC	2024406	Psychrobacter sp. JB193	MQEVVRSQIRLPRDTYQNAKQLAQTDGISLNQLIVESINEKLMKKACSPVKVKQALNLITFALEQNNHV	https://www.alphafold.ebi.ac.uk/entry/A0A2A2B7D9, https://www.uniprot.org/uniprot/A0A2A2B7D9
job_A	AF-A0A1V2MGK3-F1-model_v4	20	45	33	2	1	44	1	43	0.531	45	77	54	MT-TIIVRVDQKLHQVVRDVAKQENTSVSAYFARMVERRLELLID	MTVQLNTRVDPELGELVAHVGDMRGWSKRETVENALRKAYA--AE	1844478	Streptomyces sp. IB2014 011-1	MTVQLNTRVDPELGELVAHVGDMRGWSKRETVENALRKAYAAEYKALKASKQES	https://www.alphafold.ebi.ac.uk/entry/A0A1V2MGK3, https://www.uniprot.org/uniprot/A0A1V2MGK3
job_A	AF-A0A7V9QUI4-F1-model_v4	13.2	83	45	13	1	67	1	72	0.531	53	77	78	MTTIIVR-VDQKLHQVVRDVAKQENTSVSAYFARMVERRLELLIDE-EEAE--I---ARKR------IAEFKADP-EA--GFS	MATIQIREIPEAAYEVIRKRARADGRSIQSYMRDWVVDFAAH-PTTQEA-MAALEDA---LRRYDTP--GA--TRESIQA--D	1883427	Actinomycetia bacterium	MATIQIREIPEAAYEVIRKRARADGRSIQSYMRDWVVDFAAHPTTQEAMAALEDALRRYDTPGATRESIQADLAADRR	https://www.alphafold.ebi.ac.uk/entry/A0A7V9QUI4, https://www.uniprot.org/uniprot/A0A7V9QUI4
job_A	AF-A0A2D9FV18-F1-model_v4	21.8	64	43	6	1	60	11	71	0.531	56	77	88	MTTIIVR-VDQKLHQVVRDVAKQENTSVSAYFARMVERRLELLIDEEEAEIA-RKRIAE--FKA	MPDVLVRNIDEKTLNNWKKRAKRNNRSLQAELKETIEALGKV-D-IEETRNMVREELTKYR-AE	2024824	Balneola sp.	MISNNKSGENMPDVLVRNIDEKTLNNWKKRAKRNNRSLQAELKETIEALGKVDIEETRNMVREELTKYRAEGRMFSNSVDDIREIRDR	https://www.alphafold.ebi.ac.uk/entry/A0A2D9FV18, https://www.uniprot.org/uniprot/A0A2D9FV18
job_A	AF-A0A7Y0EPK1-F1-model_v4	15.6	51	41	2	1	50	2	51	0.531	56	77	89	MTTIIVR-VDQKLHQVVRDVAKQENTSVSAYFARMVERRLELLIDEEEAEI	TTSLLIRKLPDAVKDTLAEAAKANGRSTEAQARSVLEEFTASWIAHKT-SD	2705429	Bifidobacterium sp. DSM 109957	MTTSLLIRKLPDAVKDTLAEAAKANGRSTEAQARSVLEEFTASWIAHKTSDADFFAQIREELLAGGIDDDEFQPMPRDPNDQPRPVSFE	https://www.alphafold.ebi.ac.uk/entry/A0A7Y0EPK1, https://www.uniprot.org/uniprot/A0A7Y0EPK1
job_A	AF-A0A3N7ZCH7-F1-model_v4	15.7	57	48	0	6	62	1	57	0.530	56	77	91	VRVDQKLHQVVRDVAKQENTSVSAYFARMVERRLELLIDEEEAEIARKRIAEFKADP	MRTTASERLSIENRARERKLAVSDYLLRCALGKPAQLHADVDAINYLREICIEVKNL	2184574	Burkholderia sp. Bp9143	MRTTASERLSIENRARERKLAVSDYLLRCALGKPAQLHADVDAINYLREICIEVKNLYHANTGVSEAALDKVMKAAIAAIARVWENPRQMR	https://www.alphafold.ebi.ac.uk/entry/A0A3N7ZCH7, https://www.uniprot.org/uniprot/A0A3N7ZCH7
job_A	AF-A0A4R8LIL0-F1-model_v4	11.1	54	43	4	1	52	1	51	0.530	55	77	85	MTTIIVR-VDQKLHQVVRDVAKQENTSVSAYFARMVERRLELLIDEEEAE-IAR	MPGVTINDIDDEPEARLRTRASLRGRSMQDEVHDILRAALSEDETPR-DPR--N	480658	Paraburkholderia rhizosphaerae	MPGVTINDIDDEPEARLRTRASLRGRSMQDEVHDILRAALSEDETPRDPRNLLDVIRSRVGFRAQSRDRLSKVEKLVSQSKSSMR	https://www.alphafold.ebi.ac.uk/entry/A0A4R8LIL0, https://www.uniprot.org/uniprot/A0A4R8LIL0
job_A	AF-A0A651FET4-F1-model_v4	26	50	36	1	1	49	1	50	0.530	56	77	90	MTTIIVR-VDQKLHQVVRDVAKQENTSVSAYFARMVERRLELLIDEEEAE	MANLQVKGIDDRLYDQLKRQAALENRSVSQEAILMIKYHLGTRTAQRTAA	2448050	Desulfovibrionales bacterium	MANLQVKGIDDRLYDQLKRQAALENRSVSQEAILMIKYHLGTRTAQRTAASPAETLLQLAGSWEDDRPAEVIIDEIKASRSNSQRFPDGF	https://www.alphafold.ebi.ac.uk/entry/A0A651FET4, https://www.uniprot.org/uniprot/A0A651FET4
job_A	AF-A0A1H8U4Y9-F1-model_v4	4.7	84	65	9	5	77	4	83	0.529	56	77	95	IVRVDQ-KLHQVVRDVAKQENTSVSAYFARMVERRLELLIDEEEAEIARKRIAEFKADP--EAG----FS--WEQV-KQ-ELGL	TNVPFEPDELDAINRAAQASGKSARQYIKDAALSAALGRQEAFLSAALTVGEHTREAFQLQFSETEEQ-RAL--RAAEAA-AAR	310780	Actinacidiphila rubida	MPATNVPFEPDELDAINRAAQASGKSARQYIKDAALSAALGRQEAFLSAALTVGEHTREAFQLQFSETEEQRALRAAEAAAAREVHDEDEGRTAA	https://www.alphafold.ebi.ac.uk/entry/A0A1H8U4Y9, https://www.uniprot.org/uniprot/A0A1H8U4Y9
job_A	AF-A0A3D5U5B5-F1-model_v4	14	57	43	4	2	55	1	54	0.529	56	77	89	TTIIVR-VDQKLHQVVRDVAKQENTSVSAYFARMVERRLELLIDEEEAEIAR--KRI	MDIIIRKLSPAAVKQIERLAKDREVSREEYLRNLLEDFSFVERNAPMID-RLEK--Q	1409	Bacillus sp. (in: Bacteria)	MDIIIRKLSPAAVKQIERLAKDREVSREEYLRNLLEDFSFVERNAPMIDRLEKQLTANTLFLEKVDSSLQNLLDYMKEMMLLDDTSDSH	https://www.alphafold.ebi.ac.uk/entry/A0A3D5U5B5, https://www.uniprot.org/uniprot/A0A3D5U5B5
job_A	AF-A0A7C8DDS0-F1-model_v4	13.7	58	41	7	1	55	1	52	0.529	53	77	78	MTTIIVR-VDQKLHQVVRDVAKQENTSVSAYFARMVERRLELLIDEEEAEIAR--KRI	MPTITIKNIPEAIHGALKTRATEHGRSLNKEVLRCLEAAVSV-S-R-VEV-ESVL--V	2026801	Verrucomicrobiales bacterium	MPTITIKNIPEAIHGALKTRATEHGRSLNKEVLRCLEAAVSVSRVEVESVLVSVDRVRDDGVRLDPALLNAAMSDGRP	https://www.alphafold.ebi.ac.uk/entry/A0A7C8DDS0, https://www.uniprot.org/uniprot/A0A7C8DDS0
job_A	AF-A0A7Z0HPJ0-F1-model_v4	14.2	63	53	1	1	62	1	63	0.529	65	77	134	MTTIIVRVDQKLHQVVRDVAKQENTSVSAYFARMVERRLELLIDEEEAEIARKRIAEFKA-DP	MAGLNLRFTEEEPHSLRSRAAAEGRSTQAFAHDAVITAIDEHSRLSDEAADHVLKASEELNRR	2724525	Streptomyces sp. SJ1-7	MAGLNLRFTEEEPHSLRSRAAAEGRSTQAFAHDAVITAIDEHSRLSDEAADHVLKASEELNRRLALMECLARNRGLADGNKRIAWYATWVSLHMNGHPLDPHFDADKAERSVLATCQGALDMPKTAEQLPRFAR	https://www.alphafold.ebi.ac.uk/entry/A0A7Z0HPJ0, https://www.uniprot.org/uniprot/A0A7Z0HPJ0
job_A	AF-A0A2V8KSU5-F1-model_v4	13.9	43	35	1	2	44	1	41	0.529	49	77	67	TTIIVRVDQKLHQVVRDVAKQENTSVSAYFARMVERRLELLID	MNVHLDWPADVVARFTEEARQKGLTLDAYLLETVLRQGSP--N	1978231	Acidobacteria bacterium	MNVHLDWPADVVARFTEEARQKGLTLDAYLLETVLRQGSPNGAVIGEAEKQRARDEAGRSIRELRKG	https://www.alphafold.ebi.ac.uk/entry/A0A2V8KSU5, https://www.uniprot.org/uniprot/A0A2V8KSU5
job_A	AF-A0A1C6H7P2-F1-model_v4	17.4	63	51	1	1	62	4	66	0.529	54	77	82	MTTIIVR-VDQKLHQVVRDVAKQENTSVSAYFARMVERRLELLIDEEEAEIARKRIAEFKADP	VTDILVRDVPKNTDLILKSKAKKSGLSRNEYLVNLLNTHVLIDEIEEIKNNYNEVLKHTLVAL	59620	uncultured Clostridium sp.	MKNVTDILVRDVPKNTDLILKSKAKKSGLSRNEYLVNLLNTHVLIDEIEEIKNNYNEVLKHTLVALKENTEVMQQLIKMIEG	https://www.alphafold.ebi.ac.uk/entry/A0A1C6H7P2, https://www.uniprot.org/uniprot/A0A1C6H7P2
job_A	AF-A0A496QYC2-F1-model_v4	13.4	52	40	4	1	50	1	49	0.529	52	77	75	MTTIIVR-VDQKLHQVVRDVAKQENTSVSAYFARMVERRLELLIDEEE-AEI	MKSILIRNLPEQTLSKLKNLAEYHHRSLQGELHYLLEEASERAT-GNGQ--R	2202144	Spirochaetes bacterium	MKSILIRNLPEQTLSKLKNLAEYHHRSLQGELHYLLEEASERATGNGQRLLKINTVNTGNRSSWSREEIYGDEAR	https://www.alphafold.ebi.ac.uk/entry/A0A496QYC2, https://www.uniprot.org/uniprot/A0A496QYC2
job_A	AF-A0A175RW93-F1-model_v4	8.3	72	49	9	1	66	1	61	0.529	55	77	85	MTTIIVR-VDQKLHQVVRDVAKQENTSVSAYFARMVERRLELLIDEEEAEIA--RKRI-AEF--KADPEAGF	MGSLTVRNIEDDVKAALRLRAARRGVSMESEVRDILRQAAREAL-PLPE--SDG--ERE--ARI----ARIL	401562	Aureimonas ureilytica	MGSLTVRNIEDDVKAALRLRAARRGVSMESEVRDILRQAAREALPLPESDGEREARIARILSFGQPPLPSFDLKAFSDALSDGTE	https://www.alphafold.ebi.ac.uk/entry/A0A175RW93, https://www.uniprot.org/uniprot/A0A175RW93
job_A	AF-A0A2T1B5M0-F1-model_v4	13.6	44	36	2	1	43	5	47	0.528	48	77	64	MTTIIVRVDQKLHQVVRDVAKQENTSVSAYFARMVERRLEL-LI	NTSMVAELPIPEASELASIAAKLGVSTQKYLGYHVLRSAYGA-L	1441714	Paraburkholderia insulsa	MTEGNTSMVAELPIPEASELASIAAKLGVSTQKYLGYHVLRSAYGALHPEVAAFEVVLAGTGGD	https://www.alphafold.ebi.ac.uk/entry/A0A2T1B5M0, https://www.uniprot.org/uniprot/A0A2T1B5M0
job_A	AF-A0A5Q4FQH8-F1-model_v4	17.9	78	44	8	1	73	22	84	0.528	58	77	100	MTTIIVR-VDQKLHQVVRDVAKQENTSVSAYFARMVERRLELLIDEEEAEIA--RKR--IAEFKADPEAGFSWEQVKQ	MADILIRNLDENTLDRLKKRAMANNRSMNAEIKSVLEEYAGT-TTREEA-ISMI--AEA----------RVSY-EAGK	2053516	Balneolaceae bacterium	MEIFTKNAIIMISPYDYTPTTMADILIRNLDENTLDRLKKRAMANNRSMNAEIKSVLEEYAGTTTREEAISMIAEARVSYEAGKKPAPDLMGLLREDRDR	https://www.alphafold.ebi.ac.uk/entry/A0A5Q4FQH8, https://www.uniprot.org/uniprot/A0A5Q4FQH8
job_A	AF-A0A1C5EPF0-F1-model_v4	14.2	49	42	0	1	49	23	71	0.528	55	77	87	MTTIIVRVDQKLHQVVRDVAKQENTSVSAYFARMVERRLELLIDEEEAE	MAGLNLRFTEEELDALRARAESEGRSMQSFAHDAVITAINEHARLFNEA	1839774	Streptomyces sp. Ncost-T10-10d	MGGGAGADKALVPRGTTRYYPYMAGLNLRFTEEELDALRARAESEGRSMQSFAHDAVITAINEHARLFNEAADHVLKVSEELNRRLA	https://www.alphafold.ebi.ac.uk/entry/A0A1C5EPF0, https://www.uniprot.org/uniprot/A0A1C5EPF0
job_A	AF-A0A7W2EAS5-F1-model_v4	22.4	58	37	5	1	55	1	53	0.528	52	77	77	MTTIIVR-VDQKLHQVVRDVAKQENTSVSAYFARMVERRLELLIDEEEAEIAR--KRI	MTDLQLFNVPEKLVRALEAQAQLRNTSVSDVAVDELTFALNR--RKRSAA-LARL--A	2754726	Corynebacterium haemomassiliense	MTDLQLFNVPEKLVRALEAQAQLRNTSVSDVAVDELTFALNRRKRSAALARLANLPRVSTKGESIAEAVRAERDARA	https://www.alphafold.ebi.ac.uk/entry/A0A7W2EAS5, https://www.uniprot.org/uniprot/A0A7W2EAS5
job_A	AF-A0A7W1BM55-F1-model_v4	11.5	52	41	3	1	51	1	48	0.528	53	77	80	MTTIIVR-VDQKLHQVVRDVAKQENTSVSAYFARMVERRLELLIDEEEAEIA	MPTLTIKGLPDPVYRRLKQQAEAHRRSLNGEIIVCLERAVAAGRV--DP--N	2026741	Gemmatimonadaceae bacterium	MPTLTIKGLPDPVYRRLKQQAEAHRRSLNGEIIVCLERAVAAGRVDPNAWLADACAFRQRIAIRPLSARQLSAARQAGRA	https://www.alphafold.ebi.ac.uk/entry/A0A7W1BM55, https://www.uniprot.org/uniprot/A0A7W1BM55
job_A	AF-A0A161YQK4-F1-model_v4	16.1	62	51	1	2	62	1	62	0.528	60	77	113	TTIIVR-VDQKLHQVVRDVAKQENTSVSAYFARMVERRLELLIDEEEAEIARKRIAEFKADP	MEIKVRNLNAATVKQIDELAKKKKMSREQFLRIYLEKLAHVDPFIQEKNRMEEAIQRFIIVL	1455	Bacillus badius	MEIKVRNLNAATVKQIDELAKKKKMSREQFLRIYLEKLAHVDPFIQEKNRMEEAIQRFIIVLERMLEIVKENNEEVKMLKTLFLMITDTGNDEIDHFINTFGGDIDGKDRKNI	https://www.alphafold.ebi.ac.uk/entry/A0A161YQK4, https://www.uniprot.org/uniprot/A0A161YQK4
job_A	AF-S7TAX3-F1-model_v4	12.3	73	49	9	1	66	1	65	0.527	53	77	81	MTTIIVR-VDQKLHQVVRDVAKQENTSVSAYFARMVERRLELLIDE-EEAEIARKRIAEFKAD---PE--AGF	MHQITIRGIDPEIEREIRRIARESRKSINQVIKEIIHREFG-KKTSP-ASSLK-RLSG---GWSQNEAEA--F	1121405	Desulfococcus multivorans DSM 2059	MHQITIRGIDPEIEREIRRIARESRKSINQVIKEIIHREFGKKTSPASSLKRLSGGWSQNEAEAFQLSIQSCEQIDEDMWK	https://www.alphafold.ebi.ac.uk/entry/S7TAX3, https://www.uniprot.org/uniprot/S7TAX3
job_A	AF-A0A2Z6B3N0-F1-model_v4	8.8	45	40	1	1	44	4	48	0.527	51	77	72	MTTIIVR-VDQKLHQVVRDVAKQENTSVSAYFARMVERRLELLID	KKTVTLKNMPCDAWKAAKLAATEEEMQLGEWVAMAILEKAQRDKT	241368	Desulfovibrio ferrophilus	MEVKKTVTLKNMPCDAWKAAKLAATEEEMQLGEWVAMAILEKAQRDKTMSMRGAVEAFGTSKRLYDEQQGKE	https://www.alphafold.ebi.ac.uk/entry/A0A2Z6B3N0, https://www.uniprot.org/uniprot/A0A2Z6B3N0
job_A	AF-A0A7T9FP92-F1-model_v4	15.5	77	42	9	1	70	1	61	0.527	52	77	76	MTTIIVR-VDQKLHQVVRDVAKQENTSVSAYFARMVERRLELLIDEEEAEIA---RKRI--AEFKADPEAGF-SWEQ	MPDVLVRDVDAAVIETLRKRAVENGRSMQAEVRLLISERLG-NNAV-SD--AVVA---RRI---------KKALSGR	1978231	Acidobacteria bacterium	MPDVLVRDVDAAVIETLRKRAVENGRSMQAEVRLLISERLGNNAVSDAVVARRIKKALSGRSHSDSEKLLREDRLR	https://www.alphafold.ebi.ac.uk/entry/A0A7T9FP92, https://www.uniprot.org/uniprot/A0A7T9FP92
job_A	AF-A0A2D9I164-F1-model_v4	17.3	69	47	8	1	61	12	78	0.527	60	77	110	MTTIIVR-VDQKLHQVVRDVAKQENTSVSAYFARMVERRLELLIDE-EE-AEIARKR--I--AEFK-AD	MATINIRNVPDDVYKALRVRAAQSNESMESYLRNHLTKLIEGAPTAEISL-LD-IRARMRAVLGNRADQ	2026786	Rhodospirillales bacterium	MISLLSELEDAMATINIRNVPDDVYKALRVRAAQSNESMESYLRNHLTKLIEGAPTAEISLLDIRARMRAVLGNRADQSVVDDFLKQRREDYLTEERGMAAPEGRKKSGS	https://www.alphafold.ebi.ac.uk/entry/A0A2D9I164, https://www.uniprot.org/uniprot/A0A2D9I164
job_A	AF-A0A0C1VJI4-F1-model_v4	11.7	94	46	16	1	70	1	81	0.527	56	77	91	MTTIIVR-VDQKLHQVVRDVAKQENTSVSAYFARMVERRLELLIDEEEAEIAR-----KRI---AEF--K----AD---PE----AGFS--WEQ	MATLTIRNIPDGVKQALRERAARHGVSMEEEARRVLERATSSQS--P-R-HSMIDADE--IMRR--ARMLCDEKPSEAR-YETMT--QKEI--S	1574623	Lyngbya confervoides BDU141951	MATLTIRNIPDGVKQALRERAARHGVSMEEEARRVLERATSSQSPRHSMIDADEIMRRARMLCDEKPSEARYETMTQKEISDELWRDSDGL	https://www.alphafold.ebi.ac.uk/entry/A0A0C1VJI4, https://www.uniprot.org/uniprot/A0A0C1VJI4
job_A	AF-A0A7X3UBF8-F1-model_v4	15.3	65	44	7	1	59	1	60	0.527	54	77	84	MTTIIVR-VDQKLHQVVRDVAKQENTSVSAYFARMVERRLELLIDEEEAEI-AR--KRIA--EFK	MATVNVRRLDDDVVSRLKRRASSNNRSLESEVRHILEGAAADD-LEARRDAFRLLA--SRLR--A	2026734	Dehalococcoidia bacterium	MATVNVRRLDDDVVSRLKRRASSNNRSLESEVRHILEGAAADDLEARRDAFRLLASRLRARTAGTRQTPSEVLIREDRSSGHRD	https://www.alphafold.ebi.ac.uk/entry/A0A7X3UBF8, https://www.uniprot.org/uniprot/A0A7X3UBF8
job_A	AF-A0A7J9ZXX2-F1-model_v4	20.9	62	38	8	1	57	1	56	0.527	52	77	76	MTTIIVR-VDQKLHQVVRDVAKQENTSVSAYFARMVERRLELLIDE-EEAE-IA--RKRIAE	MKNIQIRNVPEKTHSILRRRASDAGMSLQEYLLGIVNESAAR-PTVEEV-LKRVAK--R--S	1883427	Actinomycetia bacterium	MKNIQIRNVPEKTHSILRRRASDAGMSLQEYLLGIVNESAARPTVEEVLKRVAKRSGATFRLRDAVADLRSERDSR	https://www.alphafold.ebi.ac.uk/entry/A0A7J9ZXX2, https://www.uniprot.org/uniprot/A0A7J9ZXX2
job_A	AF-A0A534YY91-F1-model_v4	12.9	54	43	4	1	52	1	52	0.527	52	77	76	MTTIIVR-VDQKLHQVVRDVAKQENTSVSAYFARMVERRLELLIDEEEAEI-AR	MGQVVIRNIDDAAIARLKSRAARKGVSLEGELRKIITDAARRD-RDEDVTRA-R	2026735	Deltaproteobacteria bacterium	MGQVVIRNIDDAAIARLKSRAARKGVSLEGELRKIITDAARRDRDEDVTRARVLRVRLGGRRHSDSTRLIREDRDR	https://www.alphafold.ebi.ac.uk/entry/A0A534YY91, https://www.uniprot.org/uniprot/A0A534YY91
job_A	AF-A0A7C5QWX2-F1-model_v4	8.8	45	38	2	1	42	22	66	0.527	49	77	66	M--TT-IIVRVDQKLHQVVRDVAKQENTSVSAYFARMVERRLELL	DGDLRALNFKVRAEFKREFKTYATSNDMSMVQLLQECFEYYKNRH	1898104	Bacteroidetes bacterium	MNRKGTPPPDFAAGNNLNRAPDGDLRALNFKVRAEFKREFKTYATSNDMSMVQLLQECFEYYKNRH	https://www.alphafold.ebi.ac.uk/entry/A0A7C5QWX2, https://www.uniprot.org/uniprot/A0A7C5QWX2
job_A	AF-A0A370NUE0-F1-model_v4	10.1	89	45	8	1	76	1	67	0.527	54	77	84	MTTIIVR-VDQKLHQVVRDVAKQENTSVSAYFARMVERRLELLIDEEE-AEI---------ARKRIAEFKADPEAGFSWEQVKQ--ELG	MPILTVRNVPDDVHRALCARALQNGRTVEAELIEILADAVLS--AGRLQ--LGDALAALGR-----------------EL-GLSNADIE	2666307	Cupriavidus lacunae	MPILTVRNVPDDVHRALCARALQNGRTVEAELIEILADAVLSAGRLQLGDALAALGRELGLSNADIEAIEHANVRCQGNRLHLD	https://www.alphafold.ebi.ac.uk/entry/A0A370NUE0, https://www.uniprot.org/uniprot/A0A370NUE0
job_A	AF-A0A4Q7TWM7-F1-model_v4	20	50	36	3	1	49	1	47	0.526	51	77	74	MTTIIVR-VDQKLHQVVRDVAKQENTSVSAYFARMVERRLELLIDEEEAE	MVDILIRGLDANTVARLDARASALGISRSEYLRRQLDAAGS--GEVP-AN	279828	Microcella alkaliphila	MVDILIRGLDANTVARLDARASALGISRSEYLRRQLDAAGSGEVPANVSADDLRRAARAARDLGDPDVMAAAWQ	https://www.alphafold.ebi.ac.uk/entry/A0A4Q7TWM7, https://www.uniprot.org/uniprot/A0A4Q7TWM7
job_A	AF-A0A1F7S0L2-F1-model_v4	16.3	49	37	2	3	51	33	77	0.525	52	77	77	TIIVRVDQKLHQVVRDVAKQENTSVSAYFARMVERRLELLIDEEEAEIA	TCAVPIELDLLTLVEKQAQLRGVKVETLVNLWLQQKLAEYSK--PS--A	1817878	Candidatus Schekmanbacteria bacterium RBG_13_48_7	KAQTVEKMGEFWDNHDFTDFDNSGAPDVKFKVTCAVPIELDLLTLVEKQAQLRGVKVETLVNLWLQQKLAEYSKPSA	https://www.alphafold.ebi.ac.uk/entry/A0A1F7S0L2, https://www.uniprot.org/uniprot/A0A1F7S0L2
job_A	AF-A0A1F5DG54-F1-model_v4	15.5	45	38	0	1	45	3	47	0.525	51	77	74	MTTIIVRVDQKLHQVVRDVAKQENTSVSAYFARMVERRLELLIDE	YVVVKIRFPKEEWLEYKEMAAKENKSLSAWIRDSLKKGIKRKAVF	1797456	Candidatus Beckwithbacteria bacterium RBG_13_35_6	MKYVVVKIRFPKEEWLEYKEMAAKENKSLSAWIRDSLKKGIKRKAVFGVDKEFSDWTDKFIKKYRPMLKELAKK	https://www.alphafold.ebi.ac.uk/entry/A0A1F5DG54, https://www.uniprot.org/uniprot/A0A1F5DG54
job_A	AF-A0A402CVW6-F1-model_v4	6.6	121	62	6	1	74	103	219	0.525	75	77	219	MTTIIVRVDQKLHQVVRDVAKQENTSVSAYFARMVERRLELLIDEEEAEIARKRIAEFKADP------------------E--A-------------------------GFS--WEQVKQE	EKRITLRLPPIIHNYLAYSASLTNSSLNQLITEILGDWQQDKMRAQVNRFEISVRHEIQSYMNYLEAISLGGPRDDLRAHRDAIMNAYDAYKDACRGANIQPDPDVLVYIPTSM--RS--E	2219043	Capsulimonas corticalis	MAANGYVHWAVVHNIVIQANHPVNGVMQTVELFVTNVPQDLEYQIVKDTIEQAGYFFGDSGVRWGNYQIVPDKDWITGWEHEFTYPNKTKISYDELLEQSKIEKRITLRLPPIIHNYLAYSASLTNSSLNQLITEILGDWQQDKMRAQVNRFEISVRHEIQSYMNYLEAISLGGPRDDLRAHRDAIMNAYDAYKDACRGANIQPDPDVLVYIPTSMRSE	https://www.alphafold.ebi.ac.uk/entry/A0A402CVW6, https://www.uniprot.org/uniprot/A0A402CVW6
job_A	AF-A0A4R3J3S6-F1-model_v4	15.8	63	52	1	1	62	1	63	0.525	55	77	91	MTTIIVR-VDQKLHQVVRDVAKQENTSVSAYFARMVERRLELLIDEEEAEIARKRIAEFKADP	MGEVKIRNLDDEIIHKLDQKARQHKMSRNKYLISLLRNFTILEEKQEIEEKYAGLVNLMVDVV	1912855	Faecalimonas umbilicata	MGEVKIRNLDDEIIHKLDQKARQHKMSRNKYLISLLRNFTILEEKQEIEEKYAGLVNLMVDVVERNTETMEEMKSEILEIGERMWQSGYDS	https://www.alphafold.ebi.ac.uk/entry/A0A4R3J3S6, https://www.uniprot.org/uniprot/A0A4R3J3S6
job_A	AF-H0E3M9-F1-model_v4	20.5	68	41	9	1	60	1	63	0.524	52	77	77	MTTIIVR-VDQKLHQVVRDVAKQENTSVSAYFARMVERRLELLI--DEEE-AEI---ARKRI-AEFKA	MVMIQVRNVPEDLHEQLRARAADEGVSLSELIRRELPRIAREGSIG-GFVR-GLEQR--GPLA-GAVG	1097667	Patulibacter medicamentivorans	MVMIQVRNVPEDLHEQLRARAADEGVSLSELIRRELPRIAREGSIGGFVRGLEQRGPLAGAVGVDVTRYVREHREGR	https://www.alphafold.ebi.ac.uk/entry/H0E3M9, https://www.uniprot.org/uniprot/H0E3M9
job_A	AF-R8DKE3-F1-model_v4	9.6	62	55	1	2	62	1	62	0.524	54	77	85	TTIIVR-VDQKLHQVVRDVAKQENTSVSAYFARMVERRLELLIDEEEAEIARKRIAEFKADP	MEVRVRNMNPVAVKRIDEIAKAKGLSRDKFLQGQLETLAFYREQQNRELFLQQLLEKNIYAM	1053233	Bacillus cereus VD133	MEVRVRNMNPVAVKRIDEIAKAKGLSRDKFLQGQLETLAFYREQQNRELFLQQLLEKNIYAMESCFEAVKEMNTFLQMMTQDDES	https://www.alphafold.ebi.ac.uk/entry/R8DKE3, https://www.uniprot.org/uniprot/R8DKE3
job_A	AF-A0A4R7AAA7-F1-model_v4	18.8	53	38	4	1	52	1	49	0.523	52	77	79	MTTIIVR-VDQKLHQVVRDVAKQENTSVSAYFARMVERRLELLIDEEEAEIAR	MPGITLKNIPDTLYQRLVDIARQHHRSLTKEILFALERHVQQ--PSH-DK-TE	2485163	Methylocaldum sp. 0917	MPGITLKNIPDTLYQRLVDIARQHHRSLTKEILFALERHVQQPSHDKTELLQRIRAVRDRYPPNISETDVDSWKQAGRP	https://www.alphafold.ebi.ac.uk/entry/A0A4R7AAA7, https://www.uniprot.org/uniprot/A0A4R7AAA7
job_A	AF-A0A1C4HUU9-F1-model_v4	15.7	70	47	7	1	67	23	83	0.523	57	77	97	MTTIIVR-VDQKLHQVVRDVAKQENTSVSAYFARMVERRLELLIDEEEAE-IARK-RIAEFKADPEAGFS	MATVQIRNLDDEAYAILRRRAAESGRSLQEYLRIEVEELARRPSMDE-VLDDL-SDHA--V-----SDVT	1839763	Streptomyces sp. TverLS-915	MPEWMSGRFAAAPALIQRYSACMATVQIRNLDDEAYAILRRRAAESGRSLQEYLRIEVEELARRPSMDEVLDDLSDHAVSDVTMDEIVAIQREGRDR	https://www.alphafold.ebi.ac.uk/entry/A0A1C4HUU9, https://www.uniprot.org/uniprot/A0A1C4HUU9
job_A	AF-A0A4R5QAL5-F1-model_v4	15.5	58	40	6	1	55	1	52	0.523	53	77	80	MTTIIVR-VDQKLHQVVRDVAKQENTSVSAYFARMVERRLELLIDEEEAEIA--RKRI	MAQVLVRQLDDGVVERLKRKAALRGASLEGYVRDLLNRDAQ-DD-RAALL-AEL---D	1442381	Dankookia rubra	MAQVLVRQLDDGVVERLKRKAALRGASLEGYVRDLLNRDAQDDRAALLAELDALRAAQPPQTSDSTDHIRAMRDGDADDD	https://www.alphafold.ebi.ac.uk/entry/A0A4R5QAL5, https://www.uniprot.org/uniprot/A0A4R5QAL5
job_A	AF-A0A7X3VY30-F1-model_v4	9.3	75	43	10	1	60	1	65	0.523	52	77	77	MTTIIVR-VDQKLHQVVRDVAKQENTSVSAYFARMVERRLELLI--DEEE--A--EIAR------KRIAEFK--A	MATLTIRNVPDEVVARLKKVAANKGHSMEQELRDLLKTKYP-ARAEV--LDRVRE--SWKTLPEV-----STEEV	2026734	Dehalococcoidia bacterium	MATLTIRNVPDEVVARLKKVAANKGHSMEQELRDLLKTKYPARAEVLDRVRESWKTLPEVSTEEVDKWIAGTWEHPV	https://www.alphafold.ebi.ac.uk/entry/A0A7X3VY30, https://www.uniprot.org/uniprot/A0A7X3VY30
job_A	AF-A0A7H8QA25-F1-model_v4	12.9	62	53	1	2	62	1	62	0.523	53	77	81	TTIIVR-VDQKLHQVVRDVAKQENTSVSAYFARMVERRLELLIDEEEAEIARKRIAEFKADP	MDLHIRNIDPYAVKKINELAQRSGVSRQVYLKETIESFAMLEVLTNKEKYYDKQLQANTLFL	459472	Planococcus glaciei	MDLHIRNIDPYAVKKINELAQRSGVSRQVYLKETIESFAMLEVLTNKEKYYDKQLQANTLFLQKASKEFDELVEVLKELLI	https://www.alphafold.ebi.ac.uk/entry/A0A7H8QA25, https://www.uniprot.org/uniprot/A0A7H8QA25
job_A	AF-A0A7X7CEC7-F1-model_v4	13.4	52	39	4	1	51	1	47	0.522	50	77	72	MTTIIVR-VDQKLHQVVRDVAKQENTSVSAYFARMVERRLELLIDEEEAEIA	MADLLIRNVSPETLKKIDAAAEQQGLSRAAFLRQQLDAIANP--LS--RV-T	1911520	Actinomycetales bacterium	MADLLIRNVSPETLKKIDAAAEQQGLSRAAFLRQQLDAIANPLSRVTMAELKRSARLAEGALDEDLMRGAWE	https://www.alphafold.ebi.ac.uk/entry/A0A7X7CEC7, https://www.uniprot.org/uniprot/A0A7X7CEC7
job_A	AF-A0A0F9Q708-F1-model_v4	10.4	48	43	0	1	48	5	52	0.522	50	77	70	MTTIIVRVDQKLHQVVRDVAKQENTSVSAYFARMVERRLELLIDEEEA	SEKNSIQIQKEIFEKLDKLSKILNVSMDILIKLAFHELFELVLCDPSI	412755	marine sediment metagenome	MAILSEKNSIQIQKEIFEKLDKLSKILNVSMDILIKLAFHELFELVLCDPSIFLEKVGIIDNLKKIISDK	https://www.alphafold.ebi.ac.uk/entry/A0A0F9Q708, https://www.uniprot.org/uniprot/A0A0F9Q708
job_A	AF-A0A7X5VTX1-F1-model_v4	13.4	52	40	3	1	51	2	49	0.522	53	77	81	MTTIIVR-VDQKLHQVVRDVAKQENTSVSAYFARMVERRLELLIDEEEAEIA	SATITIKNIPSELYSLIKKNAARNHRSINNEIISIIENTLLSQKI--SP--D	2052149	Candidatus Aminicenantes bacterium	MSATITIKNIPSELYSLIKKNAARNHRSINNEIISIIENTLLSQKISPDDFLASARQLRMRTKGQHLTEEFINRAKWEGRL	https://www.alphafold.ebi.ac.uk/entry/A0A7X5VTX1, https://www.uniprot.org/uniprot/A0A7X5VTX1
job_A	AF-A0A833AP65-F1-model_v4	18.3	49	38	2	1	48	1	48	0.521	53	77	80	MTTIIVR-VDQKLHQVVRDVAKQENTSVSAYFARMVERRLELLIDEEEA	MVTLTVKNIPDSLYEKLKEAAQRNNNSLNDEIIKRLECALNQNTSD-SE	2212469	Calditrichaeota bacterium	MVTLTVKNIPDSLYEKLKEAAQRNNNSLNDEIIKRLECALNQNTSDSEDFLQKVRELRASIHAPLLTDEILRAIRTDKRM	https://www.alphafold.ebi.ac.uk/entry/A0A833AP65, https://www.uniprot.org/uniprot/A0A833AP65
job_A	AF-A0A0M8XSG6-F1-model_v4	25.5	47	33	2	1	46	1	46	0.521	53	77	82	MTTIIVR-VDQKLHQVVRDVAKQENTSVSAYFARMVERRLELLIDEE	MTNVSIRDVPDEVVNRVRAHAASQGKSLQAYVRELLERDARTTP-TS	1519494	Nocardiopsis sp. NRRL B-16309	MTNVSIRDVPDEVVNRVRAHAASQGKSLQAYVRELLERDARTTPTSHEGTRGTRLVMRLQALEQRNEYAHMSTDEYLELIRG	https://www.alphafold.ebi.ac.uk/entry/A0A0M8XSG6, https://www.uniprot.org/uniprot/A0A0M8XSG6
job_A	AF-A0A1W1W532-F1-model_v4	12.3	81	58	10	1	73	20	95	0.521	59	77	111	MTTIIVR-VDQKLHQVVRDVAKQENTSVSAYFARMVERRLELLIDEEEAEIARKRIA-EFKAD-PEAG--FS-WEQ--VKQ	AVTWSIRGVERETRALLEKAAVRADKTMGQYFNDEVRAFVQDELRQAEA-PQLPASPRD-LQVQVEQLTQLVE-GIAS--R	645990	Hymenobacter roseosalivarius DSM 11622	MGNKADTTGERPPKPVSTTAVTWSIRGVERETRALLEKAAVRADKTMGQYFNDEVRAFVQDELRQAEAPQLPASPRDLQVQVEQLTQLVEGIASRLAEPARKSFWQRVFGK	https://www.alphafold.ebi.ac.uk/entry/A0A1W1W532, https://www.uniprot.org/uniprot/A0A1W1W532
job_A	AF-A0A1F8S791-F1-model_v4	16.9	71	43	7	1	67	1	59	0.520	51	77	76	MTTIIVR-VDQKLHQVVRDVAKQENTSVSAYFARMVERRLELLIDEEEAEIA-RKR--IAEFKADPEAGFS	MSQLIVRNVGEEIVRALKRRAARHGRSAEAEHREILSAALQADID-RE-SFKA-FLAS---------MPDV	1797663	Chloroflexi bacterium RBG_16_72_14	MSQLIVRNVGEEIVRALKRRAARHGRSAEAEHREILSAALQADIDRESFKAFLASMPDVGEDADFEPSRDLPRPVS	https://www.alphafold.ebi.ac.uk/entry/A0A1F8S791, https://www.uniprot.org/uniprot/A0A1F8S791
job_A	AF-A0A1W9JPM8-F1-model_v4	12.5	72	46	9	1	68	1	59	0.520	53	77	81	MTTIIVR-VDQKLHQVVRDVAKQENTSVSAYFARMVERRLELLIDEEEAE-IARKRI-AEFKADPEAGF-SW	MKQVLVRNLADETVAAYKQAARDNGRSLEAELRDVIERGR-PKQ--RLSPEQL--RSL--V------SHLHA	1978761	Proteobacteria bacterium ST_bin13	MKQVLVRNLADETVAAYKQAARDNGRSLEAELRDVIERGRPKQRLSPEQLRSLVSHLHALTPDSAALIDSTALIREDRDAR	https://www.alphafold.ebi.ac.uk/entry/A0A1W9JPM8, https://www.uniprot.org/uniprot/A0A1W9JPM8
job_A	AF-A0A1Y6CVC9-F1-model_v4	8.6	46	40	1	1	46	6	49	0.519	48	77	67	MTTIIVRVDQKLHQVVRDVAKQENTSVSAYFARMVERRLELLIDEE	FINLKLTVSVPVADALERSAARRGVKLATRASEILEEKLLGED--C	1760988	Methylomagnum ishizawai	MPDKRFINLKLTVSVPVADALERSAARRGVKLATRASEILEEKLLGEDCTARKLMERLERSHRKCER	https://www.alphafold.ebi.ac.uk/entry/A0A1Y6CVC9, https://www.uniprot.org/uniprot/A0A1Y6CVC9
job_A	AF-A0A2V7GHV2-F1-model_v4	14.2	49	38	3	1	48	1	46	0.519	51	77	76	MTTIIVR-VDQKLHQVVRDVAKQENTSVSAYFARMVERRLELLIDEEEA	MATLNIKNLPDGLYKKLQARARRQHRSVAQEVIHLLSRAVA--QPT-PR	2053607	Candidatus Rokubacteria bacterium	MATLNIKNLPDGLYKKLQARARRQHRSVAQEVIHLLSRAVAQPTPRSILELRGLGKELWRGIDAASHVERERRSWD	https://www.alphafold.ebi.ac.uk/entry/A0A2V7GHV2, https://www.uniprot.org/uniprot/A0A2V7GHV2
job_A	AF-A0A0Q9W582-F1-model_v4	16.1	62	51	1	2	62	1	62	0.519	53	77	82	TTIIVR-VDQKLHQVVRDVAKQENTSVSAYFARMVERRLELLIDEEEAEIARKRIAEFKADP	MDILLRNIDPVAMKKIDEMAKRKSISRQEFLKSIVEKVAYEPEINENEFRLESIIKMNFQIM	1736405	Bacillus sp. Soil768D1	MDILLRNIDPVAMKKIDEMAKRKSISRQEFLKSIVEKVAYEPEINENEFRLESIIKMNFQIMKEATITINRFENLLVELTEE	https://www.alphafold.ebi.ac.uk/entry/A0A0Q9W582, https://www.uniprot.org/uniprot/A0A0Q9W582
job_A	AF-A0A2T2UMM2-F1-model_v4	15	53	38	5	1	51	1	48	0.519	52	77	78	MTTIIVR-VDQKLHQVVRDVAKQENTSVSAYFARMVERRLELLIDEEEA-EIA	MPSLTIKGLPDELHARLKERAERHRRSMNSEAITILERALTT--RR-PGA--E	1919114	Bacteroidetes bacterium SW_11_64_17	MPSLTIKGLPDELHARLKERAERHRRSMNSEAITILERALTTRRPGAEEMIRRAEALNERIGKTFPDIVNEAKKKGRA	https://www.alphafold.ebi.ac.uk/entry/A0A2T2UMM2, https://www.uniprot.org/uniprot/A0A2T2UMM2
job_A	AF-V4JIP2-F1-model_v4	15	53	38	5	1	51	1	48	0.518	52	77	80	MTTIIVR-VDQKLHQVVRDVAKQENTSVSAYFARMVERRLELLIDEEEA-EIA	MPNITVKNIPDHTYETLKQLATSNHRSVNSEIIYLIERATTS--KP-FNP--E	1385624	Desulfofustis sp. PB-SRB1	MPNITVKNIPDHTYETLKQLATSNHRSVNSEIIYLIERATTSKPFNPEQHLSLAKQMREKTKKFVLTENVINLTKAEGRP	https://www.alphafold.ebi.ac.uk/entry/V4JIP2, https://www.uniprot.org/uniprot/V4JIP2
job_A	AF-A0A501XFT8-F1-model_v4	15	73	45	10	1	68	1	61	0.518	52	77	79	MTTIIVR-VDQKLHQVVRDVAKQENTSVSAYFARMVERRLELLI--DEEEAEIA-RKRI-AEFKADPEAGFSW	MGQLLIRNLDPELVEDYRQAAAANHRSLEAELRLALEAAR-PVSLR-RRDALAAR-LAAI--R------S-LG	1715348	Sandaracinobacter neustonicus	MGQLLIRNLDPELVEDYRQAAAANHRSLEAELRLALEAARPVSLRRRDALAARLAAIRSLGGDVPAGSTIDLLREDRDR	https://www.alphafold.ebi.ac.uk/entry/A0A501XFT8, https://www.uniprot.org/uniprot/A0A501XFT8
job_A	AF-A0A2H6GMI1-F1-model_v4	17	47	37	2	1	46	1	46	0.518	51	77	76	MTTIIVR-VDQKLHQVVRDVAKQENTSVSAYFARMVERRLELLIDEE	MPNILVRDLDDETIKHLKARARRNGRSMQSEIKNIIENAARSES-RD	2005722	bacterium BMS3Abin14	MPNILVRDLDDETIKHLKARARRNGRSMQSEIKNIIENAARSESRDTVILSARIRRMLGGREHTDSAKLAEKSGRV	https://www.alphafold.ebi.ac.uk/entry/A0A2H6GMI1, https://www.uniprot.org/uniprot/A0A2H6GMI1
job_A	AF-A0A7W6YKM0-F1-model_v4	10.8	46	39	2	1	44	16	61	0.518	52	77	78	M-TTII-VRVDQKLHQVVRDVAKQENTSVSAYFARMVERRLELLID	GFLMLQGARVTSSFRESLFDAANRAGITPNEFVLQAAAEKLAASGR	384	Rhizobium leguminosarum	MRGNVATNSDARETKGFLMLQGARVTSSFRESLFDAANRAGITPNEFVLQAAAEKLAASGRQFSGLFNPGDMQEQLNG	https://www.alphafold.ebi.ac.uk/entry/A0A7W6YKM0, https://www.uniprot.org/uniprot/A0A7W6YKM0
job_A	AF-A0A661FQW4-F1-model_v4	7.2	83	39	3	1	60	1	68	0.518	49	77	71	MTTIIVR-VDQKLHQVVRDVAKQENTSVSAYFARMVERRLELLID----------------------EEEAEIARKRIAEFKA	MPALTIKNIPTGLYNELKHAAEQRHRSINSEVIVCFKETLFPKKHSAKDRLAGIQALRSQIEPNSTS---------------I	1913989	Gammaproteobacteria bacterium	MPALTIKNIPTGLYNELKHAAEQRHRSINSEVIVCFKETLFPKKHSAKDRLAGIQALRSQIEPNSTSIFLL	https://www.alphafold.ebi.ac.uk/entry/A0A661FQW4, https://www.uniprot.org/uniprot/A0A661FQW4
job_A	AF-A0A7J4JYV2-F1-model_v4	7.6	52	48	0	1	52	4	55	0.517	58	77	102	MTTIIVRVDQKLHQVVRDVAKQENTSVSAYFARMVERRLELLIDEEEAEIAR	SIVVNITLSKEAVTYLDNEAKKTYLSRATVAKQLLLQHIDELKVINARRLGY	2250274	Candidatus Micrarchaeota archaeon	MSESIVVNITLSKEAVTYLDNEAKKTYLSRATVAKQLLLQHIDELKVINARRLGYSIRKISEMYGIDYAKIIGILHTTQVDAGDKEADAYVEGTMKKLSEKG	https://www.alphafold.ebi.ac.uk/entry/A0A7J4JYV2, https://www.uniprot.org/uniprot/A0A7J4JYV2
job_A	AF-A0A2T5NZ50-F1-model_v4	13	46	39	1	1	45	29	74	0.516	53	77	83	MTTIIVRV-DQKLHQVVRDVAKQENTSVSAYFARMVERRLELLIDE	RDRFIIRFDRDTTRVGLKVMAAKNRRSMNDEILHLIDKGWEVLYGG	394935	Chromobacterium haemolyticum	MLLTSLRQLSIIEVTVTYSEMVMREIDQRDRFIIRFDRDTTRVGLKVMAAKNRRSMNDEILHLIDKGWEVLYGGKPGDEDKAA	https://www.alphafold.ebi.ac.uk/entry/A0A2T5NZ50, https://www.uniprot.org/uniprot/A0A2T5NZ50
job_A	AF-A0A2D3TD63-F1-model_v4	7.5	80	50	10	1	73	1	63	0.516	53	77	84	MTTIIVR-VDQKLHQVVRDVAKQENTSVSAYFARMVERRLELLIDEEEAEIARKR--IAEFKADPEAGF-SW---EQVKQ	MPAVTIRNLSEEIYQNIKLRAVKNGRSAEAEIRQILKEAVS--PTS-YL-KI--GSE----------LAAFSQKFGP-SA	138072	Candidatus Hamiltonella defensa	MPAVTIRNLSEEIYQNIKLRAVKNGRSAEAEIRQILKEAVSPTSYLKIGSELAAFSQKFGPSAKEDLPLALARHATNQIASLEN	https://www.alphafold.ebi.ac.uk/entry/A0A2D3TD63, https://www.uniprot.org/uniprot/A0A2D3TD63
job_A	AF-A0A3L8JRX8-F1-model_v4	17.6	51	33	6	4	50	1	46	0.516	48	77	67	IIVRVDQKLHQVVRDVAKQENTSVSAYFARMVERR-LELL-IDEEE--AEI	MNVRVDPHTYALLKARADRKGVTLQAYVSGLVESEVEP-VRD--AFVS--G	51201	Streptomyces griseocarneus	MNVRVDPHTYALLKARADRKGVTLQAYVSGLVESEVEPVRDAFVSGLVDDMVELLSEFEDAFPVGDR	https://www.alphafold.ebi.ac.uk/entry/A0A3L8JRX8, https://www.uniprot.org/uniprot/A0A3L8JRX8
job_A	AF-A0A849NE04-F1-model_v4	10.2	49	41	3	1	48	1	47	0.516	52	77	79	MTTIIVR-VDQKLHQVVRDVAKQENTSVSAYFARMVERRLELLIDEEEA	MPSITIKNISDGMMRKLKRRAKLNRRSLNSEIIQILDDLVNSS-KI-DI	2026749	Ignavibacteriae bacterium	MPSITIKNISDGMMRKLKRRAKLNRRSLNSEIIQILDDLVNSSKIDINKILQKAAAIREKIEYSLSDKELTKFKNEGRR	https://www.alphafold.ebi.ac.uk/entry/A0A849NE04, https://www.uniprot.org/uniprot/A0A849NE04
job_A	AF-A0A0Q9HTH2-F1-model_v4	13.1	61	52	1	2	61	1	61	0.516	53	77	85	TTIIVR-VDQKLHQVVRDVAKQENTSVSAYFARMVERRLELLIDEEEAEIARKRIAEFKAD	MDMLLRDIDPIAVKKIDEIAKEKKISRQEFLKGQVETLAVFQEQKDREAELERLIDRNIKM	1736499	Bacillus sp. Root239	MDMLLRDIDPIAVKKIDEIAKEKKISRQEFLKGQVETLAVFQEQKDREAELERLIDRNIKMMERCAVAIETINGFIQDMTGEDEE	https://www.alphafold.ebi.ac.uk/entry/A0A0Q9HTH2, https://www.uniprot.org/uniprot/A0A0Q9HTH2
job_A	AF-A0A3E1S0W5-F1-model_v4	17.3	46	36	2	1	45	10	54	0.515	50	77	74	M-TTIIVRVDQKLHQVVRDVAKQENTSVSAYFARMVERRLELLIDE	NSASIAVEMDGASLLELARVAEAEGISQDEAIKNAIRFYLDHGE-G	1871181	Duganella sp. BJB480	MEEMAMDILNSASIAVEMDGASLLELARVAEAEGISQDEAIKNAIRFYLDHGEGYRAMLRDGQSDSWRREATGK	https://www.alphafold.ebi.ac.uk/entry/A0A3E1S0W5, https://www.uniprot.org/uniprot/A0A3E1S0W5
job_A	AF-A0A7J3MIV4-F1-model_v4	16	50	39	2	1	47	11	60	0.515	54	77	88	M--TTIIVRV-DQKLHQVVRDVAKQENTSVSAYFARMVERRLELLIDEEE	TINDAIYIYSPSLGMIENWKRRAEKTCASISKFVVERVEDSIRREEGEEG	2026714	Candidatus Bathyarchaeota archaeon	MLKPNRGKTETINDAIYIYSPSLGMIENWKRRAEKTCASISKFVVERVEDSIRREEGEEGHLKALENRYVESKRLRLAEVHFNGNTKG	https://www.alphafold.ebi.ac.uk/entry/A0A7J3MIV4, https://www.uniprot.org/uniprot/A0A7J3MIV4
job_A	AF-A0A2N6Q1K1-F1-model_v4	22.2	63	42	5	3	61	1	60	0.515	51	77	78	TIIVR-VDQKLHQVVRDVAKQENTSVSAYFARMVERRLELLIDE--EEAEIARK-RIAEFKAD	MLQVRNLPDEVHARLKERAAAERMSLSDYVARELEDLVRY--RSNAE-VLEASRARARAAGVS	2029109	Microbacterium sp. UMB0228	MLQVRNLPDEVHARLKERAAAERMSLSDYVARELEDLVRYRSNAEVLEASRARARAAGVSLTRVGILAARDRERDERE	https://www.alphafold.ebi.ac.uk/entry/A0A2N6Q1K1, https://www.uniprot.org/uniprot/A0A2N6Q1K1
job_A	AF-A0A1G2YFJ5-F1-model_v4	14.8	54	37	5	1	51	1	48	0.515	51	77	76	MTTIIVR-VDQKLHQVVRDVAKQENTSVSAYFARMVERRLELLIDEEEA--EIA	MAQILVRDLESDVVEKLKVRAKKHGRSLQGEARQILTQSAGL-S---AGEA--Q	1801959	Planctomycetes bacterium GWF2_50_10	MAQILVRDLESDVVEKLKVRAKKHGRSLQGEARQILTQSAGLSAGEAQKRSRQWHKKLAGRKFPDTTNMLSKDRGR	https://www.alphafold.ebi.ac.uk/entry/A0A1G2YFJ5, https://www.uniprot.org/uniprot/A0A1G2YFJ5
job_A	AF-W5WP66-F1-model_v4	8.7	80	52	11	1	73	22	87	0.515	56	77	97	MTTIIVR-VDQKLHQVVRDVAKQENTSVSAYFARMVERRLELLIDE-EEAEIARKR---IAEFKADPEAGFS-WEQV-KQ	TRNVQIRDVPAEVVDELQARAAAAGLSLTSYLRNHLVAMVSK-PTMAQL-FAR-SQDRD---------WGVDR-ETIV-R	1449976	Kutzneria albida DSM 43870	MAEPLRTSASETSLPLTSPTVTRNVQIRDVPAEVVDELQARAAAAGLSLTSYLRNHLVAMVSKPTMAQLFARSQDRDWGVDRETIVRGVRAARDETE	https://www.alphafold.ebi.ac.uk/entry/W5WP66, https://www.uniprot.org/uniprot/W5WP66
job_A	AF-A0A7Y5M029-F1-model_v4	12.7	55	39	5	1	52	1	49	0.515	52	77	81	MTTIIVR-VDQKLHQVVRDVAKQENTSVSAYFARMVERRLELLIDEEEAE--IAR	MPSLTIRNLPAGVHAALVRRAKAHGRSLNQEVLGILGREAFA--EV--VDPE--E	2026779	Planctomycetaceae bacterium	MPSLTIRNLPAGVHAALVRRAKAHGRSLNQEVLGILGREAFAEVVDPEEFIRGTREMHRRLGMKPIPNLEELLRRKREGLP	https://www.alphafold.ebi.ac.uk/entry/A0A7Y5M029, https://www.uniprot.org/uniprot/A0A7Y5M029
job_A	AF-A0A2M7H3H1-F1-model_v4	16.2	43	36	0	5	47	5	47	0.515	47	77	65	IVRVDQKLHQVVRDVAKQENTSVSAYFARMVERRLELLIDEEE	PVQISEDLFIKLDQMATQRGVTVDQLVQEMLGDSLKAAGAVYQ	2014247	Candidatus Kerfeldbacteria bacterium CG15_BIG_FIL_POST_REV_8_21_14_020_45_12	MTNKPVQISEDLFIKLDQMATQRGVTVDQLVQEMLGDSLKAAGAVYQDHDEAKIKERLKSLGYID	https://www.alphafold.ebi.ac.uk/entry/A0A2M7H3H1, https://www.uniprot.org/uniprot/A0A2M7H3H1
job_A	AF-A0A419GMR3-F1-model_v4	10.9	82	42	9	1	72	1	61	0.515	51	77	77	MTTIIVR-VDQKLHQVVRDVAKQENTSVSAYFARMVERRLELLID-EEE---AEIA-----RKRIAEFKADPEAGFSWEQVK	MAQVLVRELDDKVVERLKRRAKEHGRSLQSEVKTILEEAAP-DYEA-AWKRI---ESFRKR---------------LKK-SG	2093372	Gaiellales bacterium	MAQVLVRELDDKVVERLKRRAKEHGRSLQSEVKTILEEAAPDYEAAWKRIESFRKRLKKSGRRFSDSTRLIREDRDR	https://www.alphafold.ebi.ac.uk/entry/A0A419GMR3, https://www.uniprot.org/uniprot/A0A419GMR3
job_A	AF-D6A6Y5-F1-model_v4	14	64	54	1	1	63	86	149	0.514	70	77	180	MTTIIVRV-DQKLHQVVRDVAKQENTSVSAYFARMVERRLELLIDEEEAEIARKRIAEFKADPE	PKAMNLRFPDPAQRAAIAAAAKQAGVSMQEYILSAAYDRATAVERRFLEGFRASMARSGAAFAA	566461	Streptomyces viridosporus ATCC 14672	MPLPPWELQPAPQGRDAARRRRLRHAGRRYPAGRGQARSVTRRSSGTGSSCFRSQAAVFDPVRSGIAPPASTADGTAGTVGAMSDPKAMNLRFPDPAQRAAIAAAAKQAGVSMQEYILSAAYDRATAVERRFLEGFRASMARSGAAFAAEPSSIDAGAEQRASEREARRELERPERGRVA	https://www.alphafold.ebi.ac.uk/entry/D6A6Y5, https://www.uniprot.org/uniprot/D6A6Y5
job_A	AF-A0A3D1MVU7-F1-model_v4	19.2	78	48	7	8	77	5	75	0.514	52	77	84	V-----DQKL--HQVVRDVAKQENTS-VSAYFARMVERRLELLIDEEEAEIARKRIAEFKADPEAGFSWEQVKQELGL	QMPPAL---EKR--FE-EVAGKYHISKDG-YWLQFLEFFEEFLDDAEDYFYALEAFQSFERGEEKTIPFEEILKKHGL	2053559	Holosporales bacterium	MHKIQMPPALEKRFEEVAGKYHISKDGYWLQFLEFFEEFLDDAEDYFYALEAFQSFERGEEKTIPFEEILKKHGLDKESKNSSD	https://www.alphafold.ebi.ac.uk/entry/A0A3D1MVU7, https://www.uniprot.org/uniprot/A0A3D1MVU7
job_A	AF-A0A1Q4B5Y5-F1-model_v4	19.2	57	35	6	1	52	1	51	0.513	51	77	78	MTTIIVR-VDQKLHQVVRDVAKQENTSVSAYFARMVERRLELLIDEE-EA---EIAR	MTDVVVRNVTSSALQQIEADAARLGLSRDEYLRIAMERLSTTP--LRP-VTAE---D	1895792	Micrococcales bacterium 73-15	MTDVVVRNVTSSALQQIEADAARLGLSRDEYLRIAMERLSTTPLRPVTAEDLQRFGHLTADLRNDAVRRAAWGAPAPG	https://www.alphafold.ebi.ac.uk/entry/A0A1Q4B5Y5, https://www.uniprot.org/uniprot/A0A1Q4B5Y5
job_A	AF-A0A2V7VU35-F1-model_v4	15.6	51	37	4	1	48	1	48	0.513	51	77	76	MTTIIVR-VDQKLHQVVRDVAKQENTSVSAYFARMVERRLELLIDE--EEA	MAGLLIKDLPKELHRKLKVRAQAHRRSLSSEAITILESVLDD-RSGPP--T	1978231	Acidobacteria bacterium	MAGLLIKDLPKELHRKLKVRAQAHRRSLSSEAITILESVLDDRSGPPTIEEIDRLRAQGKRPLTQAIIDRARRRDR	https://www.alphafold.ebi.ac.uk/entry/A0A2V7VU35, https://www.uniprot.org/uniprot/A0A2V7VU35
job_A	AF-A0A3M1WRP2-F1-model_v4	7.5	93	44	6	1	65	1	79	0.513	52	77	80	MTTIIVR-VDQKLHQVVRDVAKQENTSVSAYFARMVERRLELL-ID-------------------------EEEAEIARKRIAEFKADPE-AG	MASITLKNIPEDLYERLKAAARAHHRSINGELIHCLESVLMPQP-VSPEERLERLRRIRPSVAPSAVSPEE-------------IQQAIDQGR	1913989	Gammaproteobacteria bacterium	MASITLKNIPEDLYERLKAAARAHHRSINGELIHCLESVLMPQPVSPEERLERLRRIRPSVAPSAVSPEEIQQAIDQGRP	https://www.alphafold.ebi.ac.uk/entry/A0A3M1WRP2, https://www.uniprot.org/uniprot/A0A3M1WRP2
job_A	AF-A0A1V5L7V2-F1-model_v4	10.3	58	46	6	1	56	1	54	0.513	52	77	83	MTTIIVR-VDQKLHQVVRDVAKQENTSVSAYFARMVERRLELLIDEEEAEIARK-RIA	MAVLTIRGLPEEVKERLRVRAARAGRSMEAEVRAILVEASLA-EERK-TS-LEAL-QH	1852789	Actinobacteria bacterium ADurb.Bin444	MAVLTIRGLPEEVKERLRVRAARAGRSMEAEVRAILVEASLAEERKTSLEALQHWVDSLYGGAKPEGVVRSLIEERRREAAHE	https://www.alphafold.ebi.ac.uk/entry/A0A1V5L7V2, https://www.uniprot.org/uniprot/A0A1V5L7V2
job_A	AF-A0A531N9Q0-F1-model_v4	18.6	43	34	1	1	42	1	43	0.512	47	77	65	MTTIIVR-VDQKLHQVVRDVAKQENTSVSAYFARMVERRLELL	MASITIRNLDDEVKELLRRLAAENDRSMEEQARVMIRAAVDGQ	1871066	Mesorhizobium sp.	MASITIRNLDDEVKELLRRLAAENDRSMEEQARVMIRAAVDGQIGPVGRLDQIEKALQELANSQG	https://www.alphafold.ebi.ac.uk/entry/A0A531N9Q0, https://www.uniprot.org/uniprot/A0A531N9Q0
job_A	AF-A0A537LU56-F1-model_v4	12.1	74	45	9	1	69	1	59	0.512	53	77	87	MTTIIVR-VDQKLHQVVRDVAKQENTSVSAYFARMVERRLELLIDEEEAEIARKRIAEF--KADPEAGF--SWE	MAQVLIRGLDDDLLADYREAAKANGRTLEAELREALRQVR-PMR--PK-PPM--T---PAA------REALLKE	1913988	Alphaproteobacteria bacterium	MAQVLIRGLDDDLLADYREAAKANGRTLEAELREALRQVRPMRPKPPMTPAAREALLKEFAELRGMTSGVMQTPSEVLIREDRDHGH	https://www.alphafold.ebi.ac.uk/entry/A0A537LU56, https://www.uniprot.org/uniprot/A0A537LU56
job_A	AF-A0A7C4S5W5-F1-model_v4	16.3	49	37	3	1	46	12	59	0.512	52	77	83	M--TTIIVRV-DQKLHQVVRDVAKQENTSVSAYFARMVERRLELLIDEE	IKERAIYVYLPSLEMVEDWKRRAEKAGVSISKFVIERVEDSIRREGE-E	113653	Geoglobus ahangari	MPKPNRGKTKTIKERAIYVYLPSLEMVEDWKRRAEKAGVSISKFVIERVEDSIRREGEEGYISRVELIKRLKEAEEEIRKLKA	https://www.alphafold.ebi.ac.uk/entry/A0A7C4S5W5, https://www.uniprot.org/uniprot/A0A7C4S5W5
job_A	AF-A0A6J4T710-F1-model_v4	19	63	47	4	1	61	2	62	0.512	55	77	96	MTTIIVR-VDQKLHQVVRDVAKQENTSVSAYFARMVERRLELLI-DEEEAEIARKRIAEFKAD	SKMIQVRNVPDDVHRRLKVRAASEGRSPSDYLLAEMDRVAPRPTL-AEMGKRLAGGR-STDVG	768556	uncultured Solirubrobacterales bacterium	MSKMIQVRNVPDDVHRRLKVRAASEGRSPSDYLLAEMDRVAPRPTLAEMGKRLAGGRSTDVGRDEIVASFVRIARSERRRSIDSCSRIATSTSYRR	https://www.alphafold.ebi.ac.uk/entry/A0A6J4T710, https://www.uniprot.org/uniprot/A0A6J4T710
job_A	AF-D0CUZ6-F1-model_v4	9.5	63	54	2	1	62	8	68	0.511	58	77	110	M-TTIIVRVDQKLHQVVRDVAKQENTSVSAYFARMVERRLELLIDEEEAEIARKRIAEFKADP	RDVRLKVNVTPEERDLLDAKARASGQTRSDFMREAALGRRAT--VSPEKILDGIWVLNLVLGH	644107	Ruegeria lacuscaerulensis ITI-1157	MGENPDKRDVRLKVNVTPEERDLLDAKARASGQTRSDFMREAALGRRATVSPEKILDGIWVLNLVLGHLQSIAELPPTDAPDYALILLELHRIESMILMFAPVGFTGEDG	https://www.alphafold.ebi.ac.uk/entry/D0CUZ6, https://www.uniprot.org/uniprot/D0CUZ6
job_A	AF-A0A1Y6KRJ1-F1-model_v4	14.1	85	41	8	1	76	1	62	0.511	54	77	91	MTTIIVR-VDQKLHQVVRDVAKQENTSVSAYFARMVERRLELLIDEEEAEI------ARKRIAEFKADPEAGFSW--EQVKQELG	MTTVTVRELSDEIHRALKLRATQNARSIEAEIRAILDEATSPSDR--LR-IGSKLSE-----------------MSR--AI-GLT	115808	Bradyrhizobium sp. ORS 285	MTTVTVRELSDEIHRALKLRATQNARSIEAEIRAILDEATSPSDRLRIGSKLSEMSRAIGLTTADVELLERQRLACRKAQHRINLLGPETL	https://www.alphafold.ebi.ac.uk/entry/A0A1Y6KRJ1, https://www.uniprot.org/uniprot/A0A1Y6KRJ1
job_A	AF-C2EIS7-F1-model_v4	12.3	89	52	3	1	65	67	153	0.511	70	77	184	MTTIIVRVDQKLHQVVRDVAKQENTSVSAYFARMVERRLELLIDEEEAEIARKRIAEFK-AD-----------------------PEAG	NTRINLIVDDELHTILEIHAQKYNLTINDLILYTVLVSLNAYNEFVKNNINNFQNRLKIAIENKGISQAELARRSGISRASITGY--LK	1423799	Ligilactobacillus salivarius DSM 20555 = ATCC 11741	MDTNKIYRITVRMPKELRENLTYAANKLNVTSNTFMKISLYAYLKVSFFSLTDATPINISEIPKERNTRINLIVDDELHTILEIHAQKYNLTINDLILYTVLVSLNAYNEFVKNNINNFQNRLKIAIENKGISQAELARRSGISRASITGYLKGKYKAKPCAIYSLAQALDVDAFWLLGYQNNN	https://www.alphafold.ebi.ac.uk/entry/C2EIS7, https://www.uniprot.org/uniprot/C2EIS7
job_A	AF-A0A3A4QL53-F1-model_v4	12.2	57	42	6	1	55	6	56	0.511	53	77	85	MTTIIVR-VDQKLHQVVRDVAKQENTSVSAYFARMVERRLELLIDEEEAEIARK-RI	MVTITIKNIPEEIYERIKTQAKVNHRSINGEILSILEQAISI-PPI--DV--EET-L	2024896	Anaerolineaceae bacterium	MLEVNMVTITIKNIPEEIYERIKTQAKVNHRSINGEILSILEQAISIPPIDVEETLKRAKKIRELTAHYVITADEIEKFINEGRE	https://www.alphafold.ebi.ac.uk/entry/A0A3A4QL53, https://www.uniprot.org/uniprot/A0A3A4QL53
job_A	AF-A0A249PKL3-F1-model_v4	12	83	47	6	1	76	20	83	0.510	57	77	103	MTTIIVR-VDQKLHQVVRDVAKQENTSVSAYFARMVERRLELLIDEEEAEI------ARKRIAEFKADPEAGFSWEQVKQELG	MAILTVRNVPDEVHRALRVRAAMHGRSTEAEVRDILESVVKPEQR--VR-MGDALAE--------------VGRRL--GLTND	716928	Ensifer sojae CCBAU 05684	MRLHVDYIAVIEGKFELLTMAILTVRNVPDEVHRALRVRAAMHGRSTEAEVRDILESVVKPEQRVRMGDALAEVGRRLGLTNDDFAVFDEVRDKAPAEPMRFE	https://www.alphafold.ebi.ac.uk/entry/A0A249PKL3, https://www.uniprot.org/uniprot/A0A249PKL3
job_A	AF-A0A7C3N805-F1-model_v4	16.3	49	38	2	1	48	1	47	0.510	51	77	80	MTTIIVR-VDQKLHQVVRDVAKQENTSVSAYFARMVERRLELLIDEEEA	MYTLKIENVPSDLYEQLNQSAAEHGRSLNDEAIVWLKHALHLKRV--DP	2052143	Anaerolineae bacterium	MYTLKIENVPSDLYEQLNQSAAEHGRSLNDEAIVWLKHALHLKRVDPEKFIARIESLNKEVSLPSLTDDFLKQAKELGRQ	https://www.alphafold.ebi.ac.uk/entry/A0A7C3N805, https://www.uniprot.org/uniprot/A0A7C3N805
job_A	AF-A0A3M1PNH4-F1-model_v4	9.2	76	54	9	1	66	8	78	0.510	53	77	89	MTTIIVR-VDQKLHQVVRDVAKQENTSVSAYFARMVER--RLEL----LI--DEEE-AEIARKRIAEFKADPEAGF	MPSLQVRDLPEAIYRKLKQQARSKHRTLAQQAVATLAQGLEVPLDPKS-RRRR--ILELLQEKARKTA-AY-KLTD	2212469	Calditrichaeota bacterium	MQQGGGVMPSLQVRDLPEAIYRKLKQQARSKHRTLAQQAVATLAQGLEVPLDPKSRRRRILELLQEKARKTAAYKLTDPTQVIREDRNR	https://www.alphafold.ebi.ac.uk/entry/A0A3M1PNH4, https://www.uniprot.org/uniprot/A0A3M1PNH4
job_A	AF-A0A524AQU8-F1-model_v4	26.3	57	32	6	1	52	1	52	0.510	52	77	81	MTTIIVR-VDQKLHQVVRDVAKQENTSVSAYFARMVERRLELLIDEE--EAE--IAR	MPILHVRNVPEEMYTELKDRARSEGRSLSAQVIIMLERALRQPA-RSQS--EVL--A	2073117	Anaerolineales bacterium	MPILHVRNVPEEMYTELKDRARSEGRSLSAQVIIMLERALRQPARSQSEVLAALDARRHRFSPRKAGAPSSTELLRQDRSR	https://www.alphafold.ebi.ac.uk/entry/A0A524AQU8, https://www.uniprot.org/uniprot/A0A524AQU8
job_A	AF-A0A2S6NN54-F1-model_v4	14.1	78	45	8	1	70	1	64	0.510	54	77	93	MTTIIVR-VDQKLHQVVRDVAKQENTSVSAYFARMVERRLELLIDEEEAEI-AR--KRI---AEFKADPEAGFSWE-Q	MATLTVRNLDDDIVRRLRIRAAEHGRSAEAEHRAILQSVLVCND-PATARKQIIER--LAEF-----------RRRTA	1071	Rhodopila globiformis	MATLTVRNLDDDIVRRLRIRAAEHGRSAEAEHRAILQSVLVCNDPATARKQIIERLAEFRRRTAGRGSPSAADQLRESRHMRLAALAGTVDET	https://www.alphafold.ebi.ac.uk/entry/A0A2S6NN54, https://www.uniprot.org/uniprot/A0A2S6NN54
job_A	AF-A0A6G8CPR5-F1-model_v4	16.6	48	40	0	1	48	38	85	0.509	56	77	96	MTTIIVRVDQKLHQVVRDVAKQENTSVSAYFARMVERRLELLIDEEEA	VVASGMHLYPVDLERAKRVAEIKDRSVSYYMRVSFLKQLAKDEEELGI	2714924	Diaphorobacter sp. HDW4A	MQAINQPISRDAFRGLVQRNKTAGRLAGRPAKPERDKVVASGMHLYPVDLERAKRVAEIKDRSVSYYMRVSFLKQLAKDEEELGIAEQQKAAAEPL	https://www.alphafold.ebi.ac.uk/entry/A0A6G8CPR5, https://www.uniprot.org/uniprot/A0A6G8CPR5
job_A	AF-A0A6G7WF31-F1-model_v4	17.5	40	29	2	1	38	1	38	0.509	42	77	52	MTTIIVRVDQKLHQVVRDVAKQENTSVSAYFARMV--ERR	MDEITLRVTDEEYEKLSYLAEYYGISLSELIKKYSIA--H	1868793	Jeotgalibaca porci	MDEITLRVTDEEYEKLSYLAEYYGISLSELIKKYSIAHLEDVYTEVKKEKQQ	https://www.alphafold.ebi.ac.uk/entry/A0A6G7WF31, https://www.uniprot.org/uniprot/A0A6G7WF31
job_A	AF-A0A0F9F6T6-F1-model_v4	17.7	45	37	0	1	45	1	45	0.509	50	77	77	MTTIIVRVDQKLHQVVRDVAKQENTSVSAYFARMVERRLELLIDE	MSNLTIRLDPDEKAHLKAWAKVKGASTTDYIKALVAADMAAGNSQ	412755	marine sediment metagenome	MSNLTIRLDPDEKAHLKAWAKVKGASTTDYIKALVAADMAAGNSQDRADAWFRENEAAIAGEAEQVKTSGVPGSYLA	https://www.alphafold.ebi.ac.uk/entry/A0A0F9F6T6, https://www.uniprot.org/uniprot/A0A0F9F6T6
job_A	AF-A0A7C5FR63-F1-model_v4	20.8	67	48	3	1	66	1	63	0.508	51	77	82	MTTIIVR-VDQKLHQVVRDVAKQENTSVSAYFARMVERRLELLIDEEEAEIARKRIAEFKADPEAGF	MPTIYARNCPEELYRRVKARAAASRRSLGAEVVVLLDQALSAEDPMTRRLQAIERISERR--L--RN	2033014	Armatimonadetes bacterium	MPTIYARNCPEELYRRVKARAAASRRSLGAEVVVLLDQALSAEDPMTRRLQAIERISERRLRNPQPPGAVDTLTLLREDRAR	https://www.alphafold.ebi.ac.uk/entry/A0A7C5FR63, https://www.uniprot.org/uniprot/A0A7C5FR63
job_A	AF-A0A660N376-F1-model_v4	14	64	46	5	6	64	1	60	0.508	53	77	86	VRVDQKLHQVVRDVAKQENTSVSAYFARMVERRLELLIDEEEAEIAR---KRIA--EFKADPEA	MKIDPETKQLAERAAAACGQSLSSYLLTLIRRDAPKVLFEQQQI-TLTNR--QYDDFI-RACET	2020713	Kingella sp.	MKIDPETKQLAERAAAACGQSLSSYLLTLIRRDAPKVLFEQQQITLTNRQYDDFIRACETPAAEWTLSEKLAQAAAQLDEQGFTWR	https://www.alphafold.ebi.ac.uk/entry/A0A660N376, https://www.uniprot.org/uniprot/A0A660N376
job_A	AF-B4WTQ8-F1-model_v4	20.3	59	37	7	1	55	1	53	0.508	52	77	83	MTTIIVR-VDQKLHQVVRDVAKQENTSVSAYFARMVERRLELLIDEEEAE-IAR--KRI	MANLIVRNIDDAIVKALKQRASRHGISVEAEHRKILEQVLLQ-PAR--KSF-AEVL--C	91464	Synechococcus sp. PCC 7335	MANLIVRNIDDAIVKALKQRASRHGISVEAEHRKILEQVLLQPARKSFAEVLCMIPDVGNDADFERVEEDLFLGSHWLLNDLL	https://www.alphafold.ebi.ac.uk/entry/B4WTQ8, https://www.uniprot.org/uniprot/B4WTQ8
job_A	AF-A0A3B1ASE1-F1-model_v4	15.3	52	38	4	1	51	1	47	0.508	51	77	80	MTTIIVR-VDQKLHQVVRDVAKQENTSVSAYFARMVERRLELLIDEEEAEIA	MTALTIKNIPESLYEELKRTAKLHRRSINNEVIVLLEEKLA--PKR-KT--P	652676	hydrothermal vent metagenome	MTALTIKNIPESLYEELKRTAKLHRRSINNEVIVLLEEKLAPKRKTPEEWVETVKLIRNKIPAGAISEEEVDSAINGGRP	https://www.alphafold.ebi.ac.uk/entry/A0A3B1ASE1, https://www.uniprot.org/uniprot/A0A3B1ASE1
job_A	AF-A0A841GBT4-F1-model_v4	19.5	46	36	1	1	45	1	46	0.508	51	77	80	MTTIIVR-VDQKLHQVVRDVAKQENTSVSAYFARMVERRLELLIDE	MAQITVRKLDDDVLDALKARARANKRSTEAEIRDILKRATDAPESA	2735890	Aurantimonas sp. DSM 15092	MAQITVRKLDDDVLDALKARARANKRSTEAEIRDILKRATDAPESAERVSLWALAGSAPSSRTVEEIVEDVRKLRDEWER	https://www.alphafold.ebi.ac.uk/entry/A0A841GBT4, https://www.uniprot.org/uniprot/A0A841GBT4
job_A	AF-A0A7Y9J5Z3-F1-model_v4	17	88	41	8	1	75	1	69	0.508	53	77	88	MTTIIVR-VDQKLHQVVRDVAKQENTSVSAYFARMVERRLELLIDEEEAEIARKR-IAE--FKADPEA---------GFSWEQVKQEL	MATITVRDLDDEVRSRLRVRAAENGRSMEAEVRAILEEAVR-PSRLERRRAALARF--RAA------ADNDDAIDEL----------M	663602	Actinomycetospora corticicola	MATITVRDLDDEVRSRLRVRAAENGRSMEAEVRAILEEAVRPSRLERRRAALARFRAAADNDDAIDELMASIPPRSSYPAPRGIEFDP	https://www.alphafold.ebi.ac.uk/entry/A0A7Y9J5Z3, https://www.uniprot.org/uniprot/A0A7Y9J5Z3
job_A	AF-A0A3N4SSJ2-F1-model_v4	10.6	47	36	4	6	49	1	44	0.508	45	77	60	VRVDQKLHQVVRDVAKQENTSVSAYFARMVERRLELL-IDEE--EAE	MPLRAAEQDQVQLAATAAGKTVDAFMRDAVLHAAHDPF-LAALE--H	1938851	Streptomyces sp. Ag109_O5-1	MPLRAAEQDQVQLAATAAGKTVDAFMRDAVLHAAHDPFLAALEHAATRAAADRIQHGYAG	https://www.alphafold.ebi.ac.uk/entry/A0A3N4SSJ2, https://www.uniprot.org/uniprot/A0A3N4SSJ2
job_A	AF-A0A3N1ZXD0-F1-model_v4	15.7	57	39	7	1	55	13	62	0.508	52	77	85	MTTIIVR-VDQKLHQVVRDVAKQENTSVSAYFARMVERRLELLIDEEEAEIAR-KRI	VTDILIRAVPAEQVAAIDELAKGLGLSRNDFLRREVQQVAGR-R-A--VR-VTM--K	33984	Luteococcus japonicus	MISFDIIGLGGNVTDILIRAVPAEQVAAIDELAKGLGLSRNDFLRREVQQVAGRRAVRVTMKDLEDFCAMSSGLGDEDIMRQAWS	https://www.alphafold.ebi.ac.uk/entry/A0A3N1ZXD0, https://www.uniprot.org/uniprot/A0A3N1ZXD0
job_A	AF-A0A497Q8Y9-F1-model_v4	11.8	101	51	5	1	70	1	94	0.508	57	77	108	MTTIIVRVDQKLHQVVRDVAKQENTSVSAYFARMVERRLELLIDEEEAE--I-----------------------A--RKRI----AEFKADPEAGFSWEQ	MHQINIRVNKEINQLLEYLAKRKNISKAVCTRQILIDQLTDKILPILLEDYKQGKIGLKKILHLTSLTPDQILEIIVKENIEPPIE-------ADLDDYTD	2053489	Candidatus Lokiarchaeota archaeon	MHQINIRVNKEINQLLEYLAKRKNISKAVCTRQILIDQLTDKILPILLEDYKQGKIGLKKILHLTSLTPDQILEIIVKENIEPPIEADLDDYTDEIAQQIISEEKFNR	https://www.alphafold.ebi.ac.uk/entry/A0A497Q8Y9, https://www.uniprot.org/uniprot/A0A497Q8Y9
job_A	AF-A0A7D5RMJ9-F1-model_v4	18.3	49	37	3	1	48	1	47	0.508	51	77	79	MTTIIVR-VDQKLHQVVRDVAKQENTSVSAYFARMVERRLELLIDEEEA	MANITVKGIPEKLYDLLKMRAKRNNRSLNSEIILSIQLHTHR-TES-NT	2099675	Cyclobacteriaceae bacterium	MANITVKGIPEKLYDLLKMRAKRNNRSLNSEIILSIQLHTHRTESNTSKILDLARKAQAMGKGFLDDQGVQVAKTEGRK	https://www.alphafold.ebi.ac.uk/entry/A0A7D5RMJ9, https://www.uniprot.org/uniprot/A0A7D5RMJ9
job_A	AF-A0A1E7DJU8-F1-model_v4	14.5	55	38	5	2	52	1	50	0.507	52	77	83	TTIIVR-VDQKLHQVVRDVAKQENTSVSAYFARMVERRLELLIDEEEA---EIAR	MDLLLRNVEPAAIKKIDELARKKGLSRNEYLKNVLEDFSILE-MKD-NHVD---R	1714016	Domibacillus iocasae	MDLLLRNVEPAAIKKIDELARKKGLSRNEYLKNVLEDFSILEMKDNHVDRMEKQLIANSLLMEKTSNTLDELVSILKELIDDE	https://www.alphafold.ebi.ac.uk/entry/A0A1E7DJU8, https://www.uniprot.org/uniprot/A0A1E7DJU8
job_A	AF-A0A370L751-F1-model_v4	13.3	60	44	5	1	56	1	56	0.507	53	77	87	MTTIIVR-VDQKLHQVVRDVAKQENTSVSAYFARMVERRLELLID--EEEAEIARK-RIA	MAQVLIRNIDEETMASLKLRAEMNGRSLEQELRIILKSAA--PLTPDELVATSRRLR--S	2763117	Bosea caraganae	MAQVLIRNIDEETMASLKLRAEMNGRSLEQELRIILKSAAPLTPDELVATSRRLRSVFAKEDFDIGTAIRWGRDDEFEELEQAFDRS	https://www.alphafold.ebi.ac.uk/entry/A0A370L751, https://www.uniprot.org/uniprot/A0A370L751
job_A	AF-A0A1W1HL02-F1-model_v4	26.1	42	30	1	1	41	1	42	0.507	49	77	74	MTTIIVR-VDQKLHQVVRDVAKQENTSVSAYFARMVERRLEL	MNSISVRGIDEDLAVLLKQEAANAKMSVNQFVLDTLKKRVGL	1246637	Desulfamplus magnetovallimortis	MNSISVRGIDEDLAVLLKQEAANAKMSVNQFVLDTLKKRVGLKKELRFTKEYSDLDHLFGKWTQDEFDSIQQKL	https://www.alphafold.ebi.ac.uk/entry/A0A1W1HL02, https://www.uniprot.org/uniprot/A0A1W1HL02
job_A	AF-A0A497YS44-F1-model_v4	7.9	101	43	3	1	72	1	80	0.506	57	77	102	MTTIIV-RVDQKLHQVVRDVAKQENTSVSAYFARMVERRLELLIDEEEAE----------------------------IARKRIAEFKADPEAGFSWEQVK	MSDLVITGIPESVWGTLLSDAAESNLSVEDYARQLVCDAAARAILAKSHDISAAQLQDNLSAFLRIAESQPIFIHDEL---------------------GR	981384	Ruegeria conchae	MSDLVITGIPESVWGTLLSDAAESNLSVEDYARQLVCDAAARAILAKSHDISAAQLQDNLSAFLRIAESQPIFIHDELGRRFALISFSEFERLTGTSENADN	https://www.alphafold.ebi.ac.uk/entry/A0A497YS44, https://www.uniprot.org/uniprot/A0A497YS44
job_A	AF-A0A7G1KR35-F1-model_v4	24	50	33	3	1	49	1	46	0.506	52	77	85	MTTIIVR-VDQKLHQVVRDVAKQENTSVSAYFARMVERRLELLIDEEEAE	MTALTIRDVPDEVLQAVKVHAAQAGLSLQAYMLTLLEHEATR--PAP--L	480035	Nocardia wallacei	MTALTIRDVPDEVLQAVKVHAAQAGLSLQAYMLTLLEHEATRPAPLAPVGETRGQRAVRRARGSANNPETRGMSTEELMKLLRGA	https://www.alphafold.ebi.ac.uk/entry/A0A7G1KR35, https://www.uniprot.org/uniprot/A0A7G1KR35
job_A	AF-A0A4Z0MBC1-F1-model_v4	15.5	58	46	2	1	57	79	134	0.506	63	77	134	MTTIIVR-VDQKLHQVVRDVAKQENTSVSAYFARMVERRLELLIDEEEAEIARKRIAE	AVTWSIRGVERETRAVLEKAAERAGKTLGQYLNDDVRGFGEHQKVWGSRSHRTYR--H	1525360	Hymenobacter wooponensis	MSDTLIMQSKPSLTETPMSKTDSEIGLTETENGKTAPEISLTETSTSTTEGESGEGERLTASKTAKKGGRPPKPASSTAVTWSIRGVERETRAVLEKAAERAGKTLGQYLNDDVRGFGEHQKVWGSRSHRTYRH	https://www.alphafold.ebi.ac.uk/entry/A0A4Z0MBC1, https://www.uniprot.org/uniprot/A0A4Z0MBC1
job_A	AF-A0A3M2YAZ9-F1-model_v4	10.9	82	42	8	1	74	28	86	0.506	53	77	86	MTTIIVR-VDQKLHQVVRDVAKQENTSVSAYFARMVERRLELLIDEEEAEI------ARKRIAEFKADPEAGFSW-EQVKQE	VANVNVRNLPDEVHRAIRIQAALHGRSTEAEIRDILERAARPEGR--VK-LGSFLAS-----------------IA--RE-V	360920	Pseudomonas savastanoi pv. savastanoi	MDQSSILDLWYQKHIVIPLMAKTGNYQVANVNVRNLPDEVHRAIRIQAALHGRSTEAEIRDILERAARPEGRVKLGSFLASIAREV	https://www.alphafold.ebi.ac.uk/entry/A0A3M2YAZ9, https://www.uniprot.org/uniprot/A0A3M2YAZ9
job_A	AF-A0A0C5JVU7-F1-model_v4	8.4	59	44	6	1	54	17	70	0.506	52	77	84	MTTIIVR-VDQKLHQVVRDVAKQENTSVSAYFARMVERRLELLIDEEE--AEI--ARKR	MHMMLIEGIDEQLMRSIESRAAKAGMTPEEEVLRVLSDFARAP-RFIDIG--DAI--LN	656178	Pandoraea vervacti	MFVSDDSLCFCTKEMRMHMMLIEGIDEQLMRSIESRAAKAGMTPEEEVLRVLSDFARAPRFIDIGDAILNFPNVGLDSDFERTN	https://www.alphafold.ebi.ac.uk/entry/A0A0C5JVU7, https://www.uniprot.org/uniprot/A0A0C5JVU7
job_A	AF-A0A2S9V625-F1-model_v4	9.8	61	46	7	6	60	1	58	0.506	50	77	76	VRVDQKLHQVVRDVAKQENTSVSAYFARMVERRLELLI-DEEE-AEIARKRIA-EFK---A	MEITPEQHQNLKAAAALQGKSIKSYVLERALPNADE-QAAL-QKLEAYLAP-RVAAAKAGK	2079529	Alteromonas alba	MEITPEQHQNLKAAAALQGKSIKSYVLERALPNADEQAALQKLEAYLAPRVAAAKAGKISSKSVDDIFDEEIAKAK	https://www.alphafold.ebi.ac.uk/entry/A0A2S9V625, https://www.uniprot.org/uniprot/A0A2S9V625
job_A	AF-A0A316S7A4-F1-model_v4	16	50	41	1	1	50	50	98	0.506	56	77	98	MTTIIVRVDQKLHQVVRDVAKQENTSVSAYFARMVERRLELLIDEEEAEI	VKMYNLPLPIEVHAKAKMLALMEGKSLADYIISAVKKANEEMANKYNG-I	2049039	Phascolarctobacterium sp.	MKSIPTRPKMTKEETELVQEQFMRGNRLPDIKQINDKSKRAKNTGGKNGVKMYNLPLPIEVHAKAKMLALMEGKSLADYIISAVKKANEEMANKYNGI	https://www.alphafold.ebi.ac.uk/entry/A0A316S7A4, https://www.uniprot.org/uniprot/A0A316S7A4
job_A	AF-A0A1F5DJR4-F1-model_v4	11.2	62	50	5	2	60	1	60	0.506	52	77	86	TTIIVR-VDQKLHQVVRDVAKQENTSVSAYFARMVERRLELLIDEEEAEIARKRI-AEF-KA	MSISIKDLDESAFRNLKAEAVRRGMKVGDAATEAFRAWVAAQRQVR-VRD-RERMVAAARDM	1797379	Candidatus Bathyarchaeota archaeon RBG_13_52_12	MSISIKDLDESAFRNLKAEAVRRGMKVGDAATEAFRAWVAAQRQVRVRDRERMVAAARDMDELRSGGGPGWSGAEEIRKWRDERKR	https://www.alphafold.ebi.ac.uk/entry/A0A1F5DJR4, https://www.uniprot.org/uniprot/A0A1F5DJR4
job_A	AF-A0A3S3L360-F1-model_v4	14.2	49	42	0	7	55	9	57	0.505	53	77	90	RVDQKLHQVVRDVAKQENTSVSAYFARMVERRLELLIDEEEAEIARKRI	LDGAAARAAVETVSSQLKLSIEECAEGMLRIATEAMAQAVKLVLASRGR	1871066	Mesorhizobium sp.	PDLSGKFKLDGAAARAAVETVSSQLKLSIEECAEGMLRIATEAMAQAVKLVLASRGRDPRDFALASFGGAGPLHACAVAEALGTPTVIVP	https://www.alphafold.ebi.ac.uk/entry/A0A3S3L360, https://www.uniprot.org/uniprot/A0A3S3L360
job_A	AF-A0A6N8Z752-F1-model_v4	17.9	67	49	6	1	64	1	64	0.505	57	77	107	MTTIIVR-VDQKLHQVVRDVAKQENTSVSAYFARMVERRLELLIDEEEAEIARKRIAEF-KAD-PEA	MASIIVSGLSEESLERLEKRATIYGRSVEDEALHILKRAIGPDQEEREARMKEAAE-ELA-RLR-KK	2026724	Chloroflexi bacterium	MASIIVSGLSEESLERLEKRATIYGRSVEDEALHILKRAIGPDQEEREARMKEAAEELARLRKKVSQQQQERGVKADDKPGWLIIREDRDSDHGRLYDPWGLDDPGK	https://www.alphafold.ebi.ac.uk/entry/A0A6N8Z752, https://www.uniprot.org/uniprot/A0A6N8Z752
job_A	AF-A0A7C5VLY7-F1-model_v4	16.9	53	39	4	1	50	12	62	0.505	56	77	99	M--TTIIVRV-DQKLHQVVRDVAKQENTSVSAYFARMVERRLELLIDEEEAEI	IKDRAIYVYLPSLEMVEDWKRRAERAGVSISRFVVERVEESIRREEGE-E-GY	2026714	Candidatus Bathyarchaeota archaeon	MPKPNRGKTETIKDRAIYVYLPSLEMVEDWKRRAERAGVSISRFVVERVEESIRREEGEEGYLSRAELVKRLRGAEEELRKLREENRLLKRPCHIKASV	https://www.alphafold.ebi.ac.uk/entry/A0A7C5VLY7, https://www.uniprot.org/uniprot/A0A7C5VLY7
job_A	AF-A0A2N8M1B3-F1-model_v4	21.4	56	41	2	2	57	72	124	0.505	61	77	124	TTIIVRVDQKLHQVVRDVAKQENTSVSAYFARMVERRLELLIDEEEAEIARKRIAE	GTFNVRVGHAMHLAAAEAASREHKSLNDLVRTALESYLAKLGEEARSKHQ-SS--A	1177157	Alcanivorax sp. MD8A	MANEMKYRGYIGSIEASPEDNILYGKLLYLQALVNYEGETVAELQAAFHDAIDDYLNECEAQGIKPEKPCKGTFNVRVGHAMHLAAAEAASREHKSLNDLVRTALESYLAKLGEEARSKHQSSA	https://www.alphafold.ebi.ac.uk/entry/A0A2N8M1B3, https://www.uniprot.org/uniprot/A0A2N8M1B3
job_A	AF-Q8YNG6-F1-model_v4	11.1	54	42	4	1	52	8	57	0.505	55	77	96	MTTIIV-RVDQKLHQVVRDVAKQENTSVSAYFARMVERRLELLIDEEEA-EIAR	MTQVILKQLNPIVLEKLKRLAQSHQRTLEEEITSILEDVAEKEEEPK-SS---E	103690	Nostoc sp. PCC 7120 = FACHB-418	MIFKEMNMTQVILKQLNPIVLEKLKRLAQSHQRTLEEEITSILEDVAEKEEEPKSSEGFWDMTLQFRERMQQENITFDDADFADIRDRSVGRDVEF	https://www.alphafold.ebi.ac.uk/entry/Q8YNG6, https://www.uniprot.org/uniprot/Q8YNG6
job_A	AF-A0A1X9U706-F1-model_v4	11.7	51	44	1	1	50	32	82	0.504	57	77	103	M-TTIIVRVDQKLHQVVRDVAKQENTSVSAYFARMVERRLELLIDEEEAEI	RDEQIKVRFTESDRAVIDSVSRSVGTNEAQFLYTLAISSVREMMINDPVIA	85581	Photobacterium damselae subsp. damselae	MTPLNPFEEKLLNDINERRRIGKRGLPLNLIRDEQIKVRFTESDRAVIDSVSRSVGTNEAQFLYTLAISSVREMMINDPVIAAEIKHELTRIGVTIPEWMREL	https://www.alphafold.ebi.ac.uk/entry/A0A1X9U706, https://www.uniprot.org/uniprot/A0A1X9U706
job_A	AF-A0A7C4WNV0-F1-model_v4	20	50	35	4	1	48	1	47	0.504	51	77	80	MTTIIVR-VDQKLHQVVRDVAKQENTSVSAYFARMVERRLELLIDE-EEA	MATITLKGLPDDLYERIRKRAAEHRRSINSEIIFCLERIFQ--PRRM-EP	1977087	Proteobacteria bacterium	MATITLKGLPDDLYERIRKRAAEHRRSINSEIIFCLERIFQPRRMEPASFLSQVDRLRRKTRISPLTDEILRAAKEEGRP	https://www.alphafold.ebi.ac.uk/entry/A0A7C4WNV0, https://www.uniprot.org/uniprot/A0A7C4WNV0
job_A	AF-A0A6I6SS55-F1-model_v4	8.8	79	44	4	1	68	5	66	0.504	53	77	87	MTTIIVRVDQKLHQVVRDVAKQENTSVSAYFARMVERRLELLID------EEEAEIA-----RKRIAEFKADPEAGFSW	DTQFNLRMPKTLRERIEEAAERSRRSATAEVLVRLEESFRREGIDPATGEPIGE-ESLAKVM----------------A	2497861	Halomonas tianxiuensis	MDDSDTQFNLRMPKTLRERIEEAAERSRRSATAEVLVRLEESFRREGIDPATGEPIGEESLAKVMADLSARLEVVRGLLEVGRDGDS	https://www.alphafold.ebi.ac.uk/entry/A0A6I6SS55, https://www.uniprot.org/uniprot/A0A6I6SS55
job_A	AF-A0A7Z9HGP9-F1-model_v4	10.9	91	48	14	1	76	1	73	0.503	51	77	83	MTTIIVR-VDQKLHQVVRDVAKQENTSVSAYFARMVERRL-EL-----LI--D--EEEA--EIARKR-IAEFKADPEAGFSWEQVKQE-LG	MSSLQVRELPENIYSLLKRRAEAEHRSIAQEAIALLAKGLDTSISPKV-RRTKLL--QKIA--E--ES----------GLSGGTVSKLD-P	2035771	Candidatus Lambdaproteobacteria bacterium	MSSLQVRELPENIYSLLKRRAEAEHRSIAQEAIALLAKGLDTSISPKVRRTKLLQKIAEESGLSGGTVSKLDPVELIREDRER	https://www.alphafold.ebi.ac.uk/entry/A0A7Z9HGP9, https://www.uniprot.org/uniprot/A0A7Z9HGP9
job_A	AF-A0A7C2J1P9-F1-model_v4	13.1	76	49	9	1	65	1	70	0.503	51	77	80	MTTIIVR-VDQKLHQVVRDVAKQENTSVSAYFARMVERRLELLID---EEE--AEIA--RKRI-AEF--KADPEAG	MPVITIRNLPVEIYERLRERARRHRRSVTQEAAFIIEEAVGRPEDPAE--IWR--QIDR--VREIVRQRYGAFPDS	1879010	Firmicutes bacterium	MPVITIRNLPVEIYERLRERARRHRRSVTQEAAFIIEEAVGRPEDPAEIWRQIDRVREIVRQRYGAFPDSTPLVREDRQR	https://www.alphafold.ebi.ac.uk/entry/A0A7C2J1P9, https://www.uniprot.org/uniprot/A0A7C2J1P9
job_A	AF-A0A139XDZ7-F1-model_v4	9.6	52	46	1	1	51	3	54	0.503	49	77	72	MTTIIVRVDQKLHQVVRDVAKQENTSVSAYFARMVERRLELLI-DEEEAEIA	TETVTLQIPEILYQRLVNTAHATQRPLEEVILRALQAASPPSWDEADLFMLL	128403	Scytonema hofmannii PCC 7110	MPTETVTLQIPEILYQRLVNTAHATQRPLEEVILRALQAASPPSWDEADLFMLLKAQAAVLLRWRGYSVLTP	https://www.alphafold.ebi.ac.uk/entry/A0A139XDZ7, https://www.uniprot.org/uniprot/A0A139XDZ7
job_A	AF-A0A7J4RAD5-F1-model_v4	8.6	58	53	0	1	58	20	77	0.503	55	77	99	MTTIIVRVDQKLHQVVRDVAKQENTSVSAYFARMVERRLELLIDEEEAEIARKRIAEF	IKKISLNLNKETISKIDELAKIFRITRTLVMESIICIGLKHYLKIIESANKKLKAKCP	2026803	Candidatus Woesearchaeota archaeon	MSELSEEEKKFFEKIEAKEIKKISLNLNKETISKIDELAKIFRITRTLVMESIICIGLKHYLKIIESANKKLKAKCPDNEKLDLMLGNIRKFRDKWSIK	https://www.alphafold.ebi.ac.uk/entry/A0A7J4RAD5, https://www.uniprot.org/uniprot/A0A7J4RAD5
job_A	AF-A0A537IYD5-F1-model_v4	13.2	53	38	4	1	49	1	49	0.503	51	77	80	MTTIIVR-VDQKLHQVVRDVAKQENTSVSAYFARMVERRLELLIDE---EEAE	MPTLTIKGLPHALYHRLKERAEAHRRSLNREVIVCLEQATTLP-VVDPQ---T	2569760	Terrabacteria group bacterium ANGP1	MPTLTIKGLPHALYHRLKERAEAHRRSLNREVIVCLEQATTLPVVDPQTWLADAAQLRARLALPPLTEARLRRAKTAGRP	https://www.alphafold.ebi.ac.uk/entry/A0A537IYD5, https://www.uniprot.org/uniprot/A0A537IYD5
job_A	AF-A0A1G2YTP7-F1-model_v4	7.3	82	39	6	1	68	1	59	0.503	50	77	76	MTTIIVR-VDQKLHQVVRDVAKQENTSVSAYFARMVERRLELLID--EEE-----------AEIARKRIAEFKADPEAGFSW	MARILIRDLDEETVRRLKERARRHGRSLQGEAKLILTHAAGI-GFDE--ARKLARQWHKEL--------------------A	1801963	Planctomycetes bacterium RBG_13_60_9	MARILIRDLDEETVRRLKERARRHGRSLQGEAKLILTHAAGIGFDEARKLARQWHKELAGRELPDSTDLVREDRQR	https://www.alphafold.ebi.ac.uk/entry/A0A1G2YTP7, https://www.uniprot.org/uniprot/A0A1G2YTP7
job_A	AF-A0A1R4H2B4-F1-model_v4	16.4	67	40	10	1	59	1	59	0.503	51	77	81	MTTIIVR-VDQKLHQVVRDVAKQENTSVSAYFARMVERRLELLIDEE-EAE--IAR--KRIA--EFK	MPTLTIRNLPDSVHAALRRQAQQDGLSVEAEVRKILTDVCIM-DRKPI-ASLQ--QLV--DQLY--H	360316	Crenothrix polyspora	MPTLTIRNLPDSVHAALRRQAQQDGLSVEAEVRKILTDVCIMDRKPIASLQQLVDQLYHGQKPANVVEHLIQERRLEAKNE	https://www.alphafold.ebi.ac.uk/entry/A0A1R4H2B4, https://www.uniprot.org/uniprot/A0A1R4H2B4
job_A	AF-A0A2A9HFP0-F1-model_v4	15.2	59	38	6	1	53	1	53	0.503	52	77	85	MTTIIVR-VDQKLHQVVRDVAKQENTSVSAYFARMVERRLELLIDEE--EAE---IARK	MANVTIRNVPEELHAALKERARRNRRSLNEEVLALLESACQA--PPGPA-DELAG---A	2761530	Chloroflexi bacterium G233	MANVTIRNVPEELHAALKERARRNRRSLNEEVLALLESACQAPPGPADELAGAIDAARERWRDSAREQELPTSDEVAGWIRSGRA	https://www.alphafold.ebi.ac.uk/entry/A0A2A9HFP0, https://www.uniprot.org/uniprot/A0A2A9HFP0
job_A	AF-A1B8J6-F1-model_v4	11.9	84	50	7	1	65	8	86	0.503	55	77	99	MT-TIIVRVDQKLHQVVRDVAKQENTSVSAYFARMVERRLELLIDEEEAEIARKRIAEFKAD---------------PEA---G	QEPPYGLRMPPDLKARVKAAAEANNRSMNAEIVATLEEKYP-PPS-LAE-FEEASALTIKDGLTRRARLFNEWVTIR--KERGG	318586	Paracoccus denitrificans PD1222	MTDSAPKQEPPYGLRMPPDLKARVKAAAEANNRSMNAEIVATLEEKYPPPSLAEFEEASALTIKDGLTRRARLFNEWVTIRKERGGLMVYHDDTQPGEP	https://www.alphafold.ebi.ac.uk/entry/A1B8J6, https://www.uniprot.org/uniprot/A1B8J6
job_A	AF-A0A7X9J1R5-F1-model_v4	14.2	49	38	3	1	48	1	46	0.502	49	77	75	MTTIIVR-VDQKLHQVVRDVAKQENTSVSAYFARMVERRLELLIDEEEA	MAQVLIRNLKPDVLERLKARAARHNRSLEAELRHIVTEAGS--PPA-KI	2033014	Armatimonadetes bacterium	MAQVLIRNLKPDVLERLKARAARHNRSLEAELRHIVTEAGSPPAKITEETRRLQALFAGRAFTDSAVDQRDDRKR	https://www.alphafold.ebi.ac.uk/entry/A0A7X9J1R5, https://www.uniprot.org/uniprot/A0A7X9J1R5
job_A	AF-A0A366ERX9-F1-model_v4	14.6	75	36	8	1	59	1	63	0.502	49	77	76	MTTIIVR-VDQKLHQVVRDVAKQENTSVSAYFARMVERRLELLID--EEEA--EIA-----------RKRIAEFK	MAQVLIRNVPDDIIEAHRDRARTRGRSLEQELREVIERAA--PYTPE-ERLAV--ALRFQSQTPPGP-------R	1473586	Roseiarcus fermentans	MAQVLIRNVPDDIIEAHRDRARTRGRSLEQELREVIERAAPYTPEERLAVALRFQSQTPPGPRTDPAALVREDRDR	https://www.alphafold.ebi.ac.uk/entry/A0A366ERX9, https://www.uniprot.org/uniprot/A0A366ERX9
job_A	AF-A0A2E4FFA1-F1-model_v4	18	50	36	4	1	48	1	47	0.502	50	77	77	MTTIIVR-VDQKLHQVVRDVAKQENTSVSAYFARMVERRLELLIDEE-EA	MPGLLIKNVPDDLHQRLKQRAARHRRSMNGELLVLLEEALD--DRACP-P	2026735	Deltaproteobacteria bacterium	MPGLLIKNVPDDLHQRLKQRAARHRRSMNGELLVLLEEALDDRACPPSLDAIDRLRVYGRRPLTEALVDDAITSGRP	https://www.alphafold.ebi.ac.uk/entry/A0A2E4FFA1, https://www.uniprot.org/uniprot/A0A2E4FFA1
job_A	AF-A0A1G0LCE5-F1-model_v4	12.5	64	46	8	1	62	37	92	0.502	58	77	112	MTTIIVR-VDQKLHQVVRDVAKQENTSVSAYFARMVERRLELLIDEEEAEIARKRIAEFK-ADP	MATLNIKNLPDRIHRKLRERAAARHRSVAQEVTHLLAEALDAAE-P--L-S-ILEL-RGLG--K	1798312	Gemmatimonadetes bacterium RIFCSPLOWO2_02_FULL_71_11	MQARGMAAGLSERDQLRGIAPCCLFLHNGGNWEDAEMATLNIKNLPDRIHRKLRERAAARHRSVAQEVTHLLAEALDAAEPLSILELRGLGKDRWAGKDAAARVAEERRSWD	https://www.alphafold.ebi.ac.uk/entry/A0A1G0LCE5, https://www.uniprot.org/uniprot/A0A1G0LCE5
job_A	AF-A0A0S2KDV1-F1-model_v4	14.1	78	39	6	1	63	5	69	0.502	51	77	80	MTTIIVR-VDQKLHQVVRDVAKQENTSVSAYFARMVERRLELLIDEEEA--EIA------------RKRIAEFKADPE	MANLLVRNVDEDIVLALKKRAGAHGISAEAEHRRILEQALRGPRAR-SFAE--VLAAMPDAGLDAD----------FA	1249552	Pseudohongiella spirulinae	MALIMANLLVRNVDEDIVLALKKRAGAHGISAEAEHRRILEQALRGPRARSFAEVLAAMPDAGLDADFARPASAGRDECI	https://www.alphafold.ebi.ac.uk/entry/A0A0S2KDV1, https://www.uniprot.org/uniprot/A0A0S2KDV1
job_A	AF-A0A7K2E3S9-F1-model_v4	19.4	72	43	9	1	64	6	70	0.501	54	77	95	MTTIIVR-VDQKLHQVVRDVAKQENTSVSAYFARMVERRLELLIDE-EEA-EI----ARKR-IAEFKADPEA	MPNVLVRNVPEDVHRTLTQRARANGTSLQHYLSTELARLAETPT-LDEVIARIERRS---LG--TV-KFGQA	2024894	Acidimicrobiaceae bacterium	MYDASMPNVLVRNVPEDVHRTLTQRARANGTSLQHYLSTELARLAETPTLDEVIARIERRSLGTVKFGQAVADLEEVRAEREQVLAEREQAQVER	https://www.alphafold.ebi.ac.uk/entry/A0A7K2E3S9, https://www.uniprot.org/uniprot/A0A7K2E3S9
job_A	AF-A0A6I1QQS4-F1-model_v4	15.3	52	40	4	1	49	1	51	0.501	51	77	81	MTTIIVR-VDQKLHQVVRDVAKQENTSVSAYFARMVERRLELLIDE-E-EAE	MANVFIRNLEPGAIENLKARARRHGRSLQAELKRILEDAADTPFDASDP-DW	2026734	Dehalococcoidia bacterium	MANVFIRNLEPGAIENLKARARRHGRSLQAELKRILEDAADTPFDASDPDWRVEWARKMQAETAGRVHTDTVELLREDRRD	https://www.alphafold.ebi.ac.uk/entry/A0A6I1QQS4, https://www.uniprot.org/uniprot/A0A6I1QQS4
job_A	AF-A0A7X3YTX3-F1-model_v4	10.5	85	37	8	1	72	1	59	0.501	50	77	77	MTTIIVR-VDQKLHQVVRDVAKQENTSVSAYFARMVERRLELLID--EEE-------AEIARKRIAEFKADPEAGFSW---EQVK	MAQVLVRQLDDKVVERLKKRAKEHGRSLQSEVKTILEEAVP-DYEGA--WKRIAKLK--------------------KTLN---R	2604893	Nitrospira sp. SB0678_bin_10	MAQVLVRQLDDKVVERLKKRAKEHGRSLQSEVKTILEEAVPDYEGAWKRIAKLKKTLNRAGRTFSDSTPLIREERDR	https://www.alphafold.ebi.ac.uk/entry/A0A7X3YTX3, https://www.uniprot.org/uniprot/A0A7X3YTX3
job_A	AF-A0A7Y8SU15-F1-model_v4	11.1	81	58	8	1	77	1	71	0.501	56	77	108	MTTIIVR-VDQKLHQVVRDVAKQENTSVSAYFARMVERRLELLIDEEEAEIARKRIAE--FKADPEAGFSWEQVKQEL-GL	MAQVLIRNLDNAVVDQLKRKAEAEGLSLEAFLRAQLEEIASPS-REQLLQEIDAIR-ATS------RPWR-PGD-PTGEDI	2723029	Hydrogenophilaceae bacterium	MAQVLIRNLDNAVVDQLKRKAEAEGLSLEAFLRAQLEEIASPSREQLLQEIDAIRATSRPWRPGDPTGEDIVRRMRDERTKDQARWLSTPASSLSGSSKSRARKRRGN	https://www.alphafold.ebi.ac.uk/entry/A0A7Y8SU15, https://www.uniprot.org/uniprot/A0A7Y8SU15
job_A	AF-A0A382P914-F1-model_v4	10.9	91	48	14	1	76	1	73	0.501	51	77	83	MTTIIVR-VDQKLHQVVRDVAKQENTSVSAYFARMVERRL-EL-----LI--D--EEEA--EIARKR-IAEFKADPEAGFSWEQVKQE-LG	MSSLQVRELPENIYSLLKRRAEAEHRSIAQEAIALLAKGLDTSISPKV-RRTKLL--QKIA--E--ES----------GLSGGTVSKLD-P	408172	marine metagenome	MSSLQVRELPENIYSLLKRRAEAEHRSIAQEAIALLAKGLDTSISPKVRRTKLLQKIAEESGLSGGTVSKLDPVELIREDRER	https://www.alphafold.ebi.ac.uk/entry/A0A382P914, https://www.uniprot.org/uniprot/A0A382P914
job_A	AF-A0A3A0D8V8-F1-model_v4	19.6	51	35	4	1	48	1	48	0.501	49	77	75	MTTIIVR-VDQKLHQVVRDVAKQENTSVSAYFARMVERRLELLID--EEEA	MADILIRGLDDEVVKRLKQRADRDGRSLHAETKRILERAAG-RTLGE--SL	2026780	Planctomycetota bacterium	MADILIRGLDDEVVKRLKQRADRDGRSLHAETKRILERAAGRTLGESLKSAHAWRKKLRQRATDSVKALAEDRRR	https://www.alphafold.ebi.ac.uk/entry/A0A3A0D8V8, https://www.uniprot.org/uniprot/A0A3A0D8V8
job_A	AF-A0A6M1YVE7-F1-model_v4	9.4	53	45	2	1	53	4	53	0.500	51	77	82	MTTIIVRVDQKLHQVVRDVAKQENTSVSAYFARMVERRLELLIDEEEAEIARK	TTRLSVEIPSNEHKKLKILADANGLTLRDFILIILDPILHP-KK--KPNKTTI	2705072	Candidatus Anoxychlamydiales bacterium	MSNTTRLSVEIPSNEHKKLKILADANGLTLRDFILIILDPILHPKKKPNKTTIKAIEDTEKGIGLKTYKNIDQMWEALGLDE	https://www.alphafold.ebi.ac.uk/entry/A0A6M1YVE7, https://www.uniprot.org/uniprot/A0A6M1YVE7
job_A	AF-A0A3M2Y2R1-F1-model_v4	10.8	83	43	8	1	75	14	73	0.500	52	77	87	MTTIIVR-VDQKLHQVVRDVAKQENTSVSAYFARMVERRLELLIDEEEAEI------ARKRIAEFKADPEAGFSW-EQVKQEL	VANVNVRNLPDEVHRAIRIQAALHGRSTEAEIRDILERAARPEGR--VK-LGSFLAS-----------------IA--RE-VG	360920	Pseudomonas savastanoi pv. savastanoi	IVIALMAKTGNYQVANVNVRNLPDEVHRAIRIQAALHGRSTEAEIRDILERAARPEGRVKLGSFLASIAREVGGLTDKEHTLFENTR	https://www.alphafold.ebi.ac.uk/entry/A0A3M2Y2R1, https://www.uniprot.org/uniprot/A0A3M2Y2R1
job_A	AF-A0A2T2RIA0-F1-model_v4	22.4	49	34	2	4	52	1	45	0.500	52	77	84	IIVRVDQKLHQVVRDVAKQENTSVSAYFARMVERRLELLIDEEEAEIAR	MQVTLDPQQHRRAAAKAEALGVSLGEYLRRVVAADLAETSDE--RG--D	1919085	Actinobacteria bacterium QS_5_72_10	MQVTLDPQQHRRAAAKAEALGVSLGEYLRRVVAADLAETSDERGDISEIFGIGDSGGSDIARHKDRDLGDAIAADAGTARGEEP	https://www.alphafold.ebi.ac.uk/entry/A0A2T2RIA0, https://www.uniprot.org/uniprot/A0A2T2RIA0
job_A	AF-A0A536U5V4-F1-model_v4	3.3	59	54	2	4	60	3	60	0.500	51	77	85	IIVRVDQKLHQVVRDVAKQENTSVSAYFARMVERRLELLIDEEEAEIARKRIA--EFKA	SLALTT-AEQRRLKRLARDAKRTPQAMLRFVLRDGFDYCNYVVKSVNDGIASLTRGERR	1891241	Betaproteobacteria bacterium	MQSLALTTAEQRRLKRLARDAKRTPQAMLRFVLRDGFDYCNYVVKSVNDGIASLTRGERRYSTDEVLKRARGATEKHGARFHKAA	https://www.alphafold.ebi.ac.uk/entry/A0A536U5V4, https://www.uniprot.org/uniprot/A0A536U5V4
job_A	AF-A0A2A9CR08-F1-model_v4	18.4	65	46	6	1	63	47	106	0.500	60	77	122	MTTIIVR-VDQKLHQVVRDVAKQENTSVSAYFARMVERRLELLIDEEEAE-IARKRIAEFKADPE	MPNIQIKDVPEDTHAVLRQRASQSHQSLQEYLRSRLIAEAAQPTLDE-VLARA-GGR-AGG--SL	185243	Propionicimonas paludicola	MQAPPIDLSLKAKPVGGCQPAYVRKLPVYGDERWLPLWRRGSHNGSMPNIQIKDVPEDTHAVLRQRASQSHQSLQEYLRSRLIAEAAQPTLDEVLARAGGRAGGSLPLADAVSALRFDRARH	https://www.alphafold.ebi.ac.uk/entry/A0A2A9CR08, https://www.uniprot.org/uniprot/A0A2A9CR08
job_A	AF-A0A6I1QGU5-F1-model_v4	13.3	75	39	8	1	68	1	56	0.500	50	77	79	MTTIIVR-VDQKLHQVVRDVAKQENTSVSAYFARMVERRLELLIDEEEAEIA--RKRI----AEFKADPEAGFSW	MPAILVRNLDDDLVERLKARAEASARSLQAEVRLILEEAVGR-RTL-DP--KAR---AALAR------------R	2026734	Dehalococcoidia bacterium	MPAILVRNLDDDLVERLKARAEASARSLQAEVRLILEEAVGRRTLDPKARAALARRLTATTRGTKQTDSAELIREDRER	https://www.alphafold.ebi.ac.uk/entry/A0A6I1QGU5, https://www.uniprot.org/uniprot/A0A6I1QGU5
job_A	AF-A0A3S8ZPV6-F1-model_v4	25	44	33	0	1	44	11	54	0.500	50	77	78	MTTIIVRVDQKLHQVVRDVAKQENTSVSAYFARMVERRLELLID	RRGINLRLTTIEHPIVGSIAKQESRSVASMCRLLILEGLAFRGI	2496266	Iodobacter ciconiae	MPRAPRGLLSRRGINLRLTTIEHPIVGSIAKQESRSVASMCRLLILEGLAFRGIEIPAEELKNIEDIALTEIEQAAVA	https://www.alphafold.ebi.ac.uk/entry/A0A3S8ZPV6, https://www.uniprot.org/uniprot/A0A3S8ZPV6
job_A	AF-A0A2T1CCQ4-F1-model_v4	17.8	56	40	4	1	55	1	51	0.499	50	77	79	MTTIIVR-VDQKLHQVVRDVAKQENTSVSAYFARMVERRLELLIDEEEAEIARKRI	MPSITIKNIPDPLYQKIRESSQQNRRSINAEIIYCLEEKLLSTTSN--NI-SL--E	2107688	Pleurocapsa sp. CCALA 161	MPSITIKNIPDPLYQKIRESSQQNRRSINAEIIYCLEEKLLSTTSNNISLEQIRSTRSLSKRHLLTQEDIENAKNKGRT	https://www.alphafold.ebi.ac.uk/entry/A0A2T1CCQ4, https://www.uniprot.org/uniprot/A0A2T1CCQ4
job_A	AF-A0A2D6PCL9-F1-model_v4	18.3	49	38	1	1	47	8	56	0.499	51	77	82	MTTIIVR--VDQKLHQVVRDVAKQENTSVSAYFARMVERRLELLIDEEE	GHCTLNVKDVPISLMEYVNAYAISRGTSGKALIIDVLEDFLLDHAFTIG	1906665	archaeon	MTNEQNNGHCTLNVKDVPISLMEYVNAYAISRGTSGKALIIDVLEDFLLDHAFTIGKIYEPMNGEKYKEFQEYVSGLFERKR	https://www.alphafold.ebi.ac.uk/entry/A0A2D6PCL9, https://www.uniprot.org/uniprot/A0A2D6PCL9
job_A	AF-S2WXM1-F1-model_v4	16	50	37	4	1	48	1	47	0.499	50	77	79	MTTIIVR-VDQKLHQVVRDVAKQENTSVSAYFARMVERRLELLIDE-EEA	MPSITLKNVPDDVYERLKRQADEEMRSINAQAIHLIDIATRPR-KIN--A	883161	Propionimicrobium lymphophilum ACS-093-V-SCH5	MPSITLKNVPDDVYERLKRQADEEMRSINAQAIHLIDIATRPRKINADVFYQRVKDLRVEIGGSFEAEEIDQLKRAGRP	https://www.alphafold.ebi.ac.uk/entry/S2WXM1, https://www.uniprot.org/uniprot/S2WXM1
job_A	AF-A0A3N1PNZ4-F1-model_v4	25.5	47	32	3	1	45	2	47	0.498	50	77	79	M-TTIIVRVDQKLHQVVRDVAKQENTSVSAYFARMVERRLELL-IDE	AKTQLGARVDEDVAELAKKRAADLGLSVGDYLARLVQDDASGLR-AR	1520455	Streptomyces sp. PanSC19	MAKTQLGARVDEDVAELAKKRAADLGLSVGDYLARLVQDDASGLRARAVDAAARFLAEHQALFDEAEQAQQASRETRAA	https://www.alphafold.ebi.ac.uk/entry/A0A3N1PNZ4, https://www.uniprot.org/uniprot/A0A3N1PNZ4
job_A	AF-A0A850FS88-F1-model_v4	16.1	62	52	0	1	62	1	62	0.498	61	77	135	MTTIIVRVDQKLHQVVRDVAKQENTSVSAYFARMVERRLELLIDEEEAEIARKRIAEFKADP	MEKITIKLDTDLDEQIMKYAALKKVNKSQAIRELITAGIDVTANESEILKEIKSLRAEVRDN	28197	Aliarcobacter butzleri	MEKITIKLDTDLDEQIMKYAALKKVNKSQAIRELITAGIDVTANESEILKEIKSLRAEVRDNHNFNKKGFDRLASLSVKNGIKIFSIWHVVLIQIFFRSKDKGLADNLCVQSREEAMKTATTLGANEYNNTKAEN	https://www.alphafold.ebi.ac.uk/entry/A0A850FS88, https://www.uniprot.org/uniprot/A0A850FS88
job_A	AF-A0A7W0UK83-F1-model_v4	12.3	73	37	4	1	59	1	60	0.498	51	77	84	MTTIIVR-VDQKLHQVVRDVAKQENTSVSAYFARMVERRLELLIDEE-------------EAEIARKRIAEFK	MTDVLVRGVSDEVLERLKQRAAANNRSLQGELQEILTASAHQQP-RRQVDAVELARRVKE------------K	1883427	Actinomycetia bacterium	MTDVLVRGVSDEVLERLKQRAAANNRSLQGELQEILTASAHQQPRRQVDAVELARRVKEKIAARHGGPFETDSADLIREYRDSR	https://www.alphafold.ebi.ac.uk/entry/A0A7W0UK83, https://www.uniprot.org/uniprot/A0A7W0UK83
job_A	AF-A0A5M8FSB5-F1-model_v4	11.1	54	40	5	1	51	1	49	0.498	50	77	80	MTTIIVR-VDQKLHQVVRDVAKQENTSVSAYFARMVERRLELLIDEEEA--EIA	MPALTIKNIPDSLYEQLKANAAAHHRSLNGELIATLEQALLS--RP-LDAE--G	424902	Thiohalocapsa marina	MPALTIKNIPDSLYEQLKANAAAHHRSLNGELIATLEQALLSRPLDAEGQLAEIRALRGQLALPVLDPDAIQTAIDTGRP	https://www.alphafold.ebi.ac.uk/entry/A0A5M8FSB5, https://www.uniprot.org/uniprot/A0A5M8FSB5
job_A	AF-A0A7D5M4C9-F1-model_v4	11.7	85	59	6	1	71	7	89	0.498	66	77	178	MTTIIVRVDQKLHQVVRDVAKQENTSVSAYFARMVERRLELLIDEEEAEIARKRIAEFKADP-------E---AG-FSWE---QV	DEVISLRFTKDHINSIKKLAQENNISPTKAAENIINNHLDVLDKCFKRQDMIIQRSEIKKLYNRFTKKELDPW-IKTKYEPTV-S	1959104	Nitrosopumilus oxyclinae	MAVKTKDEVISLRFTKDHINSIKKLAQENNISPTKAAENIINNHLDVLDKCFKRQDMIIQRSEIKKLYNRFTKKELDPWIKTKYEPTVSCMQLFSPMLKFEEMTETMSSWFKQNGHHLYYDDKDGLRTITCANSDMGYNWLYVNGMIYFKMFNDAKHVTSDFKSDEESFEFKIKIPEQ	https://www.alphafold.ebi.ac.uk/entry/A0A7D5M4C9, https://www.uniprot.org/uniprot/A0A7D5M4C9
job_A	AF-A0A1H0TJQ1-F1-model_v4	11.2	80	42	4	1	53	17	94	0.498	54	77	94	MTTIIVRVDQKLHQVVRDVAKQENTSVSAYFARMVERRLELLIDEEEA--EI-------------------------ARK	TVTITLEIPAKLLEEVKEAAVLDETDYKQIINCYIQQGLSESRSEVKRMK-FEEHAKEILTRHGVDSTAVDEILHKV-QF	91360	Desulforhopalus singaporensis	MKERLCQMPSEYADQPTVTITLEIPAKLLEEVKEAAVLDETDYKQIINCYIQQGLSESRSEVKRMKFEEHAKEILTRHGVDSTAVDEILHKVQF	https://www.alphafold.ebi.ac.uk/entry/A0A1H0TJQ1, https://www.uniprot.org/uniprot/A0A1H0TJQ1
job_A	AF-A0A0K6GUE6-F1-model_v4	7.5	66	54	5	1	61	30	93	0.498	55	77	103	M-T-TIIVRVDQKLHQVVRDVAKQENTSVSAYFARMVERRLELLIDEEEAEIARKRIA-EF--KAD	SDCHWLHTPLDHETCARLTGLASVFGCEPAVLATAVLKAALADLVGGLEHDMDAWADCACESL--L	375574	Gulbenkiania indica	MNPALNVLLLRLESLHEAQDSALALPGDLSDCHWLHTPLDHETCARLTGLASVFGCEPAVLATAVLKAALADLVGGLEHDMDAWADCACESLLDPARIASEAI	https://www.alphafold.ebi.ac.uk/entry/A0A0K6GUE6, https://www.uniprot.org/uniprot/A0A0K6GUE6
job_A	AF-A0A7X7VFD4-F1-model_v4	5.7	52	42	5	2	51	1	47	0.498	50	77	78	TTIIVR-VDQKLHQVVRDVAKQENTSVSAYFARMVERRLELLIDEEEA-EIA	MNYTLKNIPDEIYEKIKLRAQRHRRSVNSEIIDILYEATAR--TR-PSV--E	1978231	Acidobacteria bacterium	MNYTLKNIPDEIYEKIKLRAQRHRRSVNSEIIDILYEATARTRPSVEEILSVADELRSHTKGVVTDEFISRAKREGRL	https://www.alphafold.ebi.ac.uk/entry/A0A7X7VFD4, https://www.uniprot.org/uniprot/A0A7X7VFD4
job_A	AF-A0A1G0GVA3-F1-model_v4	19.6	56	38	5	1	52	13	65	0.498	52	77	88	MTTIIVR-VDQKLHQVVRDVAKQENTSVSAYFARMVERRLELLIDEE-EAE--IAR	MAELLIRNVELKVIKRLKLRAKLHHRSLQGELKYIVEAATKMSIEEAR-KASD--T	1798277	Gammaproteobacteria bacterium RIFCSPHIGHO2_12_FULL_37_34	MIAHYFDFLGEIMAELLIRNVELKVIKRLKLRAKLHHRSLQGELKYIVEAATKMSIEEARKASDTWHKRLSGHSFSDSSKLIREDRNR	https://www.alphafold.ebi.ac.uk/entry/A0A1G0GVA3, https://www.uniprot.org/uniprot/A0A1G0GVA3
job_A	AF-A0A521FZ99-F1-model_v4	17.7	45	36	1	1	45	6	49	0.498	52	77	85	MTTIIVRVDQKLHQVVRDVAKQENTSVSAYFARMVERRLELLIDE	KKRLVIELDPQEHGAIKAQALRLGISMKEYVLRQLRDRRENP-VS	2005002	Candidatus Electronema sp. GS	MLAGTKKRLVIELDPQEHGAIKAQALRLGISMKEYVLRQLRDRRENPVSDDLTAALAAALNEVKAHKEGKMNAPPESARAFFSRL	https://www.alphafold.ebi.ac.uk/entry/A0A521FZ99, https://www.uniprot.org/uniprot/A0A521FZ99
job_A	AF-A0A2T0WZG0-F1-model_v4	24.4	49	34	3	1	47	1	48	0.497	51	77	85	MTTIIVR-VDQKLHQVVRDVAKQENTSVSAYFARMVERRLELLID-EEE	MGQLIVRNLDEWVVAALKAQAKANGRSAEAEHRRILEEAVAGTRRG-AE	595589	Hasllibacter halocynthiae	MGQLIVRNLDEWVVAALKAQAKANGRSAEAEHRRILEEAVAGTRRGAELARWKALAGDVRRRSRPAAGEGGDAISIVRGMRDGRP	https://www.alphafold.ebi.ac.uk/entry/A0A2T0WZG0, https://www.uniprot.org/uniprot/A0A2T0WZG0
job_A	AF-A0A175RBW3-F1-model_v4	12.9	85	51	11	1	76	1	71	0.497	53	77	96	MTTIIVR-VDQKLHQVVRDVAKQENTSVSAYFARMVERRLELLIDEEEAE--IA---RKRIAEF--KADPEAGFSW-EQVKQELG	MPAVTIRNLPEETHRVLKSRAAQYGHSTKAEMRAILEAAVR-P-ETQLCLRA-ALFE---L--GRN------AGLTDADAEALDG	401562	Aureimonas ureilytica	MPAVTIRNLPEETHRVLKSRAAQYGHSTKAEMRAILEAAVRPETQLCLRAALFELGRNAGLTDADAEALDGARSSALAEPILLRSSPSTRTSSPKR	https://www.alphafold.ebi.ac.uk/entry/A0A175RBW3, https://www.uniprot.org/uniprot/A0A175RBW3
job_A	AF-A0A4D4JC42-F1-model_v4	20.3	64	47	4	1	62	37	98	0.497	57	77	115	MTTIIVR-VDQKLHQVVRDVAKQENTSVSAYFARMVERRLELLIDEEEAEIARK-RIAEFKADP	MATIQVRDLPDDVAETYRRRAQAAGKSLQSYMREQLIVMARRRDKAE-LMAAVEQALAAD-PGP	1931992	Gandjariella thermophila	MPLGRLLVVRSSLRTPARHLTLVSAKTALLLRYSSVMATIQVRDLPDDVAETYRRRAQAAGKSLQSYMREQLIVMARRRDKAELMAAVEQALAADPGPGLSEDTIHSGLRELRGE	https://www.alphafold.ebi.ac.uk/entry/A0A4D4JC42, https://www.uniprot.org/uniprot/A0A4D4JC42
job_A	AF-R9MLV0-F1-model_v4	24.4	49	36	1	1	49	4	51	0.497	52	77	88	MTTIIVRVDQKLHQVVRDVAKQENTSVSAYFARMVERRLELLIDEEEAE	IERLFIRVSPELKKELQSSADRENLSISEYVRKSIEKSIYGL-SHEQQI	1235799	Lachnospiraceae bacterium MD308	MANIERLFIRVSPELKKELQSSADRENLSISEYVRKSIEKSIYGLSHEQQIQFALPQNTLINELLADPKLKPESKKIITERMRNYVGY	https://www.alphafold.ebi.ac.uk/entry/R9MLV0, https://www.uniprot.org/uniprot/R9MLV0
job_A	AF-A0A853GT28-F1-model_v4	13.4	82	42	9	1	75	1	60	0.497	52	77	86	MTTIIVR-VDQKLHQVVRDVAKQENTSVSAYFARMVERRLELLIDEEE--AEIARKR--IAEFKADPEAGF--SWEQVKQEL	MRSVTVRNVPEEVHRAIRVRTAQHGRSIKAEMRYILESAVRPEGRVELGS---L--MSE-----------IGR----Q--VK	2021368	Alcaligenaceae bacterium	MRSVTVRNVPEEVHRAIRVRTAQHGRSIKAEMRYILESAVRPEGRVELGSLMSEIGRQVKLTPLDFWLVLPFTAPVSRIVTARRTC	https://www.alphafold.ebi.ac.uk/entry/A0A853GT28, https://www.uniprot.org/uniprot/A0A853GT28
job_A	AF-A0A1Q5HPR0-F1-model_v4	28.2	46	31	2	1	45	3	47	0.496	50	77	79	MTTIIVRVDQKLHQVVRDVAKQENTSVSAYFARMVERRLELL-IDE	KTQLGARVDEDVAELARSRAADLGLSVGDYLARLVHDDASGLR-AR	1703938	Streptomyces sp. CB02009	MAKTQLGARVDEDVAELARSRAADLGLSVGDYLARLVHDDASGLRARAVDAAARFLTEHQSVFDEAEQNQQVSRGSRAA	https://www.alphafold.ebi.ac.uk/entry/A0A1Q5HPR0, https://www.uniprot.org/uniprot/A0A1Q5HPR0
job_A	AF-A0A2M7KRJ7-F1-model_v4	13.4	52	40	3	1	50	1	49	0.496	51	77	84	MTTIIVRVDQKLHQVVRDVAKQENTSVSAYFARMVERRLELLIDEEE--AEI	MDGAIASFPQDLIAELRAASVRLGLSLEELVRVSVAEYAQRTDP-AGED--D	1973912	Armatimonadetes bacterium CG_4_8_14_3_um_filter_66_20	MDGAIASFPQDLIAELRAASVRLGLSLEELVRVSVAEYAQRTDPAGEDDFDPIGFGMWANRTDMKDGVEWVRNLRDKEWDRFSS	https://www.alphafold.ebi.ac.uk/entry/A0A2M7KRJ7, https://www.uniprot.org/uniprot/A0A2M7KRJ7
job_A	AF-A0A3G9IMW0-F1-model_v4	13.2	83	42	9	1	74	11	72	0.496	55	77	101	MTTIIVR-VDQKLHQVVRDVAKQENTSVSAYFARMVERRLELLIDEEEAEIA----RKRIAEFKADPEAGFSW--EQVK--QE	VATITVRQLSDDTHARLRMRAAEHGRSVEAEVRAILDEVVE--PPR-VD--FSWRD---------------DLLAL-GDKYGD	1804624	Nocardioides baekrokdamisoli	MFAVIASIAVVATITVRQLSDDTHARLRMRAAEHGRSVEAEVRAILDEVVEPPRVDFSWRDDLLALGDKYGDAGLELESLIPPRTGNAWDSPRIPDFSDFE	https://www.alphafold.ebi.ac.uk/entry/A0A3G9IMW0, https://www.uniprot.org/uniprot/A0A3G9IMW0
job_A	AF-A0A355F9G4-F1-model_v4	10.8	74	46	12	1	62	16	81	0.496	55	77	101	MTTIIVR-VDQKLHQVVRDVAKQENTSVSAYFARMVERRLELLIDE--EE-AEI----ARKR--IAE-FKA-DP	AVHLQIRDLPDDLHETLRRRAALRELSLRQYTLEVLQAHCRQPT-VDEWLD-GLDRLT---PVE--LSLSAA-E	1978231	Acidobacteria bacterium	MQIACAGGKCYLDFMAVHLQIRDLPDDLHETLRRRAALRELSLRQYTLEVLQAHCRQPTVDEWLDGLDRLTPVELSLSAAEAVCEAREADDAALMDVLGRS	https://www.alphafold.ebi.ac.uk/entry/A0A355F9G4, https://www.uniprot.org/uniprot/A0A355F9G4
job_A	AF-A0A537P2C1-F1-model_v4	18.9	58	37	7	1	55	1	51	0.495	50	77	79	MTTIIVR-VDQKLHQVVRDVAKQENTSVSAYFARMVERRLELLIDEEEA-EIAR-KRI	MGQIIVRKVDDDVLKRIKARAKANGRSAEAEVREILSEAVA-PHQG-KRR---SL--S	1913988	Alphaproteobacteria bacterium	MGQIIVRKVDDDVLKRIKARAKANGRSAEAEVREILSEAVAPHQGKRRSLSSFIGSVRSNRSQAEVDAYVRRLRDEWDD	https://www.alphafold.ebi.ac.uk/entry/A0A537P2C1, https://www.uniprot.org/uniprot/A0A537P2C1
job_A	AF-A0A4P6FAP2-F1-model_v4	21.6	60	39	7	3	57	1	57	0.495	51	77	86	TIIVR-VDQKLHQVVRDVAKQENTSVSAYFARMVERRLELLIDE-EEAE-IARKRI--AE	MLQVRNLPDDVHAKLKARAAAERMTLSDYVARELAKLVEY-RSNAE-ILQALRARNLE-R	2509455	Agromyces protaetiae	MLQVRNLPDDVHAKLKARAAAERMTLSDYVARELAKLVEYRSNAEILQALRARNLERRGGVPPTPEEVEAEKQAIVDAIRAERESR	https://www.alphafold.ebi.ac.uk/entry/A0A4P6FAP2, https://www.uniprot.org/uniprot/A0A4P6FAP2
job_A	AF-A0A1C5S0I6-F1-model_v4	7.2	111	48	5	3	61	1	108	0.494	57	77	112	TIIVRVDQKLHQVVRDVAKQENTSVSAYFARMVERRLELLIDEEEAEI----------------------------------------------ARK----R--IAEFKAD	MRITIKDESLIETLKEYAEIQGASTFQYTEDLLRKSISGLLAYK--LVFLYHDGTQTEETHFYSPKDLAESVRAADFLLENPTKLFDGRRIIGWQVWQNGNLIEEKN-KGE	165186	uncultured Ruminococcus sp.	MRITIKDESLIETLKEYAEIQGASTFQYTEDLLRKSISGLLAYKLVFLYHDGTQTEETHFYSPKDLAESVRAADFLLENPTKLFDGRRIIGWQVWQNGNLIEEKNKGERENE	https://www.alphafold.ebi.ac.uk/entry/A0A1C5S0I6, https://www.uniprot.org/uniprot/A0A1C5S0I6
job_A	AF-A0A6L7P258-F1-model_v4	12.3	81	38	5	1	61	1	68	0.494	50	77	80	MTTIIVR-VDQKLHQVVRDVAKQENTSVSAYFARMVERRLELLID----EEEA---------------EIARKRIAEFKAD	MAQIALRGIPDQLHEELRKAAARNHRSVNGEIIARLEESVGQRVLDAEQ---LMERIRSRWELIGEVD----------LHE	1978231	Acidobacteria bacterium	MAQIALRGIPDQLHEELRKAAARNHRSVNGEIIARLEESVGQRVLDAEQLMERIRSRWELIGEVDLHEDTLREMKNAGRP	https://www.alphafold.ebi.ac.uk/entry/A0A6L7P258, https://www.uniprot.org/uniprot/A0A6L7P258
job_A	AF-A0A432FZG9-F1-model_v4	10.7	93	46	14	1	76	1	73	0.494	50	77	83	MTTIIVR-VDQKLHQVVRDVAKQENTSVSAYFARMVERRL-EL-----LID--EEE---AEIA--RKR--IAEFKADPEAGFSWEQVKQE-LG	MSSLQVRELPENIYSLLKRRAEAEHRSIAQEAIALLAKGLDTSISPKV--RRT--KLLQ---KIA--EES----------GLSGGTVSKLD-P	2024889	SAR324 cluster bacterium	MSSLQVRELPENIYSLLKRRAEAEHRSIAQEAIALLAKGLDTSISPKVRRTKLLQKIAEESGLSGGTVSKLDPVELIREDRER	https://www.alphafold.ebi.ac.uk/entry/A0A432FZG9, https://www.uniprot.org/uniprot/A0A432FZG9
job_A	AF-A0A226WYP9-F1-model_v4	7.8	51	46	1	1	51	49	98	0.494	58	77	113	MTTIIVRVDQKLHQVVRDVAKQENTSVSAYFARMVERRLELLIDEEEAEIA	EKRLVVTLGAREYFSLDRLALHHGLTKRAVLERLLWWADDSIVRSFGD-DD	196367	Caballeronia sordidicola	MLECERLREALAQARRAAPVRRRARGDGVLPAASAVLVEPVPAASEPDEKRLVVTLGAREYFSLDRLALHHGLTKRAVLERLLWWADDSIVRSFGDDDAAFNRYVNCITKNMK	https://www.alphafold.ebi.ac.uk/entry/A0A226WYP9, https://www.uniprot.org/uniprot/A0A226WYP9
job_A	AF-A0A2D2AYD6-F1-model_v4	21.7	46	35	1	1	46	3	47	0.494	51	77	83	MTTIIVRVDQKLHQVVRDVAKQENTSVSAYFARMVERRLELLIDEE	DGSLTIPLDELTAEQLKAAAEAAGETPEAYVRRAVARSLEED-WAE	69666	Caulobacter mirabilis	MADGSLTIPLDELTAEQLKAAAEAAGETPEAYVRRAVARSLEEDWAEDLRRAAEYERTGESLSVDEAFDLLRTRIAERRAQRG	https://www.alphafold.ebi.ac.uk/entry/A0A2D2AYD6, https://www.uniprot.org/uniprot/A0A2D2AYD6
job_A	AF-A0A418KT08-F1-model_v4	12.5	48	42	0	1	48	7	54	0.493	51	77	86	MTTIIVRVDQKLHQVVRDVAKQENTSVSAYFARMVERRLELLIDEEEA	GRDFNVQLPAALRTHIEMAADQFGVPFDHAVVMLVAMGLACRANHDQG	2293569	Jiangella rhizosphaerae	MIDQPRGRDFNVQLPAALRTHIEMAADQFGVPFDHAVVMLVAMGLACRANHDQGIDEQIAASELLASFSGGGEEERLKRISPPTRH	https://www.alphafold.ebi.ac.uk/entry/A0A418KT08, https://www.uniprot.org/uniprot/A0A418KT08
job_A	AF-A0A177QU58-F1-model_v4	16.6	48	38	1	1	48	2	47	0.493	48	77	75	MTTIIVRVDQKLHQVVRDVAKQENTSVSAYFARMVERRLELLIDEEEA	KNTMVIQISRKFGEEARLIAKVENRSTAKQIEYWAKLGKCAEEND--N	1799660	Opitutae bacterium SCGC AG-212-L18	MKNTMVIQISRKFGEEARLIAKVENRSTAKQIEYWAKLGKCAEENDNLPLRFIKEILIGVEQLKKGQSIPYKFED	https://www.alphafold.ebi.ac.uk/entry/A0A177QU58, https://www.uniprot.org/uniprot/A0A177QU58
job_A	AF-A0A2E0W581-F1-model_v4	15.6	51	37	4	1	48	1	48	0.493	49	77	79	MTTIIVR-VDQKLHQVVRDVAKQENTSVSAYFARMVERRLELLIDE--EEA	MNNITVRNIPDRIHKKLKKRSELSRRSINSEIISCLEEALFSN-KHEV--E	2026749	Ignavibacteriae bacterium	MNNITVRNIPDRIHKKLKKRSELSRRSINSEIISCLEEALFSNKHEVEMIIKKSQEIRHNLNFEITLNELEEAKISGRK	https://www.alphafold.ebi.ac.uk/entry/A0A2E0W581, https://www.uniprot.org/uniprot/A0A2E0W581
job_A	AF-A0A2V9K3L2-F1-model_v4	22.4	49	35	2	1	48	1	47	0.492	50	77	83	MTTIIVR-VDQKLHQVVRDVAKQENTSVSAYFARMVERRLELLIDEEEA	MATLTIKNVPRKLHQRLKLNAAAHRRSMNSEVIACLEETLA--DKRPDP	1978231	Acidobacteria bacterium	MATLTIKNVPRKLHQRLKLNAAAHRRSMNSEVIACLEETLADKRPDPEKFLAEVREARERIARESGLFVTDEFLREAKNWGRP	https://www.alphafold.ebi.ac.uk/entry/A0A2V9K3L2, https://www.uniprot.org/uniprot/A0A2V9K3L2
job_A	AF-A0A0F9AUI9-F1-model_v4	15.5	45	36	2	1	44	1	44	0.492	50	77	80	MTTIIVR-VDQKLHQVVRDVAKQENTSVSAYFARMVERRLELLID	MATITVKNIPDRNYAILRKLAAAHYRSINSEIIHLIDKATGST-R	412755	marine sediment metagenome	MATITVKNIPDRNYAILRKLAAAHYRSINSEIIHLIDKATGSTRIDPAEHMLTARKLREKTRNHVISDIDIFNAKSEGRL	https://www.alphafold.ebi.ac.uk/entry/A0A0F9AUI9, https://www.uniprot.org/uniprot/A0A0F9AUI9
job_A	AF-A0A5Q5GDM1-F1-model_v4	15.3	39	33	0	6	44	1	39	0.492	46	77	68	VRVDQKLHQVVRDVAKQENTSVSAYFARMVERRLELLID	MRIDSETMSAIEAWAEDEFRSTNGQLQWIIAEALRKAGR	165179	Prevotella copri	MRIDSETMSAIEAWAEDEFRSTNGQLQWIIAEALRKAGRLPKKKKAASKKSKEEDESNLIEEKKKDEE	https://www.alphafold.ebi.ac.uk/entry/A0A5Q5GDM1, https://www.uniprot.org/uniprot/A0A5Q5GDM1
job_A	AF-A0A522IUY8-F1-model_v4	21.9	41	32	0	1	41	13	53	0.492	49	77	77	MTTIIVRVDQKLHQVVRDVAKQENTSVSAYFARMVERRLEL	TAEIRTAVDDDTKDEVLRLAAAEGMSISEYLRDLIMIHVHG	1926495	Paraburkholderia sp.	MAIKSSSALKKLTAEIRTAVDDDTKDEVLRLAAAEGMSISEYLRDLIMIHVHGLERLARLHKARLDRMAGIERNDSE	https://www.alphafold.ebi.ac.uk/entry/A0A522IUY8, https://www.uniprot.org/uniprot/A0A522IUY8
job_A	AF-A0A6N8VPG3-F1-model_v4	15.5	45	37	1	1	44	1	45	0.492	50	77	80	MTTIIVR-VDQKLHQVVRDVAKQENTSVSAYFARMVERRLELLID	MPDVALRGIPEQLHRDLKAAAKRSHRSLNGEILARLTASVRPQPV	1913989	Gammaproteobacteria bacterium	MPDVALRGIPEQLHRDLKAAAKRSHRSLNGEILARLTASVRPQPVDAAALLERIRRRHETLEPIDLNEKRLRRLRDEGRT	https://www.alphafold.ebi.ac.uk/entry/A0A6N8VPG3, https://www.uniprot.org/uniprot/A0A6N8VPG3
job_A	AF-A0A3B0ULQ1-F1-model_v4	15.5	45	36	2	1	44	1	44	0.492	50	77	80	MTTIIVR-VDQKLHQVVRDVAKQENTSVSAYFARMVERRLELLID	MATMTIKNIPDDLYEELKQRAATNRRSINNEVIMLIERAFHS-YR	652676	hydrothermal vent metagenome	MATMTIKNIPDDLYEELKQRAATNRRSINNEVIMLIERAFHSYRPSPNEIQKQAVMLREMTANYHLSEDELNEWKNEGRP	https://www.alphafold.ebi.ac.uk/entry/A0A3B0ULQ1, https://www.uniprot.org/uniprot/A0A3B0ULQ1
job_A	AF-A0A1V5GXI7-F1-model_v4	20	50	38	2	1	49	1	49	0.491	52	77	90	MTTIIVR-VDQKLHQVVRDVAKQENTSVSAYFARMVERRLELLIDEEEAE	MANLQIKGIDDDLYSEIKKLAVGENRSISQQILFLTKEYLARRKKIQ-AI	1852872	Deltaproteobacteria bacterium ADurb.BinA179	MANLQIKGIDDDLYSEIKKLAVGENRSISQQILFLTKEYLARRKKIQAIRPPAQVLLALSGSWADDRSAVKIIKEIKEARRSSKKLRGGL	https://www.alphafold.ebi.ac.uk/entry/A0A1V5GXI7, https://www.uniprot.org/uniprot/A0A1V5GXI7
job_A	AF-A0A0J7XHS3-F1-model_v4	8	87	47	8	1	74	15	81	0.491	54	77	99	MTTIIVR-VDQKLHQVVRDVAKQENTSVSAYFARMVERRLELLIDEEEA--EIA-------RKRIAEFKADPEAGFSWEQ---VKQE	MPALTIRNIPDDIHRGLKALAAKHGRSAEAEVRELIASAVFPSQRQ-RLGT--AMTDVWGC---------------VRLTEDE--AQ	1420583	Sphingobium cupriresistens LL01	MIAFLDYAITEASDMPALTIRNIPDDIHRGLKALAAKHGRSAEAEVRELIASAVFPSQRQRLGTAMTDVWGCVRLTEDEAQIIDGARDRAPAKPIGFEE	https://www.alphafold.ebi.ac.uk/entry/A0A0J7XHS3, https://www.uniprot.org/uniprot/A0A0J7XHS3
job_A	AF-A0A7W1YZ33-F1-model_v4	18.3	49	36	3	1	48	1	46	0.491	49	77	80	MTTIIVR-VDQKLHQVVRDVAKQENTSVSAYFARMVERRLELLIDEEEA	MPNLTLKNVPQDLHRTLKNQAKQHHRSLNKEVIATLQASTA--KPL-AL	2201154	Chthoniobacterales bacterium	MPNLTLKNVPQDLHRTLKNQAKQHHRSLNKEVIATLQASTAKPLALDIERQLAEAREMRRKFRGVTSLKEIQAFKIAGRR	https://www.alphafold.ebi.ac.uk/entry/A0A7W1YZ33, https://www.uniprot.org/uniprot/A0A7W1YZ33
job_A	AF-A0A7Y5MLW1-F1-model_v4	28.2	46	31	2	1	45	1	45	0.491	51	77	85	MTTIIVR-VDQKLHQVVRDVAKQENTSVSAYFARMVERRLELLIDE	MPTLHVRNVPTELYDRIKELAERERRSISAEVITLLERVATEDG-S	2035772	Candidatus Omnitrophica bacterium	MPTLHVRNVPTELYDRIKELAERERRSISAEVITLLERVATEDGSVHAKPSFSWAGALSHLKDEYTSVELQHLANDWRSDDGPAH	https://www.alphafold.ebi.ac.uk/entry/A0A7Y5MLW1, https://www.uniprot.org/uniprot/A0A7Y5MLW1
job_A	AF-A0A7K0PJU2-F1-model_v4	9.8	91	39	9	1	77	1	62	0.491	49	77	77	MTTIIVR-VDQKLHQVVRDVAKQENTSVSAYFARMVERR-LELLID-EEE----------AEIARKRIAEFKADPEAGFSWEQVKQEL-GL	MATLHLRNVPDELDALLTQDAAARGMSKNRRAVELLRRGLGVDQVER--AALVAAIRRDR------------------------K--KV-D	1883427	Actinomycetia bacterium	MATLHLRNVPDELDALLTQDAAARGMSKNRRAVELLRRGLGVDQVERAALVAAIRRDRKKVDVDIAALIRDGRPDDA	https://www.alphafold.ebi.ac.uk/entry/A0A7K0PJU2, https://www.uniprot.org/uniprot/A0A7K0PJU2
job_A	AF-A0A2V6LXK0-F1-model_v4	14.2	49	37	3	1	48	1	45	0.491	49	77	80	MTTIIVR-VDQKLHQVVRDVAKQENTSVSAYFARMVERRLELLIDEEEA	MPTITLKNIPNELHRELKKRAEEHHRSLNKEVIATLKQATA--RAT--P	2026799	Verrucomicrobia bacterium	MPTITLKNIPNELHRELKKRAEEHHRSLNKEVIATLKQATARATPFNAGALEESAVRARSLFRRPVTARQIDAWKRAGRL	https://www.alphafold.ebi.ac.uk/entry/A0A2V6LXK0, https://www.uniprot.org/uniprot/A0A2V6LXK0
job_A	AF-A0A2S1LZJ8-F1-model_v4	14.5	62	52	1	2	62	1	62	0.491	53	77	93	TTIIVR-VDQKLHQVVRDVAKQENTSVSAYFARMVERRLELLIDEEEAEIARKRIAEFKADP	MDILLRNVDPVAVKKIDELAKEKGISRQEFLRGQIEMMAFFREQTTRELDLENLIDKNIQMM	1402861	Priestia filamentosa	MDILLRNVDPVAVKKIDELAKEKGISRQEFLRGQIEMMAFFREQTTRELDLENLIDKNIQMMGKCVHFMEWNAKSLEKLHESIENVVGEIEEL	https://www.alphafold.ebi.ac.uk/entry/A0A2S1LZJ8, https://www.uniprot.org/uniprot/A0A2S1LZJ8
job_A	AF-A0A1V5Q6B5-F1-model_v4	16.6	42	34	1	1	41	1	42	0.490	48	77	74	MTTIIVR-VDQKLHQVVRDVAKQENTSVSAYFARMVERRLEL	MPGLLIKDVPPAVHERLKEEARMHHRSMTMEALSILEEKLGV	1852930	Verrucomicrobia bacterium ADurb.Bin345	MPGLLIKDVPPAVHERLKEEARMHHRSMTMEALSILEEKLGVTAAPSLREVEPVSCRIRIDDSWLRRAKEWGRT	https://www.alphafold.ebi.ac.uk/entry/A0A1V5Q6B5, https://www.uniprot.org/uniprot/A0A1V5Q6B5
job_A	AF-A0A2W6WQW5-F1-model_v4	16.9	53	39	3	1	52	8	56	0.490	50	77	84	MTTIIVRVDQKLHQVVRDVAKQENTSVSAYFARMVERRLELLIDEEEAE-IAR	IPPFGLRLPPDLKSRVQKSADEANRSMNAEIIARLEASFDA--PSREEFE--A	1912891	Sphingobium sp.	MSESEKRIPPFGLRLPPDLKSRVQKSADEANRSMNAEIIARLEASFDAPSREEFEATKKWATEFLRAALDNAVEQIVTEKNDPS	https://www.alphafold.ebi.ac.uk/entry/A0A2W6WQW5, https://www.uniprot.org/uniprot/A0A2W6WQW5
job_A	AF-A0A7V9AYC4-F1-model_v4	24	50	33	4	1	48	1	47	0.489	50	77	84	MTTIIVR-VDQKLHQVVRDVAKQENTSVSAYFARMVERRLELLIDEE-EA	MSELHVRNIPRELHELLRERADTEGRSMSAQAIALLRQALQ--PAADQ-S	1883427	Actinomycetia bacterium	MSELHVRNIPRELHELLRERADTEGRSMSAQAIALLRQALQPAADQSARQQAIDRLREIRNRSHLPDGAAPSEQLIREDRDTAR	https://www.alphafold.ebi.ac.uk/entry/A0A7V9AYC4, https://www.uniprot.org/uniprot/A0A7V9AYC4
job_A	AF-A0A7U9ERP4-F1-model_v4	8	100	42	2	1	72	27	104	0.489	57	77	114	MTTIIVRVDQKLHQVVRDVAKQENTSVSAYFARMVERRLELLIDEEEA----------------------------EIARKRIAEFKADPEAGFSWEQVK	GKILSTRVSRELFDKVEYISSILEMNKSDFLRMIISNAIDDIIQEFKISFGPGVGMTPSEIDDFMNLPDEEKQALI----------------------EK	1095383	Geobacillus sp. A8	MSKLIQAVRLRFQQLEDLDSVSSSNEGKILSTRVSRELFDKVEYISSILEMNKSDFLRMIISNAIDDIIQEFKISFGPGVGMTPSEIDDFMNLPDEEKQALIEKWQGRSKGDEA	https://www.alphafold.ebi.ac.uk/entry/A0A7U9ERP4, https://www.uniprot.org/uniprot/A0A7U9ERP4
job_A	AF-A0A8A7VS98-F1-model_v4	8.6	58	51	2	4	60	4	60	0.489	50	77	85	IIVRVDQKLHQVVRDVAKQENTSVSAYFARMVERRLELLIDEEEAEIARKRIA-EFKA	EIQLPK-VTQTRIARLAQAAGRSPAATLRFVLRDGFDAVERSIQENAAADEEFAAGAT	2752316	Rhodoferax sp. AJA081-3	MTAEIQLPKVTQTRIARLAQAAGRSPAATLRFVLRDGFDAVERSIQENAAADEEFAAGATTSHADVMADAQKLVRQAKRSSRAAA	https://www.alphafold.ebi.ac.uk/entry/A0A8A7VS98, https://www.uniprot.org/uniprot/A0A8A7VS98
job_A	AF-A0A7X3YFE4-F1-model_v4	13	46	37	2	1	45	7	50	0.488	51	77	86	MTTIIVR-VDQKLHQVVRDVAKQENTSVSAYFARMVERRLELLIDE	MPNLALRGIPAGLHRELKEAAARNHRSLNGEIIARLTASVDS--GP	2448054	Gemmatimonadales bacterium	MRENPTMPNLALRGIPAGLHRELKEAAARNHRSLNGEIIARLTASVDSGPLDVEALLDRIARRHETLGAIDLSPENVRRLRDEGRR	https://www.alphafold.ebi.ac.uk/entry/A0A7X3YFE4, https://www.uniprot.org/uniprot/A0A7X3YFE4
job_A	AF-A0A2U1S0T8-F1-model_v4	15.2	46	39	0	1	46	1	46	0.488	53	77	95	MTTIIVRVDQKLHQVVRDVAKQENTSVSAYFARMVERRLELLIDEE	MVRTTITLAEEEFADLKRLAAQQDRSISWLLRQAFRLSKRRLERGE	2072417	candidate division NC10 bacterium	MVRTTITLAEEEFADLKRLAAQQDRSISWLLRQAFRLSKRRLERGEPYATEFDRIWQEVGRSLHRAKVRTARDVNNRVAKHRATKRQSEEKAVTR	https://www.alphafold.ebi.ac.uk/entry/A0A2U1S0T8, https://www.uniprot.org/uniprot/A0A2U1S0T8
job_A	AF-A0A7C8DJS4-F1-model_v4	18.7	48	36	2	1	47	7	52	0.488	50	77	85	MTTIIVR-VDQKLHQVVRDVAKQENTSVSAYFARMVERRLELLIDEEE	MSTITLKNVSPRTHRALKTRAKAHGRSLNKEIIATLETTIGSTRI--N	2026801	Verrucomicrobiales bacterium	MRYGFYMSTITLKNVSPRTHRALKTRAKAHGRSLNKEIIATLETTIGSTRINTAEIIEHAREVRETMEVFLSQTDLRTLKNNGRK	https://www.alphafold.ebi.ac.uk/entry/A0A7C8DJS4, https://www.uniprot.org/uniprot/A0A7C8DJS4
job_A	AF-A0A326KAA4-F1-model_v4	11.3	79	44	11	1	72	1	60	0.488	51	77	88	MTTIIVR-VDQKLHQVVRDVAKQENTSVSAYFARMVERRLELLIDEEEAEIA-RKR--IAEFKADPEAGFS-WE--QVK	MATLTVRNLPDSTRDAIRVAAARHGRSMEAEVRVALEQTFR-PEK--P--ALT--AQE----------RLARIDAA--V	1871086	Brevundimonas sp.	MATLTVRNLPDSTRDAIRVAAARHGRSMEAEVRVALEQTFRPEKPALTAQERLARIDAAVLQAYAGKRPDWTVDDFIVERRQAAERGE	https://www.alphafold.ebi.ac.uk/entry/A0A326KAA4, https://www.uniprot.org/uniprot/A0A326KAA4
job_A	AF-A0A847LFL1-F1-model_v4	20	45	34	2	1	44	1	44	0.488	49	77	79	MTTIIVR-VDQKLHQVVRDVAKQENTSVSAYFARMVERRLELLID	MPSILLKNIPANIHQAIKDRAKRHFRSINNEIIACLDHLLFP-RI	2053586	Candidatus Riflebacteria bacterium	MPSILLKNIPANIHQAIKDRAKRHFRSINNEIIACLDHLLFPRIVDPEVQIEKARHLRNLVKGFLTDDVLEKMINEGRK	https://www.alphafold.ebi.ac.uk/entry/A0A847LFL1, https://www.uniprot.org/uniprot/A0A847LFL1
job_A	AF-A0A523PM17-F1-model_v4	17.7	45	36	1	1	44	1	45	0.488	49	77	79	MTTIIVR-VDQKLHQVVRDVAKQENTSVSAYFARMVERRLELLID	MATITLKDIPQNIHKALKQRAKRNGRSLNREVLAILVSSVMPRKV	1977087	Proteobacteria bacterium	MATITLKDIPQNIHKALKQRAKRNGRSLNREVLAILVSSVMPRKVDVDAYLVEIRQYRESLPGRLTDDLLEEAKRTGRP	https://www.alphafold.ebi.ac.uk/entry/A0A523PM17, https://www.uniprot.org/uniprot/A0A523PM17
job_A	AF-A0A7W0EW58-F1-model_v4	17.7	45	35	2	1	44	1	44	0.488	49	77	80	MTTIIVR-VDQKLHQVVRDVAKQENTSVSAYFARMVERRLELLID	MASITIKNIPQELYEKLKITASLNHRSLNNETINCLESVLMPQ-Q	2049433	Desulfobacteraceae bacterium	MASITIKNIPQELYEKLKITASLNHRSLNNETINCLESVLMPQQLSVADKLLRAKRIRTKLGNAVFDPDEIKNAIEEGRA	https://www.alphafold.ebi.ac.uk/entry/A0A7W0EW58, https://www.uniprot.org/uniprot/A0A7W0EW58
job_A	AF-A0A3M1XEE9-F1-model_v4	18.3	49	37	3	1	48	1	47	0.487	49	77	80	MTTIIVR-VDQKLHQVVRDVAKQENTSVSAYFARMVERRLELLIDEEEA	MPTITVKNIPTDVYELLKRSAAANRRSINSEIIIHIERGVRGR-RV-DA	2026724	Chloroflexi bacterium	MPTITVKNIPTDVYELLKRSAAANRRSINSEIIIHIERGVRGRRVDAEALLLRARLLRQKTRRHRITDVEFQAAKTTGRP	https://www.alphafold.ebi.ac.uk/entry/A0A3M1XEE9, https://www.uniprot.org/uniprot/A0A3M1XEE9
job_A	AF-A0A443IQT5-F1-model_v4	6.8	102	50	11	1	77	9	90	0.487	57	77	117	MTTIIVRVDQKLHQVVRDVAKQENTSVSAYFARMVERRLELLID-----EEEAEI---ARKR--IAEFKADPEAGFSW--E-----------QVKQELG--L	QVQVNFRMPVDLRDRIKAASEAEGVSMNHLIITALEEKYP-PPLISSQI-----SRLI---KHQ----------GELFDRIMAEPDGPKRDAL-VAEFLSLR	2306993	Sinirhodobacter populi	MAKPPVSEQVQVNFRMPVDLRDRIKAASEAEGVSMNHLIITALEEKYPPPLISSQISRLIKHQGELFDRIMAEPDGPKRDALVAEFLSLRSKFEALADVDTLNSVLNHPLFKGKGIL	https://www.alphafold.ebi.ac.uk/entry/A0A443IQT5, https://www.uniprot.org/uniprot/A0A443IQT5
job_A	AF-K1ZTD3-F1-model_v4	17.7	45	35	2	1	44	1	44	0.487	50	77	82	MTTIIVR-VDQKLHQVVRDVAKQENTSVSAYFARMVERRLELLID	MNAIIIRNLDNNIYSLIKEQSKKAGISINKFIIECLKKILLP-VA	77133	uncultured bacterium	MNAIIIRNLDNNIYSLIKEQSKKAGISINKFIIECLKKILLPVAAIEHHDFDVFFGSWDTAQHKQIKALSTENRKIDKELWK	https://www.alphafold.ebi.ac.uk/entry/K1ZTD3, https://www.uniprot.org/uniprot/K1ZTD3
job_A	AF-A0A1S1BJH9-F1-model_v4	14.8	54	40	5	1	52	9	58	0.487	51	77	86	MTTIIVR-VDQKLHQVVRDVAKQENTSVSAYFARMVERRLELLIDEEEAE-IAR	TVTLTIRGVDERVRHKIKLQASMNGRSMEAEVRHILEEAVR-PVKA--GLE-LF	1715135	Corynebacterium sp. HMSC034B08	MVAEKPEKTVTLTIRGVDERVRHKIKLQASMNGRSMEAEVRHILEEAVRPVKAGLELFELSQEVGGMDDLAGVMDEMVTARRGGQS	https://www.alphafold.ebi.ac.uk/entry/A0A1S1BJH9, https://www.uniprot.org/uniprot/A0A1S1BJH9
job_A	AF-A0A5B0BIL6-F1-model_v4	28.2	46	31	2	1	45	3	47	0.487	50	77	84	MTTIIVRVDQKLHQVVRDVAKQENTSVSAYFARMVERRLELL-IDE	KTQLGARVDEDVAELARKRAADLGMSVGDYLARLVQDDASGLR-AR	1828112	Streptomyces apricus	MAKTQLGARVDEDVAELARKRAADLGMSVGDYLARLVQDDASGLRARGVEAAARFLADHQAVFDEAEDAQRSGEAQKSGEVRAA	https://www.alphafold.ebi.ac.uk/entry/A0A5B0BIL6, https://www.uniprot.org/uniprot/A0A5B0BIL6
job_A	AF-A0A352N9H9-F1-model_v4	11.6	86	42	7	1	76	1	62	0.487	50	77	85	MTTIIVR-VDQKLHQVVRDVAKQENTSVSAYFARMVERRLELLID--EEEA-------EIARKRIAEFKADPEAGFSWEQVKQELG	MKTITIRGIEPDLDKTIKTRASMENLSVNLWVIKTLKQASGI-DKKP---IFRKYDDL-------------------DRLAGGW-D	2053569	Lentisphaeria bacterium	MKTITIRGIEPDLDKTIKTRASMENLSVNLWVIKTLKQASGIDKKPIFRKYDDLDRLAGGWDRKETESFLKNIKIFEEIDEEVWK	https://www.alphafold.ebi.ac.uk/entry/A0A352N9H9, https://www.uniprot.org/uniprot/A0A352N9H9
job_A	AF-A0A810N7P6-F1-model_v4	7.4	94	39	3	2	75	3	68	0.487	48	77	78	TTIIVRVDQKLHQVVRDVAKQENTSVSAYFARMVERRLELLID--------------------EEEAEIARKRIAEFKADPEAGFSWEQVKQEL	YDQELVIDADAHHLLAMVARHHGQTMEKALTSMIEAEAERVEPGLVEDMRRPGAAVNRFYAAM--------------------------S--RR	338584	Polymorphospora rubra	MSYDQELVIDADAHHLLAMVARHHGQTMEKALTSMIEAEAERVEPGLVEDMRRPGAAVNRFYAAMSRRVPVTFLDSER	https://www.alphafold.ebi.ac.uk/entry/A0A810N7P6, https://www.uniprot.org/uniprot/A0A810N7P6
job_A	AF-A0A0Q4KSC4-F1-model_v4	20	55	33	6	1	52	1	47	0.487	48	77	76	MTTIIVR-VDQKLHQVVRDVAKQENTSVSAYFARMVERRLELLIDEEEA--EIAR	MATLTIRNFDDTLHAKWKARAKANHRSLEAEVRLALST--PT--VEV-DIE---D	1736215	Sphingomonas sp. Leaf33	MATLTIRNFDDTLHAKWKARAKANHRSLEAEVRLALSTPTVEVDIEDMTALQQRMRAKYGPLPDSTDIIRQMRDET	https://www.alphafold.ebi.ac.uk/entry/A0A0Q4KSC4, https://www.uniprot.org/uniprot/A0A0Q4KSC4
job_A	AF-A0A3A4NUG8-F1-model_v4	14	57	41	5	1	54	1	52	0.486	48	77	78	MTTIIV-RVDQKLHQVVRDVAKQENTSVSAYFARMVERRLELLIDEEEAEIA--RKR	MSEFVITDWDEELELRLKKSAALKKVTPEAEAKSILEANLPQFL-PKQ--KPLE--R	2035772	Candidatus Omnitrophica bacterium	MSEFVITDWDEELELRLKKSAALKKVTPEAEAKSILEANLPQFLPKQKPLERGREILKKTANHQHTSGMQLKREIYGE	https://www.alphafold.ebi.ac.uk/entry/A0A3A4NUG8, https://www.uniprot.org/uniprot/A0A3A4NUG8
job_A	AF-A0A7W0Z8T4-F1-model_v4	26	46	33	1	1	45	1	46	0.486	49	77	81	MTTIIVR-VDQKLHQVVRDVAKQENTSVSAYFARMVERRLELLIDE	MATLYVHDVPDDLYERLRREARDSRRSISAEAVEILRRALPSPGGA	2732252	Thermoleophilaceae bacterium	MATLYVHDVPDDLYERLRREARDSRRSISAEAVEILRRALPSPGGASLEDFLETADRMRARHRLPAGAPTAAELIRGDRDR	https://www.alphafold.ebi.ac.uk/entry/A0A7W0Z8T4, https://www.uniprot.org/uniprot/A0A7W0Z8T4
job_A	AF-C3AVF0-F1-model_v4	11.1	63	55	1	1	62	11	73	0.486	53	77	96	MTTIIVR-VDQKLHQVVRDVAKQENTSVSAYFARMVERRLELLIDEEEAEIARKRIAEFKADP	KMEVRVRNMNPVAVKRIDEIAKAKGLSRDKFLRGQLETLAFYQEQKNRELYLQQLIEKNIYAM	64104	Bacillus pseudomycoides	MEISNLEEEMKMEVRVRNMNPVAVKRIDEIAKAKGLSRDKFLRGQLETLAFYQEQKNRELYLQQLIEKNIYAMEKCFEVAQELNAFLQMMTQDDEA	https://www.alphafold.ebi.ac.uk/entry/C3AVF0, https://www.uniprot.org/uniprot/C3AVF0
job_A	AF-A0A6C2USA4-F1-model_v4	20	45	34	2	1	44	1	44	0.485	49	77	81	MTTIIVR-VDQKLHQVVRDVAKQENTSVSAYFARMVERRLELLID	MASITIKNIDPELYERLKKQAAEHRRSINNEAIVCIERSLLQY-P	2750658	Pontiella sulfatireligans	MASITIKNIDPELYERLKKQAAEHRRSINNEAIVCIERSLLQYPLPSAEDWIREAREIRESVTQYVVSDEEFDRMKREGRP	https://www.alphafold.ebi.ac.uk/entry/A0A6C2USA4, https://www.uniprot.org/uniprot/A0A6C2USA4
job_A	AF-A0A2P6BWC1-F1-model_v4	19	42	33	1	1	41	1	42	0.485	49	77	79	MTTIIVR-VDQKLHQVVRDVAKQENTSVSAYFARMVERRLEL	MANLTVKDLPDSLYEKLKSQAHANRRSIASEVTVLLERALGE	1923971	Salinibacter sp. 10B	MANLTVKDLPDSLYEKLKSQAHANRRSIASEVTVLLERALGERATPEEELLQRAKRLRDRTPTRLTEEKRREALRRGRA	https://www.alphafold.ebi.ac.uk/entry/A0A2P6BWC1, https://www.uniprot.org/uniprot/A0A2P6BWC1
job_A	AF-A0A1H9SDM9-F1-model_v4	25.3	63	46	1	1	62	1	63	0.485	54	77	108	MTTIIVR-VDQKLHQVVRDVAKQENTSVSAYFARMVERRLELLIDEEEAEIARKRIAEFKADP	MGDILVRDVDDLAISKIEEAAKKEKVSRQVYLKSLLERVAYYDAFIEERDRFEKVVMASQKQM	28031	Lysinibacillus fusiformis	MGDILVRDVDDLAISKIEEAAKKEKVSRQVYLKSLLERVAYYDAFIEERDRFEKVVMASQKQMEQYLLQQSELYESVSRIESMLYLLLDSDAEEINQQLTELIGKGVK	https://www.alphafold.ebi.ac.uk/entry/A0A1H9SDM9, https://www.uniprot.org/uniprot/A0A1H9SDM9
job_A	AF-A0A1G0XTT7-F1-model_v4	23.8	42	31	1	1	41	1	42	0.485	49	77	79	MTTIIVR-VDQKLHQVVRDVAKQENTSVSAYFARMVERRLEL	MSAITLKNIPKGLHEVLRHNADNHRRSLNNEIIFFLEEALGI	1798573	Lentisphaerae bacterium GWF2_49_21	MSAITLKNIPKGLHEVLRHNADNHRRSLNNEIIFFLEEALGIKNRNTQNFLEEAKNMRNKFKFRISEKDITNFKAAGRK	https://www.alphafold.ebi.ac.uk/entry/A0A1G0XTT7, https://www.uniprot.org/uniprot/A0A1G0XTT7
job_A	AF-F8GRR0-F1-model_v4	11.9	92	38	7	1	74	12	78	0.485	53	77	95	MTTIIVR-VDQKLHQVVRDVAKQENTSVSAYFARMVERRLELLIDEEEA--------------EIARKRIAEFKADPEAGFSWE---QVKQE	MPILTVRNVPDDVHRALRVRAAQNGRSTEAEVREILASAVMP-QK--RVRLGDALAMLGREIG--------------------LSNA--DVE	1042878	Cupriavidus necator N-1	MQSLTASMEAIMPILTVRNVPDDVHRALRVRAAQNGRSTEAEVREILASAVMPQKRVRLGDALAMLGREIGLSNADVEAIEQGKDKAAAEPVRFE	https://www.alphafold.ebi.ac.uk/entry/F8GRR0, https://www.uniprot.org/uniprot/F8GRR0
job_A	AF-A0A3B1D6Y0-F1-model_v4	14.2	42	35	1	1	41	1	42	0.484	49	77	82	MTTIIVR-VDQKLHQVVRDVAKQENTSVSAYFARMVERRLEL	MKAMTLRGIDEGTYQAIRECSEKAHMSINKFVINVLKGVAGT	652676	hydrothermal vent metagenome	MKAMTLRGIDEGTYQAIRECSEKAHMSINKFVINVLKGVAGTGTVKENTEFDHFFGTWKEKDFQSFIKKTKLLQKIDKEFWS	https://www.alphafold.ebi.ac.uk/entry/A0A3B1D6Y0, https://www.uniprot.org/uniprot/A0A3B1D6Y0
job_A	AF-A0A0S2TIK3-F1-model_v4	20	45	34	2	1	44	1	44	0.484	49	77	80	MTTIIVR-VDQKLHQVVRDVAKQENTSVSAYFARMVERRLELLID	MPTLTVKNIPDELYDRLKAAAQAHHRSLNSEILYCVEQTLGA-RK	1748243	Candidatus Tenderia electrophaga	MPTLTVKNIPDELYDRLKAAAQAHHRSLNSEILYCVEQTLGARKIEVKDELAIAKALRAKTASHPISDAELDAAKNEGRA	https://www.alphafold.ebi.ac.uk/entry/A0A0S2TIK3, https://www.uniprot.org/uniprot/A0A0S2TIK3
job_A	AF-A0A1T0CJK0-F1-model_v4	12	50	37	5	4	50	1	46	0.484	46	77	71	IIVRVDQKLHQVVRDVAKQENTSVSAYFARMVERRLELLID-EEE--AEI	MILDLPPNIEQIIIARAQEQGVSAEEWITKIVSTHT-ESMTV-AEYF--A	470453	Moraxella pluranimalium	MILDLPPNIEQIIIARAQEQGVSAEEWITKIVSTHTESMTVAEYFAQAKPLTSFKNIDPLEYQKAVRDEWD	https://www.alphafold.ebi.ac.uk/entry/A0A1T0CJK0, https://www.uniprot.org/uniprot/A0A1T0CJK0
job_A	AF-A0A6N6P1N4-F1-model_v4	21.4	42	32	1	1	41	1	42	0.484	48	77	79	MTTIIVR-VDQKLHQVVRDVAKQENTSVSAYFARMVERRLEL	MSTITLKDVPQELRIALKQRAARNRRSLNQELLYCLEQFVGI	2026799	Verrucomicrobia bacterium	MSTITLKDVPQELRIALKQRAARNRRSLNQELLYCLEQFVGIIPTPAQENRESIESAKQGLMRVWENSEDDIYNELLKK	https://www.alphafold.ebi.ac.uk/entry/A0A6N6P1N4, https://www.uniprot.org/uniprot/A0A6N6P1N4
job_A	AF-A0A848VRG0-F1-model_v4	7.5	53	41	5	1	51	12	58	0.484	51	77	89	MTTIIVR-VDQKLHQVVRDVAKQENTSVSAYFARMVERRLELLIDEEEA-EIA	VANLTIKQIPKELVDRIKAEAESNGRSMNKEIIDCLESAYT--PRP--SA--E	2306054	Rhodothermales bacterium	MSLVAQWYHFVVANLTIKQIPKELVDRIKAEAESNGRSMNKEIIDCLESAYTPRPSAEEAIARAKALWESIGSPDIGPYDPNWKNLGRP	https://www.alphafold.ebi.ac.uk/entry/A0A848VRG0, https://www.uniprot.org/uniprot/A0A848VRG0
job_A	AF-A0A410TKN4-F1-model_v4	16.1	62	52	0	1	62	73	134	0.483	63	77	165	MTTIIVRVDQKLHQVVRDVAKQENTSVSAYFARMVERRLELLIDEEEAEIARKRIAEFKADP	TQKVTVRIPRSLIEAADATAEAQGQTRSELVRDALEVYVELEEINSSVEDLLLQATRHNKDG	2497325	Halorubrum sp. BOL3-1	MNSADTQDNKIRAEKQCLICDSTDNIVKHSFTETINGSSTIDLCVEHKQLFKILGSPDSPNPARSVNSETQQTQKVTVRIPRSLIEAADATAEAQGQTRSELVRDALEVYVELEEINSSVEDLLLQATRHNKDGSQAGNSGENTAFLKQRIRKLESLLEDSIEKI	https://www.alphafold.ebi.ac.uk/entry/A0A410TKN4, https://www.uniprot.org/uniprot/A0A410TKN4
job_A	AF-A0A2E0WL72-F1-model_v4	12	50	40	3	1	48	1	48	0.483	52	77	92	MTTIIVR-VDQKLHQVVRDVAKQENTSVSAYFARMVERRLELLIDE-EEA	MPTLSIKNVPAEVVEGLRRRAERHHRSMQGELMALICQAVGAESAPD--Q	1913989	Gammaproteobacteria bacterium	MPTLSIKNVPAEVVEGLRRRAERHHRSMQGELMALICQAVGAESAPDQPLRSRQPGAVGIEDIAAEHRVRRPEPIDRGPRAVDLVRGDRDAR	https://www.alphafold.ebi.ac.uk/entry/A0A2E0WL72, https://www.uniprot.org/uniprot/A0A2E0WL72
job_A	AF-A0A4P6MTF3-F1-model_v4	14.2	42	35	1	2	42	1	42	0.483	48	77	78	TTIIVR-VDQKLHQVVRDVAKQENTSVSAYFARMVERRLELL	MTFTIRNLDSGVETRLTELATSHGRTMEAEAAEILTAATRGD	53458	Janibacter limosus	MTFTIRNLDSGVETRLTELATSHGRTMEAEAAEILTAATRGDAPDSSAVMGLYVSARRVVSKEALAPPTQVDFCPDGF	https://www.alphafold.ebi.ac.uk/entry/A0A4P6MTF3, https://www.uniprot.org/uniprot/A0A4P6MTF3
job_A	AF-A0A2H0JTD9-F1-model_v4	19	42	33	1	1	41	1	42	0.483	48	77	79	MTTIIVR-VDQKLHQVVRDVAKQENTSVSAYFARMVERRLEL	MANLTIKDLPDALYADLKRSAAENRRSIAAQTTVILERALGH	1973924	Bacteroidetes bacterium CG12_big_fil_rev_8_21_14_0_65_60_17	MANLTIKDLPDALYADLKRSAAENRRSIAAQTTVILERALGHRAASEEDSFIRVQKIRERMPVYVRRKDLRSAIDEGRT	https://www.alphafold.ebi.ac.uk/entry/A0A2H0JTD9, https://www.uniprot.org/uniprot/A0A2H0JTD9
job_A	AF-A0A2T4XGA2-F1-model_v4	19.5	46	35	2	1	45	1	45	0.482	51	77	89	MTTIIVR-VDQKLHQVVRDVAKQENTSVSAYFARMVERRLELLIDE	MKSITISNIPHELYGKIEERAKANNRSVNTEIIACLEHATATG-RD	1898104	Bacteroidetes bacterium	MKSITISNIPHELYGKIEERAKANNRSVNTEIIACLEHATATGRDPVKIQTTPADILKQAQYIRKHIRAHNQDMLSNTEIRQAINQGRP	https://www.alphafold.ebi.ac.uk/entry/A0A2T4XGA2, https://www.uniprot.org/uniprot/A0A2T4XGA2
job_A	AF-A0A0W1SGF4-F1-model_v4	14.5	48	39	2	1	48	1	46	0.482	44	77	64	MTTIIVRVDQKLHQVVRDVAKQENTSVSAYFARMVERRLELLIDEEEA	MTRPNADIPEGVHGSMKELGKMYGISTEEAYILAAKVLLNLES-G-IE	1544718	Haloferax profundi	MTRPNADIPEGVHGSMKELGKMYGISTEEAYILAAKVLLNLESGIEYNPDGELVDTFLEKHAKK	https://www.alphafold.ebi.ac.uk/entry/A0A0W1SGF4, https://www.uniprot.org/uniprot/A0A0W1SGF4
job_A	AF-A0A388TDF8-F1-model_v4	22.2	45	33	2	1	44	1	44	0.482	46	77	69	MTTIIVR-VDQKLHQVVRDVAKQENTSVSAYFARMVERRLELLID	MPLLQVRNCPEKIYKKLAEEAKREHRTIAQQTIATLETIL-NLNE	2218524	Candidatus Termititenax aidoneus	MPLLQVRNCPEKIYKKLAEEAKREHRTIAQQTIATLETILNLNEAIIAANKARRKLLSERVRAMEIPKA	https://www.alphafold.ebi.ac.uk/entry/A0A388TDF8, https://www.uniprot.org/uniprot/A0A388TDF8
job_A	AF-A0A419SQ29-F1-model_v4	15.1	66	37	3	1	48	16	80	0.482	52	77	95	MTTIIVRVDQKLHQVVRDVAKQENTSVSAYFARMVERRLELL--I----------------DEEEA	KIRVNSSLDKAVHEKLDRLAMACGTTKTALAAYLVDLCLENENIINYVQDQYQDTSRFRII-PTKI	66863	Ammoniphilus oxalaticus	MREVRVSRRPERSNKKIRVNSSLDKAVHEKLDRLAMACGTTKTALAAYLVDLCLENENIINYVQDQYQDTSRFRIIPTKIEGRIKFVFTEKKNKD	https://www.alphafold.ebi.ac.uk/entry/A0A419SQ29, https://www.uniprot.org/uniprot/A0A419SQ29
job_A	AF-A4WHU1-F1-model_v4	19.5	41	31	2	3	42	1	40	0.481	41	77	55	TIIVRVDQKLHQVVRDVAKQENTSVSAYFARMVERRLE-LL	MPCVEIDEKLYEALRREAEKRGEKPEQTLKRILELYFGE-E	340102	Pyrobaculum arsenaticum DSM 13514	MPCVEIDEKLYEALRREAEKRGEKPEQTLKRILELYFGEEDEREILRRLRDLGYA	https://www.alphafold.ebi.ac.uk/entry/A4WHU1, https://www.uniprot.org/uniprot/A4WHU1
job_A	AF-A0A522VSE1-F1-model_v4	28.8	45	30	2	1	44	1	44	0.481	48	77	79	MTTIIVR-VDQKLHQVVRDVAKQENTSVSAYFARMVERRLELLID	MTTITLKNVPEPLHQRLKISAAQNHRSMNREIIACLEAHLMP-AK	1933926	Methylococcaceae bacterium	MTTITLKNVPEPLHQRLKISAAQNHRSMNREIIACLEAHLMPAKRDVAAKLAEISALQQRIPLWTTPEEVESFIQEGRQ	https://www.alphafold.ebi.ac.uk/entry/A0A522VSE1, https://www.uniprot.org/uniprot/A0A522VSE1
job_A	AF-V4IHT4-F1-model_v4	12.7	86	41	9	1	76	13	74	0.481	52	77	96	MTTIIVR-VDQKLHQVVRDVAKQENTSVSAYFARMVERRLELLIDEEE-AEI------ARKRIAEFKADPEAGFSW--EQVKQELG	MPSVTIRNVPDEVHRALRVRAAQHGRSAEAEIREILEHAVQPEGR--TK--LGSLLAG-----------------IGR--KI-NLN	1385624	Desulfofustis sp. PB-SRB1	MHENKAQDGGEIMPSVTIRNVPDEVHRALRVRAAQHGRSAEAEIREILEHAVQPEGRTKLGSLLAGIGRKINLNDDDFSTFEQSRDNTPAKPVDFE	https://www.alphafold.ebi.ac.uk/entry/V4IHT4, https://www.uniprot.org/uniprot/V4IHT4
job_A	AF-A0A212PZE5-F1-model_v4	17.6	51	38	3	1	50	16	63	0.480	54	77	102	MTTIIVR-VDQKLHQVVRDVAKQENTSVSAYFARMVERRLELLIDEEEAEI	ASRWTVRGVAVPLQRAASETARAEGKTLGQWLSEVVEAALADA--PSR-LP	1963835	Arboricoccus pini	MAKKAKRTLKPGMESASRWTVRGVAVPLQRAASETARAEGKTLGQWLSEVVEAALADAPSRLPAATAAGWREAIEARLERLEGVVGIDAQRAAAESTAAVAN	https://www.alphafold.ebi.ac.uk/entry/A0A212PZE5, https://www.uniprot.org/uniprot/A0A212PZE5
job_A	AF-A0A4R4DEE2-F1-model_v4	14.8	47	37	2	1	46	1	45	0.480	51	77	91	MTTIIVR-VDQKLHQVVRDVAKQENTSVSAYFARMVERRLELLIDEE	MADLLIPDIDDAVVRRLEQLAQAEGVSLDVFAGRILCREAFM--PDP	2527868	Paracraurococcus sp. NE82	MADLLIPDIDDAVVRRLEQLAQAEGVSLDVFAGRILCREAFMPDPVTATEPLTADLAAMRATQPRQDGNSAADVRALRDGGAPAKDANQAA	https://www.alphafold.ebi.ac.uk/entry/A0A4R4DEE2, https://www.uniprot.org/uniprot/A0A4R4DEE2
job_A	AF-A0A3A4ZYD6-F1-model_v4	16	50	41	1	1	50	38	86	0.480	57	77	117	MTTIIVRVDQKLHQVVRDVAKQENTSVSAYFARMVERRLELLIDEEEAEI	MKRTEVQLPDEFYRQVEGLAGRLHLTVSELLCKATEQMVNSLAKRPV-KP	2049433	Desulfobacteraceae bacterium	MDGNVDIGTRFHYTSTSESRLFSVILAETLREEVNLHMKRTEVQLPDEFYRQVEGLAGRLHLTVSELLCKATEQMVNSLAKRPVKPNGDWSFPEGRHLGAFRAPIEDWRLLANESAE	https://www.alphafold.ebi.ac.uk/entry/A0A3A4ZYD6, https://www.uniprot.org/uniprot/A0A3A4ZYD6
job_A	AF-A0A2D0J3T9-F1-model_v4	8.6	69	56	6	1	65	50	115	0.479	60	77	147	MTTIIVRVDQKLHQVVRDVAKQENTSVSAYFARMVERRLE--LLIDEEEAEIARK-RIAEFKADPE-AG	EIHLVAQTSLEKQEIIQRTADYSGATFSQFLIEAPMDRAKNVNVIERTET-LQLSM-AG-ANALFAALE	290110	Xenorhabdus budapestensis	MQEMIIRLRQIKIVPVIAIEEARDIIPLGHALADNGLPVAEMPIYSKRKEIHLVAQTSLEKQEIIQRTADYSGATFSQFLIEAPMDRAKNVNVIERTETLQLSMAGANALFAALENPPKTNEKLIKAAKYHNNVMDIYDNGRNNSTT	https://www.alphafold.ebi.ac.uk/entry/A0A2D0J3T9, https://www.uniprot.org/uniprot/A0A2D0J3T9
job_A	AF-A0A1T1D0L1-F1-model_v4	12	50	44	0	1	50	54	103	0.479	57	77	120	MTTIIVRVDQKLHQVVRDVAKQENTSVSAYFARMVERRLELLIDEEEAEI	WIQYDVKARPEAAEAMRAMAERINGTPSNVLSNSMSLYFKVKAHLLERGG	1943583	Candidatus Synechococcus spongiarum LMB bulk15N	MRGRLKRKIQRKAGSKLDGTLAKVVAFLALVAARLLNSGGDIKPLDMAKRHSDWIQYDVKARPEAAEAMRAMAERINGTPSNVLSNSMSLYFKVKAHLLERGGRLFIKDSDGNTTEIEVA	https://www.alphafold.ebi.ac.uk/entry/A0A1T1D0L1, https://www.uniprot.org/uniprot/A0A1T1D0L1
job_A	AF-A0A3E4TP74-F1-model_v4	20.4	44	33	1	1	44	3	44	0.479	51	77	90	MTTIIVRVDQKLHQVVRDVAKQENTSVSAYFARMVERRLELLID	GRKYSIRCDEKLENDLIRAAKESNLTTPKYIKAVLTQSLYD--N	154046	Hungatella hathewayi	MSGRKYSIRCDEKLENDLIRAAKESNLTTPKYIKAVLTQSLYDNYSVPKSIVQQQSINLMKEVQKIKNSYPEVNTTGLERIGDQLCRISL	https://www.alphafold.ebi.ac.uk/entry/A0A3E4TP74, https://www.uniprot.org/uniprot/A0A3E4TP74
job_A	AF-A0A355H7F8-F1-model_v4	8.4	95	41	6	1	76	1	68	0.479	49	77	83	MTTIIVR-VDQKLHQVVRDVAKQENTSVSAYFARMVERRLEL----------------LIDEEEAEIARKRIAEFKADPEAGFSW-EQV-KQELG	MTSLQVRELPENIYRQLKRRAKADHRSLAQEAVAILAKGLNASICPKERRSNLLQQIA--------------------------EE-PKSSSGAA	2026735	Deltaproteobacteria bacterium	MTSLQVRELPENIYRQLKRRAKADHRSLAQEAVAILAKGLNASICPKERRSNLLQQIAEEPKSSSGAASQLDPVALIREDRER	https://www.alphafold.ebi.ac.uk/entry/A0A355H7F8, https://www.uniprot.org/uniprot/A0A355H7F8
job_A	AF-A0A2U9TBI8-F1-model_v4	19	63	48	2	1	62	1	61	0.479	54	77	112	MTTIIVR-VDQKLHQVVRDVAKQENTSVSAYFARMVERRLELLIDEEEAEIARKRIAEFKADP	MSDIILRDIDSVLMERIKRVADAHGWDLQAALMQLLEQGLYVCEGELSRSFNDADARALQ--E	1605891	Lysobacter maris	MSDIILRDIDSVLMERIKRVADAHGWDLQAALMQLLEQGLYVCEGELSRSFNDADARALQEAIAAMEDVPNDPGFARIGQIEPPPQAEPDPPDPSISLPRGLFDEDAPGRGD	https://www.alphafold.ebi.ac.uk/entry/A0A2U9TBI8, https://www.uniprot.org/uniprot/A0A2U9TBI8
job_A	AF-D4XE88-F1-model_v4	12.5	80	48	8	1	75	11	73	0.479	55	77	114	MTTIIVR-VDQKLHQVVRDVAKQENTSVSAYFARMVERRLELLIDEEEAEI--ARKR--IAEFKADPEAGFSWEQVKQEL	MPMLTVRNISEEVHRALRLRAVQHGRSTEAEVRAILEEAVKPDGRV-KL-GSL---LAQ----------IGRQAKI--TD	742159	Achromobacter piechaudii ATCC 43553	MHFLPLDICIMPMLTVRNISEEVHRALRLRAVQHGRSTEAEVRAILEEAVKPDGRVKLGSLLAQIGRQAKITDKEAALFTNGTRLPPRHRGLNDSAGHKRHLRAAAPDAGRRRH	https://www.alphafold.ebi.ac.uk/entry/D4XE88, https://www.uniprot.org/uniprot/D4XE88
job_A	AF-A0A1M7AGP1-F1-model_v4	6.3	47	39	3	1	44	17	61	0.478	50	77	85	M-TTIIVRVDQKLHQVVRDVAKQENTSVSAYFARMVERRLEL--LID	RGERLEFQTDPETLEIISLLAVRAGMPRSEFINEIITVFAHGQQ--S	1855338	Nitrosospira sp. Nsp11	MDAKFARSGRTSVRGKRGERLEFQTDPETLEIISLLAVRAGMPRSEFINEIITVFAHGQQSIEEAYINRTRMIAGRISGQIRDEL	https://www.alphafold.ebi.ac.uk/entry/A0A1M7AGP1, https://www.uniprot.org/uniprot/A0A1M7AGP1
job_A	AF-D1KCR9-F1-model_v4	8.4	95	39	6	1	77	1	65	0.478	48	77	81	MTTIIVR-VDQKLHQVVRDVAKQENTSVSAYFARMVERRLEL----------------LIDEEEAEIARKRIAEFKADPEAGFSW-EQVKQELGL	MSSLQVRELPENIYYQLKKQADQDHRSLAQQAVAVLAKGLGVSSSPKERRAQLLQQIA--------------------------QE--SV--LDS	655186	uncultured Candidatus Thioglobus sp.	MSSLQVRELPENIYYQLKKQADQDHRSLAQQAVAVLAKGLGVSSSPKERRAQLLQQIAQESVLDSTILSDPEVLIREDRER	https://www.alphafold.ebi.ac.uk/entry/D1KCR9, https://www.uniprot.org/uniprot/D1KCR9
job_A	AF-A0A1M4TH37-F1-model_v4	17.7	45	35	2	1	44	1	44	0.478	48	77	81	MTTIIVR-VDQKLHQVVRDVAKQENTSVSAYFARMVERRLELLID	MASLTVKNIPDELYDRLKTSAALHRRSINSELLIYLERALLPS-N	1121942	Halomonas ilicicola DSM 19980	MASLTVKNIPDELYDRLKTSAALHRRSINSELLIYLERALLPSNATPEQHLDKARELRQQVRTDRLLSEADITDAKNDGRQ	https://www.alphafold.ebi.ac.uk/entry/A0A1M4TH37, https://www.uniprot.org/uniprot/A0A1M4TH37
job_A	AF-A0A4R5XHW5-F1-model_v4	4.4	68	45	5	1	52	8	71	0.478	51	77	91	MTTIIVRVDQKLHQVVRDVAKQENTSVSAYFARMVERRLELLIDE-E-------------EAE--IAR	SIRVNLSLKPDLNDLIEELSELSGQSKAGFIRNFLQEMKPALEITRDGLKVIKDKENATN--VLA--N	2552189	Jeotgalibacillus sp. S-D1	MTTQETPSIRVNLSLKPDLNDLIEELSELSGQSKAGFIRNFLQEMKPALEITRDGLKVIKDKENATNVLANMFDLADLKVDELKQHKLDLE	https://www.alphafold.ebi.ac.uk/entry/A0A4R5XHW5, https://www.uniprot.org/uniprot/A0A4R5XHW5
job_A	AF-A0A1F2TUN7-F1-model_v4	13	46	36	3	1	44	1	44	0.478	48	77	79	MTTIIVR-VDQKLHQVVRDVAKQENTSVSAYFARMVERRLEL-LID	MPSLTLKNIPPAVHLRLKRRAARSRRSLSQEAIACLEHAVLGE--P	1797191	Acidobacteria bacterium RIFCSPLOWO2_12_FULL_66_21	MPSLTLKNIPPAVHLRLKRRAARSRRSLSQEAIACLEHAVLGEPVPVAELLATARRLRRGIRGRIGAAQLEAWIEDGRR	https://www.alphafold.ebi.ac.uk/entry/A0A1F2TUN7, https://www.uniprot.org/uniprot/A0A1F2TUN7
job_A	AF-A0A847LFJ5-F1-model_v4	21.4	42	32	1	1	41	1	42	0.478	48	77	79	MTTIIVR-VDQKLHQVVRDVAKQENTSVSAYFARMVERRLEL	MATITLKNIPEFLHLEIKKRAEVNRRSMNSEILTCLEEFLGF	2053586	Candidatus Riflebacteria bacterium	MATITLKNIPEFLHLEIKKRAEVNRRSMNSEILTCLEEFLGFKEKDAGNILAQSERIRKGIKGYLTQEMLDQFKKEGRK	https://www.alphafold.ebi.ac.uk/entry/A0A847LFJ5, https://www.uniprot.org/uniprot/A0A847LFJ5
job_A	AF-A0A7Y2ZJQ7-F1-model_v4	21.4	42	32	1	1	41	1	42	0.478	48	77	80	MTTIIVR-VDQKLHQVVRDVAKQENTSVSAYFARMVERRLEL	MTNLTIKSLPDDLHDGLKKAAARNRRSLNAEVIQRLEASLGA	2026742	Gemmatimonadetes bacterium	MTNLTIKSLPDDLHDGLKKAAARNRRSLNAEVIQRLEASLGAVPLDVEQLLERAQAVRERAPLPYLTDAALRVARDEGRA	https://www.alphafold.ebi.ac.uk/entry/A0A7Y2ZJQ7, https://www.uniprot.org/uniprot/A0A7Y2ZJQ7
job_A	AF-A0A2N6U4B4-F1-model_v4	7.1	42	38	1	4	44	1	42	0.478	45	77	70	IIVRVDQKLHQVVRDVAKQENTSVSAYFARMVERRLELL-ID	MTLQLSAEDERTLACLADADAVTPQEAVIRAIHEAAARRGGD	2069310	Brachybacterium sp. UMB0905	MTLQLSAEDERTLACLADADAVTPQEAVIRAIHEAAARRGGDGKVAAASARARERYAEVLERFRETDITH	https://www.alphafold.ebi.ac.uk/entry/A0A2N6U4B4, https://www.uniprot.org/uniprot/A0A2N6U4B4
job_A	AF-A0A257AEN5-F1-model_v4	8.3	155	57	6	1	71	1	154	0.478	60	77	154	MTTIIVRVDQKLHQVVRDVAKQENTSVSAYFARMVERRLELLIDEEEAEIARKRIAEFKADPE--A---G-----------------------------------------------------------------------------FS-WEQ-V	MKELSIRISERAYKALEEYAKLKKLSLSDALEVLLAELREGMLMEKYLSLIRKLDEVLRAHPSSVGSMYLEAYVNELRKVKEEIKAGKLYVLAHLDEVVISKETLRNCSGLLIRDCRKVVFKEDVSKEDLRGKIVRLINVGKLVAPK-EVREAVE	2012526	Thermofilum sp. ex4484_15	MKELSIRISERAYKALEEYAKLKKLSLSDALEVLLAELREGMLMEKYLSLIRKLDEVLRAHPSSVGSMYLEAYVNELRKVKEEIKAGKLYVLAHLDEVVISKETLRNCSGLLIRDCRKVVFKEDVSKEDLRGKIVRLINVGKLVAPKEVREAVE	https://www.alphafold.ebi.ac.uk/entry/A0A257AEN5, https://www.uniprot.org/uniprot/A0A257AEN5
job_A	AF-A0A1G5U8A9-F1-model_v4	15.6	64	42	8	1	60	10	65	0.477	52	77	96	MTTIIVR-VDQKLHQVVRDVAKQENTSVSAYFARMVERRLELLIDEEEAEIA-RKRIAE--FKA	MGQVLIRNLDDGLLEDFRRAAKDGGRSLEAELRDALQRSR-PAR--KR--LSKEELV-ALS--H	1566282	Sphingomonas sp. NFR15	MIATCYHRHMGQVLIRNLDDGLLEDFRRAAKDGGRSLEAELRDALQRSRPARKRLSKEELVALSHRMRASTPPGVGSIDSTDIIREARDSGYGRSG	https://www.alphafold.ebi.ac.uk/entry/A0A1G5U8A9, https://www.uniprot.org/uniprot/A0A1G5U8A9
job_A	AF-A0A6B1DF24-F1-model_v4	15.5	77	54	7	1	74	97	165	0.477	63	77	172	MTTIIVR-VDQKLHQVVRDVAKQENTSVSAYFARMVERRLELLIDEEEAEIARKRIAEFKADPEAGFSWEQV--KQE	NSQVIVRNLDDEVVAALKQRARRNNRSLEGELRLLLTRAAKPGRAE-LVAEADRIRAMS--GGP-LED--SVSL--L	1978231	Acidobacteria bacterium	MGKYQPLTRYLEARQAGFCLLAFSEVEGIIGASLPSTASNPKRYAQWWANDKTHTQALSWLRAGWAADGKPDLVNKQVRFVRVGDASRRTQSGVRGNSQVIVRNLDDEVVAALKQRARRNNRSLEGELRLLLTRAAKPGRAELVAEADRIRAMSGGPLEDSVSLLREDRERR	https://www.alphafold.ebi.ac.uk/entry/A0A6B1DF24, https://www.uniprot.org/uniprot/A0A6B1DF24
job_A	AF-A0A0K6HD49-F1-model_v4	10.4	48	38	3	1	47	1	44	0.477	47	77	78	MTTIIVR-VDQKLHQVVRDVAKQENTSVSAYFARMVERRLELLIDEEE	MGQVLIRNLDDEVIEGLKVKARLAGVSFETFMRDLLKTIA--PLS--A	363953	Chelatococcus sambhunathii	MGQVLIRNLDDEVIEGLKVKARLAGVSFETFMRDLLKTIAPLSADEKIALIEEFRRQHGPLGMRTPPEDLIREERERR	https://www.alphafold.ebi.ac.uk/entry/A0A0K6HD49, https://www.uniprot.org/uniprot/A0A0K6HD49
job_A	AF-A0A7Y1R8U3-F1-model_v4	17.6	51	38	2	1	49	5	53	0.476	50	77	88	MTTIIVRVDQKLHQVVRDVAKQENTSVSAYFARMVERRLELLIDE--EEAE	DPQFNLRIPAALKTKVEEAAKHNKRSATAEIIARLEESFSPEIHRII--RA	489632	Pseudomonas chengduensis	MSRTDPQFNLRIPAALKTKVEEAAKHNKRSATAEIIARLEESFSPEIHRIIRAVEPATKGPLPDLEELQLNLEIVLEQLKHLAAAKKK	https://www.alphafold.ebi.ac.uk/entry/A0A7Y1R8U3, https://www.uniprot.org/uniprot/A0A7Y1R8U3
job_A	AF-A0A6B1FMR7-F1-model_v4	17.7	45	35	2	1	44	1	44	0.476	50	77	86	MTTIIVR-VDQKLHQVVRDVAKQENTSVSAYFARMVERRLELLID	MPDVALRGIPEQLHQDLKAAAKRSHRSLNGEILARLAASVRP-QP	1913989	Gammaproteobacteria bacterium	MPDVALRGIPEQLHQDLKAAAKRSHRSLNGEILARLAASVRPQPVDAAALLERIRRRHEALEPIDLNEKRLRRLRDEGRRRWRRGE	https://www.alphafold.ebi.ac.uk/entry/A0A6B1FMR7, https://www.uniprot.org/uniprot/A0A6B1FMR7
job_A	AF-A0A286TW97-F1-model_v4	25	52	34	4	1	51	10	57	0.476	53	77	102	MTTIIVR-VDQKLHQVVRDVAKQENTSVSAYFARMVERRLELLIDEEEAEIA	MQTITVKNIPDDIHKLLKDVAKFNHRSLNNEIINCLEKYLKI--PK-IDA-A	1284222	Candidatus Scalindua japonica	MGGKRKGYTMQTITVKNIPDDIHKLLKDVAKFNHRSLNNEIINCLEKYLKIPKIDAASMLRKAQISRSKIKHRFSDSEIHDTKNKGAESQKWDLLANQKQRR	https://www.alphafold.ebi.ac.uk/entry/A0A286TW97, https://www.uniprot.org/uniprot/A0A286TW97
job_A	AF-A0A811BE07-F1-model_v4	10.9	64	50	5	1	60	1	61	0.476	51	77	97	MTTIIV-RVDQKLHQVVRDVAKQENTSVSAYFARMVERRLELLIDEEEAEIARKR-IAEF--KA	MTDLVLRDIDPELADRIKRLSSARGWAMHDTLRILMEQGLYACEAGMDVHFS--DPEA-NALLE	2675059	Lysobacter helvus	MTDLVLRDIDPELADRIKRLSSARGWAMHDTLRILMEQGLYACEAGMDVHFSDPEANALLEAIKALETVADDQGFGLIGRAPAPPPPQHILDRWAED	https://www.alphafold.ebi.ac.uk/entry/A0A811BE07, https://www.uniprot.org/uniprot/A0A811BE07
job_A	AF-A0A662M344-F1-model_v4	30.9	42	28	1	1	41	1	42	0.476	50	77	86	MTTIIVR-VDQKLHQVVRDVAKQENTSVSAYFARMVERRLEL	MVQLTVRSVDESLHAALKREARQRGMSVNRYVVQVLSEVAGL	1906666	Thermoplasmata archaeon	MVQLTVRSVDESLHAALKREARQRGMSVNRYVVQVLSEVAGLSTNQVFPQEYHDLDRLAGTWTPEQAGEFARFLDEQRQVDERLWA	https://www.alphafold.ebi.ac.uk/entry/A0A662M344, https://www.uniprot.org/uniprot/A0A662M344
job_A	AF-A0A1Z4RY23-F1-model_v4	13	46	37	2	1	45	1	44	0.475	48	77	81	MTTIIVR-VDQKLHQVVRDVAKQENTSVSAYFARMVERRLELLIDE	MPNITIRDLPEEVLNAIKQKATANRRSINSEILCGLESIFG--NPQ	2005460	Chondrocystis sp. NIES-4102	MPNITIRDLPEEVLNAIKQKATANRRSINSEILCGLESIFGNPQQNKRKFLAKVRQLRGEVNREIYLTEEELVRAKNEGRV	https://www.alphafold.ebi.ac.uk/entry/A0A1Z4RY23, https://www.uniprot.org/uniprot/A0A1Z4RY23
job_A	AF-A0A554LI11-F1-model_v4	15.9	44	36	1	1	43	50	93	0.475	51	77	93	MTTIIVR-VDQKLHQVVRDVAKQENTSVSAYFARMVERRLELLI	TEKTTIRNLDRELFKQARIQALKDGKTLGAWVNEAIASYLKKAK	2017147	Candidatus Berkelbacteria bacterium Licking1014_7	MKHLWKILIATVVTLVLAIIPIVTLAGASNDGDATTTRTPRSRKQGGKMTEKTTIRNLDRELFKQARIQALKDGKTLGAWVNEAIASYLKKAK	https://www.alphafold.ebi.ac.uk/entry/A0A554LI11, https://www.uniprot.org/uniprot/A0A554LI11
[truncated: 422 more rows]

## Sheet: Foldseek- EvoRelE1
query	target	seqId	alnLength	mismatches	gapsOpened	qStartPos	qEndPos	dbStartPos	dbEndPos	eval	score	qLen	dbLen	qAln	dbAln	targetTaxID	targetTaxName	targetSequence	targetHref
[truncated: 999 more rows]

## Sheet: Foldseek- EvoT1
query	target	seqId	alnLength	mismatches	gapsOpened	qStartPos	qEndPos	dbStartPos	dbEndPos	eval	score	qLen	dbLen	qAln	dbAln	targetTaxID	targetTaxName	targetSequence	targetHref
[truncated: 26 more rows]

## Sheet: Foldseek-EvoAcr1
query	target	seqId	alnLength	mismatches	gapsOpened	qStartPos	qEndPos	dbStartPos	dbEndPos	eval	score	qLen	dbLen	qAln	dbAln	targetTaxID	targetTaxName	targetSequence	targetHref

[truncated: 4 more sheets: Foldseek-EvoAcr2, Foldseek-EvoAcr3, Foldseek-EvoAcr4, Foldseek-EvoAcr5]
