# Supplementary material for: Semantic design of functional de novo genes from a genomic language model
Source: Nature. 2025 Nov 19;649(8097):749–58. doi: 10.1038/s41586-025-09749-7 (PMC12804078; doi:10.1038/s41586-025-09749-7)
Supplement: Supplementary file 5 — Compiled HHpred results for EvoRelE1, EvoAT1-4, EvoT1, and EvoAcr1-5. (1) Results for EvoAT1. (2) Results for EvoAT2. (3) Results for EvoAT3. (4) Results for EvoAT4. (5) Results for EvoRelE1. (6) Results for EvoT1. (7) Results for EvoAcr1. (8) Results for EvoAcr2. (9) Results for EvoAcr3. (10) Results for EvoAcr4. (11) Results for EvoAcr5. [file 41586_2025_9749_MOESM5_ESM.xlsx]

## Sheet: hhpred_EvoAT1
Property	Value
File	hhpred_EvoAT1.hhr
Query	Q_EvoAT1
Match_columns	78
No_of_seqs	1 out of 3
Neff	0
No	Hit_ID	Description	Probability	E-value	P-value	Score	SS	Cols	Query_range	Template_range
1	8C26_B	8C26_B Antitoxin ParD2; Toxin-antitoxin Gyrase inhibitor Tuberculosis, TOXIN; 2.35A {Mycobacterium tuberculosis H37Rv}	97.8	0.00019	2.6E-09	39.6	5.3	65	1-75	2-66
2	3D55_C	3D55_C Uncharacterized protein Rv3357/MT3465; Tetramer, Toxin neutraliser, TOXIN INHIBITOR; HET: SO4; 2.13A {Mycobacterium tuberculosis} SCOP: d.306.1.0	69.6	24	0.00033	19.7	4.5	38	39-76	50-88
3	3KXE_D	3KXE_D Antitoxin protein parD-1; toxin, antitoxin, complex, Caulobacter, TA system, PROTEIN BINDING; HET: MSE; 2.6A {Caulobacter crescentus NA1000}	57.6	40	0.00056	18.2	3.5	61	15-75	11-76
4	2H5N_D	2H5N_D Hypothetical protein PG_1108; hypothetical protein, SAD, MCSG, PSI, Structural Genomics, Protein Structure Initiative, Midwest Center for Structural Genomics, UNKNOWN; 2.01A {Porphyromonas gingivalis} SCOP: a.287.1.2	51.5	36	0.0005	18.7	2.7	50	2-51	68-118
5	8PZK_A	8PZK_A Orange carotenoid-binding protein; photoprotective protein, photosensory protein, OCP2, carotenoid binding, PHOTOSYNTHESIS; HET: ECH, TRS, AZI, CSO, GOL; 1.8A {Gloeocapsa sp. PCC 7428}	49.5	20	0.00028	26.2	1.9	24	4-27	68-91
6	7ZSF_A	7ZSF_A Orange carotenoid-binding protein; photoreceptor, carotenoid, PHOTOSYNTHESIS; HET: 45D; 1.36A {Synechocystis}	48.4	25	0.00034	26	2.2	24	4-27	75-98
7	2M4G_A	2M4G_A Murine Norovirus VPg protein; VPg, Viral Protein, NS5; NMR {Murine norovirus 1}	46.7	19	0.00027	24.6	1.3	17	58-74	22-38
8	8C24_F	8C24_F Antitoxin ParD1; Toxin-antitoxin system Gyrase inhibitor Tuberculosis, TOXIN; 2.1A {Mycobacterium tuberculosis H37Rv}	46.2	64	0.00089	17.1	5.4	56	20-75	12-75
9	4XB4_A	4XB4_A Orange carotenoid-binding protein; photoprotection, Carotenoid binding protein; HET: 45D; 1.544A {Synechocystis sp.}	45.2	33	0.00045	24.8	2.3	25	3-27	45-69
10	6MCJ_B	6MCJ_B Orange carotenoid-binding protein; PHOTOPROTECTION, CAROTENOID BINDING PROTEIN, PROTEIN BINDING; HET: 45D, 1PE; 1.712A {Tolypothrix sp. PCC 7601}	45	35	0.00048	25	2.5	25	3-27	51-75
11	7YTF_A	7YTF_A Ketosteroid isomerase-related protein; OCP protein, PHOTOSYNTHESIS; HET: 45D; 2.65A {Nostoc flagelliforme CCNUN1}	44.4	31	0.00044	25.4	2.2	25	3-27	64-88
12	5FCY_A	5FCY_A Red carotenoid protein (RCP); carotenoid, photoprotection, cyanobacteria, CARTENOID BINDING PROTEIN; HET: BCR; 2.508A {Nostoc sp. (strain PCC 7120 / UTEX 2576)}	44	37	0.00051	25	2.5	25	3-27	56-80
13	5TIB_B	5TIB_B Sugar ABC transporter substrate-binding protein,Gasdermin-B; alpha helices, fusion protein, C-terminal domain, 2 SNPs, LIPID BINDING PROTEIN; HET: GLC; 2.6A {Escherichia coli, Homo sapiens}	43.9	79	0.0011	22.4	4	40	3-49	404-443
14	5FCY_A	5FCY_A Red carotenoid protein (RCP); carotenoid, photoprotection, cyanobacteria, CARTENOID BINDING PROTEIN; HET: BCR; 2.508A {Nostoc sp. (strain PCC 7120 / UTEX 2576)}	43.8	34	0.00047	25.2	2.3	47	2-49	10-59
15	8QX5_A	8QX5_A Orange carotenoid-binding domain-containing protein; Photoprotection, soluble proteins, Orange carotenoid protein, Cyanobacteria, PHOTOSYNTHESIS; HET: 45D; 1.9A {Cyanobacteriota}	43.7	34	0.00048	25.4	2.3	25	3-27	68-92
16	6XIV_B	6XIV_B Regulatory protein Rns; Rns, ETEC, transcription factor, inhibitor, DNA BINDING PROTEIN, DNA BINDING PROTEIN-INHIBITOR complex; HET: MSE, DKA; 2.8A {Escherichia coli}	43.6	93	0.0013	18.2	5.1	76	3-78	115-190
17	8A0H_A	8A0H_A OCP N-terminal domain-containing protein; carotenoid-binding protein, carotenoid transport, CBP, Gloeobacter kilaueensis, TRANSPORT PROTEIN, nuclear transport factor 2; HET: ECH, SO4; 1.73A {Gloeobacter kilaueensis JS1}	43.4	32	0.00045	24.9	2.1	24	4-27	67-90
18	8RDV_YW	8RDV_YW Large ribosomal subunit protein uL30; Ribosome, Hibernation factor, Dormancy, Balon; 2.6A {Psychrobacter urativorans}	43.2	28	0.00039	18.9	1.4	21	58-78	9-29
19	8A0H_A	8A0H_A OCP N-terminal domain-containing protein; carotenoid-binding protein, carotenoid transport, CBP, Gloeobacter kilaueensis, TRANSPORT PROTEIN, nuclear transport factor 2; HET: ECH, SO4; 1.73A {Gloeobacter kilaueensis JS1}	41.5	67	0.00093	23.3	3.4	48	2-49	22-69
20	1D8K_A	1D8K_A GENERAL TRANSCRIPTION FACTOR TFIIE-BETA; WINGED HELIX-TURN-HELIX, RIKEN Structural Genomics/Proteomics Initiative, RSGI, Structural Genomics, GENE REGULATION; NMR {Homo sapiens} SCOP: a.4.5.18	40.7	83	0.0012	18.6	3.3	29	50-78	12-45
21	7R5A_D	7R5A_D Antitoxin ParD; Prokaryotic Toxin:Antitoxin System, intrinsically disordered proteins, RHH protein, DNA binding protein, transcriptional repressor, Antitoxin, Toxin, Gyrase-poison; 2.95A {Vibrio cholerae O1 biovar El Tor str. N16961}	40.5	81	0.0011	16.7	4.2	37	38-75	34-74
22	3G5O_D	3G5O_D Uncharacterized protein Rv2865; heterotetramer, 1:1 ratio, Structural Genomics, PSI-2, Protein Structure Initiative, TB Structural Genomics Consortium, TBSGC, Integrated Center; 2.0A {Mycobacterium tuberculosis}	39.5	1E+02	0.0014	17.4	4.4	38	39-78	59-96
23	6MCJ_B	6MCJ_B Orange carotenoid-binding protein; PHOTOPROTECTION, CAROTENOID BINDING PROTEIN, PROTEIN BINDING; HET: 45D, 1PE; 1.712A {Tolypothrix sp. PCC 7601}	39.1	49	0.00069	24.2	2.5	47	2-49	8-54
24	2A6Q_D	2A6Q_D Antitoxin yefM; YoeB, YefM, toxin, antitoxin, addiction modules, RNase, inhibitor, TOXIN INHIBITOR-TOXIN COMPLEX; 2.05A {Escherichia coli} SCOP: l.1.1.1, d.306.1.1	38.3	54	0.00075	17.3	2	30	41-70	57-86
25	1ZAV_W	1ZAV_W 50S ribosomal protein L7/L12; ribosome structure and function, L10-L12 complex structure, L10E structure, L7/12 ribosomal stalk, thiostrepton loop of 23S; 1.9A {Thermotoga maritima} SCOP: a.108.1.1	37.7	72	0.001	15.9	2.3	25	1-25	1-25
26	7YTH_C	7YTH_C Ketosteroid isomerase-related protein; OCP protein, PHOTOSYNTHESIS; 1.93A {Nostoc flagelliforme CCNUN1}	37.3	43	0.0006	24.7	2	25	3-27	64-88
27	2ZCM_A	2ZCM_A Biofilm operon icaABCD HTH-type negative transcriptional regulator icaR; helix-turn-helix, biofilm, TetR family, repressor, polysaccharide intercellular adhesin (PIA), DNA-binding, Transcription, Transcription regulation; HET: MSE; 1.33A {Staphylococcus epidermidis}	37.2	98	0.0014	17.3	3	28	51-78	13-40
28	9J1M_Z	9J1M_Z Large ribosomal subunit protein uL30; ribosome, macrolide, ANTIBIOTIC, RIBOSOME-ANTIBIOTIC complex; HET: MG, 5MC, G7M, 2MG, A1L32, 5MU, OMG, MA6, 4OC, UR3; 2.33A {Mycobacterium tuberculosis variant bovis BCG str. Pasteur 1173P2}	36.5	39	0.00054	19.2	1.4	21	58-78	9-29
29	8SAJ_D	8SAJ_D Major capsid protein; T=7, HK97, Tailed bacteriophage, Capsid, VIRUS; 2.66A {Mycobacterium phage Adjutor}	36.5	88	0.0012	25.1	3.7	33	1-33	134-166
30	7YTH_C	7YTH_C Ketosteroid isomerase-related protein; OCP protein, PHOTOSYNTHESIS; 1.93A {Nostoc flagelliforme CCNUN1}	36.1	73	0.001	23.5	3	48	2-49	20-67
31	8S1P_Z	8S1P_Z Large ribosomal subunit protein uL30; LSU, 50S, RQC, YlmH, RIBOSOME; HET: OMG, 2MA, 5MU, MG, CLM, PSU, 2MG, H2U, K, G7M; 1.96A {Bacillus subtilis subsp. subtilis str. 168}	36.1	41	0.00057	18.5	1.4	21	58-78	9-29
32	8PZK_A	8PZK_A Orange carotenoid-binding protein; photoprotective protein, photosensory protein, OCP2, carotenoid binding, PHOTOSYNTHESIS; HET: ECH, TRS, AZI, CSO, GOL; 1.8A {Gloeocapsa sp. PCC 7428}	36	1E+02	0.0014	22.7	3.7	48	2-49	23-70
33	5FMF_S	5FMF_S TRANSCRIPTION INITIATION FACTOR IIE SUBUNIT BETA, TFA2; TRANSCRIPTION, PRE-INITIATION COMPLEX, RNA POLYMERASE, TFIIE, TFIIH, TFIIB, TBP, TFIIF, PROTEIN; 6.0A {SACCHAROMYCES CEREVISIAE}	35.5	1E+02	0.0014	19.3	3.2	28	50-78	3-30
34	7YTF_A	7YTF_A Ketosteroid isomerase-related protein; OCP protein, PHOTOSYNTHESIS; HET: 45D; 2.65A {Nostoc flagelliforme CCNUN1}	34.7	79	0.0011	23.4	3	48	2-49	20-67
35	2I3S_F	2I3S_F Checkpoint serine/threonine-protein kinase; WD40 protein, beta-propeller, GLEBS motif, mitotic spindle checkpoint, CELL CYCLE; 1.9A {Saccharomyces cerevisiae}	33.8	58	0.00081	18	1.7	19	56-74	10-28
36	8GIU_A	8GIU_A Capsid protein; HK97-fold, T=7, tailed bacteriophage, VIRUS; 2.39A {Mycobacterium phage Patience}	33.5	1.1E+02	0.0015	24.7	3.7	33	1-33	130-162
37	7P7Q_2	7P7Q_2 50S ribosomal protein L30; Ribosome, Enterococcus faecalis, PoxtA, ABCF, antibiotic resistance protein; HET: K, ATP, 5MU, 2MG, SCM, PUT, MA6, OMC, OMG, MG; 2.4A {Enterococcus faecalis}	32.8	51	0.00071	18	1.4	21	58-78	9-29
38	8B0X_y	8B0X_y 50S ribosomal protein L30; 70S, bacterial, translation, high-resolution, RIBOSOME; HET: G7M, 3TD, H2U, K, 5MU, D2T, 2MG, 5MC, 2MA, 4OC, 6MZ, OMU, MA6, OMC, PSU, OMG, MEQ, 1MG, 4D4, UR3, MG; 1.55A {Escherichia coli B}	32.8	52	0.00072	18.2	1.5	21	58-78	10-30
39	7ZSF_A	7ZSF_A Orange carotenoid-binding protein; photoreceptor, carotenoid, PHOTOSYNTHESIS; HET: 45D; 1.36A {Synechocystis}	32.5	93	0.0013	23.1	3.1	48	2-49	30-77
40	3DB2_A	3DB2_A putative NADPH-dependent oxidoreductase; Two domain protein, rossmann fold, putative dehydrogenase, structural genomics, Joint Center for Structural Genomics, JCSG, Protein; HET: MSE, GOL; 1.7A {Desulfitobacterium hafniense DCB-2}	31.7	1.8E+02	0.0025	18.1	4.4	50	20-73	305-354
41	8QX5_A	8QX5_A Orange carotenoid-binding domain-containing protein; Photoprotection, soluble proteins, Orange carotenoid protein, Cyanobacteria, PHOTOSYNTHESIS; HET: 45D; 1.9A {Cyanobacteriota}	31.2	1.4E+02	0.0019	22.3	3.8	48	2-49	24-71
42	3CCY_A	3CCY_A Putative TetR-family transcriptional regulator; APC88698, TetR, Bordetella parapertussis 12822, structural genomics, PSI-2, Protein Structure Initiative, Midwest Center for Structural Genomics; HET: MSE; 2.01A {Bordetella parapertussis 12822}	30.9	1.3E+02	0.0018	16.2	3.2	28	51-78	20-47
43	4ME9_B	4ME9_B Transcriptional regulator, TetR family; TetR_N domain, PF00440 family, tetracyclin repressor-like, C-terminal domain fold, Structural Genomics, Joint Center for Structural Genomics; HET: MSE; 2.5A {Bacillus cereus}	30.7	1.3E+02	0.0018	16	3.1	28	51-78	11-38
44	6W1S_F	6W1S_F Mediator of RNA polymerase II transcription subunit 9; mouse mediator, complex, GENE REGULATION; 4.02A {Mus musculus}	30	1.3E+02	0.0019	18.3	3	26	50-75	29-54
45	8XTE_F	8XTE_F O-methyltransferase mpaG'; methyltransferase, MpaG', MPA biosynthesis, BIOSYNTHETIC PROTEIN; HET: SAH, A1LWB; 1.99A {Penicillium brevicompactum}	29.7	2.7E+02	0.0038	19.5	4.9	78	1-78	6-97
46	5MYJ_B2	5MYJ_B2 50S ribosomal protein L30; ribosome, 70S, lactoccocus lactis, Cryo-EM; 5.6A {Lactococcus lactis subsp. cremoris MG1363}	29.6	61	0.00084	17.9	1.4	21	58-78	9-29
47	1C94_A	1C94_A RETRO-GCN4 LEUCINE ZIPPER; RETRO-COILED COIL, 4-ALPHA-HELIX-BUNDLE, PEPTIDE SYNTHESIS, GENE REGULATION; 2.08A {N/A} SCOP: k.11.1.1	29.4	68	0.00095	19.8	1.7	13	38-50	21-33
48	2I3T_F	2I3T_F Spindle assembly checkpoint component; WD40 protein, beta propeller, mitotic spindle checkpoint, CELL CYCLE; 2.8A {Saccharomyces cerevisiae}	28.5	68	0.00094	20.3	1.6	14	61-74	22-35
49	6OF0_B	6OF0_B HTH-type transcriptional regulator MtrR; TetR family, Helix-turn-helix (HTH), transcription regulator, DNA BINDING PROTEIN; HET: PO4; 2.0A {Neisseria gonorrhoeae}	28.3	1.5E+02	0.0021	16.2	2.8	28	51-78	16-43
50	4HKU_A	4HKU_A TetR transcriptional regulator; structural genomics, PSI-Biology, protein structure initiative, midwest center for structural genomics, MCSG, TRANSCRIPTION; HET: MSE; 2.302A {Listeria monocytogenes}	28.1	1.5E+02	0.0021	16.1	2.7	28	51-78	13-40
51	2VJ4_A	2VJ4_A PROTEIN MXIC; SECRETION REGULATION, TRANSPORT PROTEIN, T3SS, VIRULENCE, TRANSPORT, TYPE THREE SECRETION SYSTEM; HET: MLY; 2.5A {SHIGELLA FLEXNERI}	28	2.2E+02	0.0031	20.3	4.2	59	1-61	41-99
52	7UVW_Y	7UVW_Y 50S ribosomal protein L30; Streptothricin, Nourseothricin, Antibiotic, Ribosome, Ribosome-RNA complex; HET: H2U, 5MU, 6MZ, 2MG, 5MC, 2MA, 4OC, OMU, 4SU, MA6, PSU, OMG, UR3, 7MG; 2.37A {Acinetobacter baumannii AB0057}	27.8	68	0.00095	17.8	1.4	21	58-78	9-29
53	1BXY_A	1BXY_A PROTEIN (RIBOSOMAL PROTEIN L30); RIBOSOMAL PROTEIN, CONFORMATIONAL CHANGES, RIBOSOME; 1.9A {Thermus thermophilus} SCOP: d.59.1.1	26.6	80	0.0011	17.5	1.5	21	58-78	9-29
54	9FHL_d	9FHL_d VapB-type antitoxin; 30S, ribosome, Translation, Saccharolobus solfataricus; HET: MG, 5MC, SPM, OMC, ATP, OMU, C4J, OMG, MA6, 4AC, A2M, 6MZ; 2.5A {Saccharolobus solfataricus P2}	26.6	73	0.001	21.5	1.5	14	65-78	31-44
55	7AC1_A	7AC1_A Transcription initiation factor TFIID subunit 4; alpha-alpha hairpin, alpha-alpha hub, general transcription, transcription factor binding, TFIID, TRANSCRIPTION; NMR {Arabidopsis thaliana}	26.2	1.7E+02	0.0024	16.1	5.3	64	1-66	12-75
56	7DSP_A	7DSP_A Anthranilate phosphoribosyltransferase; Glycosyltransferase, Transferase, Tryptophan biosynthesis, anthranilate phosphoribosyltransferase activity; 1.95A {Saccharomyces cerevisiae S288C}	26.1	1.4E+02	0.002	21.9	3.1	51	10-62	300-368
57	6I6M_B	6I6M_B O-methyltransferase 1; SAM-dependent O-methyltransferase, Papaver somniferum, tetrahydrocolumbamine, s-adenosyl homocysteine, noscapine, benzylisoquinoline alkaloid, TRANSFERASE; HET: SLX, SAH; 1.2A {Papaver somniferum} SCOP: c.66.1.0, a.4.5.0	26	1.6E+02	0.0022	20.1	3.1	55	15-77	32-87
58	3FRQ_A	3FRQ_A Repressor protein MphR(A); macrolide antibiotic. repressor, biosensor, erythromycin, Strptomyces, natural products, biosynthesis, DNA-binding, Transcription, Transcription regulation, DNA BINDING PROTEIN; HET: GOL, ERY; 1.76A {Escherichia coli}	25.7	1.7E+02	0.0024	16.1	2.7	28	51-78	14-41
59	3MKZ_B	3MKZ_B Protein sopB; partition, SopB, F plasmid, centromere, DNA-BINDING PROTEIN-DNA complex; 2.98A {Escherichia coli}	25.5	1.7E+02	0.0024	16.8	2.8	57	19-75	49-110
60	3F6N_A	3F6N_A Virion-associated protein; COILED-COIL, VIRAL PROTEIN, TETRAMER, DNA-binding, Virion, DNA-BINDING PROTEIN; 3.1A {Cauliflower mosaic virus (STRAIN STRASBOURG)}	25.5	1.3E+02	0.0018	22	2.8	49	1-50	2-58
61	3MVP_B	3MVP_B TetR/AcrR transcriptional regulator; PSI, MCSG, Structural Genomics, Midwest Center for Structural Genomics, Protein Structure Initiative, transcription regulator; HET: MSE; 1.85A {Streptococcus mutans}	25.3	1.8E+02	0.0025	16	3.1	28	51-78	32-59
62	5DAJ_D	5DAJ_D NalD; Repressor, Transcriptional regulator, TetR family, TRANSCRIPTION REGULATOR; HET: MSE; 2.65A {Pseudomonas aeruginosa PAO1}	24.9	1.8E+02	0.0025	15.8	2.8	28	51-78	16-43
63	3NI7_A	3NI7_A Bacterial regulatory proteins, TetR family; TetR, transcriptional regulator, Structural Genomics, PSI-2, Protein Structure Initiative, Midwest Center for Structural Genomics, MCSG, TRANSCRIPTION; HET: MSE; 2.78A {Nitrosomonas europaea}	24.8	1.8E+02	0.0025	16.7	2.8	28	51-78	13-40
64	2QKO_C	2QKO_C Possible transcriptional regulator, TetR family protein; Rhodococcus sp., tetR family protein, Structural Genomics, PSI-2, Protein Structure Initiative, Midwest Center for Structural Genomics; HET: MSE; 2.35A {Rhodococcus sp.}	24.8	2E+02	0.0027	16.3	2.9	28	51-78	34-61
65	2HKU_B	2HKU_B A putative transcriptional regulator; Structural Genomics, APC6040, transcriptional regulator, TetR family, Rhodococcus sp. RHA1, PSI-2, Protein Structure Initiative, Midwest Center; HET: MSE, PG4, EDO; 2.0A {Rhodococcus sp.} SCOP: a.4.1.9, a.121.1.1	24.7	1.9E+02	0.0026	16.2	2.7	27	51-78	26-52
66	3LHQ_A	3LHQ_A AcrAB operon repressor (TetR/AcrR family); structural genomics, IDP02616, CSGID, DNA-binding, transcription, repressor, AcrR, Transcription regulation, Center for Structural Genomics of Infectious; HET: PEG; 1.56A {Salmonella enterica subsp. enterica serovar Typhimurium}	24.7	1.9E+02	0.0026	15.9	3.1	28	51-78	20-47
67	1DD3_A	1DD3_A 50S RIBOSOMAL PROTEIN L7/L12; DIMER FORMATION, FLEXIBILITY, HINGE REGION, FOUR-HELIX-BUNDLE, FIVE-HELIX- BUNDLE, ALPHA-BETA STRUCTURE, HELICAL HAIRPIN, DOMAINS, RIBOSOME; 2.0A {Thermotoga maritima} SCOP: a.108.1.1, d.45.1.1	24.5	1.7E+02	0.0024	18.2	2.9	30	1-30	1-30
68	3T5V_D	3T5V_D Nuclear mRNA export protein SAC3; PCI, mRNA nuclear export, mRNA, nuclear, TRANSCRIPTION; 2.9A {Saccharomyces cerevisiae}	24.3	3.5E+02	0.0048	18.9	5.5	60	19-78	176-237
69	8IUF_QA	8IUF_QA MPP-beta; Electron transport chain, supercomplex, membrane protein, Euglena gracilis, ELECTRON TRANSPORT; HET: HEC, HEA, ZMP, CDL, NDP, 3PE, PX2, HEM, 2MR, SF4, FMN, FES, U10, S12, PC1;{Euglena gracilis}	24.1	3.1E+02	0.0043	18.3	4.5	58	6-63	422-479
70	4XB4_A	4XB4_A Orange carotenoid-binding protein; photoprotection, Carotenoid binding protein; HET: 45D; 1.544A {Synechocystis sp.}	23.6	1.4E+02	0.002	21.6	2.7	47	3-49	2-48
71	2FBQ_A	2FBQ_A probable transcriptional regulator; PA3006, APC5893, transcriptional regulator, Structural Genomics, PSI, Protein Structure Initiative, Midwest Center for Structural Genomics, MCSG; 1.8A {Pseudomonas aeruginosa} SCOP: a.4.1.9, a.121.1.1	23.4	1.9E+02	0.0027	16.5	2.7	28	51-78	13-40
72	2REK_A	2REK_A Putative tetR-family transcriptional regulator; tetR-family, transcriptional regulator, Sulfur, SAD, Cr, Structural Genomics, PSI-2, Protein Structure Initiative, Midwest Center for Structural; 1.86A {Streptomyces coelicolor A3(2)}	23.4	2E+02	0.0028	15.8	2.7	27	51-78	22-48
73	5A74_A	5A74_A DNA ENDONUCLEASE I-CVUI; HYDROLASE-DNA COMPLEX, GENE TARGETING, GENETICS, PROTEIN-DNA INTERACTION, HOMING ENDONUCLEASES; 2.5A {CHLORELLA VULGARIS}	23.4	3E+02	0.0041	17.8	4.6	52	18-76	104-155
74	6AYI_C	6AYI_C HTH-type transcriptional regulator UidR; Transcriptional Repressor Protein, Glucuronide Binding Protein, DNA Binding Protein, TRANSCRIPTION; HET: C3G; 2.09A {Escherichia coli O157:H7}	23.3	2E+02	0.0028	15.7	2.9	28	51-78	20-47
75	8X0A_E	8X0A_E Putative mycofactocin biosynthesis transcriptional regulator MftR; transcriptional factor, DNA BINDING PROTEIN; 2.7A {Mycobacterium tuberculosis}	23.3	1.8E+02	0.0026	15.4	3	28	51-78	7-34
76	2FQ4_A	2FQ4_A Transcriptional regulator, TetR family; Transcriptional regulator, TetR, DNA-binding protein, Bacillus cereus, Structural Genomics, PSI, Protein Structure Initiative, Midwest Center for; 1.79A {Bacillus cereus} SCOP: a.4.1.9, a.121.1.1	23.2	1.9E+02	0.0027	15.6	2.7	28	51-78	18-45
77	2JJ7_A	2JJ7_A HEMOLYSIN II REGULATORY PROTEIN; DNA-BINDING PROTEIN, TRANSCRIPTION REGULATION, DNA-BINDING, TETR FAMILY, TRANSCRIPTION, TRANSCRIPTIONAL REGULATOR; 2.1A {BACILLUS CEREUS} SCOP: a.121.1.1, a.4.1.9	23.1	1.9E+02	0.0027	15.5	3.2	28	51-78	13-40
78	3IJP_A	3IJP_A Dihydrodipicolinate reductase; SSGCID, SBRI, DECODE BIOSTRUCTURES, NIAID, BARTONELLA HENSELAE, DIHYDRODIPICOLINATE REDUCTASE, Amino-acid biosynthesis, Diaminopimelate biosynthesis, Lysine biosynthesis, NADP; HET: NAP; 2.3A {Bartonella henselae}	23	1.7E+02	0.0023	19	2.7	45	31-76	244-288
79	2LJI_A	2LJI_A Small archaeal modifier protein 2; Ubiquitin like protein, PROTEIN BINDING; NMR {Haloferax volcanii}	23	1.2E+02	0.0016	16.7	1.7	15	64-78	19-33
80	3CJD_A	3CJD_A Transcriptional regulator, TetR family; YP_510936.1, Putative TetR Transcriptional Regulator, Structural Genomics, Joint Center for Structural Genomics, JCSG, Protein Structure Initiative; HET: MSE, STE; 1.79A {Jannaschia sp.}	22.8	1.9E+02	0.0027	15.7	2.5	28	51-78	18-45
81	3M6C_A	3M6C_A 60 kDa chaperonin 1; Chaperone, ATP-binding, Nucleotide-binding; 2.2A {Mycobacterium tuberculosis} SCOP: c.8.5.0	22.7	2.1E+02	0.003	18.3	3.1	34	3-36	161-194
82	3GEU_C	3GEU_C Intercellular adhesion protein R; TetR family, intercellular adhesion regulator, IDP00851, DNA-binding, Repressor, Transcription, Transcription regulation, Structural Genomics, CSGID, Center for; HET: MSE, FMT; 1.9A {Staphylococcus aureus}	22.6	2E+02	0.0027	15.4	2.9	28	51-78	9-36
83	3PPB_B	3PPB_B putative tetR family transcription regulator; DNA-BINDING, HELIX-TURN-HELIX MOTIF, HTH MOTIF, DNA/RNA-BINDING 3- HELICAL BUNDLE FOLD, TETRACYCLIN REPRESSOR-LIKE FOLD, TRANSCRIPTION, TRANSCRIPTION REGULATION; HET: EDO, MSE, PG4, PEG; 2.1A {Shewanella loihica}	22.6	2E+02	0.0028	15.5	2.9	28	51-78	15-42
84	3VPR_A	3VPR_A Transcriptional regulator, TetR family; All Alpha, Helix-Turn-Helix, Transcriptional Repressor, DNA BINDING PROTEIN; HET: MSE; 2.27A {Thermus thermophilus}	22.4	2E+02	0.0027	15.3	2.6	28	51-78	9-36
85	5GP9_A	5GP9_A Transcriptional regulator (TetR/AcrR family); fadR, transcriptional regulator, TRANSCRIPTION, DNA BINDING PROTEIN; HET: PLM, GOL; 1.755A {Bacillus halodurans (strain ATCC BAA-125 / DSM 18197 / FERM 7344 / JCM 9153 / C-125)} SCOP: a.4.1.0, a.121.1.0	22.2	2E+02	0.0028	15.4	2.9	28	51-78	12-39
86	5HAW_B	5HAW_B Nucleoid occlusion factor SlmA; SlmA, nucleoid occlusion, FTsZ, cytokinesis, CELL CYCLE-DNA complex; 1.89A {Vibrio cholerae serotype O1 (strain ATCC 39315 / El Tor Inaba N16961)}	22.2	2E+02	0.0028	15.5	3.1	28	51-78	14-42
87	7JIL_Z	7JIL_Z 50S ribosomal protein L30; Translation Initiation, Protein synthesis, bS21, RIBOSOME; 2.8A {Flavobacterium johnsoniae}	22.1	1.1E+02	0.0015	16.8	1.5	21	58-78	9-29
88	7CQ2_D	7CQ2_D SLX4 isoform 1; endonuclease complex, Holliday Junction, SLX1-SLX4, HYDROLASE; HET: GOL; 2.5A {Saccharomyces cerevisiae (strain YJM789)}	22	2.6E+02	0.0036	19.5	3.6	33	1-33	31-69
89	2IBD_A	2IBD_A Possible transcriptional regulator; Probable transcriptional regulatory protein, Rhodococcus sp. RHA1, Structural Genomics, PSI-2, Protein Structure Initiative, Midwest Center for; HET: MSE; 1.5A {Rhodococcus sp.}	21.9	2.1E+02	0.0029	15.4	2.9	28	51-78	20-47
90	7PC1_A	7PC1_A StbA; Plasmid conjugation, Plasmid partition, Helix-Turn-Helix, DNA BINDING PROTEIN; HET: MSE; 1.9A {Escherichia coli K-12}	21.7	1.3E+02	0.0019	17	1.9	26	22-47	40-65
91	2O7T_A	2O7T_A Transcriptional regulator; Transcription regulator, dna/rna-binding 3-helical bundle fold, helix turn helix motif, hth motif, transcription regulation, structural genomics; HET: UNL, MSE; 2.1A {Corynebacterium glutamicum} SCOP: a.4.1.9, a.121.1.1	21.5	2.3E+02	0.0032	15.7	3.1	28	51-78	14-41
92	6AYH_A	6AYH_A TetR family transcriptional regulator; Transcriptional Repressor Protein, Glucuronide Binding Protein, DNA Binding Protein, TRANSCRIPTION; HET: C3G, GOL, MSE; 2.05A {Salmonella choleraesuis}	21.4	2.2E+02	0.0031	15.6	2.9	28	51-78	19-46
93	3J6B_U	3J6B_U 54S ribosomal protein L33, mitochondrial; mitochondrial ribosome, large subunit, protein-RNA complex, RIBOSOME; HET: MG; 3.2A {Saccharomyces cerevisiae}	21.3	1.2E+02	0.0016	18.8	1.7	21	58-78	9-29
94	4W97_A	4W97_A HTH-type transcriptional repressor KstR2; cholesterol, catabolism, KstR2, transcription regulator, TetR, helix-turn-helix, structural genomics, Midwest Center for Structural Genomics, MCSG, PSI-Biology; HET: UCA; 1.6A {Mycobacterium tuberculosis}	21.2	2.1E+02	0.0029	15.3	3	28	51-78	16-43
95	3B81_A	3B81_A Transcriptional regulator, AcrR family; NP_350189.1, predicted DNA-binding transcriptional regulator of TetR/AcrR family, Bacterial regulatory proteins, tetR family, Structural Genomics, Joint; HET: MSE, EDO; 2.1A {Clostridium acetobutylicum ATCC 824}	21	2.3E+02	0.0032	15.6	2.8	28	51-78	17-44
96	3O60_A	3O60_A Lin0861 protein; PSI, MCSG, Structural Genomics, Midwest Center for Structural Genomics, Protein Structure Initiative, Unknown function; HET: SO4, MSE; 2.8A {Listeria innocua}	20.8	2.6E+02	0.0036	16.1	3.2	28	51-78	25-53
97	4PWW_A	4PWW_A OR494; Structural Genomics, PSI-Biology, Protein Structure Initiative, Northeast Structural Genomics Consortium, NESG, De Novo, OR494, DE NOVO; HET: ACY; 1.471A {synthetic construct}	20.8	4.4E+02	0.0061	18.8	4.6	42	18-59	16-63
98	5DM6_W	5DM6_W 50S ribosomal protein L30; protein synthesis, peptidyltransferase, ribozyme, ribonucleoprotein, ribosome; HET: MG; 2.9A {Deinococcus radiodurans}	20.7	1.1E+02	0.0015	16.7	1.3	20	58-77	6-25
99	1GP8_A	1GP8_A PROTEIN (SCAFFOLDING PROTEIN); SCAFFOLDING PROTEIN, COAT PROTEIN-BINDING DOMAIN, HELIX-LOOP-HELIX MOTIF, Viral protein; NMR {Enterobacteria phage P22} SCOP: j.58.1.1	20.7	3.1E+02	0.0043	17	3.9	31	3-33	10-40
100	1Z21_A	1Z21_A Yop proteins translocation protein H; Yersinia pestis, plague, type III secretion, YopR, yop, CELL INVASION; 1.499A {Yersinia pestis} SCOP: a.243.1.2	20.5	2.5E+02	0.0035	20.1	3.3	36	16-51	71-106
101	2NP3_B	2NP3_B Putative TetR-family regulator; TetR, transcriptional regulator, Structural Genomics, PSI-2, Protein Structure Initiative, Midwest Center for Structural Genomics, MCSG, TRANSCRIPTION; HET: MSE; 2.35A {Streptomyces coelicolor} SCOP: a.4.1.9, a.121.1.1	20.4	2.4E+02	0.0033	15.8	2.6	28	51-78	36-63
102	8CVM_y	8CVM_y 50S ribosomal protein L30; ribosome, sarecycline, acne, ANTIBIOTIC; HET: 3TD, H2U, 5MU, 2MG, 5MC, 2MA, OMU, MG, 4SU, OMC, PSU, OMG, V7A; 2.66A {Cutibacterium acnes}	20.3	1.2E+02	0.0016	16.2	1.3	21	58-78	9-29
103	5CW9_A	5CW9_A De novo designed ferredoxin-ferredoxin domain insertion protein; designed, de novo, ferredoxin, domain insertion, DE NOVO PROTEIN; 3.108A {synthetic construct}	20.3	1.9E+02	0.0026	22.1	2.8	49	20-68	52-106
104	2G3B_B	2G3B_B putative TetR-family transcriptional regulator; transcription regulator, TetR-family, structural genomics, PSI, Protein Structure Initiative, Midwest Center for Structural Genomics, MCSG, TRANSCRIPTION; HET: MSE, GOL; 2.0A {Rhodococcus sp.} SCOP: a.4.1.9, a.121.1.1	20.1	2.4E+02	0.0033	15.4	2.8	28	51-78	9-36
105	2GUH_B	2GUH_B Putative TetR-family transcriptional regulator; helix-turn-helix, tetR fold, Structural Genomics, PSI, Protein Structure Initiative, Midwest Center for Structural Genomics, MCSG, TRANSCRIPTION; HET: EDO, MSE; 1.52A {Rhodococcus sp.}	20.1	2.8E+02	0.0039	16.2	3.1	28	51-78	45-72
106	5MQQ_D	5MQQ_D AmtR protein; transcription regulator, nitrogen regulation, transcription; HET: SO4; 2.093A {Corynebacterium glutamicum}	20.1	2.5E+02	0.0034	15.6	2.8	28	51-78	11-38
107	3DPJ_F	3DPJ_F Transcription regulator, TetR family; APC88616, TetR, Silicibacter pomeroyi DSS, structural genomics, PSI-2, protein structure initiative, midwest center for structural genomics; HET: MSE, MES, EDO; 1.9A {Silicibacter pomeroyi}	20	2.3E+02	0.0032	15.3	3.1	28	51-78	14-41
108	6AZH_A	6AZH_A TetR family transcriptional regulator; Regulator, TRANSCRIPTION; HET: MSE; 1.75A {Clostridium perfringens}	20	2.2E+02	0.0031	15.1	3.1	28	51-78	12-39

## Sheet: hhpred_EvoAT2
Property	Value
File	hhpred_EvoAT2.hhr
Query	Q_EvoAT2
Match_columns	84
No_of_seqs	1 out of 3
Neff	0
No	Hit_ID	Description	Probability	E-value	P-value	Score	SS	Cols	Query_range	Template_range
1	8C26_B	8C26_B Antitoxin ParD2; Toxin-antitoxin Gyrase inhibitor Tuberculosis, TOXIN; 2.35A {Mycobacterium tuberculosis H37Rv}	95.4	0.23	3.2E-06	27.6	6.2	56	17-82	11-66
2	6LG3_A	6LG3_A PhiRv1 phage protein; bacterial toxin, TOXIN; 1.90057258182A {Mycobacterium tuberculosis}	89.4	2.5	3.5E-05	28.9	5.5	37	20-56	2-38
3	3G5O_D	3G5O_D Uncharacterized protein Rv2865; heterotetramer, 1:1 ratio, Structural Genomics, PSI-2, Protein Structure Initiative, TB Structural Genomics Consortium, TBSGC, Integrated Center; 2.0A {Mycobacterium tuberculosis}	86.1	5.5	7.7E-05	22.9	5	40	45-84	56-95
4	1NXH_A	1NXH_A MTH396 protein; Hypothetical protein, Disulfide bonds, Homodimer, Structural Genomics, PSI, Protein Structure Initiative, Northeast Structural Genomics Consortium, NESG; HET: MSE; 2.8A {Methanothermobacter thermautotrophicus} SCOP: a.200.1.1	83	3.7	5.2E-05	29.1	4	49	36-84	28-77
5	5V1V_A	5V1V_A TbiB1; Lasso Peptide, RiPP, Peptide Binding, PROTEIN BINDING; 1.35A {Thermobaculum terrenum (strain ATCC BAA-798 / YNP1)}	72.2	15	0.00021	18.9	3.4	38	29-66	49-86
6	1UIZ_A	1UIZ_A Macrophage Migration Inhibitory Factor; Cytokine, Tautomerase, Macrophage Migration Inhibitory Factor, MIF; 2.5A {Xenopus laevis} SCOP: d.80.1.3	69	19	0.00027	19.2	3.5	26	20-45	68-93
7	6BGN_J	6BGN_J 2-hydroxymuconate tautomerase; ISOMERASE; HET: 6Y5, GOL, NO3; 1.51A {Pseudomonas putida} SCOP: d.80.1.1	68.5	15	0.00021	16.9	3.8	27	20-46	11-37
8	6OGM_J	6OGM_J 4-oxalocrotonate tautomerase; HYDROLASE; HET: FMT, GOL; 1.865A {Burkholderia lata (strain ATCC 17760 / DSM 23089 / LMG 22485 / NCIMB 9086 / R18194 / 383)} SCOP: d.80.1.0	67.3	18	0.00025	17.4	3.9	27	20-46	11-37
9	2KZC_A	2KZC_A Uncharacterized protein; DUF1476, JCSG, Structutral genomics, Protein Structure initiative, Structural Genomics, Joint Center for Structural Genomics, PSI, UNKNOWN; NMR {Jannaschia sp.}	66.6	39	0.00054	21.1	5	32	25-56	7-38
10	1HFO_A	1HFO_A MIGRATION INHIBITORY FACTOR; TAUTOMERASE; 1.65A {TRICHINELLA SPIRALIS} SCOP: d.80.1.3	66	21	0.00029	19.1	3.2	26	20-45	67-92
11	5J4A_B	5J4A_B Immunity protein CdiI; complex, toxin, endonuclease, immunity protein; 2.004A {Burkholderia pseudomallei}	65.5	47	0.00065	21.6	5.4	60	1-60	32-101
12	9C4L_C	9C4L_C Alr4568 protein; Tautomerase Superfamily Inhibitor Enzyme MSAD-like, ISOMERASE, ISOMERASE-INHIBITOR complex; HET: A1AWY; 2.09A {Nostoc sp.}	65.2	28	0.0004	19.8	3.9	26	21-46	72-97
13	2O4T_A	2O4T_A BH3976 protein; LEFT-HANDED SUPERHELIX FOLD, STRUCTURAL GENOMICS, JOINT CENTER FOR STRUCTURAL GENOMICS, JCSG, PROTEIN STRUCTURE INITIATIVE, PSI-2, UNKNOWN; HET: PEG; 1.95A {Bacillus halodurans} SCOP: a.69.4.1	64.2	47	0.00065	21	7.7	59	13-79	3-61
14	9BNQ_A	9BNQ_A Macrophage migration inhibitory factor; CYTOKINE, TAUTOMERASE, ISOMERASE, ISOTHIOCYANATE, ISOMERASE INHIBITOR COMPLEX; HET: IPA, A1AQU, SO4; 1.09A {Homo sapiens}	63.5	29	0.00041	18.4	3.6	26	20-45	67-92
15	6Z9K_A	6Z9K_A PrgA; Protease domain, CAP domain, CELL ADHESION; HET: EPE; 1.5A {Enterococcus faecalis}	63.3	20	0.00028	25.1	3.6	30	15-44	63-95
16	7M59_A	7M59_A Tautomerase domain-containing protein; ISOMERASE; 1.65A {Gammaproteobacteria bacterium SG8_31} SCOP: d.80.1.0	62.7	23	0.00032	16.9	3.9	26	21-46	12-37
17	9C6D_F	9C6D_F Tautomerase family protein; Tautomerase Superfamily Inhibitor Enzyme MSAD-like, ISOMERASE, ISOMERASE-INHIBITOR complex; HET: A1AWY; 2.1A {Sulfurovum}	62.5	35	0.00049	19.2	3.9	26	21-46	72-97
18	7OS9_AA	7OS9_AA Trp operon repressor; host crystal, domain swapping, DNA BINDING PROTEIN; 2.45A {Escherichia coli}	62.3	63	0.00088	21.9	7.1	69	14-84	26-100
19	8DWQ_A	8DWQ_A H3 Protein; Complex, TRANSFERASE; NMR {Escherichia coli}	61.3	31	0.00044	25.6	4.4	38	15-52	66-103
20	4FDX_B	4FDX_B 4-oxalocrotonase tautomerase isozyme; alpha/beta barrel, 4OT, Tautomerase superfamily, isomerase; 1.64A {Methylibium petroleiphilum} SCOP: d.80.1.0	61.1	28	0.00039	17.4	4	27	20-46	11-37
21	2OS5_C	2OS5_C AceMIF; macrophage migration inhibitory factor, cytokine, nematode, hookworm; HET: SO4; 1.6A {Ancylostoma ceylanicum} SCOP: d.80.1.0	60.9	29	0.00041	18.7	3.3	28	18-45	66-93
22	2O3L_A	2O3L_A Hypothetical protein; Structural genomics, Joint Center for Structural Genomics, JCSG, Protein Structure Initiative, PSI-2, unknown function; HET: MSE, GOL; 2.05A {Bacillus cereus} SCOP: a.69.4.1, l.1.1.1	60.5	48	0.00066	19.9	7.6	59	13-79	6-64
23	8T6C_A	8T6C_A T33-18.2 : B; Deep-learning, De novo design, ProteinMPNN, Rosetta, tetrahedrons, DE NOVO PROTEIN; 1.92A {synthetic construct}	60.4	36	0.0005	18.6	3.6	25	21-45	75-99
24	8DQA_A	8DQA_A LS1-like protein; CYTOKINE; 2.0A {Arabidopsis thaliana}	60.3	35	0.00049	18.3	3.7	26	20-45	68-93
25	5SXY_A	5SXY_A Bifunctional coenzyme PQQ synthesis protein C/D; RiPP RRE peptide scaffolding, CHAPERONE; NMR {Methylobacterium extorquens (strain ATCC 14718 / DSM 1338 / AM1)}	60.3	31	0.00044	17.7	4.5	33	29-61	57-89
26	4KMC_A	4KMC_A RNA polymerase-binding transcription factor CarD; UNKNOWN FOLD, rRNA TRANSCRIPTIONAL REGULATOR, RNA POLYMERASE BETA1 DOMAIN, TRANSCRIPTION; 2.15A {Mycobacterium tuberculosis}	60	44	0.00061	19.3	4.6	30	27-56	48-77
27	2OPA_A	2OPA_A Probable tautomerase ywhB; homohexamer, 4-Oxalocrotonate Tautomerase, inhibitor, 2-Fluoro-p-Hydroxycinnamate, ISOMERASE; HET: FHC; 2.4A {Bacillus subtilis} SCOP: d.80.1.0	60	24	0.00034	16.4	3.7	25	21-45	12-36
28	6VVR_B	6VVR_B Tautomerase; symmetric, fused, 4-oxalocrotonate tautomerase, ISOMERASE; 1.8A {Bordetella trematum}	59.8	39	0.00054	18.6	3.9	26	21-46	72-97
29	2LT3_A	2LT3_A Transcriptional regulator, CarD family; CdnL, CarD, TRCF-RID, PF02559, RNA polymerase, TRANSCRIPTION; NMR {Myxococcus xanthus}	59.3	38	0.00053	20.3	3.9	32	27-58	82-113
30	4FAZ_A	4FAZ_A 4-oxalocrotonate isomerase protein; alpha/beta fold, Tautomerase, ISOMERASE; 1.57A {Methylibium petroleiphilum} SCOP: d.80.1.0	59.3	27	0.00037	16.6	3.9	26	21-46	12-37
31	5ZC3_A	5ZC3_A RxLR effector; RxLR effectors, IMMUNOSUPPRESSANT; HET: MSE; 3.005A {Phytophthora capsici}	59.2	46	0.00064	24.1	4.8	52	31-84	384-442
32	5HIU_B	5HIU_B GTPase activator-like protein; complex, signaling protein; 2.5A {Chaetomium thermophilum}	59.1	44	0.00062	25.4	5	62	1-64	17-81
33	2H5N_D	2H5N_D Hypothetical protein PG_1108; hypothetical protein, SAD, MCSG, PSI, Structural Genomics, Protein Structure Initiative, Midwest Center for Structural Genomics, UNKNOWN; 2.01A {Porphyromonas gingivalis} SCOP: a.287.1.2	58.9	34	0.00048	19	3.4	54	4-57	80-133
34	8DQ6_C	8DQ6_C MIF/D-DT-like protein-1; CYTOKINE; 1.56A {Arabidopsis thaliana}	58.2	35	0.00049	17.6	3.5	26	20-45	68-93
35	6VVN_C	6VVN_C 4-oxalocrotonate tautomerase; asymmetric, fused, 4-oxalocrotonate tautomerase, ISOMERASE; HET: GOL; 1.39A {Caballeronia arationis} SCOP: d.80.1.0	57.7	43	0.00059	18.4	3.7	25	21-45	73-97
36	3D55_C	3D55_C Uncharacterized protein Rv3357/MT3465; Tetramer, Toxin neutraliser, TOXIN INHIBITOR; HET: SO4; 2.13A {Mycobacterium tuberculosis} SCOP: d.306.1.0	57.2	47	0.00065	18.7	4.7	39	45-83	47-88
37	6VVW_C	6VVW_C Tautomerase; symmetric, fused, 4-oxalocrotonate tautomerase, ISOMERASE; 2.1A {Advenella mimigardefordensis DPN7}	56	47	0.00065	18.4	3.8	26	21-46	73-98
38	3M21_C	3M21_C Probable tautomerase HP_0924; 4-oxalocrotonate tautomerase, catalytic proline, hexamer, beta-alpha-beta, ISOMERASE; 1.9A {Helicobacter pylori} SCOP: d.80.1.0	55.5	35	0.00049	16.8	3.5	26	20-45	14-39
39	4DH4_A	4DH4_A MIF; Trimer, ISOMERASE; 1.82A {Toxoplasma gondii} SCOP: d.80.1.0	55.2	43	0.0006	17.8	3.8	26	20-45	68-93
40	2HH6_A	2HH6_A BH3980 protein; 10176605, BH3980, Structural Genomics, Joint Center for Structural Genomics, JCSG, Protein Structure Initiative, PSI, unknown function; HET: MSE; 2.04A {Bacillus halodurans} SCOP: a.69.4.1	55	76	0.0011	20.5	7.8	59	13-79	21-80
41	7XVI_A	7XVI_A PITG_15142; plant immunology, translocation, effector, IMMUNE SYSTEM; HET: EDO; 3.11A {Phytophthora infestans}	54.3	55	0.00077	23.4	4.5	53	31-84	384-443
42	3B64_A	3B64_A Macrophage migration inhibitory factor-like protein; CYTOKINE, LEISHMANIA, MACROPHAGE MIGRATION INHIBITORY FACTOR, MIF, Lm1740MIF, LmMIF, UNKNOWN FUNCTION; 1.03A {Leishmania major} SCOP: d.80.1.0	54	32	0.00045	18.3	2.7	25	21-45	69-93
43	5DN6_Z	5DN6_Z Zeta inhibitor protein; Hydrolase, Paracoccus denitrificans, ATP synthase, complex, regulation, proton translocation; HET: ATP, ADP; 3.98A {Paracoccus denitrificans}	52.9	82	0.0011	20.3	7.6	56	25-82	26-89
44	8UKM_B	8UKM_B T33-ml30-redesigned-4-OT-fold; Nanohedra, protein cage, tetrahedral, de novo protein interface, machine learning, two components, ProteinMPNN, nanoparticle, DE NOVO;{synthetic construct}	52.2	63	0.00088	18.7	3.9	26	21-46	73-98
45	3FH3_B	3FH3_B putative ECF-type sigma factor negative effector; putative anti-sigma W factor, ECF-type sigma factor negative effector, MCSG, PSI, Structural Genomics, Protein Structure Initiative; HET: MSE; 2.102A {Bacillus anthracis str.}	51.6	56	0.00077	23.1	4.2	41	15-55	65-115
46	5TIB_B	5TIB_B Sugar ABC transporter substrate-binding protein,Gasdermin-B; alpha helices, fusion protein, C-terminal domain, 2 SNPs, LIPID BINDING PROTEIN; HET: GLC; 2.6A {Escherichia coli, Homo sapiens}	51.5	65	0.00091	23.1	4.6	36	17-58	411-446
47	9B0M_A	9B0M_A L-dopachrome isomerase; SSGCID, STRUCTURAL GENOMICS, SEATTLE STRUCTURAL GENOMICS CENTER FOR INFECTIOUS DISEASE, Macrophage migration inhibitory factor, MIF, L-dopachrome; 1.8A {Plasmodium vivax Sal-1}	51.3	49	0.00069	19.2	3.4	25	21-45	91-115
48	3KXE_D	3KXE_D Antitoxin protein parD-1; toxin, antitoxin, complex, Caulobacter, TA system, PROTEIN BINDING; HET: MSE; 2.6A {Caulobacter crescentus NA1000}	51.1	56	0.00078	17.8	5.8	38	45-82	36-76
49	3M20_C	3M20_C 4-oxalocrotonate tautomerase, putative; 4-oxalocrotonate tautomerase, Archaeoglobus fulgidus, DmpI, thermophile, beta-alpha-beta, catalytic proline, ISOMERASE; 2.37A {Archaeoglobus fulgidus}	50.6	38	0.00054	15.8	3.8	26	20-45	10-35
50	7M58_C	7M58_C Tautomerase_3 domain-containing protein; HYDROLASE; HET: SO4; 2.45A {Corynebacterium halotolerans YIM 70093 = DSM 44683}	50.3	66	0.00091	18.8	3.8	26	20-45	73-98
51	1CTF_A	1CTF_A RIBOSOMAL PROTEIN L7/L12; RIBOSOMAL PROTEIN; 1.7A {Escherichia coli} SCOP: d.45.1.1	48.9	48	0.00067	17.4	2.8	23	32-54	22-44
52	3RY0_B	3RY0_B Putative tautomerase; 4 oxalocrotonate tautomerase family, tautomerase, ISOMERASE; 1.4A {Streptomyces achromogenes}	48.6	45	0.00063	16	4	27	20-46	11-37
53	3T5S_A	3T5S_A Macrophage migration inhibitory factor; SSGCID, Structural Genomics, Seattle Structural Genomics Center for Infectious Disease, IMMUNE SYSTEM; 2.3A {Giardia lamblia} SCOP: l.1.1.1, d.80.1.0	48.3	63	0.00087	18.7	3.5	26	20-45	89-114
54	8YLA_A	8YLA_A Sesterfisherol synthase; sesterterpene synthase, terpene cyclase, sesterfisherol synthase, BIOSYNTHETIC PROTEIN; HET: PPV, BTM; 1.3A {Neosartorya fischeri (strain ATCC 1020 / DSM 3700 / CBS 544.65 / FGSC A1164 / JCM 1740 / NRRL 181 / WB 181)}	48.3	93	0.0013	20.5	4.6	46	16-61	232-282
55	9NGB_A	9NGB_A Cis-3-chloroacrylic acid dehalogenase; Tautomerase, cis-CaaD, HYDROLASE; 2.5A {coryneform bacterium}	48	65	0.00091	18.7	3.5	26	20-45	73-98
56	5UFL_B	5UFL_B Protein CIP2A; CIP2A, PP2A, SIGNALING PROTEIN; 3.0A {Homo sapiens}	47.9	32	0.00044	27.4	2.8	42	27-68	234-276
57	1MWW_B	1MWW_B HYPOTHETICAL PROTEIN HI1388.1; I1388.1, STRUCTURAL GENOMICS, HYPOTHETICAL PROTEIN, Structure 2 Function Project, S2F, UNKNOWN FUNCTION; HET: GLU; 2.08A {Haemophilus influenzae} SCOP: d.80.1.4	47.7	72	0.001	18.1	3.9	26	21-46	71-96
58	7TVK_E	7TVK_E Malonate Semialdehyde Decarboxylase; Malonate semialdehyde decarboxylase, tautomerase, Pro-1, ISOMERASE; 2.35A {Pseudomonas pavonaceae}	47.6	53	0.00073	18	3	27	21-48	72-98
59	1J27_A	1J27_A hypothetical protein TT1725; structural genomics, hypothetical protein from Thermus thermophilus HB8, MAD, RIKEN Structural Genomics/Proteomics Initiative, RSGI, unknown function; 1.7A {Thermus thermophilus} SCOP: d.58.50.1	47.4	37	0.00052	21.8	2.7	23	21-43	18-40
60	7PUO_E	7PUO_E 2-hydroxymuconate tautomerase,Chains: A,B,C,D,E,F,2-hydroxymuconate tautomerase; Protein engineering, 4-oxalocrotonate tautomerase, Michael addition, carbon-carbon lyase, LYASE; HET: GOL; 2.35A {Pseudomonas putida}	47.3	69	0.00096	17.8	3.8	26	21-46	79-104
61	2YON_A	2YON_A SENSORY BOX PROTEIN; SIGNALING PROTEIN, VOLTAGE (LOV) DOMAIN; HET: ACE; NMR {N/A}	47.2	50	0.00069	19.7	2.9	19	23-41	8-26
62	8T9P_C	8T9P_C Tautomerase alpha subunit; tautomerase, heterohexamer, asymmetric, 4-OT, ISOMERASE; 2.04A {Herbaspirillum}	47.2	47	0.00066	15.8	4	27	20-46	11-37
63	2LSE_A	2LSE_A Four Helix Bundle Protein; Structural Genomics, NORTHEAST STRUCTURAL GENOMICS CONSORTIUM, NESG, PSI-Biology, Protein Structure Initiative, DE NOVO PROTEIN; NMR {artificial gene}	47.1	1.5E+02	0.0021	21.6	6.5	44	22-70	2-45
64	1RYK_A	1RYK_A Protein yjbJ; Alpha protein, Structural Genomics, Protein Structure Initiative, OCSP, NESG, PSI, Northeast Structural Genomics Consortium, unknown function; NMR {Escherichia coli} SCOP: a.60.11.1	47.1	63	0.00087	17.2	4.3	28	29-56	36-63
65	2AAL_E	2AAL_E Malonate semialdehyde decarboxylase; tautomerase superfamily beta-alpha-beta homotrimeric, LYASE; HET: MLI; 1.65A {Pseudomonas pavonaceae} SCOP: d.80.1.6	46.9	74	0.001	18	3.8	26	21-46	76-101
66	4L5G_A	4L5G_A CarD; Transcription regulator, RNA polymerase, TRANSCRIPTION; HET: MSE; 2.3902A {Thermus thermophilus}	46.3	1.1E+02	0.0015	19.6	4.6	32	27-58	132-163
67	7VTB_A	7VTB_A TvTS cyclase domain; Talaromyces verruculosus, talaropentaene synthase, triterpene, TRANSFERASE; 2.0A {Talaromyces verruculosus}	46	1.2E+02	0.0016	20	5	46	16-61	224-275
68	4CII_A	4CII_A CAG PATHOGENICITY ISLAND PROTEIN (CAG18); PROTEIN BINDING, ADHESION, RGD MOTIF, INTEGRIN BINDING, TYPE IV SECRETION, T4S, VIRULENCE, HP0539; 2.15A {HELICOBACTER PYLORI}	46	69	0.00095	26	4.4	30	37-66	105-134
69	7ZUS_CCC	7ZUS_CCC DNA polymerase theta; DNA polymerase, protein-DNA complex, DNA repair, TRANSFERASE; HET: DDG, DG3; 2.26A {Homo sapiens}	45.7	2E+02	0.0027	22.6	7.2	52	6-57	496-555
70	5UOI_A	5UOI_A HHH_rd1_0142; de novo design, all-alpha, helix-helix-helix, mini protein, DE NOVO PROTEIN; NMR {Escherichia coli}	45.7	60	0.00084	20.6	3.3	22	32-53	6-27
71	5UNQ_F	5UNQ_F Putative tautomerase; 4-Oxalocrotonate tautomerase, MIF, cisCaaD, dehalogenase, hydrolase; HET: DYJ; 1.976A {Pusillimonas sp. (strain T7-7)}	45.1	75	0.001	17.5	3.9	26	21-46	72-97
72	8TZM_A	8TZM_A Type I site-specific deoxyribonuclease; putative deoxyribonuclease, Structural Genomics, Seattle Structural Genomics Center for Infectious Disease, SSGCID; NMR {Neisseria gonorrhoeae}	45.1	40	0.00056	23.2	2.7	18	41-58	42-59
73	7YXV_A	7YXV_A Anthranilate synthase; cytosolic protein, tautomerase superfamily, 4-oxalocrotonate tautomerase, T6SS; 1.7A {Acinetobacter baumannii}	44.9	79	0.0011	17.8	3.9	26	21-46	73-98
74	4KBM_B	4KBM_B RNA polymerase-binding transcription factor CarD; Structural Genomics, TB Structural Genomics Consortium, TBSGC, Tudor, DNA-dependent RNA polymerase, transcription regulator, protein-protein complex, CarD; 2.1146A {Mycobacterium tuberculosis}	44.7	1.1E+02	0.0015	19.3	5.2	40	20-59	120-162
75	4RXX_A	4RXX_A Ubiquitin carboxyl-terminal hydrolase 38; HYDROLASE, Ubiquitin-specific protease, heat-repeat, Structural Genomics, Structural Genomics Consortium, SGC; HET: MSE; 2.06A {Homo sapiens}	44.5	2.1E+02	0.0029	22.6	7.1	75	6-82	196-271
76	4LKB_A	4LKB_A hypothetical protein alr4568/putative 4-Oxalocrotonate Tautomerase; PSI-BIOLOGY, STRUCTURAL GENOMICS, PROTEIN STRUCTURE INITIATIVE, PSI Biology, New York Structural Genomics Research Consortium, NYSGRC, 026795; HET: MSE, SO4, GOL; 2.16A {Nostoc sp. PCC 7120} SCOP: d.80.1.0, l.1.1.1	43.1	1E+02	0.0014	18.7	3.9	26	21-46	95-120
77	1DDG_A	1DDG_A SULFITE REDUCTASE (NADPH) FLAVOPROTEIN ALPHA-COMPONENT; CYTOCHROME P450 REDUCTASE, FNR, FLAVOPROTEIN, MODULAR PROTEIN, OXIDOREDUCTASE; HET: FAD; 2.01A {Escherichia coli} SCOP: c.25.1.4, b.43.4.1	42.8	1.4E+02	0.002	20.2	5.1	37	21-57	329-366
78	5ZC3_A	5ZC3_A RxLR effector; RxLR effectors, IMMUNOSUPPRESSANT; HET: MSE; 3.005A {Phytophthora capsici}	42.7	1.7E+02	0.0024	21.2	5.6	52	31-84	111-169
79	8EF9_A	8EF9_A DNA polymerase theta; DNA double-strand break repair, Microhomology-mediated end joining, DNA BINDING PROTEIN, DNA BINDING PROTEIN-DNA complex; HET: 2DA, DGT;{Lates calcarifer}	42.3	2.5E+02	0.0034	22.7	7	52	6-57	643-702
80	6Z1P_BY	6Z1P_BY mS93; Mitochondrial ribosome, ribosome, mitochondria, ciliate, tetrahymena; HET: ATP, MG; 3.7A {Tetrahymena thermophila (strain SB210)}	42	1.5E+02	0.0021	20.3	5.5	52	29-80	36-92
81	5J73_A	5J73_A protein design 2L4HC2_9; rosetta, de novo design, DE NOVO PROTEIN; 2.56A {synthetic construct}	41.7	1.7E+02	0.0023	20.6	8	70	1-72	4-81
82	6LR3_E	6LR3_E Macrophage migration inhibitory factor; Oncomelania hupensis macrophage migration inhibitory factor, Isomerase, Beta-alpha-beta fold, CYTOKINE; HET: SO4; 1.77A {Oncomelania hupensis} SCOP: d.80.1.3	41.5	86	0.0012	18.2	3.4	26	20-45	68-93
83	3MB2_J	3MB2_J 4-oxalocrotonate tautomerase family enzyme - beta subunit; TRANS-3-CHLOROACRYLIC ACID DEHALOGENASE, CAAD, DEHALOGENASE, HYDROLASE, 4-Oxalocrotonate tautomerase, 4-OT, heterohexamer, Isomerase; HET: SO4; 2.41A {Chloroflexus aurantiacus}	41.2	82	0.0011	16.9	3.9	27	20-46	13-39
84	1UTG_A	1UTG_A UTEROGLOBIN; STEROID BINDING; 1.34A {Oryctolagus cuniculus} SCOP: a.101.1.1	41.1	73	0.001	18.5	3	20	17-36	45-64
85	3NB2_D	3NB2_D secreted effector protein; secreted effector protein, pentapeptide, HECT domain, HECT E3 ubiquitin ligase, LIGASE; HET: DTT, MES, SO4, GOL; 2.1A {Escherichia coli}	41	2.4E+02	0.0033	22.1	7.5	56	5-60	493-556
86	2K0N_A	2K0N_A Mediator of RNA polymerase II transcription subunit 15; Protein, Activator, Nucleus, Phosphoprotein, Transcription, Transcription regulation; NMR {Saccharomyces cerevisiae}	40.7	85	0.0012	19.3	3.4	41	18-59	5-45
87	4KWD_B	4KWD_B Aristolochene synthase; Class I terpene cyclase, metal-binding motif, farnesyl diphosphate, alpha-helical fold, LYASE-LYASE INHIBITOR complex; HET: POP, MG, GOL, JF2; 1.857A {Aspergillus terreus} SCOP: a.128.1.4	40.5	1.1E+02	0.0015	20	4	46	16-61	214-267
88	1WJC_A	1WJC_A HIV-1 INTEGRASE; ZN-BINDING PROTEIN, AIDS, POLYPROTEIN, HYDROLASE, ASPARTYL PROTEASE, ENDONUCLEASE; NMR {Human immunodeficiency virus 1} SCOP: a.4.10.1	40.4	65	0.0009	15.9	2.4	17	36-52	22-38
89	3B4S_D	3B4S_D Protein LuxT; APC91483.1, LuxT domain, Vibrio parahaemolyticus RIMD 2210633, structural genomics, PSI-2, Protein Structure Initiative, Midwest Center for; HET: MSE; 3.1A {Vibrio parahaemolyticus RIMD 2210633}	40.4	1.3E+02	0.0018	18.9	5.5	46	7-55	39-85
90	1DI1_B	1DI1_B ARISTOLOCHENE SYNTHASE; SESQUITERPENE CYCLASE, ISOPRENOID BIOSYNTHESIS, LYASE; 2.5A {Penicillium roqueforti} SCOP: a.128.1.4	39.9	1.4E+02	0.002	19.2	5.1	46	16-61	206-259
91	1NT2_B	1NT2_B conserved hypothetical protein; AdeMet, binding motif, RNA BINDING PROTEIN; HET: SAM; 2.9A {Archaeoglobus fulgidus} SCOP: a.183.1.1	39.5	2.2E+02	0.003	21.3	6.7	45	23-67	85-130
92	1DD3_A	1DD3_A 50S RIBOSOMAL PROTEIN L7/L12; DIMER FORMATION, FLEXIBILITY, HINGE REGION, FOUR-HELIX-BUNDLE, FIVE-HELIX- BUNDLE, ALPHA-BETA STRUCTURE, HELICAL HAIRPIN, DOMAINS, RIBOSOME; 2.0A {Thermotoga maritima} SCOP: a.108.1.1, d.45.1.1	39.3	82	0.0011	19.8	3.2	23	32-54	73-95
93	6OH6_A	6OH6_A Labdane-related diterpene synthase; Bioactive natural products, biformene, diterpene synthase, labdatriene, LYASE; HET: PEG; 2.07A {Streptomyces sp.}	39.2	1.4E+02	0.002	19.9	4.5	30	32-61	249-278
94	8T9P_A	8T9P_A Tautomerase beta subunit; tautomerase, heterohexamer, asymmetric, 4-OT, ISOMERASE; 2.04A {Herbaspirillum}	39.1	80	0.0011	16.2	3.9	26	21-46	12-37
95	9DED_A	9DED_A Design protein n8; NTF2, organophosphate reactive protein, DE NOVO PROTEIN; 1.77A {synthetic construct}	39.1	2.2E+02	0.003	21.2	6.4	47	22-70	4-74
96	3HDI_B	3HDI_B Processing protease; Cage structure, M16B peptidase, metallopeptidase, peptidasome, Protease, HYDROLASE; HET: SO4; 2.7A {Bacillus halodurans C-125}	38.7	1.5E+02	0.0021	19.2	5.2	75	6-80	312-386
97	6VYD_B	6VYD_B Terpenoid cyclase FgGS; terpene, terpenoid, terpenoid cyclase, LYASE; HET: EDO, BTM, POP; 1.46A {Gibberella zeae (strain PH-1 / ATCC MYA-4620 / FGSC 9075 / NRRL 31084)}	38.6	1.4E+02	0.0019	19.6	4.2	46	16-61	210-258
98	1RQT_A	1RQT_A 50S ribosomal protein L7/L12; protein L7/L12, ribosome; NMR {Escherichia coli} SCOP: a.108.1.1	38.5	82	0.0011	17	2.8	19	26-44	16-34
99	3FWT_A	3FWT_A Macrophage migration inhibitory factor-like protein; homotrimer, tautomerase, CYTOKINE; 1.9A {Leishmania major} SCOP: l.1.1.1, d.80.1.0	38.3	92	0.0013	17.9	3.1	26	20-45	89-114
100	3FWU_A	3FWU_A Macrophage migration inhibitory factor-like protein; homotrimer, tautomerase, CYTOKINE; 1.8A {Leishmania major} SCOP: d.80.1.0	38.3	1E+02	0.0014	17.8	3.3	26	20-45	89-114
101	9E8I_Y	9E8I_Y 26S proteasome non-ATPase regulatory subunit 6; 26S Proteasome, Nub1, Fat10, MOTOR PROTEIN, HYDROLASE-PROTEIN BINDING complex; HET: ADP, ATP; 2.87A {Homo sapiens}	38.3	1.9E+02	0.0026	20.1	5.2	40	17-56	292-339
102	5UIF_B	5UIF_B Ps01740; 4-oxalocrotonate-Tautomerase, MIF, cis-Caad, dehalogenase, HYDROLASE; 2.57A {Pseudomonas sp. UW4}	38.2	1.1E+02	0.0015	17.4	4	27	20-46	71-97
103	7T8N_BBB	7T8N_BBB Poly-beta-1,6-N-acetyl-D-glucosamine export protein; PNAG binding module, tetra-trico repeat (TPR) domain, PNAG secretion, STRUCTURAL PROTEIN; 2.85A {Escherichia coli K-12}	38.1	1.6E+02	0.0023	19.5	5.1	43	27-69	36-84
104	4U5R_B	4U5R_B RhCC; beta-alpha-beta structural motif, magnesium binding enzyme, tautomerase superfamily, isomerase; 1.55A {Rhodococcus jostii}	38	93	0.0013	19.4	3.3	26	20-45	74-99
105	4M1A_B	4M1A_B Hypothetical protein; PSI-Biology, New York Structural Genomics Research Consortium, NYSGRC, PROTEIN STRUCTURE INITIATIVE, DUF1904, alpha/beta, trimeric assembly, Structural; HET: MSE; 1.9A {Sebaldella termitidis}	37.9	89	0.0012	18.6	3.1	22	21-43	66-87
106	3EOQ_B	3EOQ_B Putative zinc protease; two similar domains of beta(2)-alpha(2)-beta(2)-alpha(5)-beta structure, Protease, HYDROLASE; HET: MSE; 2.29A {Thermus thermophilus}	37.8	1.5E+02	0.0021	19	5.4	75	6-80	312-386
107	7YJI_A	7YJI_A T4SS effector Lpg1083; T4SS Effector, Nuclear-Localization, Lamin-B2, Importin-13, APOPTOSIS; 2.1A {Legionella pneumophila}	37.8	72	0.001	23.9	3.2	52	4-56	74-137
108	5NX5_B	5NX5_B Pentalenene synthase; terpene synthase, linalool, nerolidol, monoterpenoid, ligase; HET: 0FV, GOL; 1.82A {Streptomyces clavuligerus} SCOP: a.128.1.0	37.8	64	0.00089	21	2.6	45	16-61	219-263
109	6Z9L_A	6Z9L_A PrgA; Protease domain, CAP domain, CELL ADHESION, coiled-coil; HET: SO4; 3.063A {Escherichia coli}	37.6	70	0.00098	26.5	3.4	30	15-44	328-360
110	2XCZ_A	2XCZ_A POSSIBLE ATLS1-LIKE LIGHT-INDUCIBLE PROTEIN; CYTOKINE, TAUTOMERASE, IMMUNE SYSTEM, CYANOBACTERIUM; 1.64A {PROCHLOROCOCCUS MARINUS} SCOP: d.80.1.0	37.5	92	0.0013	16.4	3.8	26	20-45	68-93
111	8YL9_I	8YL9_I Sesterbrasiliatriene synthase PbSS; sesterterpene synthase, terpene cyclase, sesterbrasiliatriene synthase, BIOSYNTHETIC PROTEIN; HET: PPV, BTM; 2.75A {Penicillium brasilianum}	37.3	1.8E+02	0.0024	19.6	5.5	46	16-61	238-290
112	6KMV_H	6KMV_H Gasdermin-D; pyroptosis, IMMUNE SYSTEM; 3.35A {Mus musculus}	37.2	1.7E+02	0.0024	19.5	4.8	36	17-58	10-45
113	3EJ9_D	3EJ9_D Beta-subunit of trans-3-chloroacrylic acid dehalogenase; trans-3-chloroacrylic acid dehalogenase, CaaD, dehalogenase, Isomerase, HYDROLASE; 1.5A {Pseudomonas pavonaceae} SCOP: d.80.1.1	36.7	83	0.0012	15.7	3.8	26	20-45	11-36
114	7MS0_A	7MS0_A 4-oxalocrotonate tautomerase; tautomerase, HYDROLASE; 1.37A {Corynebacterium glutamicum}	36.5	1.3E+02	0.0017	19.4	3.8	26	20-45	73-98
115	3O6P_A	3O6P_A Peptide ABC transporter, peptide-binding protein; Structural Genomics, PSI-2, Protein Structure Initiative, Midwest Center for Structural Genomics, MCSG, ABC transporter, PROTEIN BINDING; HET: MSE; 1.65A {Enterococcus faecalis}	36.3	1.1E+02	0.0015	18.2	3.2	39	4-42	183-222
116	2LWJ_A	2LWJ_A Transcriptional regulator, CarD family; CdnL, CarD, TRCF-RID, PF02559, RNA polymerase, TRANSCRIPTION; NMR {Myxococcus xanthus}	36.3	1.6E+02	0.0022	18.8	5.2	51	8-58	114-167
117	8UH7_A	8UH7_A Sliding-clamp-loader small subunit; Clamp loader, T4, AAA+ATPase, REPLICATION, REPLICATION-DNA complex; HET: 08T, MSE, ADP; 2.628A {Tequatrovirus}	36.3	85	0.0012	23.2	3.4	23	32-54	123-145
118	1R8J_B	1R8J_B KaiA; KaiA, Circadian Clock Protein; 2.03A {Synechococcus elongatus PCC 7942} SCOP: c.23.1.5, l.1.1.1, a.186.1.1	35.6	2E+02	0.0028	20.4	5	40	18-58	185-228
119	5HXK_A	5HXK_A Zinc-dependent peptidase; TTHA1265, protease, complex, HYDROLASE; 2.0A {Thermus thermophilus (strain HB8 / ATCC 27634 / DSM 579)}	35.2	1.8E+02	0.0025	19	5	74	6-80	329-402
120	4LCT_D	4LCT_D COP9 signalosome complex subunit 1; SIGNALING PROTEIN; HET: SO4; 2.7A {Arabidopsis thaliana} SCOP: a.4.5.47, a.118.8.9	35.2	2E+02	0.0028	19.5	5	39	17-55	300-346
121	3AMJ_B	3AMJ_B zinc peptidase inactive subunit; alpha/beta, zinc peptidase, zinc binding, HYDROLASE; 3.0A {Sphingomonas}	34.9	1.8E+02	0.0024	18.9	5.5	75	6-80	321-395
122	1DD4_D	1DD4_D 50S RIBOSOMAL PROTEIN L7/L12; DIMER FORMATION, FLEXIBILITY, HINGE REGION, FOUR-HELIX-BUNDLE, FIVE-HELIX- BUNDLE, ALPHA-BETA STRUCTURE, HELICAL HAIRPIN, DOMAINS, RIBOSOME; HET: TBR; 2.4A {Thermotoga maritima} SCOP: a.108.1.1	34.8	1E+02	0.0014	16.6	2.8	19	26-44	15-33
123	9BB0_AAA	9BB0_AAA D-dopachrome decarboxylase; tautomerase, keto-enol tautomerase, cytokine, substrate, complex; HET: EN1, ENO; 0.985A {Homo sapiens}	34.8	1.1E+02	0.0016	16.6	3.1	25	21-45	69-93
124	1HR6_D	1HR6_D MITOCHONDRIAL PROCESSING PEPTIDASE BETA SUBUNIT; HxxEH zinc-binding motif, HYDROLASE; HET: EPE; 2.5A {Saccharomyces cerevisiae} SCOP: l.1.1.1, d.185.1.1	34	1.9E+02	0.0026	18.9	5.8	75	6-80	335-409
125	7OF0_m	7OF0_m 39S ribosomal protein L55, mitochondrial; Mitochondria, Ribosome, Biogenesis, GTPase, NSUN4, MTERF4; HET: MG; 2.2A {Homo sapiens}	34	60	0.00084	22.9	2.2	16	15-30	79-94
126	1E0E_B	1E0E_B HUMAN IMMUNODEFICIENCY VIRUS TYPE 2 INTEGRASE; INTEGRASE, AIDS, POLYPROTEIN, DIMER, ZINC-BINDING PROTEIN, HELIX-TURN-HELIX MOTIF; HET: ZN; NMR {HUMAN IMMUNODEFICIENCY VIRUS TYPE 2 (ISOLATE ROD)} SCOP: a.4.10.1	33.9	94	0.0013	15.4	2.5	17	36-52	22-38
127	7XVI_A	7XVI_A PITG_15142; plant immunology, translocation, effector, IMMUNE SYSTEM; HET: EDO; 3.11A {Phytophthora infestans}	33.8	1.1E+02	0.0015	21.9	3.5	52	31-84	293-351
128	8AP3_A	8AP3_A MIF homologue; At.MDL, Plant protein, CYTOKINE; 1.4A {Arabidopsis thaliana}	33.7	1.2E+02	0.0017	16.8	3.8	26	20-45	68-93
129	7ZRN_A	7ZRN_A 10-epi-cubebol synthase; Lyase, PLANT PROTEIN; HET: PPV; 1.82A {Sorangium cellulosum}	33.6	73	0.001	21.1	2.4	46	16-61	249-294
130	8VJ2_C	8VJ2_C Macrophage migration inhibitory factor-1; SSGCID, STRUCTURAL GENOMICS, SEATTLE STRUCTURAL GENOMICS CENTER FOR INFECTIOUS DISEASE, Macrophage migration inhibitory factor-1, CYTOKINE; 1.9A {Onchocerca volvulus}	33.6	1.4E+02	0.0019	17.3	3.4	26	20-45	89-114
131	7OFL_A	7OFL_A Terpene synthase; terpene synthase, SESQUITERPENE, CYCLASE, TERPENOID, LYASE; HET: AHD, EDO; 1.83A {Coniophora puteana (strain RWD-64-598)}	33.5	1.1E+02	0.0015	21.3	3.3	46	16-61	264-309
132	5DZ2_A	5DZ2_A Germacradienol/geosmin synthase; terpene, cyclase, geosmin, germacradienol, LYASE; HET: 212; 2.111A {Streptomyces coelicolor (strain ATCC BAA-471 / A3(2) / M145)} SCOP: a.128.1.0	33.3	1.1E+02	0.0016	19.9	3.2	46	16-61	230-276
133	3MB2_E	3MB2_E 4-oxalocrotonate tautomerase family enzyme - alpha subunit; TRANS-3-CHLOROACRYLIC ACID DEHALOGENASE, CAAD, DEHALOGENASE, HYDROLASE, 4-Oxalocrotonate tautomerase, 4-OT, heterohexamer, Isomerase; HET: SO4; 2.41A {Chloroflexus aurantiacus}	33.3	1E+02	0.0014	15.5	4	27	20-46	12-38
134	6AO3_A	6AO3_A Gasdermin-D; Inflammasome, pyroptosis, gasdermin D, autoinhibition, Salmonella infection, IMMUNE SYSTEM; 1.76A {Mus musculus}	33	2.2E+02	0.0031	19.6	4.8	36	17-58	28-63
135	5CZF_B	5CZF_B PaaA2; toxin-antitoxin, toxin; HET: SO4; 2.671A {Escherichia coli O157}	32.8	60	0.00083	17.6	1.7	12	71-82	27-38
136	5ZC3_A	5ZC3_A RxLR effector; RxLR effectors, IMMUNOSUPPRESSANT; HET: MSE; 3.005A {Phytophthora capsici}	32.5	1.6E+02	0.0022	21.4	4.2	52	31-84	293-351
137	3G2B_A	3G2B_A Coenzyme PQQ synthesis protein D; helix-turn-helix, PQQ biosynthesis, BIOSYNTHETIC PROTEIN; 1.66A {Xanthomonas campestris pv. campestris}	32.5	1.1E+02	0.0015	15.7	4.5	33	29-61	58-90
138	3NEK_A	3NEK_A nitrogen repressor-like protein MJ0159; STRUCTURAL GENOMICS, UNKNOWN FUNCTION, PSI-2, Protein Structure Initiative, New York SGX Research Center for Structural Genomics; HET: MSE, GOL; 2.5A {Methanocaldococcus jannaschii}	32.4	90	0.0013	24	3.1	39	6-44	23-74
139	2EJN_B	2EJN_B Major allergen I polypeptide chain 1, chain 2; ALLERGEN, CAT ALLERGEN, UTEROGLOBIN, SECRETOGLOBIN; 1.64A {Felis catus} SCOP: a.101.1.1	32.3	64	0.00089	23.3	2.2	31	17-47	46-77
140	8B6J_B	8B6J_B M16 family peptidase, putative; Ciliate, mitochondrial, cytochrome bc1, supercomplex, ELECTRON TRANSPORT; HET: UQ8, HEC, PC1, CDL, HEM, PEE; 2.8A {Tetrahymena thermophila SB210}	32.3	2.2E+02	0.0031	19.3	5.8	73	6-80	377-449
141	6CYY_A	6CYY_A HTH-type transcriptional regulator PrpR; Transcription, regulator, DNA BINDING PROTEIN; HET: SF4, COA; 2.506A {Mycobacterium tuberculosis}	32.2	1.5E+02	0.0021	22	4.1	47	13-60	12-62
142	3EJ9_A	3EJ9_A Alpha-subunit of trans-3-chloroacrylic acid dehalogenase; trans-3-chloroacrylic acid dehalogenase, CaaD, dehalogenase, Isomerase, HYDROLASE; 1.5A {Pseudomonas pavonaceae} SCOP: d.80.1.1	31.7	1.1E+02	0.0016	15.6	4.1	27	20-46	12-38
143	7EVP_D	7EVP_D Sliding clamp inhibitor; gp168, DNA beta-clamp, cross-species inhibitor, ANTIMICROBIAL PROTEIN;{Staphylococcus aureus}	31.4	1.3E+02	0.0018	21	3.4	22	45-68	27-48
144	2Q01_C	2Q01_C Uronate isomerase; ISOMERASE, STRUCTURAL GENOMICS, PROTEIN STRUCTURE INITIATIVE, PSI, New York SGX Research Center for Structural Genomics, NYSGXRC; 2.34A {Caulobacter crescentus} SCOP: c.1.9.0	31.1	3E+02	0.0041	20.6	5.4	60	19-84	93-165
145	6XRW_B	6XRW_B Ribbon-helix-helix protein, CopG family; toxin antitoxin system, ParE toxin ParD antitoxin type II TA system, TOXIN, TOXIN-ANTITOXIN complex; HET: 2PE, GOL; 1.77A {Pseudomonas aeruginosa}	31	1E+02	0.0014	15	8.4	57	27-83	15-77
146	6WKC_A	6WKC_A Pentalenene synthase; Terpene synthase, terpene synthase fold, sesquiterpene, fluoro analog, metal binding, METAL BINDING PROTEIN, LYASE; 1.65A {Streptomyces sp.} SCOP: a.128.1.4	30.8	1E+02	0.0014	20.4	2.8	46	16-61	220-265
147	2WKB_A	2WKB_A MACROPHAGE MIGRATION INHIBITORY FACTOR; CYTOKINE; HET: CME, GOL; 1.78A {PLASMODIUM BERGHEI} SCOP: d.80.1.0, l.1.1.1	30.7	1.5E+02	0.002	16.7	3.8	26	20-45	68-93
148	3E6Q_E	3E6Q_E putative 5-carboxymethyl-2-hydroxymuconate isomerase; structural genomics, APC7683, isomerase, PSI-2, Protein Structure Initiative, Midwest Center for Structural Genomics, MCSG; HET: FMT, GOL, EDO, IMD, MSE; 1.75A {Pseudomonas aeruginosa}	30.6	1.5E+02	0.002	18.8	3.4	24	21-44	94-117
149	1GYY_B	1GYY_B HYPOTHETICAL PROTEIN YDCE; TAUTOMERASE, ISOMERASE, HYPOTHETICAL PROTEIN, COMPLETE PROTE; HET: FHC; 1.35A {ESCHERICHIA COLI} SCOP: d.80.1.1	30.6	1.3E+02	0.0018	16	3.6	26	20-45	12-37
150	4LHP_L	4LHP_L FG41 Malonate Semialdehyde Decarboxylase; The tautomerase Superfamily, beta-alpha-beta-motif, ISOMERASE; HET: PO4, SO4; 2.02A {coryneform bacterium} SCOP: d.80.1.0	30.5	1.6E+02	0.0022	17.1	3.7	25	21-46	77-101
151	1H3O_B	1H3O_B TRANSCRIPTION INITIATION FACTOR TFIID 20/15 KDA SUBUNITS; TRANSCRIPTION/TBP-ASSOCIATED FACTORS, TBP-ASSOCIATED FACTORS, TFIID, RNA POLYMERASE II TRANSCRIPTION, HISTONE FOLD DOMAINS, NUCLEAR PROTEIN, TRANSCRIPTION-TBP-ASSOCIATED FACTORS; HET: MSE; 2.3A {HOMO SAPIENS} SCOP: a.22.1.3, l.1.1.1	30.5	1.7E+02	0.0023	17.3	3.5	36	4-39	7-42
152	3JCK_D	3JCK_D 26S proteasome regulatory subunit RPN7; Proteasome, deubiquitinase, Rpn11, protein homeostasis, HYDROLASE; 3.5A {Saccharomyces cerevisiae S288c}	30.5	2.8E+02	0.0038	20.2	5.1	40	17-56	326-373
153	7XUY_A	7XUY_A Tautomerase; catechol meta-cleavage pathway, beta-alpha-beta block, chloronitrobenzene degradation, hexamer, ISOMERASE; 2.001A {Comamonas testosteroni CNB-1}	30.4	1.2E+02	0.0017	15.6	3.7	25	21-45	12-36
154	8HBR_B	8HBR_B TOG domain-containing protein; Microtubule associated protein, STRUCTURAL PROTEIN; HET: MSE; 2.2A {Physcomitrium patens}	30.4	2.6E+02	0.0036	19.9	4.9	39	17-57	45-83
155	6XU6_DA	6XU6_DA LP04564p; Specialised ribosome, Drosophila melanogaster, Testis, RIBOSOME; 3.5A {Drosophila melanogaster}	30.3	1.4E+02	0.0019	22.6	3.7	34	21-56	18-51
156	3H2Z_A	3H2Z_A Mannitol-1-phosphate 5-dehydrogenase; Mmannitol-1-phosphate dehydrogenase, Shigella flexneri, PSI-2, Protein Structure Initiative, Structural Genomics, Midwest Center for Structural Genomics (MCSG); HET: ACT, PO4, MSE; 1.9A {Shigella flexneri 2a str. 2457T}	30.3	2.6E+02	0.0036	19.4	5	32	26-57	249-280
157	2X4K_A	2X4K_A 4-OXALOCROTONATE TAUTOMERASE; ISOMERASE; HET: PO4; 1.1A {STAPHYLOCOCCUS AUREUS} SCOP: d.80.1.0, l.1.1.1	30.3	93	0.0013	14.3	3.9	26	20-45	14-39
158	8GTJ_A	8GTJ_A Isoform 4 of Gasdermin-B; Complex, Effector, Pyroptosis, IMMUNE SYSTEM; 2.7A {Homo sapiens}	30.3	2.2E+02	0.0031	22.2	4.9	36	17-58	263-298
159	1S7O_A	1S7O_A Hypothetical UPF0122 protein SPy1201/SpyM3_0842/SPs1042/spyM18_1152; Putative DNA binding protein structural genomics, Signal recognition particle, RNA polymerase Sigma Factor, X-Rat crystallography; 2.31A {Streptococcus pyogenes serotype M3} SCOP: a.4.13.3	30	1.8E+02	0.0024	17.4	9.7	81	1-82	1-103
160	8UGK_3O	8UGK_3O Cytochrome b-c1 complex subunit 2, mitochondrial; in-situ cryo-EM structure, mammalian, mitochondria, respiratory supercomplex, proton pumping, membrane protein, electron transport; HET: 3PE, CDL, HEM, PC1, HEC; 2.1A {Sus scrofa}	29.9	2.3E+02	0.0032	18.7	5.7	77	6-82	352-428
161	3C6V_B	3C6V_B Probable tautomerase/dehalogenase AU4130; Aspergillus fumigatus trimeric thermophilic probable tautomerase/dehalogenase, Structural Genomics, PSI-2, Protein Structure Initiative, Midwest Center for Structural; HET: MSE; 1.9A {Aspergillus fumigatus Af293}	29.9	1.6E+02	0.0022	18.8	3.4	23	21-43	96-118
162	8GY0_B	8GY0_B Terpene synthase; Monoterpene synthase, BIOSYNTHETIC PROTEIN; 1.988A {Agrocybe pediades}	29.7	1.3E+02	0.0018	19.5	3.1	46	16-61	220-266
163	5FBM_B	5FBM_B DNA-binding protein HU; Histone-like protein, DNA binding, Dimerization, DNA BINDING PROTEIN; 1.9A {Streptococcus mutans serotype c (strain ATCC 700610 / UA159)} SCOP: a.55.1.0	29.6	1.7E+02	0.0023	17	4	26	32-57	7-32
164	8YZY_D	8YZY_D SydA mutant W297Y; sesquiterpene synthase mutant, BIOSYNTHETIC PROTEIN; HET: POP; 1.73A {Aspergillus versicolor}	29.6	2.3E+02	0.0032	18.5	4.3	30	32-61	238-267
165	2P9X_C	2P9X_C Hypothetical protein PH0832; Pyrococcus horikoshii OT3, NPPSFA, National Project on Protein Structural and Functional Analyses, RIKEN Structural Genomics/Proteomics Initiative; 1.65A {Pyrococcus horikoshii}	29.6	1.9E+02	0.0027	18	3.8	50	6-56	2-51
166	3MKZ_B	3MKZ_B Protein sopB; partition, SopB, F plasmid, centromere, DNA-BINDING PROTEIN-DNA complex; 2.98A {Escherichia coli}	29.5	1.2E+02	0.0016	17.7	2.6	33	52-84	5-37
167	1Z67_A	1Z67_A hypothetical protein S4005; structural genomics, hypothetical protein, Shigella flexneri, PSI, Protein Structure Initiative, Midwest Center for Structural Genomics, MCSG; 1.45A {Shigella flexneri 2a} SCOP: a.259.1.1	29.4	2.6E+02	0.0036	19.1	6.3	53	6-58	49-103
168	9FIA_BD	9FIA_BD Pentatricopeptide repeat domain-containing protein; Complex, translation, rRNA, RIBOSOME; 3.29A {Toxoplasma gondii}	29.2	1.1E+02	0.0016	28.2	3.6	25	19-43	144-168
169	8T9Q_A	8T9Q_A Tautomerase; isomerase, 4-OT, trimer, fused; 2.29A {Herbaspirillum}	29.2	1.9E+02	0.0027	18.4	3.7	25	21-45	87-111
170	4XB4_A	4XB4_A Orange carotenoid-binding protein; photoprotection, Carotenoid binding protein; HET: 45D; 1.544A {Synechocystis sp.}	28.7	1.8E+02	0.0025	21.3	4	31	2-34	39-69
171	1WJF_A	1WJF_A HIV-1 INTEGRASE; ZN-BINDING PROTEIN, AIDS, POLYPROTEIN, HYDROLASE, ASPARTYL PROTEASE; HET: CD; NMR {Human immunodeficiency virus 1} SCOP: a.4.10.1	28.7	1.2E+02	0.0017	15.1	2.4	17	36-52	22-38
172	5B5R_A	5B5R_A Gasdermin-A3; pyroptosis excutioner, TRANSPORT PROTEIN; HET: MSE; 1.902A {Mus musculus}	28.7	2.2E+02	0.0031	22.5	4.7	36	17-58	285-320
173	3G4D_B	3G4D_B (+)-delta-cadinene synthase isozyme XC1; cyclase, Lyase, Magnesium, Metal-binding; HET: GOL, BME; 2.403A {Gossypium arboreum} SCOP: a.102.4.0, a.128.1.0	28.5	3.8E+02	0.0053	20.8	5.8	60	16-76	452-511
174	3PO3_S	3PO3_S Transcription elongation factor S-II; RNA Polymerase II, mRNA, Transcription, arrest, backtracking, cleavage, TRANSFERASE-DNA-RNA complex; HET: BRU, PGE, EPE; 3.3A {Saccharomyces cerevisiae}	28.3	2E+02	0.0028	17.5	4.8	40	15-54	8-47
175	7BZB_A	7BZB_A Terpenoid synthase 18; terpenoid, terpene synthase, sesterterpene, cyclization mechanism, PLANT PROTEIN, LYASE; 2.148A {Arabidopsis thaliana} SCOP: a.102.4.0, a.128.1.0	28.1	2.9E+02	0.0041	22.1	5.3	69	16-84	501-569
176	4MC3_A	4MC3_A Putative sesquiterpene cyclase; cyclase, terpenoid, Terpene alpha domain class I, helix break, helix dipol, surrogate, LYASE; HET: 28U; 1.5A {Kitasatospora setae}	28.1	1.2E+02	0.0016	20.3	2.7	46	16-61	222-267
177	3AMI_B	3AMI_B zinc peptidase; alpha/beta, peptidase, zinc binding, HYDROLASE; 2.4A {Sphingomonas}	28	2.5E+02	0.0035	18.6	4.9	75	6-80	329-403
178	7QOI_FZ	7QOI_FZ Ring protein 2 gp40; crAssphage, bacteriophage, virus, DNA virus, portal, vertex, capsid, connector; HET: MG; 3.62A {Bacteroides phage crAss001}	27.9	3E+02	0.0042	19.4	5.4	47	30-76	5-54
179	4BM5_A	4BM5_A SIMILAR TO CHLOROPLAST INNER MEMBRANE PROTEIN TIC110; PROTEIN TRANSPORT; 4.2A {CYANIDIOSCHYZON MEROLAE}	27.8	3.4E+02	0.0047	19.9	6.8	53	30-82	232-284
180	4OKZ_A	4OKZ_A Terpene synthase metal-binding domain-containing protein; Sesquiterpene, cyclase, terpenoid, induced fit, closed conformation, Dihydrofarnesyl pyrophosphate, pyrophosphate sensor, TRANSFERASE; HET: MG, 3E9; 1.9A {Streptomyces pristinaespiralis}	27.7	2.9E+02	0.004	19.2	4.6	30	32-61	242-271
181	7Y88_A	7Y88_A Putative glutamate dehydrogenase/leucine dehydrogenase; class I diterpene synthase (CyS-GGPP-Mg2+), Streptomyces cattleya, BIOSYNTHETIC PROTEIN; HET: GRG; 1.87A {Streptomyces cattleya}	27.6	2.9E+02	0.004	19.2	4.6	30	32-61	256-285
182	1U9D_B	1U9D_B hypothetical protein VC0714; structural genomics, MCSG, hypothetical protein, protein structure initiative, PSI, Midwest Center for Structural Genomics, UNKNOWN FUNCTION; HET: PO4, MSE; 1.7A {Vibrio cholerae O1 biovar eltor str. N16961} SCOP: d.80.1.5, l.1.1.1	27.3	1.8E+02	0.0025	16.7	3.6	23	21-43	78-100
183	4NWP_G	4NWP_G Uncharacterized protein; two-component, self-assembling, tetrahedron, designed protein cage, computational design, computational biology, protein engineering, multimerization, nanomaterial, nanostructure, PROTEIN; HET: SO4; 2.1A {Pyrococcus horikoshii}	27.3	1.9E+02	0.0026	17.5	3.3	24	21-44	73-96
184	2ES4_E	2ES4_E Lipase chaperone; protein-protein complex, steric chaperone, triacylglycerol hydrolase, all alpha helix protein, a/b hydrolase fold, extensive interaction area; HET: CSO; 1.85A {Burkholderia glumae} SCOP: a.137.15.1	27.3	3.9E+02	0.0055	20.5	6.6	52	19-78	202-253
185	3W4P_A	3W4P_A Beta-lactamase; beta-Lactamase, Hydrolase; HET: GOL; 1.05A {Burkholderia pseudomallei} SCOP: e.3.1.0	27.1	2.2E+02	0.003	17.5	4.5	37	31-67	95-132
186	8B4M_A	8B4M_A Terpene synthase; Diterpene Synthase, Pseudopterosins, GGDP, Hydropyrene Synthase, LYASE; HET: MG, 212; 3.04A {Streptomyces clavuligerus}	27.1	1.1E+02	0.0015	19.7	2.3	46	16-61	227-272
187	3GS3_A	3GS3_A Symplekin; helix-turn-helix HEAT repeat extended loop, TRANSCRIPTION, Protein Binding; 2.4A {Drosophila melanogaster}	27	3.2E+02	0.0044	19.3	5.9	54	1-59	10-63
188	5U00_C	5U00_C cGMP-dependent 3',5'-cyclic phosphodiesterase; phosphodiesterase, Hydrolase-Hydrolase Inhibitor complex; HET: 7OV; 1.41A {Homo sapiens} SCOP: a.211.1.0, l.1.1.1	26.9	2.7E+02	0.0037	19.6	4.4	42	13-54	28-71
189	4RTB_A	4RTB_A HydG protein; RADICAL SAM ENZYME, CO/CN SYNTHASE, FEFE-HYDROGENASE MATURASE, LYASE; HET: SAM; 2.79A {Carboxydothermus hydrogenoformans}	26.8	3.4E+02	0.0047	20.4	5.2	38	45-82	26-69
190	1HH2_P	1HH2_P N UTILIZATION SUBSTANCE PROTEIN A; TRANSCRIPTION REGULATION, TERMINATION; 2.1A {THERMOTOGA MARITIMA} SCOP: b.40.4.5, d.202.1.1, d.52.3.1	26.3	3.4E+02	0.0048	19.5	5.3	35	27-61	3-37
191	6UX9_A	6UX9_A Phosphatidylinositol 5-phosphate 4-kinase type-2 alpha; kinase, SIGNALING PROTEIN, TRANSFERASE; HET: UHJ; 1.71A {Homo sapiens} SCOP: d.143.1.2, l.1.1.1	26.3	1.3E+02	0.0018	22.9	2.9	20	32-51	86-105
192	8D7F_D	8D7F_D Terpene cyclase flvF; fungal protein, terpene cyclase fold, C-N bond formation, LYASE; HET: BTB, GOL; 2.62A {Aspergillus flavus (strain ATCC 200026 / FGSC A1120 / IAM 13836 / NRRL 3357 / JCM 12722 / SRRC 167)}	26.2	1.7E+02	0.0024	20.5	3.3	46	16-61	228-280
193	3D3Y_A	3D3Y_A Uncharacterized protein; APC29635, conserved protein, Enterococcus faecalis V583, structural genomics, PSI-2, Protein Structure Initiative, Midwest Center for Structural; HET: ACT, MSE, EDO; 1.95A {Enterococcus faecalis}	26	2.6E+02	0.0037	18.1	4.9	75	6-80	331-405
194	7ZSF_A	7ZSF_A Orange carotenoid-binding protein; photoreceptor, carotenoid, PHOTOSYNTHESIS; HET: 45D; 1.36A {Synechocystis}	25.9	2.1E+02	0.0029	21.5	4	31	2-34	68-98
195	4ZQ8_A	4ZQ8_A Isoprenoid Synthase; enzyme function initiative, EFI, Structural Genomics, TRANSFERASE; 2.0A {Streptomyces lydicus}	25.9	3.1E+02	0.0042	18.8	4.5	30	32-61	299-328
196	3GWB_B	3GWB_B Peptidase M16 inactive domain family protein; peptidase M16 family, PFL_5859, Structural Genomics, PSI-2, Protein Structure Initiative, Northeast Structural Genomics Consortium, NESG, HYDROLASE; HET: MSE; 1.9A {Pseudomonas fluorescens}	25.8	2.7E+02	0.0038	18.2	4.7	75	6-80	328-402
197	8BPX_BA	8BPX_BA Probable mitochondrial-processing peptidase subunit alpha-1, mitochondrial; Plant, Mitochondria, Complex, MEMBRANE PROTEIN; HET: COO, 8Q1, UQ9, Q7G, PTY, FMN, CDL, NDP, UQ7, FES, FME, SF4, HEM, 3PH, PC7, UQ5, PGT;{Arabidopsis thaliana}	25.8	3.2E+02	0.0044	18.9	5.4	75	6-80	397-471
198	5FCY_A	5FCY_A Red carotenoid protein (RCP); carotenoid, photoprotection, cyanobacteria, CARTENOID BINDING PROTEIN; HET: BCR; 2.508A {Nostoc sp. (strain PCC 7120 / UTEX 2576)}	25.7	2.5E+02	0.0035	21	4.3	30	3-34	51-80
199	3PAM_B	3PAM_B Transmembrane protein; Structural Genomics, PSI-2, Protein Structure Initiative, Midwest Center for Structural Genomics, MCSG, Bacterial extracellular solute-binding proteins; HET: EOH, MSE; 2.31A {Bartonella henselae}	25.6	2.3E+02	0.0032	17.7	3.5	35	4-39	215-249
200	2A6Q_D	2A6Q_D Antitoxin yefM; YoeB, YefM, toxin, antitoxin, addiction modules, RNase, inhibitor, TOXIN INHIBITOR-TOXIN COMPLEX; 2.05A {Escherichia coli} SCOP: l.1.1.1, d.306.1.1	25.5	1.7E+02	0.0023	15.6	3	35	42-76	42-83
201	1YWW_A	1YWW_A Hypothetical protein PA4738; structural genomics, YjbJ, PSI, Protein Structure Initiative, Northeast Structural Genomics Consortium, NESG, UNKNOWN FUNCTION; NMR {Pseudomonas aeruginosa} SCOP: a.60.11.0	25.5	2.1E+02	0.003	16.9	5.7	40	17-56	41-83
202	8PZK_A	8PZK_A Orange carotenoid-binding protein; photoprotective protein, photosensory protein, OCP2, carotenoid binding, PHOTOSYNTHESIS; HET: ECH, TRS, AZI, CSO, GOL; 1.8A {Gloeocapsa sp. PCC 7428}	25.4	2E+02	0.0028	21.4	3.8	31	2-34	61-91
203	2QTL_A	2QTL_A Methionine synthase reductase; alpha-beta-alpha structural motif, flattened antiparallel beta barrel, flexible hinge region, connecting domain, FAD-binding region, OXIDOREDUCTASE; HET: FAD, CSO; 1.9A {Homo sapiens}	25.4	2.1E+02	0.0029	22.3	3.9	27	30-56	503-529
204	6KYF_A	6KYF_A AcrF11; enzyme, NAD, viral protein; HET: NAD; 3.07A {Pseudomonas aeruginosa}	25.3	1.6E+02	0.0023	21.2	3.2	25	29-53	64-88
205	6W2Z_B	6W2Z_B Beta-lactamase; beta lactamase class A, Inhibitor, Structural Genomics, Center for Structural Genomics of Infectious Diseases, HYDROLASE, CSGID; HET: NXL; 1.5A {Bacillus subtilis (strain 168)} SCOP: e.3.1.0	25.2	2.4E+02	0.0034	17.4	4.4	37	31-67	104-141
206	4D7X_A	4D7X_A MEDIATOR OF RNA POLYMERASE II TRANSCRIPTION SUBUNIT 15; TRANSCRIPTION; NMR {CANDIDA GLABRATA}	25.1	1.9E+02	0.0027	17.6	3.1	20	19-38	6-25
207	6MCJ_B	6MCJ_B Orange carotenoid-binding protein; PHOTOPROTECTION, CAROTENOID BINDING PROTEIN, PROTEIN BINDING; HET: 45D, 1PE; 1.712A {Tolypothrix sp. PCC 7601}	25.1	2.4E+02	0.0033	21	4.1	30	2-34	46-75
208	5CEG_A	5CEG_A Addiction module antidote protein, CopG/Arc/MetJ family; Toxin Anti-toxin, TOXIN; HET: GOL; 1.59A {Mesorhizobium opportunistum (strain LMG 24607 / HAMBI 3007 / WSM2075)}	25.1	1.7E+02	0.0024	15.6	5.6	38	45-82	37-81
209	8PPL_Iv	8PPL_Iv Eukaryotic translation initiation factor 3 subunit E; Nsp1, MERS, SARS, SARS-CoV2, ribosome, 40S ribosomal subunit, translation inhibition, coronavirus, 43S PIC, 43S pre-initiation complex; HET: G7M, 4AC, SAC, NMM, PSU, T6A, MG, UNX, H2U, GTP, OMC, 6MZ, 5MC, 1MG, 1MA, B8N, AME, OMU, A2M, OMG, 2MG, MA6; 2.65A {Homo sapiens}	24.9	3.4E+02	0.0047	20.6	4.9	39	17-55	329-375
210	5L3S_F	5L3S_F Signal recognition particle receptor FtsY; Co-translational protein targeting, Signal Recognition Particle, GTPase, protein transport; HET: G, GNP, SO4, GOL; 1.9A {Sulfolobus solfataricus (strain ATCC 35092 / DSM 1617 / JCM 11322 / P2)}	24.8	3.2E+02	0.0044	18.6	5	36	20-56	18-53
211	8GR7_A	8GR7_A AcCop4; Terpenoid, cubebol, LYASE; HET: PPV, PEG; 1.9A {Antrodia cinnamomea}	24.8	1.4E+02	0.0019	20.1	2.6	46	16-61	223-269
212	5NH1_A	5NH1_A Gasdermin-D; apoptosis, Gasdermin, pyroptosis, inflammasome, innate immunity, immune system; 2.04A {Homo sapiens}	24.7	3.2E+02	0.0045	18.7	5.1	36	17-58	24-59
213	4GAX_A	4GAX_A Amorpha-4,11-diene synthase; sesquiterpene synthase, LYASE; 1.9948A {Artemisia annua} SCOP: a.102.4.0, a.128.1.0	24.7	3.2E+02	0.0045	21	4.8	60	16-76	461-520
214	9C7Z_A	9C7Z_A HALC3_919; trimer, hallucination, de novo, DE NOVO PROTEIN; 2.1A {synthetic construct}	24.7	2E+02	0.0028	19.8	3.4	32	6-37	16-47
215	4XEA_A	4XEA_A Peptidase M16 domain protein; metallopeptidase, Structural Genomics, PSI-Biology, Midwest Center for Structural Genomics, MCSG, HYDROLASE; HET: GOL, MSE; 1.95A {Alicyclobacillus acidocaldarius subsp. acidocaldarius DSM 446}	24.7	2.8E+02	0.0039	18	5.5	77	6-82	330-406
216	6GMO_A	6GMO_A Glutamate--cysteine ligase, chloroplastic; Glutathione synthesis, Ligase, Complex; HET: ACT, GSM, GOL; 1.75A {Brassica juncea}	24.6	4.1E+02	0.0057	19.8	7.4	62	21-82	381-444
217	8OYX_B	8OYX_B De novo designed soluble GPCR-like protein; GPCR, solubilized, de novo designed, DE NOVO PROTEIN; HET: PO4; 2.11A {synthetic construct}	24.5	5.3E+02	0.0074	21.1	7	52	24-75	182-239
218	9MU3_B	9MU3_B Head-tail connector protein; sapi, capsid, tail, phage, VIRUS LIKE PARTICLE; 3.14A {Staphylococcus phage 80alpha}	24.4	2.3E+02	0.0032	16.9	4.2	31	31-61	2-32
219	3R9J_C	3R9J_C Cell division topological specificity factor; ATPase, protein complex, bacterial cell division inhibitor, mine, CELL CYCLE, HYDROLASE-CELL CYCLE complex; HET: ADP; 4.3A {Escherichia coli}	24.4	2.4E+02	0.0033	17.1	4.1	42	6-47	9-50
220	6P07_E	6P07_E Spastin; AAA+ ATPase, Homohexamer, Microtubule Severing Enzyme, MOTOR PROTEIN; HET: ATP, ADP;{Drosophila melanogaster}	24.4	1.6E+02	0.0022	22.3	3.1	26	45-70	32-62
221	9E78_3B	9E78_3B DMIP20; flagella, parasite, axoneme, doublet microtubule, STRUCTURAL PROTEIN; HET: MG, ATP, GTP, ZN, GDP; 2.9A {Leishmania tarentolae}	24.4	2.6E+02	0.0036	18.7	3.8	41	5-45	384-439
222	4NNZ_B	4NNZ_B Probable zinc protease; Zinc Finger, Protease, Outer Membrane, hydrolase; HET: PEG; 2.478A {Pseudomonas aeruginosa}	24.3	2.9E+02	0.0041	18.1	6.3	77	6-82	330-406
223	5NH2_B	5NH2_B Uncharacterized protein; Fic domain, transferase; 2.321A {Bartonella henselae str. Houston-1}	24.3	2.2E+02	0.0031	16.7	5.7	45	23-82	19-64
224	5EUF_B	5EUF_B Protease; structural genomics, The Center for Structural Genomics of Infectious Diseases, CSGID, HYDROLASE; HET: MSE, GOL; 2.8A {Helicobacter pylori}	24.3	2.9E+02	0.004	18	5.9	74	6-80	328-401
225	1HR6_G	1HR6_G MITOCHONDRIAL PROCESSING PEPTIDASE ALPHA SUBUNIT; HxxEH zinc-binding motif, HYDROLASE; HET: EPE; 2.5A {Saccharomyces cerevisiae} SCOP: d.185.1.1	24.3	3.2E+02	0.0045	18.5	6.4	75	6-80	332-409
226	8SU3_A	8SU3_A Epi-isozizaene synthase; Terpene, Terpenoid, Isoprenoid, Terpene cyclase, Terpene synthase, LYASE; HET: GOL, BTM; 1.29A {Streptomyces coelicolor A3(2)}	24.3	3E+02	0.0041	19.2	4.2	30	32-61	278-307
227	6JX3_B	6JX3_B TfuB1; lasso peptide, RRE, PEPTIDE BINDING PROTEIN; 1.7A {Thermobifida fusca}	24.2	1.6E+02	0.0022	14.9	4.2	28	29-56	62-89
228	5E3S_A	5E3S_A Phosphatidylinositol-4-phosphate 5-kinase, type I, alpha; kinase, TRANSFERASE; 3.1A {Danio rerio} SCOP: d.143.1.0	24.2	1.4E+02	0.0019	22.4	2.8	20	32-51	68-87
229	6CUQ_A	6CUQ_A Macrophage migration inhibitory factor-like protein; SSGCID, Structural genomics, Seattle Structural Genomics Center for Infectious Disease, CYTOKINE; 2.45A {Entamoeba histolytica} SCOP: d.80.1.0, l.1.1.1	24.2	2.1E+02	0.0029	16.3	3.2	24	21-45	77-100
230	5NX7_A	5NX7_A Pentalenene synthase; terpene synthase, 1, 8-cineole, monoterpenoid, Eucalyptol, lyase; HET: 9D2, NDS, LA6, 0FV; 1.51A {Streptomyces clavuligerus} SCOP: a.128.1.0	24.1	3E+02	0.0041	18	4.6	30	32-61	237-266
231	1FC3_B	1FC3_B SPO0A; RESPONSE REGULATOR, SIGNALING PROTEIN; 2.0A {Geobacillus stearothermophilus} SCOP: a.4.6.3	24	2.5E+02	0.0035	17.2	5.2	59	11-69	29-87
232	4V6F_DI	4V6F_DI 50S ribosomal protein L7/L12; Ribosome, tRNA, mRNA; HET: MIA, MG; 3.1A {Thermus thermophilus}	24	1.9E+02	0.0026	18.3	3	23	32-54	74-96
233	2MT3_A	2MT3_A RNA polymerase sigma-54 factor; Transcription regulation, TRANSCRIPTION; NMR {Escherichia coli}	23.9	1.2E+02	0.0016	19.2	2.1	55	19-74	1-55
234	9LPB_A	9LPB_A Terpene synthase; cis-Eunicellane Cyclase, METAL BINDING PROTEIN; 1.87A {Amycolatopsis arida}	23.9	1.8E+02	0.0025	19.9	3.1	46	16-61	247-292
235	8PE3_A	8PE3_A CRISPR system endoribonuclease Csm6'; CARF, HEPN, cA6, RNAse, RNA BINDING PROTEIN; HET: A23, ADN; 1.96A {Streptococcus thermophilus}	23.8	3.5E+02	0.0048	19.5	4.6	36	20-55	345-385
236	8QX5_A	8QX5_A Orange carotenoid-binding domain-containing protein; Photoprotection, soluble proteins, Orange carotenoid protein, Cyanobacteria, PHOTOSYNTHESIS; HET: 45D; 1.9A {Cyanobacteriota}	23.6	2.3E+02	0.0033	21.4	3.9	31	2-34	62-92
237	5AZS_C	5AZS_C Outer membrane protein OprJ; Alpha barrel, Beta barrel, Membrane protein; 3.1A {Pseudomonas aeruginosa (strain ATCC 15692 / PAO1 / 1C / PRS 101 / LMG 12228)} SCOP: f.5.1.0	23.4	3.5E+02	0.0049	18.6	5.1	62	23-84	383-444
238	3ZS6_A	3ZS6_A PERIPLASMIC OLIGOPEPTIDE-BINDING PROTEIN; PEPTIDE BINDING PROTEIN, ABC TRANSPORT SYSTEM; HET: GOL; 2.1A {BURKHOLDERIA PSEUDOMALLEI}	23.4	2.7E+02	0.0038	19.1	3.8	36	4-40	432-467
239	3IC3_C	3IC3_C putative pyruvate dehydrogenase; Rhodopseudomonas palustris, pyruvate dehydrogenase, Structural Genomics, PSI-2, Protein Structure Initiative, Midwest Center for Structural Genomics, MCSG; HET: EDO, BGC, PO4, MSE; 1.8A {Rhodopseudomonas palustris}	23.4	1.8E+02	0.0026	18.9	2.9	23	60-82	57-79
240	6EGK_B	6EGK_B Cucumene Synthase; Triquinane Scaffold, Open Conformation, Terpene Cyclase, LYASE; 1.96A {Streptomyces clavuligerus (strain ATCC 27064 / DSM 738 / JCM 4710 / NBRC 13307 / NCIMB 12785 / NRRL 3585 / VKM Ac-602)} SCOP: a.128.1.0	23.3	3.3E+02	0.0046	18.3	4.6	30	32-61	241-270
241	4V9K_De	4V9K_De 50S ribosomal protein L7/L12; GDPNP, CHIMERIC HYBRID STATE RIBOSOME, RIBOSOME, TRANSLOCATION INTERMEDIATE, EF-G, MRNA, TRNA, RIBOSOME-ANTIBIOTIC complex; HET: GNP, 5OH, UAL, DPP, KBE; 3.5A {Thermus thermophilus}	23.2	1.8E+02	0.0025	18.2	2.8	23	32-54	54-76
242	6GW6_F	6GW6_F Xre antitoxin; Toxin antitoxin type II system, Xre, Cro repressor, RES domain, NAD+ glycohydrolase, NADase, toxin; HET: GOL, IMD; 2.205A {Pseudomonas putida KT2440}	23.2	2.9E+02	0.0041	17.6	4.6	30	22-52	83-112
243	5I1U_B	5I1U_B Germacradien-4-ol synthase; Lyase, sesquiterpene cyclase; HET: SO4; 1.5A {Streptomyces citricolor} SCOP: a.128.1.0	22.7	1.5E+02	0.002	19.8	2.4	46	16-61	238-283
244	8XVB_A	8XVB_A ATP-dependent target DNA activator B; VIRAL PROTEIN-DNA COMPLEX; HET: ATP;{Escherichia phage Mu}	22.7	2.6E+02	0.0037	18.6	3.6	29	56-84	2-30
245	9D43_A	9D43_A Protein MSN5; Karyopherin, Exportin, Nuclear Export, TRANSPORT PROTEIN;{Saccharomyces cerevisiae}	22.7	6.2E+02	0.0086	21.2	8.1	70	6-84	640-709
246	3MKW_P	3MKW_P Protein sopB; segregation, sopB, F plasmid, centromere, DNA BINDING PROTEIN-DNA complex; HET: SO4; 2.99A {Escherichia coli}	22.6	1.7E+02	0.0023	18.4	2.6	33	52-84	22-54
247	2P0N_A	2P0N_A Hypothetical protein NMB1532; structural genomics, APC83866, unknown function, PSI-2, Protein Structure Initiative, Midwest Center for Structural Genomics, MCSG; HET: MSE; 1.41A {Neisseria meningitidis}	22.5	2.4E+02	0.0033	16.4	3.7	47	26-73	126-172
248	4WIL_A	4WIL_A Pterin-4-alpha-carbinolamine dehydratase 2; bifunctional, kinetic stability, coactivator, tetrahydrobiopterin recycling, LYASE; 1.36A {Mus musculus} SCOP: d.74.1.1	22.5	75	0.001	18.9	1	44	16-59	6-60
249	4P8B_A	4P8B_A TRAP-type transporter, periplasmic component; TRAP PERIPLASMIC SOLUTE BINDING FAMILY, ENZYME FUNCTION INITIATIVE, EFI, Structural Genomics, TRANSPORT PROTEIN; HET: MSE; 1.3A {Cupriavidus necator} SCOP: c.94.1.0	22.4	2.6E+02	0.0036	17.7	3.3	44	13-56	297-340
250	8II9_B	8II9_B Terpene synthase; Terpene synthetase, TRANSFERASE; 2.17A {Hypoxylon sp. E7406B}	22.3	3.7E+02	0.0052	18.5	4.6	30	32-61	294-323

## Sheet: hhpred_EvoAT3
Property	Value
File	hhpred_EvoAT3.hhr
Query	Q_EvoAT3
Match_columns	74
No_of_seqs	1 out of 3
Neff	0
No	Hit_ID	Description	Probability	E-value	P-value	Score	SS	Cols	Query_range	Template_range
1	6XRW_B	6XRW_B Ribbon-helix-helix protein, CopG family; toxin antitoxin system, ParE toxin ParD antitoxin type II TA system, TOXIN, TOXIN-ANTITOXIN complex; HET: 2PE, GOL; 1.77A {Pseudomonas aeruginosa}	98.3	2E-05	2.8E-10	38.9	7.3	70	2-73	7-77
2	2AN7_B	2AN7_B Protein parD; bacterial antidote, ribbon-helix-helix, DNA-binding motif, plasmid addiction, DNA BINDING PROTEIN; NMR {Escherichia coli}	98.3	9.1E-06	1.3E-10	44.7	6.4	38	1-38	1-38
3	2K1O_A	2K1O_A Putative; Helicobacter pylori, repressor, transcriptional regulator, DNA-binding, ribbon-helix-helix, HP0564, JHP0511, UNKNOWN FUNCTION, GENE REGULATION; NMR {Helicobacter pylori}	97.9	4.6E-05	6.4E-10	46.7	4.5	43	1-43	15-57
4	3H87_C	3H87_C Putative uncharacterized protein; toxin antitoxin complex, VapBC complex, RHH motif, structural genomics, tuberculosis, Integrated Center for Structure and Function; HET: GOL; 1.49A {Mycobacterium tuberculosis}	97.8	0.00024	3.4E-09	36.3	6.1	70	1-72	1-71
5	5CEG_A	5CEG_A Addiction module antidote protein, CopG/Arc/MetJ family; Toxin Anti-toxin, TOXIN; HET: GOL; 1.59A {Mesorhizobium opportunistum (strain LMG 24607 / HAMBI 3007 / WSM2075)}	97.8	0.00075	1E-08	36.1	7.8	72	1-72	4-81
6	7R5A_D	7R5A_D Antitoxin ParD; Prokaryotic Toxin:Antitoxin System, intrinsically disordered proteins, RHH protein, DNA binding protein, transcriptional repressor, Antitoxin, Toxin, Gyrase-poison; 2.95A {Vibrio cholerae O1 biovar El Tor str. N16961}	97.8	0.00047	6.5E-09	36.8	7	72	1-72	2-74
7	1X93_A	1X93_A hypothetical protein HP0222; HP0222, JHP0208, helicobacter, pylori, transcription, regulator, Arc, MetJ, Mnt, ParG, CopG, RepA; NMR {Helicobacter pylori} SCOP: a.43.1.3	97.8	0.00012	1.7E-09	38.6	4.6	46	1-46	1-46
8	3KXE_D	3KXE_D Antitoxin protein parD-1; toxin, antitoxin, complex, Caulobacter, TA system, PROTEIN BINDING; HET: MSE; 2.6A {Caulobacter crescentus NA1000}	97.7	0.00071	9.9E-09	36.7	7.2	72	1-72	3-76
9	4Q2U_C	4Q2U_C Antitoxin DinJ; Bacterial Toxin-Antitoxin complex, Translation control, RHH motif, Ribonuclease, DNA binding, Ribosome binding, TOXIN-TOXIN REPRESSOR complex; HET: SO4, MSE; 1.8A {Escherichia coli}	97.5	0.0047	6.5E-08	32.7	8.1	73	1-73	4-85
10	2BA3_B	2BA3_B NikA; DIMER, BACTERIAL CONJUGATION, RELAXASE, DNA BINDING, RIBBON-HELIX-HELIX, DNA BINDING PROTEIN; NMR {Plasmid R64}	97.5	0.00049	6.9E-09	32.8	3.9	36	2-37	16-51
11	7YCS_D	7YCS_D Antitoxin ParD; ParE/RelE toxin, ParD antitoxin, RHH, DNA binding motif, Neutralization, ANTITOXIN, TOXIN-ANTITOXIN complex; 1.79A {Pseudoalteromonas rubra}	97.5	0.0039	5.5E-08	36.1	8.3	72	1-72	23-98
12	5ZGN_D	5ZGN_D KacA; KacT, KacA, Complex, TOXIN; HET: SO4, MSE; 2.24A {Klebsiella pneumoniae subsp. pneumoniae HS11286}	97.4	0.00096	1.3E-08	36.7	5.3	39	1-39	6-44
13	8U12_A	8U12_A Antitoxin Rv0298; Toxin antitoxin modules, Type II TA system, ANTITOXIN, Structural Genomics, Center for Structural Biology of Infectious; HET: MSE, SO4; 1.6A {Mycobacterium tuberculosis H37Rv}	97.4	0.0014	1.9E-08	34.8	5.5	66	1-71	3-68
14	7ETR_A	7ETR_A Transcriptional regulator CopG family; toxin-antitoxin, ParE toxin, neutralization mechanism, TOXIN; HET: MSE; 3.804A {Shewanella oneidensis MR-1}	97.4	0.0032	4.5E-08	33.7	6.8	72	1-72	4-78
15	7BY3_C	7BY3_C CopG family transcriptional regulator; protein complex, HYDROLASE; 2.0A {Klebsiella pneumoniae}	97.3	0.0062	8.7E-08	30.4	7.1	70	1-72	9-78
16	4ME7_E	4ME7_E Antitoxin EndoAI; Toxin-antitoxin system, MazE-MazF, Stress response, mRNA clevage, MazE, Antitoxin, MazF, mRNA interferase, EndoA, YdcE, HYDROLASE-HYDROLASE INHIBITOR; HET: MSE; 2.918A {Bacillus subtilis subsp. subtilis}	97.3	0.0035	4.9E-08	33.5	6.1	57	1-57	8-64
17	4AAI_A	4AAI_A ORF E73; VIRAL PROTEIN, EXTREMOPHILE, ARCHAEA, RIBBON-HELIX-HELIX PROTEINS, DNA-BINDING PROTEINS; NMR {SULFOLOBUS VIRUS RAGGED HILLS}	97.2	0.0029	4.1E-08	36.8	5.9	58	1-58	9-68
18	2K6L_A	2K6L_A Putative uncharacterized protein; Xanthonomas axonopodis, RHH, structural proteomics, Plasmid, Hypothetical DNA binding protein, UNKNOWN FUNCTION; NMR {Xanthomonas axonopodis pv. citri}	97.2	0.002	2.7E-08	34.8	4.6	43	1-43	3-49
19	1MNT_A	1MNT_A MNT REPRESSOR; TRANSCRIPTION REGULATION; NMR {Enterobacteria phage P22} SCOP: a.43.1.1	97.2	0.0046	6.3E-08	32.8	5.9	57	1-57	4-60
20	5X3T_C	5X3T_C Antitoxin VapB26; TA system, ANTITOXIN-TOXIN complex, RIBONUCLEASE; HET: MSE; 2.65A {Mycobacterium tuberculosis}	97.2	0.0041	5.8E-08	31.4	5.5	43	1-43	1-43
21	2KEL_A	2KEL_A Uncharacterized protein 56B; PROTEIN, HOMODIMER, RIBBON-HELIX-HELIX, TRANSCRIPTION REPRESSOR; NMR {Sulfolobus islandicus rod-shaped virus 1}	97.1	0.0036	5.1E-08	30.9	4.9	43	2-44	14-56
22	2CPG_A	2CPG_A TRANSCRIPTIONAL REPRESSOR COPG; TRANSCRIPTIONAL REPRESSOR, DNA-BINDING PROTEIN, PLASMID, GENE REGULATION; 1.6A {Streptococcus agalactiae} SCOP: a.43.1.3	97.1	0.006	8.3E-08	27	5.1	43	1-43	2-44
23	5XE3_E	5XE3_E Probable antitoxin MazE4; endonuclease, HYDROLASE-ANTITOXIN complex; 2.3A {Mycobacterium tuberculosis (strain ATCC 25618 / H37Rv)}	97.1	0.01	1.4E-07	34.5	7.3	68	4-72	1-69
24	7ZG5_D	7ZG5_D DUF1778 domain-containing protein; Toxin-antitoxin system, Salmonella, Acetyltransferase, Conditional cooperativity, toxin; HET: MPD, COA, GOL; 2.0A {Salmonella enterica subsp. enterica serovar Typhimurium}	97.1	0.0034	4.7E-08	35.3	5	39	1-39	10-48
25	6QEQ_D	6QEQ_D PcfF; Accessory factor, DNA BINDING PROTEIN; HET: MSE; 1.9A {Enterococcus faecalis}	97	0.0063	8.8E-08	34.3	5.7	56	2-57	11-67
26	3QOQ_D	3QOQ_D Alginate and motility regulator Z; Protein-DNA Complex, Ribbon-Helix-Helix, Transcription Factor, DNA Binding, Transcription-DNA complex; HET: MSE; 3.1A {Pseudomonas aeruginosa}	97	0.0079	1.1E-07	30.7	5.3	48	1-48	19-66
27	7ZG6_A	7ZG6_A DUF1778 domain-containing protein; Salmonella, Toxin-antitoxin system, RHH domain, ANTITOXIN; 1.95A {Salmonella enterica subsp. enterica serovar Typhimurium}	97	0.017	2.3E-07	31.9	7	74	1-74	7-88
28	7E4J_D	7E4J_D Antitoxin; VapBC12, Toxin-antitoxin, Cholesterol, ANTITOXIN; 1.63A {Mycobacterium tuberculosis}	96.9	0.011	1.6E-07	25.7	5.5	42	1-42	2-44
29	7AK7_F	7AK7_F CopG family transcriptional regulator; Acetyltransferase, toxin, antitoxin, GNAT, Salmonella; HET: ACO; 2.14A {Salmonella typhimurium}	96.9	0.0062	8.6E-08	34.3	5.2	39	1-39	13-51
30	6IYA_D	6IYA_D Transcriptional regulator CopG family; Antitoxin, RHH, DNA binding; 3.0A {Shewanella oneidensis}	96.9	0.012	1.7E-07	28.8	5.6	55	1-55	4-58
31	7WNR_C	7WNR_C Antitoxin MazE6; HADDOCK model, mycobacterial TA system, MazEF6, MazE6-DNA complex, ANTITOXIN, ANTITOXIN-DNA complex; NMR {Mycobacterium tuberculosis H37Rv}	96.9	0.0085	1.2E-07	28.3	4.6	42	1-42	3-44
32	3FT7_A	3FT7_A Uncharacterized protein ORF56; PLASMID COPY CONTROL PROTEIN, RIBBON HELIX HELIX PROTEIN, DNA BINDING PROTEIN; 2.0A {Sulfolobus islandicus}	96.8	0.015	2.1E-07	25.7	4.9	42	1-42	9-50
33	2BNW_C	2BNW_C ORF OMEGA; DNA-BINDING-REGULATORY PROTEIN COMPLEX, RIBBON-HELIX-HELIX, RHH, METJ/ARC SUPERFAMILY, COOPERATIVE DNA BINDING, INVERTED REPEATS, DNA HEPTAD, INC18 FAMILY; 2.45A {STREPTOCOCCUS PYOGENES} SCOP: l.1.1.1, a.43.1.4	96.8	0.011	1.5E-07	30.7	4.9	44	1-44	7-50
34	2MDV_B	2MDV_B Designed protein; Hub-linked, RHH1 Superfamily, Miniprotein, DE NOVO PROTEIN; NMR {N/A}	96.8	0.012	1.6E-07	23.6	4.7	36	2-37	1-36
35	8C24_F	8C24_F Antitoxin ParD1; Toxin-antitoxin system Gyrase inhibitor Tuberculosis, TOXIN; 2.1A {Mycobacterium tuberculosis H37Rv}	96.7	0.04	5.6E-07	29.4	7.2	72	1-72	2-75
36	6KYT_P	6KYT_P Antitoxin MazE9; RNA endonlease, protein engineering, toxin; 2.00101167265A {Mycobacterium tuberculosis H37Rv}	96.7	0.037	5.2E-07	28.7	6.6	61	1-61	6-67
37	4HV0_D	4HV0_D AvtR; ribbon-helix-helix, DNA, TRANSCRIPTION, VIRAL PROTEIN; HET: MSE; 2.6A {Acidianus filamentous virus 6}	96.7	0.008	1.1E-07	38.7	4.8	41	4-44	1-41
38	1P94_A	1P94_A plasmid partition protein ParG; ribbon-helix-helix, dimer, DNA binding, CELL CYCLE; NMR {Salmonella enterica} SCOP: a.43.1.3	96.4	0.02	2.8E-07	30.6	4.6	42	1-42	34-75
39	1Y9B_A	1Y9B_A conserved hypothetical protein; MCSG, structural genomics, Vibrio cholerae, conserved hypothetical protein, PSI, Protein Structure Initiative, Midwest Center for Structural; HET: MSE; 2.2A {Vibrio cholerae O1 biovar eltor} SCOP: a.43.1.9	96.4	0.019	2.7E-07	32.5	4.7	42	1-42	5-47
40	7F37_F	7F37_F DUF1778 domain-containing protein; Acetyltransferase, TOXIN, TRANSFERASE; 2.896A {Escherichia coli O157:H7}	96.3	0.028	3.9E-07	31.5	5.2	39	1-39	7-45
41	2K29_A	2K29_A Antitoxin RelB; RelB, Ribbon-Helix-Helix, antitoxin, Repressor, Stress response, Transcription, Transcription regulation; NMR {Escherichia coli}	96.2	0.051	7.2E-07	24.4	5.3	44	1-44	4-47
42	1IRQ_B	1IRQ_B omega transcriptional repressor; transcriptional repressor, ribbon-helix-helix, GENE REGULATION; 1.5A {Streptococcus pyogenes} SCOP: a.43.1.4	96.1	0.033	4.6E-07	33.5	5	44	1-44	25-68
43	8IMH_B	8IMH_B Antitoxin MazE9; Ribbon-helix-helix, RHH motif, DNA binding domain, transcription factor, toxin-antitoxin system, Mycobacterium tuberculosis MazEF9 system, mazE-mt1, ANTITOXIN; NMR {Mycobacterium tuberculosis H37Rv}	96	0.052	7.2E-07	23.1	5	39	1-39	3-42
44	6SBW_A	6SBW_A CdbA; nucleoid ribbon-helix-helix, DNA BINDING PROTEIN; 2.24A {Myxococcus xanthus DK 1622}	96	0.019	2.7E-07	31.4	3.4	55	1-55	6-60
45	1NLA_B	1NLA_B Transcriptional repressor arc; 3(10) helix, beta-ribbon, beta-sheet, structural switching, TRANSCRIPTION; NMR {Enterobacteria phage P22} SCOP: a.43.1.1	96	0.07	9.7E-07	28.1	5.3	44	1-44	7-50
46	2K5J_A	2K5J_A uncharacterized protein yiiF; NESG, Structural Genomics, PSI-2, Protein Structure Initiative, Northeast Structural Genomics Consortium, unknown function; NMR {Shigella flexneri 5 str. 8401}	95.9	0.063	8.8E-07	26.9	4.9	42	1-42	9-50
47	1U9P_A	1U9P_A pArc; Arc, pArc, UNKNOWN FUNCTION; 1.9A {Escherichia coli} SCOP: a.43.1.0	95.9	0.13	1.8E-06	31.9	7.1	68	1-68	7-94
48	6A6X_D	6A6X_D Antitoxin MazE7; Mycobacterium tuberculosis, Toxin-antitoxin system, TOXIN; HET: SO4; 2.7A {Mycobacterium tuberculosis}	95.9	0.074	1E-06	27.8	5.1	39	1-39	8-46
49	1BAZ_A	1BAZ_A ARC REPRESSOR; TRANSCRIPTION REGULATION; 1.9A {Enterobacteria phage P22} SCOP: a.43.1.1	95.7	0.085	1.2E-06	23.1	5.1	42	1-42	7-48
50	4FXE_B	4FXE_B Antitoxin RelB; toxin/antitoxin system, toxin, nuclease, translational control, stress response, RelB, RelE, Ribosome, TOXIN-TOXIN INHIBITOR complex; HET: SO4; 2.7503A {Escherichia coli}	95.5	0.19	2.7E-06	26	6.4	68	1-68	1-79
51	7YCW_D	7YCW_D Antitoxin ParD; RHH, Transcription Factor, Toxin antitoxin system, ANTITOXIN; 2.2A {Pseudoalteromonas rubra}	95.5	0.09	1.3E-06	27.9	4.8	46	1-46	4-50
52	3NO7_A	3NO7_A Putative plasmid related protein; Ribbon-helix-helix, DNA BINDING PROTEIN; HET: SO4; 1.4A {Leifsonia xyli subsp. cynodontis}	94.7	0.15	2E-06	30.5	4.4	40	2-41	10-54
53	2H1O_G	2H1O_G Trafficking protein A; PIN domain, RHH protein, DNA binding, tetramer of dimers, GENE REGULATION-DNA COMPLEX COMPLEX; HET: 5IU; 3.0A {Neisseria gonorrhoeae} SCOP: a.43.1.8	94.5	0.46	6.4E-06	25	5.9	53	4-57	3-56
54	2BJ8_B	2BJ8_B NICKEL RESPONSIVE REGULATOR; TRANSCRIPTION, REPRESSOR, PYROCOCCUS HORIKOSHII, NIKR, DNA-BINDING, METAL-BINDING, NICKEL, TRANSCRIPTION REGULATION, RIKEN STRUCTURAL GENOMICS/PROTEOMICS INITIATIVE, RSGI, STRUCTURAL; HET: PG4, EPE; 2.1A {PYROCOCCUS HORIKOSHII} SCOP: d.58.18.4, a.43.1.3	94.1	0.22	3.1E-06	31.3	4.5	42	1-42	3-45
55	2HZA_B	2HZA_B Nickel-responsive regulator; nickel-binding, ribbon-helix-helix, transcription factor, METAL BINDING PROTEIN; HET: MSE, 3CM; 2.1A {Escherichia coli} SCOP: d.58.18.4, a.43.1.3	94.1	0.23	3.2E-06	30.9	4.5	42	1-42	1-43
56	2AY0_C	2AY0_C Bifunctional putA protein; PutA, ribbon-helix-helix, dna-binding domain, proline catabolism, proline utilization A, DNA BINDING PROTEIN; 2.1A {Escherichia coli} SCOP: a.43.1.11	93.5	0.44	6.1E-06	21	5.1	39	1-39	3-41
57	2GPE_D	2GPE_D Bifunctional protein putA; PUTA, RIBBON-HELIX-HELIX, DNA-BINDING DOMAIN, PROLINE CATABOLISM, PROLINE UTILIZATION A, DNA BINDING PROTEIN; HET: IMD; 1.9A {Escherichia coli} SCOP: a.43.1.11	93.4	0.39	5.4E-06	20.2	5.1	39	1-39	3-41
58	2WVF_A	2WVF_A PUTATIVE NICKEL-RESPONSIVE REGULATOR; TRANSCRIPTION FACTOR, TRANSCRIPTION REGULATION, RHH, NIKR, DNA-BINDING, TRANSCRIPTION, METAL-BINDING, METALLOREGULATOR; HET: FMT, SO4, GOL; 1.6A {HELICOBACTER PYLORI} SCOP: a.43.1.0, d.58.18.0	93.3	0.37	5.2E-06	30.7	4.5	42	1-42	10-52
59	2JXH_B	2JXH_B Proline dehydrogenase; PutA, Proline, Utilization, DNA, DNA BINDING PROTEIN; NMR {Pseudomonas putida} SCOP: a.43.1.11	92.7	0.41	5.8E-06	18.5	4.9	43	1-43	3-45
60	8JDH_A	8JDH_A AcrIF25; inhibitor, DNA BINDING PROTEIN; HET: MSE; 1.77A {Alcanivorax sp. KX64203}	91	1.8	2.5E-05	32.5	6.4	56	1-56	9-75
61	3VEA_B	3VEA_B Macrodomain Ter protein; macrodomains, chromosome, DNA condensation, DNA BINDING PROTEIN-DNA complex; 2.55A {Yersinia pestis}	86.3	3.5	4.9E-05	28.4	4.9	37	2-38	90-126
62	2BSQ_G	2BSQ_G TRAFFICKING PROTEIN A; TRANSCRIPTION, TRANSCRIPTION REGULATION COMPLEX, PIN DOMAIN, RIBBON-HELIX-HELIX, DNA BINDING, HETERODIMER; HET: 5IU; 3.0A {NEISSERIA GONORRHOEAE} SCOP: a.43.1.8	83	8	0.00011	21.1	6.5	54	1-55	1-54
63	4P78_B	4P78_B HicB3 antitoxin; Yersinia pestis HicA3-HicB3 system, toxin-antitoxin, Toxin; 2.12A {Yersinia pestis}	82.7	7.9	0.00011	23.6	4.8	39	1-39	93-133
64	4CHG_I	4CHG_I ANTITOXIN VAPB15; TOXIN-ANTITOXIN COMPLEX, PIN DOMAIN; HET: MSE; 2.1A {MYCOBACTERIUM TUBERCULOSIS}	79.6	14	0.00019	22.4	5.1	50	1-52	6-55
65	3KK4_C	3KK4_C uncharacterized protein BP1543; Structural genomics, PSI-2, Protein Structure Initiative, Midwest Center for Structural Genomics, MCSG, unknown function; HET: MSE, CME; 1.95A {Bordetella pertussis Tohama I}	76.4	7.7	0.00011	26.5	3.7	29	5-33	31-59
66	4XGR_B	4XGR_B Antitoxin VapB30; Mycobacteria, addiction module, TOXIN-ANTITOXIN complex; HET: MSE; 2.7A {Mycobacterium tuberculosis (strain ATCC 25618 / H37Rv)}	76.3	16	0.00023	20.7	4.8	54	3-57	2-55
67	9E5C_5c	9E5C_5c Cilia- and flagella-associated protein 251; flagella, microtubule, MOTOR PROTEIN; HET: MG, GTP, ATP, ADP, GDP, ZN; 3.2A {Trypanosoma brucei brucei TREU927}	72.9	30	0.00042	26	6.2	73	1-74	874-964
68	1XRX_D	1XRX_D SeqA protein; Protein filament, Left-handed helix, DNA replication inhibitor, REPLICATION INHIBITOR; HET: MSE; 2.15A {Escherichia coli} SCOP: a.43.1.7	72	12	0.00017	20.9	3.3	31	5-35	3-33
69	2KKE_B	2KKE_B Uncharacterized protein; Protein NMR, NORTHEAST STRUCTURAL GENOMICS CONSORTIUM (NESG), Target TR5, PSI-2, Protein Structure Initiative, Methanothermobacter thermautotrophicus, O26567_METTH; NMR {Methanothermobacter thermautotrophicus str. Delta H}	70.9	13	0.00019	24	3.6	41	1-42	13-53
70	6A7V_D	6A7V_D Antitoxin VapB11; VapBC, Endoribonuclease, tRNase, Rv1560-Rv1561, TOXIN, TOXIN-ANTITOXIN complex; HET: 1PE, SO4; 1.67A {Mycobacterium tuberculosis H37Rv}	64.9	26	0.00037	18.4	4.6	46	5-52	4-49
71	2H3A_B	2H3A_B CcdA; ribbon-helix-helix, IMMUNE SYSTEM-DNA COMPLEX; NMR {Escherichia coli}	64	33	0.00046	19.2	4.6	51	1-55	2-55
72	9ILR_B	9ILR_B DUF1778 domain-containing protein; Toxin-antitoxin system, GNAT-RHH, acetylation, AcCoA, GmvAT, TOXIN; HET: ACO; 2.25A {Shigella sonnei}	59.6	27	0.00037	16.7	3	28	5-32	6-33
73	8C26_B	8C26_B Antitoxin ParD2; Toxin-antitoxin Gyrase inhibitor Tuberculosis, TOXIN; 2.35A {Mycobacterium tuberculosis H37Rv}	59.4	37	0.00052	18.3	4.4	59	12-72	3-66
74	4O8A_A	4O8A_A Bifunctional protein PutA; flavoenzyme, proline dehydrogenase, PutA, proline utilization A, aldehyde dehydrogenase, OXIDOREDUCTASE; HET: FAD, PG4; 2.0A {Escherichia coli} SCOP: a.176.1.1, c.1.23.2	54.2	36	0.00051	27.4	4.1	49	1-49	3-51
75	1VFJ_C	1VFJ_C nitrogen regulatory protein p-II; Structural genomics, signal transducing protein, RIKEN Structural Genomics/Proteomics Initiative, RSGI, NPPSFA, National Project on Protein Structural; 1.7A {Thermus thermophilus} SCOP: d.58.5.1	53.8	33	0.00045	18.8	2.7	26	1-26	1-26
76	8J07_d2	8J07_d2 Cilia- and flagella-associated protein 251; cilia, microtubule, dynein, STRUCTURAL PROTEIN; HET: GDP, MG, GTP; 4.1A {Homo sapiens}	51.7	77	0.0011	25.7	5.4	72	1-72	991-1075(1149)
77	3T9Z_A	3T9Z_A Nitrogen regulatory protein P-II (GlnB-3); PII-family, regulator, Amt3, SIGNALING PROTEIN; HET: FLC; 1.82A {Archaeoglobus fulgidus} SCOP: d.58.5.0, l.1.1.1	50.5	36	0.0005	19.2	2.6	26	1-26	1-26
78	5OVO_B	5OVO_B Nitrogen regulatory protein P-II 1; Glycohydrolase, METAL BINDING PROTEIN; HET: ADP; 1.55A {Azospirillum brasilense} SCOP: d.58.5.1	49.2	40	0.00056	18.1	2.6	26	1-26	1-26
79	7AK9_C	7AK9_C ABC transporter; Acetyltransferase, toxin, antitoxin, GNAT; HET: COD; 2.55A {Salmonella typhimurium}	48.7	45	0.00063	16	3.1	25	8-32	2-26
80	4W4M_J	4W4M_J Lipoprotein PrgK; T3SS, Salmonella, PROTEIN TRANSPORT; 3.2A {Salmonella typhimurium}	48.2	35	0.00049	19.1	2.4	23	4-26	42-64
81	3OL3_A	3OL3_A Putative uncharacterized protein; Mycobacterium, tuberculosis, Rv0543c, ortholog, iodide ion SAD phasing, Structural Genomics, Seattle Structural Genomics Center for Infectious; HET: IOD, PG4, PGE; 1.95A {Mycobacterium smegmatis}	46.5	39	0.00054	21.9	2.6	63	8-73	28-99
82	6Y07_A	6Y07_A sohair; protein design, receptor modulator, GCSF analog, DE NOVO PROTEIN; NMR {synthetic construct}	45	81	0.0011	24.4	4.5	65	10-74	84-152
83	2XST_A	2XST_A LIPOCALIN 15; TRANSPORT PROTEIN, LCN15, MSFL2541; 1.63A {HOMO SAPIENS} SCOP: b.60.1.0	43	54	0.00075	17.5	2.5	25	7-31	128-152
84	1KT6_A	1KT6_A plasma retinol-binding protein; RBP, retinol binding, TRANSPORT PROTEIN; HET: RTL; 1.1A {Bos taurus} SCOP: b.60.1.1	42.7	55	0.00076	18.7	2.6	26	7-32	142-168
85	4CK4_B	4CK4_B BETA_LACTOGLOBULIN-1/B; TRANSPORT PROTEIN, OVINE-LACTOGLOBULIN, HIGH RESOLUTION; HET: NH4, ACT, SO4; 1.12A {OVIS ARIES} SCOP: b.60.1.1	42.6	62	0.00086	17.5	2.7	24	7-30	127-150
86	4RWW_A	4RWW_A Lmo2692 protein; PII-like, PROTEIN BINDING; HET: 2BA; 1.6A {Listeria monocytogenes}	41.3	56	0.00078	19.6	2.6	26	1-26	1-26
87	4XES_A	4XES_A Neurotensin receptor type 1, Endolysin chimera; membrane protein, G protein-coupled receptor, GPCR, neurotensin receptor, NTSR1, SIGNALING PROTEIN, HYDROLASE; HET: CIT, EPE, GOL, PEG; 2.6A {Rattus norvegicus}	41.1	1E+02	0.0014	20.2	3.8	55	2-58	456-515
88	6GQZ_A	6GQZ_A Neutrophil gelatinase-associated lipocalin; ANTICALIN, BETA-BARREL, PETROBACTIN, LCN2, LIPOCALIN, NGAL, PROTEIN ENGINEERING, TRANSPORT PROTEIN; 1.4A {Homo sapiens} SCOP: b.60.1.1	40.9	60	0.00083	17.9	2.5	25	7-31	139-163
89	7EMF_D	7EMF_D Mediator of RNA polymerase II transcription subunit 4; Mediator complex, TRANSCRIPTION; 3.5A {Homo sapiens}	40.1	72	0.00099	23.9	3.5	61	10-70	90-150
90	3NCQ_C	3NCQ_C Nitrogen regulatory protein P-II (GlnB-2); PII signaling, nucleotide binding, GlnK, GlnB, SIGNALING PROTEIN; HET: ATP, ACT, PO4; 1.24A {Archaeoglobus fulgidus} SCOP: d.58.5.0, l.1.1.1	40	69	0.00096	18.1	2.7	26	1-26	1-26
91	4AFF_A	4AFF_A NITROGEN REGULATORY PROTEIN P-II; SIGNALING PROTEIN; HET: ATP, FLC; 1.05A {SYNECHOCOCCUS ELONGATUS} SCOP: d.58.5.1, l.1.1.1	40	69	0.00097	17.2	2.6	26	1-26	1-26
92	4XZF_A	4XZF_A Helicase-like transcription factor; DNA repair, DNA BINDING PROTEIN-DNA complex; 1.38A {Homo sapiens}	38.4	70	0.00097	18.3	2.6	25	4-28	96-120
93	6Z6Z_A	6Z6Z_A Neutrophil gelatinase-associated lipocalin; ANTICALIN, BETA-BARREL, COLCHICINE, CONFORMATION CHANGE, INDUCED FIT, LCN2, LIPOCALIN, NGAL, PROTEIN ENGINEERING, TRANSPORT PROTEIN; 1.78A {Homo sapiens} SCOP: b.60.1.1	38.3	53	0.00073	19.1	2.1	25	7-31	144-168
94	6DY2_C	6DY2_C N-acylethanolamine acid amidase alpha-subunit; endocannabinoid, lipase, HYDROLASE; HET: HJA, CL, NAG, PO4; 2.706A {Cavia porcellus}	38.2	1.2E+02	0.0016	17.8	4.6	33	8-40	71-103
95	7O4X_A	7O4X_A Nitrogen regulatory protein P-II; SIGNALING PROTEIN; HET: ADP; 1.65A {Lactobacillus brevis subsp. gravesensis ATCC 27305}	38	74	0.001	17.9	2.6	26	1-26	1-26
96	1GKA_B	1GKA_B CRUSTACYANIN A2 SUBUNIT; LIPOCALIN, CRUSTACYANIN, LOBSTER, ASTAXANTHIN, BATHOCHROMIC, COLORATION; HET: D12, EPE, AXT; 3.23A {HOMARUS GAMMARUS} SCOP: b.60.1.1	38	90	0.0012	17.3	2.9	24	7-30	138-161
97	2EG2_A	2EG2_A Nitrogen regulatory protein P-II; Nitrogen regulatory protein, Structural Genomics, NPPSFA, National Project on Protein Structural and Functional Analyses, RIKEN Structural; HET: ATP; 1.72A {Aquifex aeolicus} SCOP: d.58.5.1	37.4	82	0.0011	16.7	2.6	26	1-26	1-26
98	6G1N_D	6G1N_D antitoxin HicB; The antitoxin HicB which acts as an inhibitor to HicA, ANTITOXIN; HET: GOL; 1.85A {Burkholderia pseudomallei}	37	1.3E+02	0.0018	18	4.7	39	2-40	94-132
99	2MAR_A	2MAR_A SXP/RAL-2 family protein; UNKNOWN FUNCTION; NMR {Anisakis simplex}	36.5	1.3E+02	0.0019	18.2	3.8	33	1-33	6-39
100	3LV9_A	3LV9_A Putative transporter; CBS domain, PSI, MCSG, Structural Genomics, Protein Structure Initiative, Midwest Center for Structural Genomics, Cell membrane; HET: MSE; 2.4A {Clostridium difficile 630}	36	92	0.0013	17.6	2.8	53	8-60	6-59
101	4NYQ_A	4NYQ_A Milk protein; In-vivo crystallization, cockroach, SAD phasing, lipocalin, Lipocalin fold, Fatty acid binding protein, LIPID BINDING PROTEIN; HET: EIC, BMA, OLA, GOL, NAG; 1.2A {Diploptera punctata}	34.5	98	0.0014	18.7	2.9	28	5-32	127-154
102	7MKK_G	7MKK_G Small ovary, isoform A; Piwi, transposon silencing, heterochromatin formation, piRNA pathway, transcriptional silencing, RNA BINDING-Metal Binding protein complex; 2.5A {Drosophila melanogaster}	34.5	1.5E+02	0.002	20	4	27	13-39	42-69
103	5F4Z_A	5F4Z_A Epoxide hydrolase; epoxide hydrolase, Structural Genomics, PSI-Biology, Midwest Center for Structural Genomics, MCSG, Enzyme Discovery for Natural Product; HET: 5V4, GOL, PG4, MSE; 1.82A {Streptomyces carzinostaticus subsp. neocarzinostaticus}	34.4	97	0.0013	20.6	3.1	26	1-26	1-26
104	2HZQ_A	2HZQ_A Apolipoprotein D; lipocalin, beta barrel, bilin-binding protein, transport protein; HET: MSE, STR; 1.8A {Homo sapiens} SCOP: b.60.1.0	33.7	80	0.0011	18.1	2.3	25	7-31	132-156
105	6GTQ_C	6GTQ_C DUF1778 domain-containing protein; TA toxin, antitoxin, N-acetyl transferase, ribbon-helix-helix, RHH, bacterial repressor, TRANSCRIPTION, toxin-antitoxin complex; HET: ACT, FLC, GOL; 2.49A {Escherichia coli}	33.4	99	0.0014	15.6	3.2	28	5-32	11-38
106	1GM6_A	1GM6_A SALIVARY LIPOCALIN; ODORANT-BINDING PROTEIN; HET: NAG; 2.13A {SUS SCROFA} SCOP: b.60.1.1	32.9	79	0.0011	17.5	2.2	25	7-31	128-152
107	3KFF_A	3KFF_A Major urinary protein 4; pheromone, major urinary protein, lipocalin, beta barrel, Disulfide bond, Pheromone-binding, Secreted, Transport, TRANSPORT PROTEIN; 0.96A {Mus musculus} SCOP: b.60.1.1	32.3	1E+02	0.0014	16.5	2.5	24	7-30	125-148
108	1EW3_A	1EW3_A ALLERGEN EQU C 1; lipocalin, beta barrel, ALLERGEN; 2.3A {Equus caballus} SCOP: b.60.1.1	32.2	1.1E+02	0.0015	16.4	2.6	24	7-30	122-145
109	8A90_B	8A90_B Non-heme diiron monooxygenase; NRPS, OXIDOREDUCTASE; HET: GOL; 2.574A {Chromobacterium vaccinii}	32.1	1.4E+02	0.0019	23.7	4.1	57	6-74	71-127
110	5YRZ_C	5YRZ_C HicB; Toxin, antitoxin, hydrolase, DNA, ANTITOXIN-HYDROLASE complex; HET: SO4; 2.304A {Streptococcus pneumoniae serotype 4 (strain ATCC BAA-334 / TIGR4)}	31	1.9E+02	0.0026	18	3.9	38	2-41	114-151
111	6TRA_F	6TRA_F Photosystem I reaction center subunit III; Photosystem I, P700, Cyanobacteria, PHOTOSYNTHESIS; HET: CL0, PQN, CLA, SF4, FME, LMG, LHG, BCR; 2.85A {Thermosynechococcus elongatus (strain BP-1)} SCOP: f.23.16.1	30.1	1.2E+02	0.0016	22.2	3.2	30	28-57	11-40
112	7AK8_H	7AK8_H TacA1 antitoxin peptide; Acetyltransferase, toxin, antitoxin, GNAT, Salmonella; HET: ACO; 2.5A {Salmonella typhimurium}	29.9	1E+02	0.0014	14.6	3	28	5-32	2-29
113	6YC7_E	6YC7_E PII protein; PII, Corynebacteria, Nitrogen regulation, Post-translational modification, Adenylylation, SIGNALING PROTEIN; HET: A5O, AMP, ADP; 1.8A {Corynebacterium glutamicum} SCOP: d.58.5.1	29.9	1.3E+02	0.0018	15.8	2.6	26	1-26	1-26
114	6DXY_A	6DXY_A N-acylethanolamine-hydrolyzing acid amidase subunit alpha; endocannabinoid, lipase, HYDROLASE; HET: CL, NAG, OCS, PG4, P33; 1.851A {Mus musculus}	29.7	1.7E+02	0.0024	17.3	4.7	33	8-40	73-105
115	4ODD_A	4ODD_A LIPOCALIN ALLERGEN; ALLERGEN; 2.6A {Canis lupus familiaris} SCOP: b.60.1.0	29.6	97	0.0013	17	2.2	25	7-31	122-146
116	6C5V_B	6C5V_B Envelope glycoprotein L; Epstein-Barr virus, neutralizing antibodies, gH/gL, glycoproteins, Structural Genomics, Seattle Structural Genomics Center for Infectious Disease, SSGCID; HET: BMA, MAN, NAG; 4.8A {Human herpesvirus 4}	29.1	76	0.0011	22.9	2.1	34	34-69	93-126
117	4RUN_A	4RUN_A Odorant-binding protein 2a; human lipocalin, lipid binding protein, odorant binding protein, vanillin, lilial, fatty acids, aliphatic aldehydes, nasal mucus; HET: FLC; 2.6A {Homo sapiens} SCOP: b.60.1.0, l.1.1.1	29.1	98	0.0014	17.4	2.2	25	7-31	119-143
118	4B6I_A	4B6I_A SMA2266; SIGNALING PROTEIN; 1.95A {SERRATIA MARCESCENS}	29	1E+02	0.0014	18.9	2.4	16	7-22	50-65
119	4GE1_B	4GE1_B Biogenic amine-binding protein; Lipocalin Binding protein, Serotonin, norepinephrine, Salivary gland, Amine-binding protein; HET: TSS, GOL; 2.15A {Rhodnius prolixus} SCOP: b.60.1.0	28.7	1.4E+02	0.002	17.4	2.9	24	7-30	144-167
120	6F7S_B	6F7S_B Serrate RNA effector molecule homolog; RNA BINDING PROTEIN; 3.37A {Homo sapiens}	28.4	1.2E+02	0.0017	19.2	2.8	28	25-57	4-31
121	3QKG_A	3QKG_A Protein AMBP; Beta barrel, binding protein, Bound chromophore, Human plasma, Immune system; 2.3A {Homo sapiens} SCOP: b.60.1.0	28.4	1.4E+02	0.002	16.9	2.7	24	7-30	137-160
122	4R9O_C	4R9O_C Putative aldo/keto reductase; Structural Genomics, NIAID, National Institute of Allergy and Infectious Diseases, Center for Structural Genomics of Infectious; 1.949A {Salmonella enterica subsp. enterica serovar Typhimurium} SCOP: c.1.7.1	28.3	74	0.001	20	1.7	26	1-26	276-301
123	5UMR_A	5UMR_A FACT complex subunit SSRP1; Histone chaperone PH domain Transcription human FACT complex, TRANSCRIPTION; HET: MSE; 1.501A {Homo sapiens}	27.9	1.1E+02	0.0015	18.5	2.4	23	7-29	78-101
124	3FIQ_B	3FIQ_B Odorant-binding protein 1F; lipocalin, oderant-binding protein, TRANSPORT PROTEIN; HET: EDO; 1.599A {Rattus norvegicus} SCOP: b.60.1.0	27.9	1.3E+02	0.0018	16.6	2.5	25	7-31	123-147
125	6BY1_C5	6BY1_C5 50S ribosomal protein L10; mRNA, tRNA, helicase, RIBOSOME; HET: MG; 3.94A {Escherichia coli (strain K12)}	27.7	82	0.0011	17.9	1.7	46	7-53	31-76
126	3O22_A	3O22_A Prostaglandin-H2 D-isomerase; Lipocalin, prostaglandin synthase, ISOMERASE; HET: OLA, PLM; 1.4A {Homo sapiens} SCOP: b.60.1.0	27.6	1.1E+02	0.0015	16.1	2.1	24	7-30	126-149
127	5U7Z_C	5U7Z_C Acid ceramidase; ceramidase, ceramide, ntn-hydrolase, HYDROLASE; HET: SO4, BMA, NAG; 2.5A {Homo sapiens}	27.2	2.1E+02	0.0029	17.3	4.5	33	7-39	96-128
128	3CQN_A	3CQN_A Violaxanthin de-epoxidase, chloroplast; Lipocalin, Enzyme, de-epoxidase, Xanthophyll cycle, non photochemical quenching, NPQ, Violaxanthin, Antheraxanthin, Zeaxanthin, pH dependant transition, Chloroplast; 2.0A {Arabidopsis thaliana}	27.2	1.2E+02	0.0016	18.4	2.4	26	7-32	143-168
129	9E78_2r	9E78_2r DMIP16; flagella, parasite, axoneme, doublet microtubule, STRUCTURAL PROTEIN; HET: MG, ATP, GTP, ZN, GDP; 2.9A {Leishmania tarentolae}	27.2	2.4E+02	0.0033	24.1	4.9	44	12-72	105-148
130	3G02_B	3G02_B Epoxide hydrolase; EPOXIDE HYDROLASE, ALPHA/BETA HYDROLASE FOLD, enantioselective, mutant, directed evolution, Hydrolase; 1.5A {Aspergillus niger} SCOP: c.69.1.11, l.1.1.1	26.9	1.4E+02	0.0019	20.9	3	26	1-26	17-42
131	6IWJ_A	6IWJ_A Archeal Protein MK0293; Complex, Domain-swapping, Archea, Protein design, UNKNOWN FUNCTION; NMR {Methanopyrus kandleri AV19}	26.8	1.5E+02	0.0021	18.8	2.9	22	12-33	58-79
132	3K53_C	3K53_C Ferrous iron transport protein b; GTPase fold, helical bundle, G-protein, prokaryote, GTP-binding, Nucleotide-binding, METAL TRANSPORT; 2.7A {Pyrococcus furiosus}	26.5	1.7E+02	0.0024	18.2	3.1	54	4-57	206-262
133	1BH9_B	1BH9_B TAFII28; HTAFII18, HISTONE FOLD, TATA BINDING PROTEIN, TRANSCRIPTION REGULATION COMPLEX; HET: PMB; 2.6A {Homo sapiens} SCOP: a.22.1.3	26.2	1.2E+02	0.0016	17.9	2.2	27	46-72	3-29
134	4P3G_C	4P3G_C Signal recognition particle subunit SRP68; SRP, SRP68, RNA-binding domain (RBD), Chaetomium thermophilum, Tetratricopeptide repeat (TPR), RNA binding protein; HET: MSE, PO4; 2.7A {Chaetomium thermophilum}	25.7	1.5E+02	0.002	21.4	3	28	47-74	195-222
135	6EGC_A	6EGC_A SC_2L4HC2_23; Computational Design, helical bundle, DE NOVO PROTEIN, coiled-coil; 1.74A {synthetic construct}	25.7	2.5E+02	0.0035	21.5	4.3	64	10-74	66-133
136	4OS3_A	4OS3_A Prostaglandin-H2 D-isomerase; LIPOCALIN-TYPE PROSTAGLANDIN-D SYNTHASE, ISOMERASE; 1.4A {Homo sapiens} SCOP: b.60.1.0	25.7	1.3E+02	0.0018	16.5	2.2	25	7-31	154-178
137	1DZK_B	1DZK_B ODORANT-BINDING PROTEIN; LIPOCALIN, TRANSPORT, OLFACTION, SENSORY TRANSDUCTION; HET: PRZ; 1.48A {SUS SCROFA} SCOP: b.60.1.1	25.1	1.6E+02	0.0023	16.2	2.6	25	7-31	123-147
138	4WK1_A	4WK1_A PstA; PII, signaling protein; HET: 2BA; 1.98A {Staphylococcus aureus}	25	1.3E+02	0.0018	19.1	2.4	26	1-26	21-46
139	4CO3_B	4CO3_B PII-LIKE PROTEIN PZ; SIGNALING PROTEIN, GLNK-LIKE; HET: ATP; 1.05A {AZOSPIRILLUM BRASILENSE} SCOP: d.58.5.1	24.9	1.7E+02	0.0024	15.7	2.7	26	1-26	1-26
140	5JIE_B	5JIE_B Protein delta; Delta protein, Orsay virus, C. elegans, helical, VIRAL PROTEIN; 2.1374A {Orsay virus}	24.6	2.9E+02	0.004	18.6	4	34	8-41	1-46
141	1YJ7_C	1YJ7_C escJ; mixed alpha/beta, extended linker, PROTEIN TRANSPORT; HET: GOL, PO4; 1.8A {Escherichia coli}	24.5	1.2E+02	0.0017	19.7	2.3	22	5-26	39-60
142	2MXD_A	2MXD_A Viral protein genome-linked; Viral protein genome-linked, Porcine sapovirus, VIRAL PROTEIN; NMR {Porcine enteric sapovirus}	24.5	2.7E+02	0.0037	17.6	4	32	3-34	2-35
143	4RQO_A	4RQO_A L-serine dehydratase; allosteric substrate binding, type 2 L-serine dehydratase, serine metabolism, iron-sulfur cluster, LYASE; HET: MSE, SF4; 2.25A {Legionella pneumophila subsp. pneumophila str. Thunder Bay}	24.4	2.3E+02	0.0032	21.9	4.1	52	6-57	187-238
144	4C31_A	4C31_A NUCLEAR MRNA EXPORT PROTEIN SAC3; TRANSPORT PROTEIN, NUCLEAR TRANSPORT, MRNA EXPORT, GENE EXPRESSION PATHWAY INTEGRATION, NUCLEAR PORE; 3.0A {SACCHAROMYCES CEREVISIAE}	24.1	58	0.0008	18.4	0.6	11	32-42	3-13
145	1EPA_B	1EPA_B EPIDIDYMAL RETINOIC ACID-BINDING PROTEIN; RETINOIC ACID-BINDING PROTEIN; 2.1A {Rattus norvegicus} SCOP: b.60.1.1	24	1.4E+02	0.002	15.9	2.1	25	7-31	122-146
146	4QJF_B	4QJF_B DNA-directed RNA polymerase, subunit F; Transcription; 2.312A {Thermococcus kodakarensis}	23.9	1E+02	0.0015	18.4	1.8	36	6-41	82-117
147	3SHG_B	3SHG_B VbhA; AMPylation, adenylylation, toxin-antitoxin complex, Fic fold, AMP transfer, TRANSFERASE-PROTEIN BINDING complex; HET: TLA; 1.5A {Bartonella schoenbuchensis R1}	23.8	1.8E+02	0.0025	15.5	5.8	50	10-59	11-60
148	8HER_B	8HER_B Anti-sigma factor; ANTI-SIGMA FACTOR TRANSCRIPTION, SIGNALING PROTEIN; NMR {Acetivibrio thermocellus DSM 1313}	23.8	2.9E+02	0.0041	17.9	5.4	48	14-73	113-160
149	3MBT_A	3MBT_A Outer membrane lipoprotein blc; Bacterial outer membrane lipoprotein, beta-barrel, lipid membrane anchor, Lipocalin, LIPID BINDING PROTEIN, MEMBRANE PROTEIN; 2.6A {Escherichia coli} SCOP: b.60.1.0	23.7	2E+02	0.0028	15.9	3.1	24	7-30	128-151
150	2RT6_A	2RT6_A Primosomal replication protein N''; Primosome, Replication restart, PriC, DNA BINDING PROTEIN; NMR {Escherichia coli}	23.6	2.3E+02	0.0032	17.1	3.2	31	10-40	54-84
151	3D55_C	3D55_C Uncharacterized protein Rv3357/MT3465; Tetramer, Toxin neutraliser, TOXIN INHIBITOR; HET: SO4; 2.13A {Mycobacterium tuberculosis} SCOP: d.306.1.0	23.6	2E+02	0.0028	15.8	5.2	56	2-74	33-89
152	1LF7_A	1LF7_A Complement Protein C8gamma; lipocalin, beta barrel, calyx, complement, MAC, IMMUNE SYSTEM; HET: CIT; 1.2A {Homo sapiens} SCOP: b.60.1.1	23.3	1.3E+02	0.0018	17	1.9	25	7-31	136-160
153	3SAO_B	3SAO_B Extracellular fatty acid-binding protein; Beta-Barrel, Siderophore Binding Protein, TRANSPORT PROTEIN; HET: NKN, DBH; 1.8A {Gallus gallus} SCOP: b.60.1.1	23.2	1.5E+02	0.0021	15.9	2.1	25	7-31	119-143
154	8HDJ_H	8HDJ_H Anti-sigma-I factor RsgI2; anti-sigmaI, SIGNALING PROTEIN; 1.85A {Acetivibrio thermocellus DSM 1313}	23.2	2.9E+02	0.004	17.6	5.4	48	14-73	106-153
155	5NGH_A	5NGH_A Odorant Binding Protein 3; Odorant Binding Protein Giant Panda Ailuropoda melanoleuca, protein binding; HET: TRS; 2.8A {Ailuropoda melanoleuca} SCOP: b.60.1.0	23	2E+02	0.0028	15.7	2.7	24	7-30	127-150
156	3NZL_A	3NZL_A DNA-binding protein SATB1; alpha-helical domain, Structural Genomics, PSI-Biology, Protein Structure Initiative, Northeast Structural Genomics Consortium, NESG, TRANSCRIPTION; HET: MSE; 1.199A {Homo sapiens}	22.9	2.3E+02	0.0031	18.9	3.3	29	8-36	12-53
157	4QA9_A	4QA9_A Epoxide hydrolase; Structural Genomics, Protein Structure Initiative, Midwest Center for Structural Genomics, MCSG, Enzyme Discovery for Natural Product; HET: SO4, EDO; 1.56A {Streptomyces carzinostaticus subsp. neocarzinostaticus}	22.8	1.9E+02	0.0027	19.5	3	26	1-26	4-29
158	9EH1_D	9EH1_D RNA polymerase Rpb4/RPC9 core domain-containing protein; SETD2, Transcription, H3K36me3, TRANSFERASE-RNA-DNA complex; HET: TPO, SEP; 3.1A {Sus scrofa}	22.8	95	0.0013	18.4	1.4	36	6-41	88-123
159	3S26_A	3S26_A Neutrophil gelatinase-associated lipocalin; Beta-Barrel, Siderophore binding protein, N-Linked glycosylation, Secreted, TRANSPORT PROTEIN; HET: BMA, MAN, NAG; 1.8A {Mus musculus} SCOP: b.60.1.1, l.1.1.1	22.8	1.5E+02	0.0021	16.6	2.2	25	7-31	145-169
160	4AYB_F	4AYB_F DNA-DIRECTED RNA POLYMERASE; TRANSFERASE, MULTI-SUBUNIT, TRANSCRIPTION; HET: ZN; 3.202A {SULFOLOBUS SHIBATAE}	22.7	1.5E+02	0.002	17.8	2.2	36	6-41	73-109
161	4R0B_A	4R0B_A Glycodelin; amniotic fluid, cumulus oophorus, endometrium, fallopian tube, fertilization, glycan presentation, human lipocalin, lipid binding protein, seminal; 2.45A {Homo sapiens} SCOP: b.60.1.0	22.7	55	0.00076	18.9	0.4	26	7-32	126-151
162	5JBM_A	5JBM_A Chromatin assembly factor 1 subunit p90; nucleosome assembly, histone chaperone, CAF-1, CHAPERONE; 3.0A {Saccharomyces cerevisiae (strain ATCC 204508 / S288c)}	22.6	79	0.0011	21.9	1.2	40	8-61	68-108
163	8HEP_B	8HEP_B Anti-sigma factor; ANTI-SIGMA FACTOR, TRANSCRIPTION, SIGNALING PROTEIN; NMR {Acetivibrio thermocellus DSM 1313}	22.5	3.2E+02	0.0044	17.8	5.4	48	14-73	113-160
164	8A0D_A	8A0D_A Allergen lipocalin Cav p 1 isoform 1; mammalian respiratory allergens, ALLERGEN; 3.685A {Cavia porcellus}	22.4	1.5E+02	0.0022	17.1	2.2	25	7-31	115-139
165	6GYG_A	6GYG_A Transcription regulator Reg576; Plasmid establishment DNA bindig protein Gene repressor Gram-positive bacteria Bacterial conjugation, TRANSCRIPTION; 1.98A {Bacillus altitudinis}	22.3	2.7E+02	0.0038	17	5.7	52	5-57	9-60
166	3OCO_B	3OCO_B Hemolysin-like protein containing CBS domains; structural genomics, PSI-2, protein structure initiative, midwest center for structural genomics, MCSG, unknown function; HET: MSE; 2.204A {Oenococcus oeni}	22.2	2.3E+02	0.0032	16.5	2.9	55	6-60	1-56
167	2A2U_C	2A2U_C PROTEIN (ALPHA-2U-GLOBULIN); A2U-GLOBULIN, LIPID BINDING PROTEIN; 2.5A {Rattus norvegicus} SCOP: b.60.1.1	22.1	2.1E+02	0.0029	15.6	2.6	24	7-30	144-167
168	2OVA_A	2OVA_A Complement component 8, gamma polypeptide; lipocalin beta barrel, TRANSPORT PROTEIN, LIGAND BINDING PROTEIN; 1.5A {Homo sapiens} SCOP: b.60.1.1	22	1.6E+02	0.0023	16.5	2.2	25	7-31	136-160
169	4E9J_A	4E9J_A General secretion pathway protein D; Homodimer, XcpQ, periplasmic domain, Structural Protein, Periplasmic space, outer membrane, PROTEIN TRANSPORT; 2.03A {Pseudomonas aeruginosa}	21.9	1.3E+02	0.0018	18.4	1.9	27	3-29	220-246
170	4MSP_A	4MSP_A Peptidyl-prolyl cis-trans isomerase FKBP14; FKBP-type domain, EF-hand motif, peptidyl-prolyl cis-trans isomerase, calcium binding, Endoplasmic reticulum, ISOMERASE; HET: PGO, 1PE; 1.9A {Homo sapiens}	21.9	2.4E+02	0.0033	16.4	2.9	37	10-46	147-183
171	1E5P_C	1E5P_C APHRODISIN; LIPOCALIN, PHEROMONE, HAMSTER; HET: MSE; 1.63A {MESOCRICETUS AURATUS} SCOP: b.60.1.1	21.8	2E+02	0.0028	15.9	2.5	27	5-31	115-141
172	9D80_B	9D80_B Gp83; Moo19, VIRUS;{Shigella virus Moo19}	21.5	3.4E+02	0.0047	18.1	3.9	42	5-57	165-206
173	3BZQ_A	3BZQ_A Nitrogen regulatory protein P-II; P-II, GLNB, GLNK, Mycobacterium tuberculosis, signal transductory protein, Nucleotide-binding, Transcription, Transcription regulation, SIGNAL TRANSDUCTION, NITROGEN REGULATORY; 1.4A {Mycobacterium tuberculosis H37Rv} SCOP: d.58.5.1, l.1.1.1	21.3	2.1E+02	0.0029	15.2	2.5	26	1-26	3-28
174	5IWI_C	5IWI_C DNA gyrase subunit A; TYPE IIA TOPOISOMERASE, ANTIBACTERIAL, INHIBITOR, isomerase, fusion protein; HET: 6EJ, GOL; 1.98A {Staphylococcus aureus}	21.1	2.4E+02	0.0034	20.8	3.4	62	7-74	415-481
175	5EZ2_A	5EZ2_A Sandercyanin Fluorescent Protein; Sandercyanin, red-fluorescent protein, lipocalin, biliverdin, photo-stability, FLUORESCENT PROTEIN; HET: EDO, BLA; 1.849A {Sander vitreus} SCOP: b.60.1.0	21.1	2.2E+02	0.0031	16.5	2.7	25	7-31	132-156
176	3M05_C	3M05_C uncharacterized protein PEPE_1480; structural genomics, PSI-2, protein structure initiative, midwest center for structural genomics, MCSG, unknown function; HET: SO4, MSE; 3.145A {Pediococcus pentosaceus}	21.1	1.8E+02	0.0026	17.1	2.4	26	1-26	6-31
177	3GR5_A	3GR5_A EscC; secretin, Type III secretion system, outer membrane, Transport, MEMBRANE PROTEIN; HET: SO4; 2.05A {Escherichia coli}	20.9	1.6E+02	0.0022	16.8	2	28	2-29	128-155
178	2L5P_A	2L5P_A Lipocalin 12; lipocalin, beta barrel, TRANSPORT PROTEIN; NMR {Rattus norvegicus} SCOP: b.60.1.0	20.7	1.8E+02	0.0025	16.5	2.2	24	7-30	138-161
179	9BZ0_D	9BZ0_D RNA polymerase Rpb4/RPC9 core domain-containing protein; DNA repair, RNA polymerase II, Co-transcriptional process, TRANSCRIPTION, TRANSCRIPTION-DNA-RNA complex; HET: ZN; 1.9A {Sus scrofa}	20.5	1E+02	0.0014	19.2	1.3	36	6-41	101-136
180	6QLF_Z	6QLF_Z Inner kinetochore subunit NKP2; inner kinetochore, CCAN, DNA BINDING PROTEIN; 3.45A {Saccharomyces cerevisiae}	20.5	4.5E+02	0.0062	18.8	4.9	60	9-72	35-94
181	1WPN_B	1WPN_B Manganese-dependent inorganic pyrophosphatase; inorganic pyrophosphatase, metal binding, HYDROLASE; HET: SO4; 1.3A {Bacillus subtilis} SCOP: c.107.1.1	20.4	2.9E+02	0.0041	16.6	3.8	27	7-33	157-183
182	6NOY_H	6NOY_H Maintenance of carboxysome positioning B protein, Mcsb; McdB, McdA, carboxysome, BMC, ParB-like, STRUCTURAL PROTEIN; HET: MSE; 3.46A {Cyanothece}	20.3	4.7E+02	0.0065	18.9	5.2	56	2-57	85-144
183	4ES7_A	4ES7_A Protein AMBP; IMMUNE SYSTEM; HET: PEG; 2.001A {Homo sapiens} SCOP: b.60.1.0	20.1	1.7E+02	0.0024	16.9	2.1	26	7-32	164-189
184	4TN3_A	4TN3_A TRIM5/cyclophilin A fusion protein/T4 Lysozyme chimera; Trim protein Coiled-coil scaffold retroviral restriction factor, ANTIVIRAL PROTEIN; 3.1989A {Macaca mulatta}	20	3.4E+02	0.0047	17.2	4.8	47	7-55	326-372

## Sheet: hhpred_EvoAT4
Property	Value
File	hhpred_EvoAT4.hhr
Query	Q_EvoAT4
Match_columns	77
No_of_seqs	1 out of 3
Neff	0
No	Hit_ID	Description	Probability	E-value	P-value	Score	SS	Cols	Query_range	Template_range
1	2AN7_B	2AN7_B Protein parD; bacterial antidote, ribbon-helix-helix, DNA-binding motif, plasmid addiction, DNA BINDING PROTEIN; NMR {Escherichia coli}	97.9	0.00026	3.6E-09	39.1	7.2	38	1-38	1-38
2	7R5A_D	7R5A_D Antitoxin ParD; Prokaryotic Toxin:Antitoxin System, intrinsically disordered proteins, RHH protein, DNA binding protein, transcriptional repressor, Antitoxin, Toxin, Gyrase-poison; 2.95A {Vibrio cholerae O1 biovar El Tor str. N16961}	97.8	0.0017	2.3E-08	34.9	9.2	72	1-75	2-74
3	7ETR_A	7ETR_A Transcriptional regulator CopG family; toxin-antitoxin, ParE toxin, neutralization mechanism, TOXIN; HET: MSE; 3.804A {Shewanella oneidensis MR-1}	97.7	0.0025	3.5E-08	34.3	9	74	1-75	4-78
4	6XRW_B	6XRW_B Ribbon-helix-helix protein, CopG family; toxin antitoxin system, ParE toxin ParD antitoxin type II TA system, TOXIN, TOXIN-ANTITOXIN complex; HET: 2PE, GOL; 1.77A {Pseudomonas aeruginosa}	97.6	0.0026	3.7E-08	31.5	9.4	72	1-76	6-77
5	8C24_F	8C24_F Antitoxin ParD1; Toxin-antitoxin system Gyrase inhibitor Tuberculosis, TOXIN; 2.1A {Mycobacterium tuberculosis H37Rv}	97.2	0.014	1.9E-07	31.4	9	72	1-75	2-75
6	3H87_C	3H87_C Putative uncharacterized protein; toxin antitoxin complex, VapBC complex, RHH motif, structural genomics, tuberculosis, Integrated Center for Structure and Function; HET: GOL; 1.49A {Mycobacterium tuberculosis}	97	0.012	1.7E-07	30.2	6.3	63	1-63	1-64
7	5XE3_E	5XE3_E Probable antitoxin MazE4; endonuclease, HYDROLASE-ANTITOXIN complex; 2.3A {Mycobacterium tuberculosis (strain ATCC 25618 / H37Rv)}	97	0.028	3.9E-07	32.9	8.5	68	4-75	1-69
8	4Q2U_C	4Q2U_C Antitoxin DinJ; Bacterial Toxin-Antitoxin complex, Translation control, RHH motif, Ribonuclease, DNA binding, Ribosome binding, TOXIN-TOXIN REPRESSOR complex; HET: SO4, MSE; 1.8A {Escherichia coli}	96.9	0.026	3.7E-07	30	8.8	75	1-76	4-85
9	7E4J_D	7E4J_D Antitoxin; VapBC12, Toxin-antitoxin, Cholesterol, ANTITOXIN; 1.63A {Mycobacterium tuberculosis}	96.7	0.018	2.4E-07	25.2	5	40	1-40	2-42
10	2BNW_C	2BNW_C ORF OMEGA; DNA-BINDING-REGULATORY PROTEIN COMPLEX, RIBBON-HELIX-HELIX, RHH, METJ/ARC SUPERFAMILY, COOPERATIVE DNA BINDING, INVERTED REPEATS, DNA HEPTAD, INC18 FAMILY; 2.45A {STREPTOCOCCUS PYOGENES} SCOP: l.1.1.1, a.43.1.4	96.7	0.016	2.2E-07	30.2	5.3	40	1-40	7-46
11	2K5J_A	2K5J_A uncharacterized protein yiiF; NESG, Structural Genomics, PSI-2, Protein Structure Initiative, Northeast Structural Genomics Consortium, unknown function; NMR {Shigella flexneri 5 str. 8401}	96.7	0.011	1.6E-07	29.8	4.6	64	1-68	9-72
12	1X93_A	1X93_A hypothetical protein HP0222; HP0222, JHP0208, helicobacter, pylori, transcription, regulator, Arc, MetJ, Mnt, ParG, CopG, RepA; NMR {Helicobacter pylori} SCOP: a.43.1.3	96.5	0.031	4.3E-07	29.6	5.7	44	1-44	1-44
13	4XGR_B	4XGR_B Antitoxin VapB30; Mycobacteria, addiction module, TOXIN-ANTITOXIN complex; HET: MSE; 2.7A {Mycobacterium tuberculosis (strain ATCC 25618 / H37Rv)}	96.5	0.069	9.5E-07	30.7	7.5	74	3-77	2-82
14	5CEG_A	5CEG_A Addiction module antidote protein, CopG/Arc/MetJ family; Toxin Anti-toxin, TOXIN; HET: GOL; 1.59A {Mesorhizobium opportunistum (strain LMG 24607 / HAMBI 3007 / WSM2075)}	96.4	0.072	1E-06	28.6	9.7	75	1-75	4-81
15	7WNR_C	7WNR_C Antitoxin MazE6; HADDOCK model, mycobacterial TA system, MazEF6, MazE6-DNA complex, ANTITOXIN, ANTITOXIN-DNA complex; NMR {Mycobacterium tuberculosis H37Rv}	96.3	0.052	7.3E-07	25.7	5.4	49	1-49	3-51
16	3QOQ_D	3QOQ_D Alginate and motility regulator Z; Protein-DNA Complex, Ribbon-Helix-Helix, Transcription Factor, DNA Binding, Transcription-DNA complex; HET: MSE; 3.1A {Pseudomonas aeruginosa}	96.3	0.06	8.3E-07	27.5	5.9	47	1-47	19-65
17	8IMH_B	8IMH_B Antitoxin MazE9; Ribbon-helix-helix, RHH motif, DNA binding domain, transcription factor, toxin-antitoxin system, Mycobacterium tuberculosis MazEF9 system, mazE-mt1, ANTITOXIN; NMR {Mycobacterium tuberculosis H37Rv}	96.2	0.041	5.6E-07	23.6	4.8	40	1-40	3-43
18	4FXE_B	4FXE_B Antitoxin RelB; toxin/antitoxin system, toxin, nuclease, translational control, stress response, RelB, RelE, Ribosome, TOXIN-TOXIN INHIBITOR complex; HET: SO4; 2.7503A {Escherichia coli}	96.2	0.055	7.7E-07	28.2	5.6	40	1-40	1-40
19	7YCS_D	7YCS_D Antitoxin ParD; ParE/RelE toxin, ParD antitoxin, RHH, DNA binding motif, Neutralization, ANTITOXIN, TOXIN-ANTITOXIN complex; 1.79A {Pseudoalteromonas rubra}	96.2	0.15	2.1E-06	29.6	9.7	75	1-75	23-98
20	1NLA_B	1NLA_B Transcriptional repressor arc; 3(10) helix, beta-ribbon, beta-sheet, structural switching, TRANSCRIPTION; NMR {Enterobacteria phage P22} SCOP: a.43.1.1	96.1	0.047	6.5E-07	28.9	5.2	40	1-40	7-46
21	8C26_B	8C26_B Antitoxin ParD2; Toxin-antitoxin Gyrase inhibitor Tuberculosis, TOXIN; 2.35A {Mycobacterium tuberculosis H37Rv}	96.1	0.031	4.3E-07	30.7	4.6	62	10-75	5-66
22	1P94_A	1P94_A plasmid partition protein ParG; ribbon-helix-helix, dimer, DNA binding, CELL CYCLE; NMR {Salmonella enterica} SCOP: a.43.1.3	96.1	0.061	8.5E-07	28.9	5.5	40	1-40	34-73
23	1U9P_A	1U9P_A pArc; Arc, pArc, UNKNOWN FUNCTION; 1.9A {Escherichia coli} SCOP: a.43.1.0	95.9	0.11	1.6E-06	32.3	7	71	1-73	7-96
24	3KXE_D	3KXE_D Antitoxin protein parD-1; toxin, antitoxin, complex, Caulobacter, TA system, PROTEIN BINDING; HET: MSE; 2.6A {Caulobacter crescentus NA1000}	95.9	0.17	2.4E-06	27.5	9.4	73	1-75	3-76
25	7ZG6_A	7ZG6_A DUF1778 domain-containing protein; Salmonella, Toxin-antitoxin system, RHH domain, ANTITOXIN; 1.95A {Salmonella enterica subsp. enterica serovar Typhimurium}	95.9	0.18	2.6E-06	27.9	7	64	1-64	7-75
26	1IRQ_B	1IRQ_B omega transcriptional repressor; transcriptional repressor, ribbon-helix-helix, GENE REGULATION; 1.5A {Streptococcus pyogenes} SCOP: a.43.1.4	95.8	0.064	8.9E-07	32.4	5.3	40	1-40	25-64
27	2KEL_A	2KEL_A Uncharacterized protein 56B; PROTEIN, HOMODIMER, RIBBON-HELIX-HELIX, TRANSCRIPTION REPRESSOR; NMR {Sulfolobus islandicus rod-shaped virus 1}	95.8	0.11	1.6E-06	25.6	5.4	39	2-40	14-52
28	5X3T_C	5X3T_C Antitoxin VapB26; TA system, ANTITOXIN-TOXIN complex, RIBONUCLEASE; HET: MSE; 2.65A {Mycobacterium tuberculosis}	95.8	0.099	1.4E-06	26.5	5.2	40	1-40	1-40
29	7ZG5_D	7ZG5_D DUF1778 domain-containing protein; Toxin-antitoxin system, Salmonella, Acetyltransferase, Conditional cooperativity, toxin; HET: MPD, COA, GOL; 2.0A {Salmonella enterica subsp. enterica serovar Typhimurium}	95.7	0.14	2E-06	28.9	6.2	62	1-62	10-75
30	1MNT_A	1MNT_A MNT REPRESSOR; TRANSCRIPTION REGULATION; NMR {Enterobacteria phage P22} SCOP: a.43.1.1	95.7	0.073	1E-06	28.4	4.7	39	1-39	4-42
31	8U12_A	8U12_A Antitoxin Rv0298; Toxin antitoxin modules, Type II TA system, ANTITOXIN, Structural Genomics, Center for Structural Biology of Infectious; HET: MSE, SO4; 1.6A {Mycobacterium tuberculosis H37Rv}	95.7	0.19	2.7E-06	26.7	7.5	64	1-75	3-66
32	4ME7_E	4ME7_E Antitoxin EndoAI; Toxin-antitoxin system, MazE-MazF, Stress response, mRNA clevage, MazE, Antitoxin, MazF, mRNA interferase, EndoA, YdcE, HYDROLASE-HYDROLASE INHIBITOR; HET: MSE; 2.918A {Bacillus subtilis subsp. subtilis}	95.6	0.21	2.9E-06	26.9	7.5	62	1-62	8-69
33	7BY3_C	7BY3_C CopG family transcriptional regulator; protein complex, HYDROLASE; 2.0A {Klebsiella pneumoniae}	95.6	0.16	2.3E-06	25.4	7.6	72	1-74	9-80
34	2CPG_A	2CPG_A TRANSCRIPTIONAL REPRESSOR COPG; TRANSCRIPTIONAL REPRESSOR, DNA-BINDING PROTEIN, PLASMID, GENE REGULATION; 1.6A {Streptococcus agalactiae} SCOP: a.43.1.3	95.6	0.1	1.4E-06	23	5.3	40	1-40	2-41
35	5ZGN_D	5ZGN_D KacA; KacT, KacA, Complex, TOXIN; HET: SO4, MSE; 2.24A {Klebsiella pneumoniae subsp. pneumoniae HS11286}	95.5	0.26	3.7E-06	27.2	7.9	56	1-56	6-69
36	2K29_A	2K29_A Antitoxin RelB; RelB, Ribbon-Helix-Helix, antitoxin, Repressor, Stress response, Transcription, Transcription regulation; NMR {Escherichia coli}	95.4	0.14	1.9E-06	23.1	5.5	40	1-40	4-43
37	6IYA_D	6IYA_D Transcriptional regulator CopG family; Antitoxin, RHH, DNA binding; 3.0A {Shewanella oneidensis}	95.4	0.19	2.7E-06	24.7	7	58	1-58	4-61
38	6A6X_D	6A6X_D Antitoxin MazE7; Mycobacterium tuberculosis, Toxin-antitoxin system, TOXIN; HET: SO4; 2.7A {Mycobacterium tuberculosis}	95.3	0.25	3.5E-06	25.9	7.3	59	1-63	8-66
39	6KYT_P	6KYT_P Antitoxin MazE9; RNA endonlease, protein engineering, toxin; 2.00101167265A {Mycobacterium tuberculosis H37Rv}	95.3	0.26	3.5E-06	25.7	7.4	61	1-65	6-67
40	2H1O_G	2H1O_G Trafficking protein A; PIN domain, RHH protein, DNA binding, tetramer of dimers, GENE REGULATION-DNA COMPLEX COMPLEX; HET: 5IU; 3.0A {Neisseria gonorrhoeae} SCOP: a.43.1.8	94.8	0.38	5.3E-06	25.4	6.9	66	2-67	1-67
41	1Y9B_A	1Y9B_A conserved hypothetical protein; MCSG, structural genomics, Vibrio cholerae, conserved hypothetical protein, PSI, Protein Structure Initiative, Midwest Center for Structural; HET: MSE; 2.2A {Vibrio cholerae O1 biovar eltor} SCOP: a.43.1.9	94.8	0.25	3.5E-06	28.1	5.4	47	1-47	5-52
42	7F37_F	7F37_F DUF1778 domain-containing protein; Acetyltransferase, TOXIN, TRANSFERASE; 2.896A {Escherichia coli O157:H7}	94.6	0.55	7.6E-06	26.4	6.5	65	1-65	7-76
43	6SBW_A	6SBW_A CdbA; nucleoid ribbon-helix-helix, DNA BINDING PROTEIN; 2.24A {Myxococcus xanthus DK 1622}	94.3	0.18	2.5E-06	27.7	4	59	1-62	6-64
44	2K1O_A	2K1O_A Putative; Helicobacter pylori, repressor, transcriptional regulator, DNA-binding, ribbon-helix-helix, HP0564, JHP0511, UNKNOWN FUNCTION, GENE REGULATION; NMR {Helicobacter pylori}	94.2	0.3	4.2E-06	30.2	5.1	47	1-47	15-61
45	3FT7_A	3FT7_A Uncharacterized protein ORF56; PLASMID COPY CONTROL PROTEIN, RIBBON HELIX HELIX PROTEIN, DNA BINDING PROTEIN; 2.0A {Sulfolobus islandicus}	94.1	0.31	4.4E-06	21.4	5.6	40	1-40	9-48
46	1BAZ_A	1BAZ_A ARC REPRESSOR; TRANSCRIPTION REGULATION; 1.9A {Enterobacteria phage P22} SCOP: a.43.1.1	93.8	0.38	5.2E-06	21.1	5.4	40	1-40	7-46
47	2K6L_A	2K6L_A Putative uncharacterized protein; Xanthonomas axonopodis, RHH, structural proteomics, Plasmid, Hypothetical DNA binding protein, UNKNOWN FUNCTION; NMR {Xanthomonas axonopodis pv. citri}	93.6	0.83	1.1E-05	24.7	5.6	40	1-40	3-46
48	6QEQ_D	6QEQ_D PcfF; Accessory factor, DNA BINDING PROTEIN; HET: MSE; 1.9A {Enterococcus faecalis}	92.8	1.1	1.5E-05	25.4	5.5	55	4-58	13-68
49	4AAI_A	4AAI_A ORF E73; VIRAL PROTEIN, EXTREMOPHILE, ARCHAEA, RIBBON-HELIX-HELIX PROTEINS, DNA-BINDING PROTEINS; NMR {SULFOLOBUS VIRUS RAGGED HILLS}	92.8	1.6	2.3E-05	25.5	7.1	58	1-58	9-69
50	2BA3_B	2BA3_B NikA; DIMER, BACTERIAL CONJUGATION, RELAXASE, DNA BINDING, RIBBON-HELIX-HELIX, DNA BINDING PROTEIN; NMR {Plasmid R64}	92.6	0.8	1.1E-05	21.6	4.6	33	3-35	17-49
51	7BQQ_A	7BQQ_A Gogy; de novo designed protein, DE NOVO PROTEIN; NMR {synthetic construct}	91.8	1.4	2E-05	32.3	6.4	63	9-73	43-107
52	2MDV_B	2MDV_B Designed protein; Hub-linked, RHH1 Superfamily, Miniprotein, DE NOVO PROTEIN; NMR {N/A}	91.4	0.68	9.5E-06	18.2	4.7	35	3-37	2-36
53	7AK7_F	7AK7_F CopG family transcriptional regulator; Acetyltransferase, toxin, antitoxin, GNAT, Salmonella; HET: ACO; 2.14A {Salmonella typhimurium}	91.2	2.3	3.2E-05	24	7.7	56	1-56	13-76
54	4HV0_D	4HV0_D AvtR; ribbon-helix-helix, DNA, TRANSCRIPTION, VIRAL PROTEIN; HET: MSE; 2.6A {Acidianus filamentous virus 6}	91.1	0.77	1.1E-05	29.9	4.1	37	4-40	1-37
55	2BSQ_G	2BSQ_G TRAFFICKING PROTEIN A; TRANSCRIPTION, TRANSCRIPTION REGULATION COMPLEX, PIN DOMAIN, RIBBON-HELIX-HELIX, DNA BINDING, HETERODIMER; HET: 5IU; 3.0A {NEISSERIA GONORRHOEAE} SCOP: a.43.1.8	90.6	2.5	3.5E-05	23.2	7.1	57	2-58	1-58
56	4P78_B	4P78_B HicB3 antitoxin; Yersinia pestis HicA3-HicB3 system, toxin-antitoxin, Toxin; 2.12A {Yersinia pestis}	89.2	3.1	4.2E-05	25.6	5.4	38	3-40	95-134
57	2GPE_D	2GPE_D Bifunctional protein putA; PUTA, RIBBON-HELIX-HELIX, DNA-BINDING DOMAIN, PROLINE CATABOLISM, PROLINE UTILIZATION A, DNA BINDING PROTEIN; HET: IMD; 1.9A {Escherichia coli} SCOP: a.43.1.11	88.4	1.7	2.4E-05	18.2	5.4	40	1-40	3-42
58	2BJ8_B	2BJ8_B NICKEL RESPONSIVE REGULATOR; TRANSCRIPTION, REPRESSOR, PYROCOCCUS HORIKOSHII, NIKR, DNA-BINDING, METAL-BINDING, NICKEL, TRANSCRIPTION REGULATION, RIKEN STRUCTURAL GENOMICS/PROTEOMICS INITIATIVE, RSGI, STRUCTURAL; HET: PG4, EPE; 2.1A {PYROCOCCUS HORIKOSHII} SCOP: d.58.18.4, a.43.1.3	82.9	10	0.00014	24	5.5	40	1-40	3-43
59	8JDH_A	8JDH_A AcrIF25; inhibitor, DNA BINDING PROTEIN; HET: MSE; 1.77A {Alcanivorax sp. KX64203}	82.6	13	0.00019	28.3	6.9	73	1-73	9-85
60	2HZA_B	2HZA_B Nickel-responsive regulator; nickel-binding, ribbon-helix-helix, transcription factor, METAL BINDING PROTEIN; HET: MSE, 3CM; 2.1A {Escherichia coli} SCOP: d.58.18.4, a.43.1.3	82	12	0.00017	23.4	5.6	40	1-40	1-41
61	7YCW_D	7YCW_D Antitoxin ParD; RHH, Transcription Factor, Toxin antitoxin system, ANTITOXIN; 2.2A {Pseudoalteromonas rubra}	81.1	8.9	0.00012	20.3	5.7	46	1-46	4-50
62	2JXH_B	2JXH_B Proline dehydrogenase; PutA, Proline, Utilization, DNA, DNA BINDING PROTEIN; NMR {Pseudomonas putida} SCOP: a.43.1.11	80.6	3.7	5.2E-05	15.7	5.4	40	1-40	3-42
63	3NO7_A	3NO7_A Putative plasmid related protein; Ribbon-helix-helix, DNA BINDING PROTEIN; HET: SO4; 1.4A {Leifsonia xyli subsp. cynodontis}	77.4	18	0.00025	21.7	5.3	44	2-45	10-58
64	3D55_C	3D55_C Uncharacterized protein Rv3357/MT3465; Tetramer, Toxin neutraliser, TOXIN INHIBITOR; HET: SO4; 2.13A {Mycobacterium tuberculosis} SCOP: d.306.1.0	76	16	0.00022	20.4	5.8	44	33-76	44-88
65	7W8J_F	7W8J_F N,N-dimethylformamidase small subunit; Amidohydrolase, mononuclear iron, AB polypeptide, tetramer, HYDROLASE; 2.5A {Paracoccus sp. SSG05}	73.2	17	0.00023	24.6	4.6	39	24-69	19-62
66	2AY0_C	2AY0_C Bifunctional putA protein; PutA, ribbon-helix-helix, dna-binding domain, proline catabolism, proline utilization A, DNA BINDING PROTEIN; 2.1A {Escherichia coli} SCOP: a.43.1.11	72.3	10	0.00014	16.5	5.4	40	1-40	3-42
67	3KK4_C	3KK4_C uncharacterized protein BP1543; Structural genomics, PSI-2, Protein Structure Initiative, Midwest Center for Structural Genomics, MCSG, unknown function; HET: MSE, CME; 1.95A {Bordetella pertussis Tohama I}	72	21	0.0003	24.6	5	35	6-40	32-66
68	6G1N_D	6G1N_D antitoxin HicB; The antitoxin HicB which acts as an inhibitor to HicA, ANTITOXIN; HET: GOL; 1.85A {Burkholderia pseudomallei}	70.1	29	0.00041	20.9	5	35	6-40	98-132
69	2WVF_A	2WVF_A PUTATIVE NICKEL-RESPONSIVE REGULATOR; TRANSCRIPTION FACTOR, TRANSCRIPTION REGULATION, RHH, NIKR, DNA-BINDING, TRANSCRIPTION, METAL-BINDING, METALLOREGULATOR; HET: FMT, SO4, GOL; 1.6A {HELICOBACTER PYLORI} SCOP: a.43.1.0, d.58.18.0	69.1	38	0.00053	21.8	5.6	40	1-40	10-50
70	7OS9_AA	7OS9_AA Trp operon repressor; host crystal, domain swapping, DNA BINDING PROTEIN; 2.45A {Escherichia coli}	68.7	29	0.0004	23.2	5	43	35-77	58-100
71	3G5O_D	3G5O_D Uncharacterized protein Rv2865; heterotetramer, 1:1 ratio, Structural Genomics, PSI-2, Protein Structure Initiative, TB Structural Genomics Consortium, TBSGC, Integrated Center; 2.0A {Mycobacterium tuberculosis}	64.5	33	0.00046	19.4	5.4	41	35-77	55-95
72	1WSU_C	1WSU_C Selenocysteine-specific elongation factor; winged-helix, TRANSLATION-RNA COMPLEX; 2.3A {Moorella thermoacetica} SCOP: a.4.5.35	62.5	36	0.0005	19.1	3.9	34	42-77	61-94
73	5YRZ_C	5YRZ_C HicB; Toxin, antitoxin, hydrolase, DNA, ANTITOXIN-HYDROLASE complex; HET: SO4; 2.304A {Streptococcus pneumoniae serotype 4 (strain ATCC BAA-334 / TIGR4)}	61.9	26	0.00036	21.9	3.6	35	6-40	116-150
74	5CZF_B	5CZF_B PaaA2; toxin-antitoxin, toxin; HET: SO4; 2.671A {Escherichia coli O157}	60.8	34	0.00048	18.3	3.9	32	44-75	7-38
75	4O8A_A	4O8A_A Bifunctional protein PutA; flavoenzyme, proline dehydrogenase, PutA, proline utilization A, aldehyde dehydrogenase, OXIDOREDUCTASE; HET: FAD, PG4; 2.0A {Escherichia coli} SCOP: a.176.1.1, c.1.23.2	54.9	55	0.00076	26.7	5.1	42	1-42	3-44
76	3VEA_B	3VEA_B Macrodomain Ter protein; macrodomains, chromosome, DNA condensation, DNA BINDING PROTEIN-DNA complex; 2.55A {Yersinia pestis}	54.2	99	0.0014	21.6	6.9	53	6-58	94-146
77	1XRX_D	1XRX_D SeqA protein; Protein filament, Left-handed helix, DNA replication inhibitor, REPLICATION INHIBITOR; HET: MSE; 2.15A {Escherichia coli} SCOP: a.43.1.7	49.6	65	0.0009	18.1	3.6	34	1-36	1-34
78	2GQC_A	2GQC_A Rhomboid Intramembrane Protease; alpha-beta domain, HYDROLASE; NMR {Pseudomonas aeruginosa}	48.2	38	0.00053	18.3	2.4	23	42-64	42-64
79	2KKE_B	2KKE_B Uncharacterized protein; Protein NMR, NORTHEAST STRUCTURAL GENOMICS CONSORTIUM (NESG), Target TR5, PSI-2, Protein Structure Initiative, Methanothermobacter thermautotrophicus, O26567_METTH; NMR {Methanothermobacter thermautotrophicus str. Delta H}	44.9	35	0.00049	22.2	2.2	17	24-40	35-51
80	7S5B_B	7S5B_B Miniprotein Binder; minibinder protein inhibitor cytokine receptor interleukin-7, DE NOVO PROTEIN; 1.5A {synthetic construct}	44	1.2E+02	0.0017	19.8	5	42	16-57	9-51
81	2H3A_B	2H3A_B CcdA; ribbon-helix-helix, IMMUNE SYSTEM-DNA COMPLEX; NMR {Escherichia coli}	43.7	83	0.0012	17.7	6.3	56	1-60	2-57
82	1F0K_B	1F0K_B UDP-N-ACETYLGLUCOSAMINE-N-ACETYLMURAMYL-(PENTAPEPTIDE) PYROPHOSPHORYL-UNDECAPRENOL N-ACETYLGLUCOSAMINE TRANSFERASE; Rossmann fold, TRANSFERASE; 1.9A {Escherichia coli} SCOP: c.87.1.2, l.1.1.1	41.9	1.1E+02	0.0016	18.7	4.8	39	32-75	312-350
83	4HDD_A	4HDD_A Rhomboid protease GlpG; domain swapping, peptidase, rhomboid protease, intramembrane protease, membrane, HYDROLASE; HET: MSE; 1.35A {Escherichia coli}	41.7	51	0.00071	18.5	2.4	23	42-64	38-60
84	5CW7_G	5CW7_G PAAA2; toxin-antitoxin, toxin; HET: MSE, GOL; 2.827A {Escherichia coli O157}	40.5	1.1E+02	0.0015	18.2	3.9	32	44-75	26-57
85	6L7H_A	6L7H_A GgCGT1; di-C-glycosyltransferase, TRANSFERASE; HET: E7F, UDP; 1.8A {Glycyrrhiza glabra} SCOP: c.87.1.0	39.9	1.2E+02	0.0017	18.6	5	44	32-75	423-466
86	2LEP_A	2LEP_A Rhomboid protease glpG 1; Cell Membrane, Cytosol, Membrane Protein, Micelles, Serine Protease, Domain Swapping, HYDROLASE; NMR {Escherichia coli}	39.1	69	0.00095	17.5	2.6	20	44-63	41-60
87	5UDO_F	5UDO_F A118 serine integrase; site-specific recombination, coiled-coil, RECOMBINATION; 2.541A {Listeria innocua}	38.1	1.4E+02	0.0019	19.1	4.1	29	43-75	37-65
88	6N4C_F	6N4C_F RNA polymerase sigma factor RpoD; DNA wrapping, bacterial transcription initiation complex, transmission electron microscopy, single particle analysis., TRANSCRIPTION, transcription-dna complex; 17.0A {Escherichia coli K-12}	38	33	0.00046	25.5	1.5	31	24-57	88-118
89	9LW9_B	9LW9_B Portal protein; Mycobacterium, bacteriophage, prolate head, head-to-tail connector, portal protein, adaptor protein, VIRUS, VIRAL PROTEIN; 3.46A {Mycolicibacterium phage Mycofy1}	37.6	80	0.0011	22.1	3.2	33	45-77	394-426
90	2KFD_A	2KFD_A Pre-mRNA-processing protein PRP40; FF domain, Prp40, Saccharomyces cerevisiae, mRNA processing, mRNA splicing, Nucleus, Phosphoprotein, Ribonucleoprotein, NUCLEAR PROTEIN; NMR {Saccharomyces cerevisiae}	37.6	1.1E+02	0.0015	17.3	3.6	30	46-75	4-43
91	2DMJ_A	2DMJ_A poly (ADP-ribose) polymerase family, member 1; zinc finger, PARP-1, ADPRT, NAD(+) ADP-ribosyltransferase 1, Poly(ADP-ribose) synthetase 1, DNA nick sensor, DNA repair, transcription; HET: ZN; NMR {Homo sapiens}	37.3	67	0.00094	18.2	2.4	23	43-65	84-106
92	5EYB_B	5EYB_B DNA-binding protein reb1; Protein-DNA complex, transcription termination, replication termination, DNA BINDING PROTEIN-DNA complex; 2.7A {Schizosaccharomyces pombe}	34.2	2E+02	0.0028	19.3	5.3	62	13-76	254-315
93	7PC1_A	7PC1_A StbA; Plasmid conjugation, Plasmid partition, Helix-Turn-Helix, DNA BINDING PROTEIN; HET: MSE; 1.9A {Escherichia coli K-12}	34.1	1.3E+02	0.0018	17.1	3.3	41	35-75	6-47
94	6Y07_A	6Y07_A sohair; protein design, receptor modulator, GCSF analog, DE NOVO PROTEIN; NMR {synthetic construct}	33.8	2.9E+02	0.004	21.7	5.9	59	15-75	89-147
95	6K5X_A	6K5X_A UPF0335 protein CCNA_03428; C. crescentus, NAPs, DNA BINDING Domain, DNA BINDING PROTEIN; 2.086A {Caulobacter vibrioides (strain NA1000 / CB15N)}	33.7	1.8E+02	0.0025	18.6	5.6	49	24-75	13-62
96	4I6M_C	4I6M_C Actin-like protein ARP9; actin-related, chromatin remodeling, TRANSCRIPTION-HYDROLASE complex; HET: PO4, MSE; 2.801A {Saccharomyces cerevisiae}	33.2	1.7E+02	0.0024	18.3	4.7	49	13-66	58-106
97	6IJ7_A	6IJ7_A Rhamnosyltransferase protein; Arabidopsis thaliana, rhamnosyltransferase, rhamnoside, PLANT PROTEIN; HET: GOL, EDO; 2.701A {Arabidopsis thaliana}	32.6	1.4E+02	0.0019	18.2	3.3	44	32-75	384-429
98	5HHJ_A	5HHJ_A Retron-type reverse transcriptase; Group II intron, RNA BINDING PROTEIN; HET: MPD, GLY, PO4, SIN; 1.2A {Roseburia intestinalis XB6B4}	32.3	1.3E+02	0.0018	16.5	5.1	40	36-75	16-56
99	1RP3_G	1RP3_G RNA polymerase sigma factor SIGMA-28 (FliA); TRANSCRIPTION, SIGMA FACTOR; 2.3A {Aquifex aeolicus} SCOP: a.177.1.1, a.4.13.2, a.4.13.1	32.3	1.5E+02	0.0021	17.4	6.4	67	11-77	52-127
100	5V2J_B	5V2J_B UDP-glycosyltransferase 74F2; UDP-glucosyltransferase, Salicylic acid, Salicylic acid glucoside, Salicylic acid glucose ester, TRANSFERASE; HET: BGC, UDP, 7WV; 1.8A {Arabidopsis thaliana} SCOP: c.87.1.0	31.8	1.7E+02	0.0024	17.8	4.2	44	32-75	395-442
101	7ZMH_d	7ZMH_d Subunit NDUFB10 of NADH-ubiquinone oxidoreductase (Complex I); Proton transporter, Mitochondrial membrane protein, Complex, OXIDOREDUCTASE; HET: PC1, LMN, CDL, 3PE, ZMP; 2.47A {Chaetomium thermophilum var. thermophilum DSM 1495}	31.8	1.7E+02	0.0024	18.9	3.9	29	29-57	30-58
102	3UGO_A	3UGO_A RNA polymerase sigma factor; protein-DNA complex, bacterial promoter opening, G-quartet, G-quadruplex, DNA binding, TRANSCRIPTION-DNA complex; 2.096A {Thermus aquaticus}	31.5	2E+02	0.0028	18.5	6.3	67	11-77	147-227
103	9CUY_P	9CUY_P Wedge 1 protein; baseplate, Sheath, Tube, PhiTE, Virus, Phage, VIRAL PROTEIN, sheath initiator, tube initiator, hub, puncture apparatus, fibers; 3.24A {Pectobacterium phage phiTE}	31.1	1.7E+02	0.0023	17.5	4	66	10-75	44-110
104	5CDJ_A	5CDJ_A RuBisCO large subunit-binding protein subunit alpha, chloroplastic; CHAPERONE; 1.75A {Chlamydomonas reinhardtii} SCOP: c.8.5.0	31	1.6E+02	0.0022	18.8	3.6	28	33-60	158-185
105	1YI8_C	1YI8_C tryptophanyl-tRNA synthetase; Auxiliary tryptophanyl trna synthetase, LIGASE; HET: TRP; 2.1A {Deinococcus radiodurans} SCOP: c.26.1.0	30.4	1.7E+02	0.0024	20.2	3.9	60	17-77	289-348
106	6OZX_A	6OZX_A UPF0335 protein CC_3319; DNA-binding, cell-division, DNA BINDING PROTEIN; 1.851A {Caulobacter vibrioides (strain ATCC 19089 / CB15)}	30.3	2.5E+02	0.0035	19.2	5.6	49	24-75	37-86
107	7TEA_E	7TEA_E Glutamine synthetase repressor; GlnR, winged-HTH, S. aureus, femC, glutamine synthetase, transcription repressor, DNA BINDING PROTEIN, DNA BINDING PROTEIN-DNA complex; 2.35A {Staphylococcus aureus}	29.3	1E+02	0.0014	14.4	1.9	23	53-75	60-82
108	5W8X_A	5W8X_A Lipid-A-disaccharide synthase; glycosyltransferase B, Rossmann-like, C-terminal swap, dimer, lipid A disaccharide synthase, Raetz pathway, lipid A synthesis pathway; HET: UDP; 1.98A {Escherichia coli BL21(DE3)}	28.9	2E+02	0.0028	17.7	4.4	43	32-75	335-377
109	3M6C_A	3M6C_A 60 kDa chaperonin 1; Chaperone, ATP-binding, Nucleotide-binding; 2.2A {Mycobacterium tuberculosis} SCOP: c.8.5.0	28.8	1.8E+02	0.0026	18.6	3.6	29	33-61	162-190
110	7O71_d	7O71_d Subunit NIDM of NADH:Ubiquinone Oxidoreductase (Complex I); Complex I, NADH dehydrogenase, Mitochondrion proton pumping, Ubiquinone, Oxidoreductase; HET: PLC, T7X, ZMP, LMN, FMN, CDL, NDP, FME, 3PE, SF4, 2MR, CPL; 2.4A {Yarrowia lipolytica}	28.3	2.1E+02	0.0029	17.7	3.9	29	29-57	22-50
111	2PV2_A	2PV2_A Chaperone surA; Survival protein A, Peptidyl-prolyl cis-trans isomerase domain, Isomerase; 1.3A {Escherichia coli} SCOP: d.26.1.1	28.3	1.2E+02	0.0017	15.1	3.4	34	44-77	17-50
112	6GU1_A	6GU1_A Secreted RxLR effector peptide protein, putative; Effector protein, UNKNOWN FUNCTION; 1.7A {Phytophthora infestans (strain T30-4)}	28.2	84	0.0012	22.1	2.1	31	44-77	29-59
113	8REE_M	8REE_M RNA polymerase sigma-54 factor; initiation, rna polymerase, sigma54, TRANSCRIPTION;{Escherichia coli K-12}	27.8	1.7E+02	0.0023	20.9	3.6	41	27-67	116-161
114	7KLN_K1	7KLN_K1 Portal protein; Myoviridae, Phage, Baseplate complex, VIRAL PROTEIN; 3.6A {Vibrio phage XM1}	26.6	1.3E+02	0.0018	21.7	2.9	34	44-77	343-376
115	4CHG_I	4CHG_I ANTITOXIN VAPB15; TOXIN-ANTITOXIN COMPLEX, PIN DOMAIN; HET: MSE; 2.1A {MYCOBACTERIUM TUBERCULOSIS}	26.5	2.2E+02	0.003	17.3	4.4	38	1-40	6-43
116	3VZ6_A	3VZ6_A 60 kDa chaperonin; Chaperonin, HSP60, GroEL, Cell division, ATP-binding, Phosphorylation, CHAPERONE; 1.5A {Escherichia coli} SCOP: c.8.5.1	26.3	2.6E+02	0.0036	18.3	4.1	29	32-60	169-197
117	5NLM_B	5NLM_B indoxyl UDP-glucosyltransferase; UDPglucose:indoxyl glucosyltransferase GT-B UGT indigo, transferase; HET: IOS; 2.14A {Persicaria tinctoria} SCOP: c.87.1.10	25.2	2.5E+02	0.0034	17.5	4.2	44	32-75	423-470
118	4LJZ_F	4LJZ_F RNA polymerase sigma factor RpoD; DNA directed RNA polymerase, TRANSFERASE; 3.5871A {Escherichia coli}	25.2	98	0.0014	22.7	2.1	28	24-53	4-31
119	1RRV_A	1RRV_A GLYCOSYLTRANSFERASE GTFD; GT-B, GLYCOSYLTRANSFERASE, ROSSMANN FOLD, GLYCOPEPTIDE, VACOSAMYCIN, ANTIBIOTIC, TRANSFERASE-ANTIBIOTIC COMPLEX; HET: OMZ, 3FG, MLU, GOL, BGC, GHP, OMY, TYD; 2.0A {AMYCOLATOPSIS ORIENTALIS} SCOP: c.87.1.5	24.5	2.6E+02	0.0036	17.5	5	39	32-75	357-395
120	6AR1_D	6AR1_D GsI-IIC RT; Polymerase, RNA binding protein-RNA-DNA complex; HET: DTP, SO4; 3.01A {Geobacillus stearothermophilus}	24.5	2.5E+02	0.0035	17.3	4.7	37	39-75	4-41
121	9FHL_d	9FHL_d VapB-type antitoxin; 30S, ribosome, Translation, Saccharolobus solfataricus; HET: MG, 5MC, SPM, OMC, ATP, OMU, C4J, OMG, MA6, 4AC, A2M, 6MZ; 2.5A {Saccharolobus solfataricus P2}	24.5	1.4E+02	0.002	20.1	2.6	31	40-77	13-43
122	7ELT_A	7ELT_A Tryptophan--tRNA ligase; TrpRS, aminoacylation, tRNA-binding, aminoacyl-tRNA synthetase, ATP-binding, LIGASE; HET: TYM; 1.9A {Mycobacterium tuberculosis}	24.5	2.6E+02	0.0036	19.2	3.9	59	18-77	276-334
123	4R24_B	4R24_B HTH-type transcriptional regulator TnrA; TnrA, GS, B. subtilis, GlnK, New DNA-binding family, with winged HTH, transcription, nucleoid, transcrption-DNA complex; 2.25A {Bacillus megaterium}	24.3	1.2E+02	0.0017	14.2	1.8	23	54-76	53-75
124	2A6Q_D	2A6Q_D Antitoxin yefM; YoeB, YefM, toxin, antitoxin, addiction modules, RNase, inhibitor, TOXIN INHIBITOR-TOXIN COMPLEX; 2.05A {Escherichia coli} SCOP: l.1.1.1, d.306.1.1	23.9	1.7E+02	0.0024	15.3	3.2	36	35-70	51-86
125	6U6Q_A	6U6Q_A Cell division topological specificity factor; MinD, MinE, CELL DIVISION, CELL CYCLE; NMR {Neisseria gonorrhoeae}	23.8	1.7E+02	0.0024	18.2	2.8	28	48-75	5-37
126	7AOI_XF	7AOI_XF mt-LAF15_1; mitochondria, translation, trypanosoma, assembly, evolution, ribosome, large subunit; HET: NAD, 4HH, GTP, ADP; 3.5A {Trypanosoma brucei}	23.6	2.7E+02	0.0037	22.1	4.3	51	10-63	96-159
127	9LOT_A	9LOT_A Tryptophan--tRNA ligase; trptophanyl-tRNA synthetase, N-piperidine ibrutinib, complex, LIGASE; HET: CLW, TYM, A1EKY, SO4; 1.59A {Escherichia coli}	23.3	2.9E+02	0.004	19	3.9	59	18-77	272-330
128	1CF7_A	1CF7_A PROTEIN (TRANSCRIPTION FACTOR E2F-4); E2F, DP, WINGED-HELIX, DNA-BINDING DOMAIN, TRANSCRIPTION FACTOR, CELL CYCLE, TRANSCRIPTION-DNA COMPLEX; 2.6A {Homo sapiens} SCOP: a.4.5.17	21.6	2.2E+02	0.003	15.5	3.6	30	48-77	13-42
129	7V5Z_C	7V5Z_C Putative mRNA interferase YoeB; TOXIN/ANTITOXIN, ANTITOXIN; 1.99A {Staphylococcus aureus (strain NCTC 8325 / PS 47)}	21.6	1.6E+02	0.0023	14.1	2.1	35	31-65	8-42
130	2E5U_A	2E5U_A ATP synthase epsilon chain; ATP synthase, F1FO ATP synthase, F1-ATPase, Epsilon subunit, ATP, HYDROLASE; NMR {Bacillus sp. PS3}	21.5	1.5E+02	0.002	13.6	3.9	33	43-75	1-33
131	4HV0_D	4HV0_D AvtR; ribbon-helix-helix, DNA, TRANSCRIPTION, VIRAL PROTEIN; HET: MSE; 2.6A {Acidianus filamentous virus 6}	21.5	3E+02	0.0042	18	3.6	30	6-35	67-96
132	7EGG_D	7EGG_D Transcription initiation factor TFIID subunit 4; TFIID, preinitiation complex, core promoter, transcription initiation, TRANSCRIPTION; 2.77A {Homo sapiens}	21	3.9E+02	0.0054	25.5	5.4	62	12-75	878-944
133	2PJP_A	2PJP_A Selenocysteine-specific elongation factor; selb, protein-rna complex, elongation factor, secis, winged-helix, bulge, translation-RNA COMPLEX; HET: MG; 2.3A {Escherichia coli}	20.8	2.5E+02	0.0035	16	4.5	32	43-77	1-32
134	2JML_A	2JML_A DNA BINDING DOMAIN/TRANSCRIPTIONAL REGULATOR; anti-repressor, MerR, carotenogenesis, TRANSCRIPTION; NMR {Myxococcus xanthus}	20.4	1.6E+02	0.0023	13.7	1.9	24	53-76	51-75
135	6H9N_B	6H9N_B Cell division protein FtsB; bacterial cell division, divisome, CELL CYCLE; 2.6A {Escherichia coli K-12}	20.3	2.6E+02	0.0036	15.9	2.9	31	45-77	47-77

## Sheet: hhpred_EvoRelE1
Property	Value
File	hhpred_EvoRelE1.hhr
Query	Q_EvoRelE1
Match_columns	89
No_of_seqs	1 out of 3
Neff	0
No	Hit_ID	Description	Probability	E-value	P-value	Score	SS	Cols	Query_range	Template_range
1	3G5O_C	3G5O_C Uncharacterized protein Rv2866; heterotetramer, 1:1 ratio, Structural Genomics, PSI-2, Protein Structure Initiative, TB Structural Genomics Consortium, TBSGC, Integrated Center; 2.0A {Mycobacterium tuberculosis}	99.4	5.6E-12	7.8E-17	70.6	7.9	86	1-89	16-101
2	2KHE_A	2KHE_A Toxin-like protein; RelE, toxin-antitoxin, RNase, Plasmid, HYDROLASE, Structural Genomics, NPPSFA, National Project on Protein Structural and Functional Analyses; NMR {Thermus thermophilus}	99.4	2.9E-11	4.1E-16	63.3	9.5	86	1-89	1-89
3	1WMI_C	1WMI_C hypothetical protein PHS013; toxin-antitoxin complex, HYDROLASE-HYDROLASE INHIBITOR COMPLEX; 2.3A {Pyrococcus horikoshii} SCOP: d.298.1.2	99.2	7.5E-10	1E-14	57.2	7.8	84	1-88	1-89
4	4FXI_C	4FXI_C mRNA interferase RelE; toxin/antitoxin system, toxin, nuclease, translational control, stress response, RelB, Ribosome, B-ME on Cys50; HET: CME, SO4; 1.8003A {Escherichia coli}	99	7.3E-09	1E-13	56.1	8.3	84	1-89	1-88
5	3BPQ_D	3BPQ_D Toxin RelE3; protein toxin-antitoxin complex, TOXIN; 2.2A {Methanocaldococcus jannaschii}	99	1.7E-08	2.3E-13	52.7	8.6	82	3-89	1-85
6	4NRN_A	4NRN_A metal-bound toxin; Toxin; 1.802A {Helicobacter pylori} SCOP: d.298.1.0	99	3E-09	4.2E-14	56.4	5.3	86	3-89	2-91
7	4MMG_A	4MMG_A mRNA interferase YafQ; toxin, antitoxin; HET: SO4; 1.5A {Escherichia coli} SCOP: d.298.1.0	98.9	2.4E-08	3.3E-13	52	6.2	86	1-89	5-95
8	7V5Z_C	7V5Z_C Putative mRNA interferase YoeB; TOXIN/ANTITOXIN, ANTITOXIN; 1.99A {Staphylococcus aureus (strain NCTC 8325 / PS 47)}	98.8	1.2E-07	1.7E-12	48.5	8.1	85	1-86	2-88
9	1XQB_B	1XQB_B Hypothetical UPF0066 protein HI0510; Structural Genomics, Protein Structure Initiative, PSI, NESG, Northeast Structural Genomics Consortium, UNKNOWN FUNCTION; HET: MSE; 2.85A {Haemophilus influenzae} SCOP: e.56.1.1	98.8	4.8E-08	6.7E-13	69.4	7.8	82	1-89	159-240
10	6XRW_A	6XRW_A Plasmid stabilisation system protein; toxin antitoxin system, ParE toxin ParD antitoxin type II TA system, TOXIN, TOXIN-ANTITOXIN complex; HET: GOL, 2PE; 1.77A {Pseudomonas aeruginosa}	98.7	1.6E-07	2.3E-12	50.9	7.1	81	1-84	3-95
11	6L8G_B	6L8G_B YoeB; toxin-antitoxin, microbial RNase, YoeB, TOXIN, ANTITOXIN-TOXIN complex; 1.0A {Staphylococcus aureus (strain NCTC 8325)} SCOP: d.298.1.0	98.7	4.8E-07	6.7E-12	46	8.2	80	1-83	2-86
12	3OEI_L	3OEI_L RelK (Toxin Rv3358); Toxin-antitoxin systems, Protein-protein complex, Tuberculosis Structural Genomics Consortium, Toxin, Protein Binding, TB Structural Genomics Consortium, TBSGC; HET: MLZ, FLC; 2.145A {Mycobacterium tuberculosis} SCOP: d.298.1.0	98.7	3.9E-07	5.4E-12	49.6	8.3	82	1-85	11-96
13	4LTT_A	4LTT_A Uncharacterized protein, toxin; Toxin-antitoxin, Toxin; 1.28A {Helicobacter pylori} SCOP: d.298.1.2, l.1.1.1	98.7	1.4E-07	2E-12	50.4	5.8	85	2-89	1-89
14	2A6S_C	2A6S_C Toxin yoeB; YoeB, YefM, toxin, antitoxin, addiction modules, RNase, inhibitor; HET: IPA; 1.77A {Escherichia coli} SCOP: d.298.1.1	98.7	3.5E-07	4.8E-12	47.1	7	79	3-84	1-83
15	8C24_B	8C24_B Toxin ParE1; Toxin-antitoxin system Gyrase inhibitor Tuberculosis, TOXIN; 2.1A {Mycobacterium tuberculosis H37Rv}	98.6	4.3E-07	6E-12	48.7	6.5	87	1-89	1-95
16	5JA9_D	5JA9_D Toxin HigB-2; toxin-antitoxin system, toxin; HET: SO4, EDO; 1.849A {Vibrio cholerae serotype O1 (strain ATCC 39315 / El Tor Inaba N16961)}	98.6	9.6E-07	1.3E-11	51.1	8.1	78	1-86	1-86
17	6N90_A	6N90_A Uncharacterized protein; TOXIN; HET: TEW; 1.755A {Agrobacterium tumefaciens} SCOP: d.298.1.1	98.6	7.3E-07	1E-11	48.2	6.9	86	3-89	1-92
18	5MJE_A	5MJE_A Cytotoxic translational repressor of toxin-antitoxin stability system; toxin-antitoxin system, toxin; 2.599A {Vibrio cholerae}	98.6	6.1E-07	8.5E-12	54.8	6.8	81	1-89	20-108
19	7YCS_C	7YCS_C Toxin; ParE/RelE toxin, ParD antitoxin, RHH, DNA binding motif, Neutralization, ANTITOXIN, TOXIN-ANTITOXIN complex; 1.79A {Pseudoalteromonas rubra}	98.5	2.1E-06	3E-11	45.8	6.7	86	1-89	3-96
20	4MCX_B	4MCX_B Killer protein; bacterial toxins, biofilms, cell metabolism, energy metabolism, helix-turn-helix transcription factors, microbial pathogenesis, stress response, stringent response; 2.1A {Proteus vulgaris}	98.5	2.3E-06	3.2E-11	50	7.2	80	1-83	20-111
21	8YXV_F	8YXV_F Putative mRNA interferase YoeB; Toxin, Antitoxin; 2.69A {Streptococcus pneumoniae TIGR4}	98.3	2.1E-05	2.9E-10	40.5	6.9	78	3-83	1-82
22	7ETR_C	7ETR_C Toxin module of toxin-antitoxin system RelE/StbE family; toxin-antitoxin, ParE toxin, neutralization mechanism, TOXIN; HET: MSE; 3.804A {Shewanella oneidensis MR-1}	98.2	3E-05	4.2E-10	42	7.8	82	2-84	1-94
23	6X0A_O	6X0A_O Plasmid stabilization system; Toxin-antitoxin complex, TOXIN; HET: P4G; 2.9A {Mesorhizobium opportunistum (strain LMG 24607 / HAMBI 3007 / WSM2075)}	98.2	7.6E-06	1.1E-10	46.8	5.2	85	1-89	13-105
24	8C26_A	8C26_A Toxin ParE2; Toxin-antitoxin Gyrase inhibitor Tuberculosis, TOXIN; 2.35A {Mycobacterium tuberculosis H37Rv}	98.2	4.1E-05	5.7E-10	43.6	7.8	80	1-84	1-90
25	5CZF_D	5CZF_D Plasmid stabilization protein ParE; toxin-antitoxin, toxin; HET: SO4; 2.671A {Escherichia coli O157}	98.1	2.6E-05	3.6E-10	45	6.4	82	1-84	19-108
26	5CEG_B	5CEG_B Plasmid stabilization system; Toxin Anti-toxin, TOXIN; HET: GOL; 1.59A {Mesorhizobium opportunistum (strain LMG 24607 / HAMBI 3007 / WSM2075)}	98.1	3.5E-05	4.8E-10	46.3	6.5	87	1-88	15-113
27	6AF4_C	6AF4_C HigB toxin; Toxin-Antitoxin complex, TOXIN; 2.65A {Streptococcus pneumoniae TIGR4}	98	0.00015	2.1E-09	45.7	8.3	82	1-86	20-115
28	7AWK_A	7AWK_A Probable endoribonuclease HigB1; Mycobacterium tuberculosis, Toxin-Antitoxin-Chaperone, RNase, TOXIN; 1.91A {Mycobacterium tuberculosis (strain ATCC 25618 / H37Rv)}	98	0.00013	1.8E-09	42.6	7.4	79	1-86	11-100
29	7R5A_A	7R5A_A Toxin; Prokaryotic Toxin:Antitoxin System, intrinsically disordered proteins, RHH protein, DNA binding protein, transcriptional repressor, Antitoxin, Toxin, Gyrase-poison; 2.95A {Vibrio cholerae O1 biovar El Tor str. N16961}	98	5.2E-05	7.2E-10	43	5.6	86	2-88	1-95
30	3KXE_B	3KXE_B Toxin protein parE-1; toxin, antitoxin, complex, Caulobacter, TA system, PROTEIN BINDING; HET: MSE; 2.6A {Caulobacter crescentus NA1000}	98	7.4E-05	1E-09	42.9	6	82	1-84	14-103
31	5CW7_H	5CW7_H Plasmid stabilization protein ParE; toxin-antitoxin, toxin; HET: GOL, MSE; 2.827A {Escherichia coli O157}	97.9	0.00012	1.6E-09	40.3	5.4	81	2-84	1-89
32	5IWH_A	5IWH_A Endoribonuclease HigB; bacterial toxins, biofilms, cell metabolism, energy metabolism, microbial pathogenesis, stress response, stringent response, translation control, HYDROLASE; 1.101A {Proteus vulgaris}	97.8	0.00047	6.5E-09	41.7	8	84	4-88	3-98
33	4MCT_D	4MCT_D Killer protein; bacterial toxins, biofilms, cell metabolism, energy metabolism, helix-turn-helix transcription factors, microbial pathogenesis, stress response, stringent response; HET: MSE; 2.8A {Proteus vulgaris}	97.8	0.0003	4.2E-09	38	6.5	76	3-79	2-89
34	6F8S_D	6F8S_D Putative Killer protein; GraA, GraT, HigA, HigB, GraTA, HigBA, toxin; HET: PEG, SO4; 2.5A {Pseudomonas putida}	96.9	0.0075	1E-07	35.2	5.3	62	17-79	26-94
35	7BTU_B	7BTU_B Putative tRNA (Adenine(37)-N6)-methyltransferase; methyl-transferase, TRANSFERASE; 1.91A {Pseudomonas aeruginosa}	94.6	0.7	9.8E-06	34.4	8.6	77	2-83	160-237
36	7XBJ_B	7XBJ_B 40kDa insecticidal toxin; Insecticidal toxin, Txp40, A24tox, TOXIN; 2.08A {Xenorhabdus nematophila ATCC 19061}	94.1	0.29	4E-06	40.5	6.4	79	1-83	269-363
37	5IFG_C	5IFG_C mRNA interferase HigB; mRNA interferase, HYDROLASE-ANTITOXIN complex; HET: MSE; 2.702A {Escherichia coli (strain K12)}	88.4	5.8	8E-05	24.5	8.7	81	6-86	3-90
38	6KML_C	6KML_C mRNA interferase toxin HigB; Toxin-antitoxin complex, HigBA, endoribonuclease, protein-protein complex, PROTEIN BINDING; 2.095A {Escherichia coli K-12}	81.8	17	0.00023	24	8.8	81	6-86	17-104
39	2XQQ_A	2XQQ_A DYNEIN LIGHT CHAIN 2, CYTOPLASMIC; PROTEIN TRANSPORT, DIMER INTERFACE; HET: SAC; 1.31A {HOMO SAPIENS}	50.5	46	0.00064	16.7	5	65	18-83	13-80
40	8HZT_A	8HZT_A Cell division protein SepF; Cell division, Fibril assembly, Single point mutation, PROTEIN FIBRIL; NMR {Bacillus subtilis}	49	22	0.00031	21.4	1.7	24	15-38	33-56
41	2P4V_E	2P4V_E Transcription elongation factor greB; Transcription, transcript cleavage, Gre-factors, RNA polymerase; 2.6A {Escherichia coli} SCOP: d.26.1.0, a.2.1.0	42.4	1.1E+02	0.0015	18.7	4	30	42-71	123-152
42	7K58_M	7K58_M Dynein light chain; outer-arm dynein, axonemal dynein, microtubule doublet, STRUCTURAL PROTEIN; HET: ATP, ADP; 3.5A {Tetrahymena thermophila}	41.8	66	0.00092	16	5.2	67	18-85	12-81
43	8FN2_U	8FN2_U 50S ribosomal protein L22; hibernating ribosome, bacterial, pathogen, 50S, translation, RIBOSOME; 3.4A {Borreliella burgdorferi B31}	41.6	73	0.001	19.7	3.2	27	9-35	33-59
44	8RWG_S	8RWG_S Large ribosomal subunit protein uL22; Ribosome, PAO1, wild type, antibiotic resistance; HET: MG; 2.46A {Pseudomonas aeruginosa PAO1}	40.9	81	0.0011	19.2	3.3	27	9-35	30-56
45	7K58_H	7K58_H Dynein light chain; outer-arm dynein, axonemal dynein, microtubule doublet, STRUCTURAL PROTEIN; HET: ATP, ADP; 3.5A {Tetrahymena thermophila}	39.3	82	0.0011	16.3	5.6	67	18-85	15-84
46	3HHW_M	3HHW_M Nucleoprotein; protein complex, template, replication, negative strand RNA virus, Chaperone, Phosphoprotein, RNA replication, Virion, Ribonucleoprotein, RNA-binding, Viral; HET: MSE, TAR; 2.7A {Vesicular stomatitis Indiana virus} SCOP: a.260.1.1	38.3	60	0.00083	25.8	3	40	9-48	375-416
47	8B0X_r	8B0X_r 50S ribosomal protein L22; 70S, bacterial, translation, high-resolution, RIBOSOME; HET: G7M, 3TD, H2U, K, 5MU, D2T, 2MG, 5MC, 2MA, 4OC, 6MZ, OMU, MA6, OMC, PSU, OMG, MEQ, 1MG, 4D4, UR3, MG; 1.55A {Escherichia coli B}	38.2	92	0.0013	18.8	3.3	27	9-35	30-56
48	8S1P_S	8S1P_S 50S ribosomal protein L22; LSU, 50S, RQC, YlmH, RIBOSOME; HET: OMG, 2MA, 5MU, MG, CLM, PSU, 2MG, H2U, K, G7M; 1.96A {Bacillus subtilis subsp. subtilis str. 168}	37.8	81	0.0011	19.4	3	27	9-35	30-56
49	7P7Q_V	7P7Q_V 50S ribosomal protein L22; Ribosome, Enterococcus faecalis, PoxtA, ABCF, antibiotic resistance protein; HET: OMG, PUT, K, MG, ATP, MA6, SCM, 2MG, OMC, 5MU; 2.4A {Enterococcus faecalis}	37.1	86	0.0012	19.4	3	27	9-35	35-61
50	2FTC_M	2FTC_M mitochondrial ribosomal protein L22 isoform a; MITOCHONDRIAL RIBOSOME, LARGE RIBOSOMAL SUBUNIT, RIBOSOMAL RNA, RIBOSOME; 12.1A {Bos taurus}	36.3	1.1E+02	0.0015	18.6	3.4	27	9-35	26-52
51	8RDV_RF	8RDV_RF Large ribosomal subunit protein uL22; Ribosome, Hibernation factor, Dormancy, Balon; 2.6A {Psychrobacter urativorans}	36.1	99	0.0014	18.8	3.2	27	9-35	30-56
52	9QT5_S	9QT5_S Large ribosomal subunit protein uL22; Streptomyces, ribosome, 50S, ribosome-targeting antibiotics;{Streptomyces fradiae ATCC 10745 = DSM 40063}	35.4	72	0.001	19.7	2.5	27	9-35	30-56
53	7S0S_U	7S0S_U 50S ribosomal protein L22; Ribosome, Methyltransferase, rRNA modification, 50S, TRANSFERASE; HET: AI5, MG; 3.05A {Mycolicibacterium smegmatis}	35.3	84	0.0012	19.3	2.8	27	9-35	32-58
54	2F23_B	2F23_B Anti-cleavage anti-greA transcription factor gfh1; crystal structure anti-grea gfh1 Thermus thermophilus, TRANSCRIPTION; 1.6A {Thermus thermophilus} SCOP: d.26.1.2, a.2.1.1	33.9	1.6E+02	0.0022	18	3.9	30	42-71	124-153
55	6ERI_AS	6ERI_AS 50S ribosomal protein L22, chloroplastic; Chloroplast, translation, ribosome; HET: MG; 3.0A {Spinacia oleracea}	32.8	87	0.0012	22.1	2.9	27	9-35	35-61
56	6SAT_B	6SAT_B Cell division protein SepF; Cell Division protein, CELL CYCLE; 1.6A {Corynebacterium glutamicum (strain ATCC 13032 / DSM 20300 / JCM 1318 / LMG 3730 / NCIMB 10025)}	32	61	0.00084	20.3	1.8	24	15-38	35-58
57	3ZIH_A	3ZIH_A CELL DIVISION PROTEIN SEPF; CELL CYCLE; 2.0A {BACILLUS SUBTILIS}	31.8	56	0.00078	20.7	1.6	24	15-38	36-59
58	7XPN_L	7XPN_L Nucleoprotein; SVCV, RNP, VIRUS, VIRAL PROTEIN; 3.98A {Sprivirus cyprinus}	31.7	96	0.0013	24.7	3.2	40	9-48	373-414
59	1I4J_A	1I4J_A 50S RIBOSOMAL PROTEIN L22; Ribosomal Protein, Mutant, Erythromycin Resistance, RNA binding, RNA BINDING PROTEIN; 1.8A {Thermus thermophilus} SCOP: d.55.1.1	31	1.4E+02	0.0019	18.2	3.2	27	9-35	30-56
60	7E4J_D	7E4J_D Antitoxin; VapBC12, Toxin-antitoxin, Cholesterol, ANTITOXIN; 1.63A {Mycobacterium tuberculosis}	30.5	47	0.00065	14.2	0.9	35	1-35	3-38
61	4CE4_W	4CE4_W MRPL22; RIBOSOME, MAMMALIAN MITOCHONDRIAL RIBOSOME, 39S LARGE RIBOSOMAL SUBUNIT, TRANSLATION, RIBOSOMAL PROTEINS, RRNA, POLYPEPTIDE EXIT SITE, MEMBRANE; 4.9A {SUS SCROFA DOMESTICA}	29.7	1.5E+02	0.002	19.4	3.3	27	9-35	29-55
62	1GRJ_A	1GRJ_A GREA PROTEIN; TRANSCRIPT ELONGATION FACTOR, TRANSCRIPT CLEAVAGE FACTOR, TRANSCRIPTION REGULATION; 2.2A {Escherichia coli} SCOP: d.26.1.2, a.2.1.1	29.1	1.9E+02	0.0027	17.5	3.9	29	43-71	126-154
63	5DM6_P	5DM6_P 50S ribosomal protein L22; protein synthesis, peptidyltransferase, ribozyme, ribonucleoprotein, ribosome; HET: MG; 2.9A {Deinococcus radiodurans}	28.5	1.1E+02	0.0016	19.5	2.6	27	9-35	44-70
64	7JIL_S	7JIL_S 50S ribosomal protein L22; Translation Initiation, Protein synthesis, bS21, RIBOSOME; 2.8A {Flavobacterium johnsoniae}	28.2	1.6E+02	0.0023	19.1	3.4	27	9-35	47-73
65	2M9V_A	2M9V_A Telomere replication protein EST3; PROTEIN BINDING; NMR {Saccharomyces cerevisiae}	28	1.1E+02	0.0015	22.6	2.7	27	51-79	57-83
66	9DTE_B	9DTE_B C2-02802; de novo design, nanotemplating, binder design, TrkA signaling, pain, neuronal differentiation, DE NOVO PROTEIN; 1.49A {synthetic construct}	27.6	1.4E+02	0.002	20.5	3.1	35	9-43	11-45
67	6Q44_A	6Q44_A Uncharacterized protein; Telomerase, Est3, OB-fold, PROTEIN BINDING; NMR {Ogataea parapolymorpha DL-1}	27.5	74	0.001	23.6	1.9	26	51-79	47-72
68	3H87_C	3H87_C Putative uncharacterized protein; toxin antitoxin complex, VapBC complex, RHH motif, structural genomics, tuberculosis, Integrated Center for Structure and Function; HET: GOL; 1.49A {Mycobacterium tuberculosis}	26.5	77	0.0011	16.3	1.4	35	1-35	2-37
69	8T56_J	8T56_J NSPr peptide; mechanically activated ion channel, MEMBRANE PROTEIN; HET: LBN, Y01, CLR, PLM; 2.8A {Arabidopsis thaliana}	24.5	1.8E+02	0.0025	18.2	2.9	33	7-39	5-37
70	5GOL_A	5GOL_A Carbon monoxide dehydrogenase/acetyl-CoA synthase subunit alpha; acetyl-Coenzyme A synthase, TRANSFERASE; HET: SO4; 2.11A {Moorella thermoacetica}	23.9	1.6E+02	0.0022	21.7	3	44	5-48	75-120
71	6SCQ_A	6SCQ_A Cell division protein SepF; Cell Division protein, CELL CYCLE; 1.5A {Corynebacterium glutamicum ATCC 13032}	23.8	99	0.0014	18.7	1.7	24	15-38	35-58
72	3ZIE_C	3ZIE_C SEPF-LIKE PROTEIN; CELL CYCLE; HET: MSE; 2.0A {ARCHAEOGLOBUS FULGIDUS}	23.6	1.1E+02	0.0015	18.7	1.8	24	15-38	31-56
73	6XYW_As	6XYW_As AT1G52370 protein; Ribosome, Mitochondria, Plant; 3.86A {Arabidopsis thaliana}	22.6	1.9E+02	0.0027	22.8	3.4	27	9-35	133-159
74	5X3T_C	5X3T_C Antitoxin VapB26; TA system, ANTITOXIN-TOXIN complex, RIBONUCLEASE; HET: MSE; 2.65A {Mycobacterium tuberculosis}	22.4	1.2E+02	0.0016	15.4	1.6	35	1-35	2-36
75	8A22_Aq	8A22_Aq uL22m; mitoribosome, ribosome, mitochondria, polytomella, fragmentation, rrna, evolution, translation; HET: K, ATP, MG; 2.91A {Polytomella magna}	22.3	2E+02	0.0028	20.5	3.2	27	9-35	76-102
76	2QGO_A	2QGO_A Putative Fe-S biosynthesis protein; PSI-2, NYSGXRC, 10399g, Fe-S cluster protein, Structural Genomics, Protein Structure Initiative, New York SGX Research Center; 2.04A {Lactobacillus acidophilus}	22.1	1.4E+02	0.002	20.1	2.3	18	1-18	2-19
77	2ZME_D	2ZME_D Vacuolar protein-sorting-associated protein 25; ESCRT, Sorting, MBV, vps, Nucleus, Protein transport, Transcription, Transcription regulation, Transport, Endosome, Lipid-binding; 2.9A {Homo sapiens}	21.7	1.2E+02	0.0016	18.8	1.7	18	16-33	67-84
78	8CVM_r	8CVM_r 50S ribosomal protein L22; ribosome, sarecycline, acne, ANTIBIOTIC; HET: 3TD, H2U, 5MU, 2MG, 5MC, 2MA, OMU, MG, 4SU, OMC, PSU, OMG, V7A; 2.66A {Cutibacterium acnes}	21.5	2.3E+02	0.0033	19.1	3.2	27	9-35	47-73
79	2P9X_C	2P9X_C Hypothetical protein PH0832; Pyrococcus horikoshii OT3, NPPSFA, National Project on Protein Structural and Functional Analyses, RIKEN Structural Genomics/Proteomics Initiative; 1.65A {Pyrococcus horikoshii}	20.7	89	0.0012	19.7	1.1	48	1-48	2-54
80	7TBI_b2	7TBI_b2 Dyn2; nuclear pore complex, nucleocytoplasmic transport, alpha-helical solenoid, nuclear pore, TRANSPORT PROTEIN; HET: MSE; 25.0A {Saccharomyces cerevisiae}	20.3	1.9E+02	0.0026	14.3	5.1	65	18-83	10-77
81	6S0Z_Q	6S0Z_Q 50S ribosomal protein L22; Ribosome, antibiotics, resistance, Staphylococcus aureus, exit tunnel, RNA, rProteins, erythromycin; HET: ERY; 2.3A {Staphylococcus aureus}	20.2	2.9E+02	0.004	16.9	3.2	27	9-35	30-56
82	2P2E_A	2P2E_A Putative Fe-S biosynthesis protein; hypothetical protein, beta-barrel, Fe-S biosynthesis, 10399l, Structural Genomics, Protein Structure Initiative, PSI-2, New York SGX Research; HET: MSE; 2.48A {Lactobacillus salivarius} SCOP: b.124.1.1, l.1.1.1	20.2	1.8E+02	0.0025	18.6	2.4	18	1-18	1-18
83	5H78_B	5H78_B cAMP-dependent protein kinase type II-alpha regulatory subunit,DHR14; synthetic protein, SIGNALING PROTEIN, DE NOVO PROTEIN; 2.002A {Homo sapiens}	20.1	1.6E+02	0.0022	22	2.4	31	19-49	141-171

## Sheet: hhpred_EvoT1
Property	Value
File	hhpred_EvoT1.hhr
Query	Q_EvoT1
Neff	1
No	Hit_ID	Description	Probability	E-value	P-value	Score	SS	Cols	Query_range	Template_range
1	8A60_B	Lytic conversion lipoprotein; Outer membrane TonB-dependent transporter FhuA Bacteriophage T5 Superinfection exclusion E	75.9	4	5.6e-05	30.3	2.4	70	1-79	1-74
2	7TGG_a	Geopilin domain 2 protein; helical symmetry, filament, pili, type iv pili, pseudo pili, PROTEIN FIBRIL	51.6	9.5	0.00013	30.2	0.5	25	1-25	1-25
3	7DDY_D	G-D-S-L family lipolytic protein; Acetyl xylan esterase, SGNH, carbohydrate esterase, HYDROLASE	46.8	32	0.00045	22.7	2.4	28	1-28	1-28
4	8Q2C_B	Intermembrane transport lipoprotein PqiC; Outermembrane lipoprotein, TRANSPORT PROTEIN	38	40	0.00055	25.3	2	33	1-33	1-33
5	2X3C_A	TOXIC EXTRACELLULAR ENDOPEPTIDASE; HYDROLASE	32.4	65	0.0009	26.1	2.5	41	1-43	1-41
6	7SPI_C8	TraK; Symmetry alteration, Symmetry mismatch, Drug resistance, Type IV secretion system (T4SS), STRUCTURAL PROTEIN	29.3	91	0.0013	25.1	2.8	46	1-46	1-48
7	7VMF_D	Histone deacetylase HDT2; HDT, HD-tuin, Nucleoplasmin, Histone chaperone, HD2B, HDT2, CHAPERONE	29.2	25	0.00034	23.3	-0.3	16	11-26	1-16
8	7LHG_K	Fimbrial adapter PapK; Cryo-EM, Uropathogenic Escherichia coli, chaperone-usher, P pilus, CHAPERONE	28.4	96	0.0013	22.2	2.5	33	1-33	1-33
9	8BMX_C	Putative TonB-linked outer membrane receptor; Vitamin B12 Transport Complex Outer membrane, MEMBRANE PROTEIN	28.3	34	0.00047	27.5	0.3	28	1-28	1-28
10	7VMH_B	Histone deacetylase HDT4; HDT, HD-tuin, Nucleoplasmin, Histone chaperone, HD2D, HDT4, CHAPERONE	27.6	32	0.00045	23.4	0.1	18	11-28	2-19
11	6MNJ_B	Hz136; Sialidase, microbiome, Hadza, Neu5Gc, Neu5Ac, sialic acid, inflammation, season, HYDROLASE	27.5	53	0.00074	26.6	1.2	96	1-117	2-97
12	6T1W_C	Outer membrane lipoprotein RcsF; beta barrel assembly, lipoprotein, stress response, MEMBRANE PROTEIN	27.1	66	0.00092	22.3	1.5	17	1-17	1-17
13	8H1R_C	Uncharacterized lipoprotein YifL; Lipopolysaccharide, Lipoprotein, LptDE, MEMBRANE PROTEIN	26	66	0.00091	20.4	1.2	13	1-13	1-13
14	6MRV_B	Sialidase26; Sialidase, microbiome, Neu5Ac, sialic acid, inflammation, Neu5Ac2en, DANA, HYDROLASE	20.8	75	0.001	25.5	0.9	21	1-21	1-21
15	6H3I_B	Peptidyl-prolyl cis-trans isomerase; Type 9 Secretion System Type IX Secretion System T9S folded protein secretion outer membrane protein, PROTEIN	20.2	99	0.0014	21.6	1.3	22	1-22	1-22

## Sheet: hhpred_EvoAcr1
Property	Value
File	hhpred_EvoAcr1.hhr
Query	Q_EvoAcr1
Neff	0
No	Hit_ID	Description	Probability	E-value	P-value	Score	SS	Cols	Query_range	Template_range
1	2KDX_A	2KDX_A Hydrogenase/urease nickel incorporation protein hypA; metallochaperone, hydrogenase, Metal-binding, Nickel, METAL-BINDING PROTEIN, METAL BINDING PROTEIN; HET: ZN; NMR {Helicobacter pylori}	93.7	0.092	2.7E-06	33.7	3.9	55	39-118	41-97
2	3O9X_A	3O9X_A Uncharacterized HTH-type transcriptional regulator ygiT; HTH-XRE DNA binding motif, Transcriptional Regulator, bacterial antitoxin, ZN binding protein, TRANSCRIPTION REGULATOR-DNA complex; HET: GOL; 2.0999A {Escherichia coli}	93.5	0.17	5.1E-06	29.8	4.6	69	88-156	5-83
3	4ESJ_A	4ESJ_A Type-2 restriction enzyme DpnI; RESTRICTION ENDONUCLEASE-DNA COMPLEX, TYPE IIM, TYPE IIE, RESTRICTION ENZYME, DPNI, METHYLATION DEPENDENT, N6-METHYLADENINE, PD-(D/E)XK TYPE ENDONUCLEASE; HET: 6MA; 2.05A {Streptococcus pneumoniae}	92.7	0.031	9.1e-07	44.7	0.6	34	88-125	37-70
4	5GPY_A	5GPY_A General transcription factor IIE subunit 1; general transcription factor, RNA Polymerase II, TRANSCRIPTION; 2.1A {Homo sapiens}	92.3	0.054	1.6E-06	38.6	1.3	70	81-151	125-194
5	3WWL_A	3WWL_A Alpha-aminoadipate carrier protein LysW; Zinc Finger, Amino acid carrier protein, METAL BINDING PROTEIN; HET: R0K; 1.2A {Thermus thermophilus HB27}	91.5	0.082	2.4E-06	25.3	1.1	37	88-130	5-41
6	7O4J_W	7O4J_W Transcription initiation factor IIE subunit alpha; Pre-initiation complex, TRANSCRIPTION; HET: ZN, ADP; 2.9A {Saccharomyces cerevisiae (strain ATCC 204508 / S288c)}	91.2	0.1	2.9E-06	45.8	2.2	73	81-159	117-189
7	6GYM_W	6GYM_W Transcription initiation factor IIE subunit alpha,Transcription initiation factor IIE subunit alpha,Transcription initiation factor IIE subunit alpha,Transcription initiation factor IIE subunit alpha,Transcription initiation factor IIE subunit alpha; rna polymerase ii, transcription initiation, promoter opening, TRANSCRIPTION; HET: ZN; 6.7A {Saccharomyces cerevisiae (strain ATCC 204508 / S…	90.4	0.19	5.4E-06	41.5	2.9	74	81-160	117-190
8	1PFT_A	1PFT_A TFIIB; N-TERMINAL DOMAIN, TFIIB, TRANSCRIPTION INITIATION FACTOR, TRANSCRIPTION INITIATION; HET: ZN; NMR {Pyrococcus furiosus} SCOP: g.41.3.1	89.2	0.26	7.7E-06	24.7	1.9	31	83-120	3-33
9	1QYP_A	1QYP_A RNA POLYMERASE II; TRANSCRIPTION, RNA POLYMERASE II SUBUNIT, RPB9, ZN RIBBON, HYPERTHERMOPHILIC, EXTREMOPHILE; HET: ZN; NMR {Thermococcus celer} SCOP: l.1.1.1, g.41.3.1	89	0.36	1.1E-05	23.2	2.3	33	87-119	17-51
10	9FHL_a	9FHL_a aS34; 30S, ribosome, Translation, Saccharolobus solfataricus; HET: MG, 5MC, SPM, OMC, ATP, OMU, C4J, OMG, MA6, 4AC, A2M, 6MZ; 2.5A {Saccharolobus solfataricus P2}	87.5	0.29	8.3E-06	27.8	1.5	29	82-119	15-43
11	6TY0_B	6TY0_B p1; ZINC FINGERS, RNA SILENCING SUPPRESSOR, RNA BINDING PROTEIN; 2.1A {Rice yellow mottle virus}	86.9	0.32	9.4E-06	36.4	1.9	32	88-119	64-97
12	2GMG_A	2GMG_A hypothetical protein Pf0610; winged-helix like protein with metal binding site, Structural Genomics, PSI, Protein Structure Initiative, Northeast Structural Genomics; NMR {Pyrococcus furiosus} SCOP: a.4.5.82, l.1.1.1	86.2	0.18	5.3E-06	33.5	0.2	35	87-130	69-103
13	6RUI_I	6RUI_I DNA-directed RNA polymerase I subunit RPA12; RNA Polymerase I, Pre-initiation complex, PIC, Open Complex, OC, Core Factor, CF, Rrn3, TRANSCRIPTION, DNA opening; 2.7A {synthetic construct}	86	0.34	9.8E-06	28.5	1.3	33	83-121	5-37
14	9BZ0_L	9BZ0_L RNA polymerase II subunit K; DNA repair, RNA polymerase II, Co-transcriptional process, TRANSCRIPTION, TRANSCRIPTION-DNA-RNA complex; HET: ZN; 1.9A {Sus scrofa}	85.6	0.27	8E-06	28.8	0.8	23	87-118	18-40
15	7NVU_M	7NVU_M Transcription initiation factor IIB; Initiation, TRANSCRIPTION; HET: ZN; 2.5A {Sus scrofa}	85.2	0.32	9.2E-06	33.3	1	35	77-120	4-40
16	7NVU_W	7NVU_W General transcription factor IIE subunit 1; Initiation, TRANSCRIPTION; HET: ZN; 2.5A {Sus scrofa}	85	0.33	9.5E-06	40.1	1.2	70	81-151	122-191
17	7AE5_e	7AE5_e Protein ShdD; Decarboxylase, Hetero-complex, UbiD, LYASE; HET: RB; 2.19A {Sedimentibacter hydroxybenzoicus}	84.2	0.79	2.3E-05	26.4	2.3	30	87-119	2-33
18	7ZOK_A	7ZOK_A Adventurous gliding motility protein GltJ; protein, motility, GYF domain, myxococcus xanthus, adventurous motility, gliding, focal adhesion complex, adhesion, regulatory domain, myxobacteria; HET: ZN; NMR {Myxococcus xanthus}	83.3	0.68	2E-05	22.7	1.6	36	87-125	5-40
19	7WJU_A	7WJU_A OrfB_Zn_ribbon domain-containing protein; CRISPR, targeting, RNA BINDING PROTEIN-RNA-DNA complex; 2.69A {Acidibacillus sulfuroxidans}	83	1.1	3.3E-05	32.3	3.2	45	88-140	372-416
20	4AYB_P	4AYB_P DNA-DIRECTED RNA POLYMERASE; TRANSFERASE, MULTI-SUBUNIT, TRANSCRIPTION; HET: ZN; 3.202A {SULFOLOBUS SHIBATAE}	82.6	0.49	1.4E-05	23.3	0.9	14	110-123	2-15
21	9BZ0_M	9BZ0_M Transcription elongation factor 1 homolog; DNA repair, RNA polymerase II, Co-transcriptional process, TRANSCRIPTION, TRANSCRIPTION-DNA-RNA complex; HET: ZN; 1.9A {Sus scrofa}	82.4	2.1	6.1E-05	25.9	3.8	52	88-142	28-82
22	3EH1_A	3EH1_A Protein transport protein Sec24B; COPII coat protein, vesicle transport, transport signal sequence, Cytoplasm, Endoplasmic reticulum, ER-Golgi transport, Golgi apparatus, Membrane; 1.8A {Homo sapiens}	82.1	1.8	5.1E-05	35.3	4.3	65	49-123	54-118
23	6YXY_Bh	6YXY_Bh mL100; mitoribosome, assembly, LSU, RIBOSOME; HET: ATP, SPD, MG, PM8, NAD, GTP; 3.1A {Trypanosoma brucei brucei}	81.5	0.48	1.4E-05	33.4	0.8	33	87-119	5-37
24	3KXT_A	3KXT_A Chromatin protein Cren7; PROTEIN-DNA COMPLEX, CRENARCHAEA CHROMATIN PROTEIN, MINOR-GROOVE BINDING, METHYLATION, DNA BINDING PROTEIN-DNA complex; 1.602A {Sulfolobus solfataricus}	81.2	1.1	3.3E-05	28.4	2.4	35	84-119	4-44
25	5N7Y_C	5N7Y_C Anti-sigma-G factor Gin; Zinc-finger, dimer, CsfB, Sigma G inhibitor, transcription; HET: ZN; NMR {Bacillus subtilis}	81.2	0.5	1.4E-05	28.8	0.7	32	81-119	5-36
26	4U3E_B	4U3E_B Ribonucleoside triphosphate reductase; proteolysis, barrel, reductase, radical, OXIDOREDUCTASE; HET: CIT, GOL, MSE; 1.64A {Thermotoga maritima}	80.6	0.41	1.2E-05	40.2	0.1	50	84-154	610-660
27	1K3X_A	1K3X_A Endonuclease VIII; HYDROLASE/DNA, HYDROLASE-DNA complex; HET: SO4, GOL, PED, BRU; 1.25A {Escherichia coli} SCOP: b.113.1.1, a.156.1.2, g.39.1.8	80.3	2.7	7.8E-05	29.7	4.3	69	41-119	194-262
28	6FND_B	6FND_B Apical complex lysine methyltransferase; Lysine methyltransferase, SET domain, AKMT, homodimer, TRANSFERASE; HET: MLY, MLZ, GOL, SO4, EDO; 2.101A {Toxoplasma gondii}	80.1	3.7	0.00011	29.3	5	72	87-163	230-301
29	6XV2_A	6XV2_A p1; putative RNA binding protein silencing suppressor, VIRAL PROTEIN; HET: ZN; NMR {Rice yellow mottle virus}	79.8	1	2.9E-05	35.8	2.1	32	88-119	64-97
30	8P28_A	8P28_A Anaerobic ribonucleoside-triphosphate reductase; ribonucleotide reductase glycyl radical enzyme allosteric regulation nucleotide biosynthesis, oxidoreductase; HET: DTP; 2.77A {Segatella copri}	79	0.68	2E-05	37.4	1	53	84-154	680-734
31	2APO_B	2APO_B Ribosome biogenesis protein Nop10; Protein-Protein complex, Box H/ACA, snoRNP, Pseudouridine synthase, RNA modification, Zinc ribbon, PUA domain, Isomerase-RNA binding protein; HET: MSE; 1.95A {Methanocaldococcus jannaschii} SCOP: g.41.16.1	79	0.97	2.8E-05	27.4	1.4	53	82-150	3-55
32	8YOZ_B	8YOZ_B Transcription factor zinc-finger domain-containing protein; zinc finger, UNKNOWN FUNCTION; 1.83A {Thermus thermophilus HB8}	77.2	3.7	0.00011	25.2	3.8	51	88-144	6-57
33	9FHL_Y	9FHL_Y Small ribosomal subunit protein eS31; 30S, ribosome, Translation, Saccharolobus solfataricus; HET: MG, 5MC, SPM, OMC, ATP, OMU, C4J, OMG, MA6, 4AC, A2M, 6MZ; 2.5A {Saccharolobus solfataricus P2}	76.5	1.3	3.9E-05	27.7	1.6	33	84-123	37-69
34	7OQY_Y	7OQY_Y DNA-directed RNA polymerase, subunit M (RpoM-2); negative regulator, inhibitor, Archaea, Sso TFS4, trancript cleavage factor, TRANSCRIPTION;{Sulfolobus acidocaldarius DSM 639}	76.1	1.8	5.2E-05	22.8	1.9	31	87-123	62-92
35	7Z1O_I	7Z1O_I DNA-directed RNA polymerase III subunit RPC10; RNA synthesis, short RNAs, termination, TRANSCRIPTION; HET: 1N7; 2.7A {Saccharomyces cerevisiae W303}	75.7	2.7	7.9E-05	24.6	2.7	35	85-124	2-36
36	2GVI_A	2GVI_A conserved hypothetical protein; Structural genomics, Joint Center for Structural Genomics, JCSG, Protein Structure Initiative, PSI-2, oxidoreductase; HET: MSE, ACY, EDO; 1.87A {Thermoplasma acidophilum} SCOP: d.81.3.1, g.39.1.18	74.6	1.1	3.3E-05	31.9	1	31	87-122	174-204
37	9BZ0_I	9BZ0_I DNA-directed RNA polymerase II subunit RPB9; DNA repair, RNA polymerase II, Co-transcriptional process, TRANSCRIPTION, TRANSCRIPTION-DNA-RNA complex; HET: ZN; 1.9A {Sus scrofa}	74	2.1	6E-05	25.7	1.9	35	85-123	14-48
38	5T6R_V	5T6R_V Maltose binding protein, 60S ribosomal export protein Nmd3 fusion; Ribosome Biogenesis, 60S, Nmd3, Lsg1, Tif6, cryo-em, RIBOSOME; HET: MG; 4.5A {Saccharomyces cerevisiae}	73.9	3.9	0.00011	34.8	4.2	82	38-120	355-463
39	6TH6_Bj	6TH6_Bj 50S ribosomal protein L40e; T. kodakarensis, ac4C, Ribosome, cryo-EM; HET: ZN, 5MU, 6MZ, 5MC, 4AC, OMU, 4SU, MA6, OMC, OMG, LHH, A2M, LV2; 2.55A {Thermococcus kodakarensis (strain ATCC BAA-918 / JCM 12380 / KOD1)}	73.8	0.98	2.9E-05	22.9	0.4	21	86-118	15-35
40	9E71_BY	9E71_BY Small ribosomal subunit protein eS27; Ribosome, Translation, Hibernation, RNA; HET: 4AC, G7M, ZN, M7A, 5MC, SPM, MG, A2M, OMU, MA6, OMC, UR3, 6MZ, OMG, B8T, PSU; 2.36A {Pyrobaculum calidifontis JCM 11548}	72.8	2.4	7E-05	23.6	1.9	31	88-125	22-52
41	2C7H_A	2C7H_A RETINOBLASTOMA-BINDING PROTEIN 6, ISOFORM 3; RBBP6, P53-ASSOCIATED, MRNA PROCESSING, SPLICING-ASSOCIATED, OESOPHAGEAL CANCER, UBIQUITIN-LIKE PROTEIN; NMR {HOMO SAPIENS}	72.3	6.2	0.00018	25.1	4	44	31-74	21-64
42	5AUN_A	5AUN_A Probable hydrogenase nickel incorporation protein HypA; protein complex, metallochaperone, METAL BINDING PROTEIN-HYDROLASE complex; HET: URE, GOL, ADP; 1.63A {Thermococcus kodakaraensis (strain ATCC BAA-918 / JCM 12380 / KOD1)}	70.9	15	0.00043	25.1	5.9	70	28-118	27-114
43	6RUI_I	6RUI_I DNA-directed RNA polymerase I subunit RPA12; RNA Polymerase I, Pre-initiation complex, PIC, Open Complex, OC, Core Factor, CF, Rrn3, TRANSCRIPTION, DNA opening; 2.7A {synthetic construct}	70.6	3.9	0.00011	23.8	2.6	38	87-124	85-124
44	7OQY_Y	7OQY_Y DNA-directed RNA polymerase, subunit M (RpoM-2); negative regulator, inhibitor, Archaea, Sso TFS4, trancript cleavage factor, TRANSCRIPTION;{Sulfolobus acidocaldarius DSM 639}	69.3	2.2	6.3E-05	22.5	1.1	28	87-124	3-30
45	4RAY_B	4RAY_B DNA-binding transcriptional dual regulator of siderophore biosynthesis and transport(Fur family); ferric uptake regulator (FUR), metal ion activation, operator recognition, cooperativity, broad substrate recognition, DNA shape readout; HET: FLC, SO4; 1.55A {Magnetospirillum gryphiswaldense} SCOP: a.4.5.0	68	6.6	0.00019	24.5	3.4	83	36-124	49-145
46	3NRK_A	3NRK_A LIC12922; NC domain, parvulin domain, SurA homology, probable CHAPERONE, UNKNOWN FUNCTION; 3.1A {Leptospira interrogans serovar Copenhageni}	67.3	9.5	0.00028	25.9	4.3	33	22-54	8-40
47	1L8D_B	1L8D_B DNA double-strand break repair rad50 ATPase; zinc finger, rad50, DNA repair, Recombination, hook motif, REPLICATION; HET: CIT, PO4; 2.2A {Pyrococcus furiosus} SCOP: h.4.12.1	65.2	6.1	0.00018	23.9	2.7	39	113-151	49-87
48	6VJ4_A	6VJ4_A Peptidylprolyl isomerase PrsA; Structural Genomics, Center for Structural Genomics of Infectious Diseases, CSGID, PrsA, foldase, ISOMERASE; HET: MSE; 1.7A {Bacillus anthracis}	64.8	3.8	0.00011	27.1	1.9	30	32-61	4-33
49	8YQT_G	8YQT_G C122R; ASFV, RNA polymerase, VIRAL PROTEIN; 2.56A {African swine fever virus}	64.8	3.5	0.0001	24	1.5	34	85-125	1-34
50	8H1J_A	8H1J_A RNA-guided DNA endonuclease TnpB; CRISPR-Cas, Transposon-associated protein, RNA BINDING PROTEIN;{Deinococcus radiodurans R1 = ATCC 13939 = DSM 20539}	64.6	7	0.0002	27.8	3.3	47	87-140	332-378
51	4MB7_A	4MB7_A Endonuclease 8-like L720; zinc-finger domain, H2TH-motif, DNA Glycosylase, HYDROLASE; HET: SO4; 2.04A {Acanthamoeba polyphaga mimivirus}	63.9	3	8.7E-05	31.4	1.3	26	88-119	247-273
52	1TWF_L	1TWF_L DNA-directed RNA polymerases I, II, and III 7.7 kDa polypeptide; TRANSCRIPTION, MRNA, MULTIPROTEIN COMPLEX, MOLECULAR MACHINE, ZINC MOTIFS; HET: UTP; 2.3A {Saccharomyces cerevisiae} SCOP: g.41.9.2	63.7	2.4	7E-05	26.4	0.7	23	87-118	30-52
53	8YQT_G	8YQT_G C122R; ASFV, RNA polymerase, VIRAL PROTEIN; 2.56A {African swine fever virus}	62.3	6.5	0.00019	22.8	2.4	33	87-123	72-104
54	8B9N_C	8B9N_C Endonuclease 8-like 3; NEIL3, NEI, ssDNA, abasic site, DNA BINDING PROTEIN; HET: DRZ; 2.0A {Mus musculus}	61.5	5.6	0.00016	29.2	2.4	26	88-117	255-280
55	3RGC_A	3RGC_A Possible periplasmic protein; PPIase, CHAPERONE; 2.3A {Campylobacter jejuni}	61.5	9.6	0.00028	24.7	3.3	26	28-53	1-26
56	3J6B_W	3J6B_W 54S ribosomal protein L32, mitochondrial; mitochondrial ribosome, large subunit, protein-RNA complex, RIBOSOME; HET: MG; 3.2A {Saccharomyces cerevisiae}	61.5	6.6	0.00019	30.1	2.9	40	85-145	101-144
57	2CUP_A	2CUP_A Skeletal muscle LIM-protein 1; Four and half LIM domains protein 1, LIM domain, structural genomics, NPPSFA, National Project on Protein; HET: ZN; NMR {Homo sapiens} SCOP: g.39.1.3, l.1.1.1	60.8	3.6	0.00011	20.7	1	34	85-118	66-101
58	5MRC_W	5MRC_W bL32m; yeast, mitochondrial, ribosome, saccharomyces cerevisiae; HET: GDP, MG; 3.25A {Saccharomyces cerevisiae}	60.4	7.6	0.00022	26.8	2.8	41	85-146	30-70
59	8VGC_B	8VGC_B Biopolymer transport protein ExbD; TonB, TonB-dependent transport, bacterial motor, TRANSPORT PROTEIN; 1.42A {Escherichia coli}	59.7	22	0.00064	19.4	4.4	36	31-67	15-50
60	3Q8D_B	3Q8D_B DNA repair protein recO; DNA-binding protein, OB-fold, recombination initation, recombination initiation, SSB, DNA, RecR, DNA BINDING PROTEIN; HET: CPS; 2.3A {Escherichia coli}	59.6	15	0.00045	25.9	4.4	73	82-157	145-233
61	6RM3_SNN	6RM3_SNN MDF1; Microsporidia, Ribosome, Intracellular Parasite; HET: MG; 3.4A {Vairimorpha necatrix}	59.6	5.5	0.00016	28.2	2	37	88-124	29-72
62	8EY3_A	8EY3_A Cys_rich_CPCC domain-containing protein; CDI, TOXIN; 1.0A {Escherichia coli O32:H37}	59.6	3.6	0.00011	24.5	0.9	27	83-118	7-33
63	6I1D_B	6I1D_B Protein MPE1; pre-mRNA, mRNA, nuclease, endonuclease, cleavage, polyadenylation, polyA, CPF, metallo-beta-lactamase, 3' ends, GENE REGULATION; 2.28A {Saccharomyces cerevisiae (strain ATCC 204508 / S288c)}	59.6	12	0.00034	27	3.8	44	31-74	17-61
64	8HR5_A	8HR5_A Transposase; Complex, CRISPR-Cas, RNA BINDING PROTEIN/RNA/DNA, RNA BINDING PROTEIN-RNA-DNA complex;{Clostridium novyi}	58.6	6.3	0.00018	30.2	2.3	38	87-132	437-474
65	5LKM_B	5LKM_B DNA repair protein RadA; Helicase, recombination, DNA-binding protein, Lon-protease, DNA BINDING PROTEIN; HET: TYD; 3.5A {Streptococcus pneumoniae}	58.3	3.2	9.3E-05	31.3	0.6	23	84-118	6-28
66	6FL1_A	6FL1_A Formamidopyrimidine-DNA glycosylase; PROTEIN-DNA COMPLEX, GLYCOSYLASE, FAPY LESION, HYDROLASE; HET: FOX; 1.6A {Lactococcus lactis subsp. cremoris}	58.3	13	0.00037	26.5	3.7	73	41-119	197-270
67	8BBG_A	8BBG_A WD repeat-containing protein 19; cilia, intraflagellar transport, membrane protein import, complex, transport protein; 3.5A {Homo sapiens}	57	4.3	0.00013	33.8	1.3	42	88-131	1267-1309(1357)
68	8HFR_vV	8HFR_vV 60S ribosomal export protein NMD3; pre-60S ribosome, RIBOSOME; HET: MG; 2.64A {Saccharomyces cerevisiae S288C}	56.5	3.2	9.2E-05	35	0.4	34	87-120	18-64
69	1P91_A	1P91_A Ribosomal RNA large subunit methyltransferase A; RlmA, RrmA, methyltransferase, G745, ER19, 23S rRNA, NESG, STRUCTURAL GENOMICS, PSI, Protein Structure Initiative, Northeast Structural; HET: SAM, SO4, MSE; 2.8A {Escherichia coli} SCOP: c.66.1.33	56.4	31	0.00089	22.3	5.1	70	88-159	5-81
70	5NW3_A	5NW3_A Rubredoxin; Perdeuterated rubredoxin, pyrococcus furiosus, atomic resolution, ELECTRON TRANSPORT; 0.59A {Pyrococcus furiosus (strain ATCC 43587 / DSM 3638 / JCM 8422 / Vc1)} SCOP: g.41.5.1	56.3	3.5	0.0001	19.9	0.4	32	87-118	5-43
71	8XUF_C	8XUF_C CDF1; PLANT-SPECIFIC TRANSCRIPTION FACTOR, GENE SUPRESSION, CIS-ELEMENT, ZINC FINGER, DNA BINDING PROTEIN, DNA-DNA BINDING PROTEIN complex; 2.3A {Arabidopsis thaliana}	54.9	7.7	0.00022	22.1	1.8	30	88-119	12-42
72	9G39_C	9G39_C METP ARTIFICIAL PROTEIN; de novo design, room temperature, cadmium-sulphur cluster, denovo protein, DE NOVO PROTEIN; HET: AIB; 1.28A {N/A}	54.8	3.4	0.0001	16.6	0.2	13	86-98	16-28
73	6TYI_Y	6TYI_Y Biopolymer transport protein ExbD; molecular motor, Ton system, membrane protein, TRANSPORT PROTEIN; HET: PEV, PGT;{Escherichia coli (strain K12)}	54.3	25	0.00072	23.4	4.5	36	31-67	73-108
74	1M5Y_A	1M5Y_A Survival protein surA; Survival protein A, periplasmic molecular chaperone, membrane protein folding, gram negative bacteria, ISOMERASE, CELL CYCLE; 3.0A {Escherichia coli} SCOP: a.223.1.2, d.26.1.1	54.1	20	0.00059	25.1	4.2	30	25-54	3-32
75	2E9H_A	2E9H_A Eukaryotic translation initiation factor 5; zinc binding, C4 type zinc finger, translation initiation factor, Structural Genomics, NPPSFA, National Project on Protein; HET: ZN; NMR {Homo sapiens}	53.8	13	0.00037	26.1	3.1	44	87-133	105-148
76	9FXK_A	9FXK_A Transcriptional repressor NrdR; Ribonucleotide reductase, transcriptional repressor, ATP-cone domain, Zn-ribbon domain, DNA BINDING PROTEIN; HET: ANP, DTP; 2.331A {Escherichia coli}	53.2	5.2	0.00015	24.6	0.9	33	87-120	2-37
77	1NUI_A	1NUI_A DNA primase/helicase; zinc-biding domain, TOPRIM fold, DNA replication, DNA-directed RNA polymerase, Primosome, Late protein, ATP-binding, Transferase, REPLICATION; 2.9A {Enterobacteria phage T7} SCOP: g.41.3.2, e.13.1.2	52.2	7	0.0002	24.8	1.4	40	73-119	2-41
78	1X0T_A	1X0T_A Ribonuclease P protein component 4; ribonuclease P protein, Pyrococcus horikoshii OT3, HYDROLASE; 1.6A {Pyrococcus horikoshii}	51.9	10	0.0003	24.2	2.2	44	87-130	67-113
79	6HCZ_B	6HCZ_B Sjoegren syndrome/scleroderma autoantigen 1; SSSCA1, Zinc binding, E3 Ubiquitin ligase, Intrinsically disordered protein (IDP), Wnt pathway, Tankyrase binding, METAL BINDING; 2.3A {Homo sapiens}	51.9	6.5	0.00019	28.4	1.4	24	88-120	53-76
80	7DH8_A	7DH8_A Transcriptional regulator fur family; Zinc perception, Conformational change, Zinc uptake regulator, DNA Binding, METAL BINDING PROTEIN; 1.85A {Xanthomonas campestris pv. campestris (strain 8004)} SCOP: a.4.5.0	51.6	15	0.00043	24.9	3	80	34-119	73-168
81	3MJH_B	3MJH_B Early endosome antigen 1; PROTEIN-ZINC FINGER COMPLEX, BETA BETA ALPHA FOLD, BETA HAIRPIN, Rab5A GTPase, EEA1, PROTEIN TRANSPORT; HET: GTP; 2.03A {Homo sapiens}	51.5	4	0.00012	20.3	0.1	8	112-119	6-13
82	6F40_V	6F40_V Transcription factor IIIB 70 kDa subunit; Transcription, RNA Polymerase III, TFIIIB, Pre-initiation complex, Brf1, Bdp1, TBP, Pol III, Enzyme; 3.7A {Saccharomyces cerevisiae (strain ATCC 204508 / S288c)}	51.1	5.7	0.00017	33.7	1.1	29	87-120	3-31
83	9B0L_P	9B0L_P TnpB-like protein L79; Transposon, Fanzor, cryo-EM, DNA BINDING PROTEIN-DNA-RNA complex;{Acanthamoeba polyphaga mimivirus}	51.1	11	0.00032	29.8	2.7	46	87-142	473-518
84	9E6Q_AW	9E6Q_AW Large ribosomal subunit protein eL24; Ribosome, Translation, Hibernation, RNA; HET: 4AC, G7M, 5MC, SPM, MG, A2M, OMU, OMC, UR3, OMG, B8T, PSU; 1.95A {Pyrobaculum calidifontis JCM 11548}	51	9.1	0.00026	21.4	1.6	35	84-119	2-38
85	3FLO_D	3FLO_D DNA polymerase alpha catalytic subunit A; Protein-protein complex, phosphoesterase fold, OB fold, Zinc-binding motif, DNA replication, Nucleus, Phosphoprotein, DNA-binding, DNA-directed DNA polymerase; HET: SO4; 2.5A {Saccharomyces cerevisiae}	50.4	5.4	0.00016	28.3	0.7	32	88-119	25-57
86	2X5C_A	2X5C_A HYPOTHETICAL PROTEIN ORF131; VIRAL PROTEIN; HET: GOL; 1.8A {PYROBACULUM SPHERICAL VIRUS}	50.2	21	0.00061	27.8	4	47	87-142	54-109
87	7ZGP_F	7ZGP_F MPE1 isoform 1; CPF, 3'-end processing, polyA, RNA BINDING PROTEIN;{Saccharomyces cerevisiae}	50.2	17	0.00051	29.5	3.8	44	31-74	17-61
88	7C7L_B	7C7L_B CRISPR-associated protein Cas14a.1; Cas12f, Cas14, sgRNA, target DNA, CRISPR, RNA BINDING PROTEIN-RNA-DNA complex; 3.3A {uncultured archaeon}	50.1	13	0.00037	30	2.9	46	87-140	484-535
89	3EH2_C	3EH2_C Protein transport protein Sec24C; COPII-coat protein, vesicle transport, Cytoplasm, Endoplasmic reticulum, ER-Golgi transport, Golgi apparatus, Membrane, Phosphoprotein, Protein transport, Transport; 2.35A {Homo sapiens}	49.7	25	0.00072	29	4.6	71	49-123	57-128
90	6AHU_K	6AHU_K Ribonuclease P protein subunit p21; Ribonuclease P, RNA-protein complex, HYDROLASE-RNA complex; 3.66A {Homo sapiens}	49.6	9	0.00026	26.9	1.8	40	84-123	58-101
91	9E2Z_2	9E2Z_2 DNA replication licensing factor MCM2; helicase, DNA replication, cell division, fork stalling, translocation, REPLICATION, REPLICATION-DNA complex; HET: ATP, ADP; 2.6A {Homo sapiens}	49.5	6.1	0.00018	34.2	1.1	29	88-119	329-357
92	1ZSO_A	1ZSO_A hypothetical protein; STRUCTURAL GENOMICS, PSI, Protein Structure Initiative, Structural Genomics of Pathogenic Protozoa Consortium, SGPP, UNKNOWN FUNCTION; HET: MSE; 2.17A {Plasmodium falciparum} SCOP: b.166.1.1	49	11	0.00031	26.9	2.1	35	88-124	40-83
93	4LMY_A	4LMY_A Peroxide stress regulator PerR, FUR family; Transcription Factor, Zinc Binding, Transcription; 1.6A {Streptococcus pyogenes} SCOP: a.4.5.0	48.9	24	0.00069	23	3.7	77	36-119	58-149
94	3FEU_A	3FEU_A putative Lipoprotein; alpha-beta structure, Structural Genomics, PSI-2, Protein Structure Initiative, Midwest Center for Structural Genomics, MCSG, Lipoprotein, unknown; HET: MSE; 1.758A {Vibrio fischeri} SCOP: c.47.1.0, l.1.1.1	48.7	4.9	0.00014	23.8	0.2	22	110-133	30-51
95	7UHY_C	7UHY_C GATOR complex protein WDR24; mTOR, GATOR, lysosome, nutrient sensing, complex, zinc finger, ZnF, RING, C2 symmetry, octagon, SIGNALING PROTEIN; HET: ZN;{Homo sapiens}	47.8	7.1	0.00021	33.1	1.2	25	82-118	737-761
96	8P5D_MD1	8P5D_MD1 DNL-type domain-containing protein; Microsporidia, RIBOSOME; 10.8A {Spraguea lophii 42_110}	47.3	12	0.00036	25.4	2.1	32	88-119	29-67
97	7OXD_A	7OXD_A ShTniQ; transposition protein, zinc-finger protein, DNA BINDING PROTEIN; 1.3A {Scytonema hofmannii}	46.5	5.2	0.00015	24.7	0.1	26	85-118	119-144
98	7TOM_A	7TOM_A glycerol dibiphytanyl glycerol tetraether - macrocyclic archaeol synthase; Radical SAM Enzyme, Biphytanyl Chain, Glycerol dibiphytanyl glycerol tetraether, Archaeal Lipid modification, [4Fe-4S] cluster, Rubredoxin, OXIDOREDUCTASE; HET: 5AD, LPP, SF4; 1.85A {Methanocaldococcus jannaschii}	46.1	14	0.0004	28.8	2.5	36	86-123	27-62
99	7A9A_D	7A9A_D Rubredoxin; ELECTRON TRANSPORT, IRON SULFUR, METALLOPROTEIN, CYTOCHROME P450 REDOX PARTNER, CYP, CYP124, CYP125, CYP142; HET: GOL, EDO, PEG, ZN; 1.17A {Mycobacterium tuberculosis (strain ATCC 25618 / H37Rv)} SCOP: g.41.5.0	46	5	0.00015	21.2	0	32	87-118	8-46
100	6F5Z_C	6F5Z_C UPF0434 family protein; Protein complex, Holoenzyme, methyltransferase, halophile, archaea, TRANSFERASE; HET: GOL, SAH; 1.35A {Haloferax volcanii}	45.9	15	0.00044	18	1.9	37	88-124	11-47
101	7PP2_B	7PP2_B AVR-Pii protein; Complex, Zinc-finger fold, Exocyst, plant-pathogen interactions, PLANT PROTEIN; 2.69A {Oryza sativa}	45.9	9.2	0.00027	23.9	1.2	21	73-93	17-37
102	3VPB_F	3VPB_F Alpha-aminoadipate carrier protein lysW; ATP-dependent amine/thiol ligase family, ATP-dependent amine/thiol ligase, LysW, Enzyme-Carrier protein complex, LIGASE; HET: GLU, ADP, SO4; 1.8A {Sulfolobus tokodaii}	45.8	8.7	0.00025	22.8	1.1	34	88-127	6-39
103	3CNG_B	3CNG_B NUDIX hydrolase; structural genomics, APC7497, NUDIX hydrolase, PSI-2, Protein Structure Initiative, Midwest Center for Structural Genomics, MCSG, HYDROLASE; HET: GOL, MSE, EDO; 2.0A {Nitrosomonas europaea ATCC 19718}	45.7	6.6	0.00019	25	0.5	10	83-92	1-10
104	7WHG_G	7WHG_G Lokiarchaeota gelsolin (2DGel); Asgard, gelsolin, actin, filament, STRUCTURAL PROTEIN; HET: HIC, ADP; 3.25A {Oryctolagus cuniculus}	45.7	19	0.00055	26.1	3	48	77-124	280-335
105	8FN2_i	8FN2_i 50S ribosomal protein bL38; hibernating ribosome, bacterial, pathogen, 50S, translation, RIBOSOME; 3.4A {Borreliella burgdorferi B31}	45.6	13	0.00039	24.6	2	38	82-122	3-40
106	3M7N_A	3M7N_A Putative uncharacterized protein AF_0206; exosome, RNA, Exonuclease, Hydrolase, Nuclease, HYDROLASE-RNA complex; 2.4A {Archaeoglobus fulgidus}	45.2	9.1	0.00027	25.8	1.2	28	87-124	142-169
107	8IAZ_A	8IAZ_A Transposase; RNA, Complex, RNA BINDING PROTEIN/RNA, RNA BINDING PROTEIN-RNA-DNA complex;{Firmicutes bacterium AM43-11BH}	44.8	21	0.0006	25	3	44	88-140	340-383
108	5TVL_A	5TVL_A Foldase protein PrsA; foldase prsA surface-exposed protein, Structural Genomics, Center for Structural Genomics of Infectious Diseases, CSGID, ISOMERASE; HET: SO4, GOL; 2.55A {Streptococcus pneumoniae}	44.6	18	0.00053	24.1	2.6	18	32-49	5-22
109	8WTC_D	8WTC_D Protein-arginine kinase activator protein; Protein-arginine kinase, Zinc-coordination motifs, kinase activator, TRANSFERASE; 2.8A {Bacillus subtilis subsp. subtilis str. 168}	43.6	11	0.00033	26.5	1.5	31	87-117	4-34
110	5ZRT_B	5ZRT_B UPF0587 protein C1orf123; human hypothetical protein, UNKNOWN FUNCTION; HET: GOL; 1.9A {Homo sapiens} SCOP: b.166.1.0	43.4	15	0.00043	26.5	2.1	39	88-126	53-99
111	2X3D_D	2X3D_D SSO6206; UNKNOWN FUNCTION; 2.7A {SULFOLOBUS SOLFATARICUS} SCOP: d.58.61.0, l.1.1.1	42.7	21	0.00062	25.3	2.8	29	23-51	43-71
112	3TTC_A	3TTC_A Transcriptional regulatory protein; Zn finger, nucleotide binding, hydrogenase maturation factor, TRANSFERASE; HET: ADP; 1.86A {Escherichia coli}	42.3	7.8	0.00023	32.6	0.6	29	85-118	17-46
113	2CON_A	2CON_A nin one binding protein; RIBOSOME, RNA BINDING PROTEIN, UNKNOWN FUNCTION, Structural Genomics, NPPSFA, National Project on Protein Structural and Functional; HET: ZN; NMR {Mus musculus} SCOP: g.41.15.1, l.1.1.1	42	9.8	0.00029	23.7	0.9	21	87-118	17-37
114	8S1P_0	8S1P_0 50S ribosomal protein L32; LSU, 50S, RQC, YlmH, RIBOSOME; HET: OMG, 2MA, 5MU, MG, CLM, PSU, 2MG, H2U, K, G7M; 1.96A {Bacillus subtilis subsp. subtilis str. 168}	42	11	0.00033	22.1	1.1	21	85-118	27-47
115	7OF7_0	7OF7_0 39S ribosomal protein L32, mitochondrial; Mitochondria, Ribosome, Biogenesis, GTPase, NSUN4, MTERF4; HET: OMG, MG, OMU; 2.5A {Homo sapiens}	41.8	10	0.0003	25.3	1.1	39	85-136	29-67
116	2QKD_A	2QKD_A Zinc finger protein ZPR1; HELICAL HAIRPINS, BETA HELIX, ANTI-PARRALLEL BETA SHEET, DOUBLE STRADED ANTI-PARALLEL BETA HELIX, METAL BINDING PROTEIN, SIGNALING; 2.0A {Mus musculus}	40.7	16	0.00046	29.9	2.2	31	88-118	223-256
117	7ZQY_A	7ZQY_A DH domain-containing protein; DNA repair, ATPase, coiled coil, Zn-hook, HYDROLASE; 2.51A {Thermochaetoides thermophila}	40.4	61	0.0018	20.7	4.6	48	114-161	92-141
118	2JWL_B	2JWL_B Protein tolR; PROTEIN, Periplasmic domain, membrane, Inner membrane, Protein transport, Transmembrane, Transport, MEMBRANE PROTEIN; NMR {Haemophilus influenzae}	39.9	48	0.0014	17.6	4.5	36	31-67	14-54
119	4Y4O_15	4Y4O_15 50S ribosomal protein L32; Ribosome, rRNA modofications, pseudouridine, rRNA methylation, ribosomal protein post-translational modifications, iron-sulfur cluster, beta-thio-aspartate; HET: MG, MPD, 7MG, 5MC, M2G, 0TD, 2MG, 2MA, PSU, ARG, OMG, 5MU, MA6, 4OC, 2MU, UR3, ZN, SF4; 2.3A {Thermus thermophilus HB8}	39.9	13	0.00037	22	1.1	21	85-118	30-50
120	3K1F_M	3K1F_M Transcription initiation factor IIB; RNA Polymerase II, TFIIB, Transcription Factor, Transcription Initiation, DNA-binding, DNA-directed RNA polymerase, Isopeptide bond, Magnesium, Metal-binding; 4.3A {Saccharomyces cerevisiae}	39.6	16	0.00046	29.2	1.9	33	83-120	19-51
121	7UBJ_A	7UBJ_A Antitermination protein Q; RNA polymerase, DNA Binding, transcription, Q-dependent antitermination, Q antitermination factor, GENE REGULATION; HET: GOL, PEG, EDO; 1.46A {Escherichia phage Lambda}	39.3	40	0.0012	23.2	3.8	68	86-153	56-144
122	5BY4_A	5BY4_A Protein TolR; strand-swapped dimer, protein transport; 1.702A {Escherichia coli}	39.2	61	0.0018	18.6	5.4	41	26-67	38-81
123	3CW2_L	3CW2_L Translation initiation factor 2 subunit beta; AIF2, INTACT AIF2, INITIATION FACTOR 2 ALPHA SUBUNIT, INITIATION FACTOR 2 BETA SUBUNIT, INITIATION FACTOR 2; 2.8A {Sulfolobus solfataricus}	38.6	19	0.00056	24	2	35	87-126	105-139
124	7C79_K	7C79_K Ribonuclease MRP protein subunit SNM1; Ribonuclease MRP, RNA-protein complex, RNA BINDING PROTEIN; 2.5A {Saccharomyces cerevisiae S288C}	38.6	26	0.00075	24.6	2.7	38	86-123	59-115
125	2B9D_B	2B9D_B E7 protein; Zinc Finger, Homodimer, transcription, viral protein; 1.6A {Human papillomavirus type 1a} SCOP: g.91.1.1, l.1.1.1	38.5	10	0.0003	24	0.6	9	111-119	41-49
126	7OF0_0	7OF0_0 39S ribosomal protein L32, mitochondrial; Mitochondria, Ribosome, Biogenesis, GTPase, NSUN4, MTERF4; HET: MG; 2.2A {Homo sapiens}	38.3	28	0.00083	26.3	3.1	39	85-144	107-145
127	3D00_A	3D00_A Tungsten formylmethanofuran dehydrogenase subunit E; Fwde/gapdh domain-like fold, structural genomics, Joint Center for Structural Genomics, JCSG, Protein Structure Initiative, PSI-2, metal; HET: MSE; 1.9A {Syntrophus aciditrophicus}	37.9	36	0.001	23.8	3.4	60	42-117	125-184
128	7QEP_MD	7QEP_MD Uncharacterized protein ECU01_0250; genome decay, microbial parasite, genome reduction, Encephalitozoon cuniculi, lose-to-gain, RIBOSOME; HET: SPD, AMP;{Encephalitozoon cuniculi GB-M1}	37.6	18	0.00053	25.6	1.8	36	88-124	29-72
129	8ODT_F	8ODT_F Tol-Pal system protein TolR; TolQ, TolR, Tol-Pal, complex, inner membrane, MEMBRANE PROTEIN;{Escherichia coli K-12}	37.5	1E+02	0.003	21.6	5.7	41	26-67	70-113
130	1K81_A	1K81_A PROBABLE TRANSLATION INITIATION FACTOR 2 BETA SUBUNIT; translation initiation factor, zinc ribbon, TRANSLATION; HET: ZN; NMR {Methanocaldococcus jannaschii} SCOP: g.59.1.1	37.5	29	0.00085	16.1	2.1	35	87-126	2-36
131	8AAS_A	8AAS_A Replication factor A; Replication protein A, ssDNA-Binding protein, DNA BINDING PROTEIN; 3.2A {Pyrococcus abyssi GE5}	37.1	13	0.00038	25	1	21	88-118	155-177
132	5XOB_Z	5XOB_Z tRNA(Ile2) 2-agmatinylcytidine synthetase TiaS; zinc ribbon, conformational change, TiaS, tRNA modification, Zinc finger engineering, LIGASE; HET: TPO; 2.48A {Archaeoglobus fulgidus (strain ATCC 49558 / VC-16 / DSM 4304 / JCM 9628 / NBRC 100126)}	37	11	0.00033	31.8	0.7	24	87-118	351-374
133	6MDW_A	6MDW_A SprT-like domain-containing protein Spartan; DPC repair protease, DNA BINDING PROTEIN; HET: FLC, MLZ, ADP; 1.5A {Homo sapiens}	36.9	10	0.0003	24.7	0.4	31	88-118	149-186
134	5NL9_B	5NL9_B Transcriptional regulator (FUR family); Leptospira, oxidative stress response, Fur family, asymmetric homodimer, DNA binding protein; 1.9A {Leptospira interrogans serogroup Icterohaemorrhagiae serovar copenhageni (strain Fiocruz L1-130)} SCOP: l.1.1.1, a.4.5.0	36.7	44	0.0013	21.1	3.4	54	36-96	56-109
135	9MHH_C	9MHH_C Beclin 1-associated autophagy-related key regulator; Complex, GTPase, GTP-binding, Autophagy, Kinase, Lipid Kinase, SIGNALING PROTEIN; HET: GTP; 4.5A {Homo sapiens}	36.6	45	0.0013	27.7	4.3	68	88-169	43-140
136	7YMO_A	7YMO_A Recombination protein RecO; recombination mediator protein, RECOMBINATION; 1.8A {Campylobacter jejuni}	36.2	91	0.0027	21.7	5.3	63	85-158	144-208
137	9E6Q_Ai	9E6Q_Ai Large ribosomal subunit protein eL43; Ribosome, Translation, Hibernation, RNA; HET: 4AC, G7M, 5MC, SPM, MG, A2M, OMU, OMC, UR3, OMG, B8T, PSU; 1.95A {Pyrobaculum calidifontis JCM 11548}	36	11	0.00032	24.7	0.4	26	88-120	40-65
138	8QP5_P	8QP5_P Chaperone SurA,Serine protease EspP; Outer Membrane, Complex, Chaperone, Protein Folding, MEMBRANE PROTEIN;{Escherichia coli}	36	55	0.0016	25.3	4.3	33	22-54	42-74
139	9E71_Bc	9E71_Bc Small zinc finger protein HVO-2753-like zinc-binding pocket domain-containing protein; Ribosome, Translation, Hibernation, RNA; HET: 4AC, G7M, ZN, M7A, 5MC, SPM, MG, A2M, OMU, MA6, OMC, UR3, 6MZ, OMG, B8T, PSU; 2.36A {Pyrobaculum calidifontis JCM 11548}	35.8	24	0.00069	13.8	1.4	36	81-119	27-62
140	6D57_A	6D57_A Ferric uptake regulation protein; Fur, ferric uptake regulator, Campylobacter jejuni, metalloregulator, METAL TRANSPORT; HET: FMT, GOL, OHI; 1.81A {Campylobacter jejuni} SCOP: a.4.5.0	35.1	69	0.002	20.7	4.2	42	97-139	92-133
141	1U5K_A	1U5K_A hypothetical protein; OBD-fold, Zn-binding, RECOMBINATION, REPLICATION; 2.0A {Deinococcus radiodurans} SCOP: g.45.1.2, b.40.4.13	35	35	0.001	23.5	2.9	49	82-138	147-195
142	2LK1_A	2LK1_A RNA-binding protein 5; Zinc finger, RNA BINDING PROTEIN; HET: NH2, AQN, ACE, ZN; NMR {N/A}	35	10	0.00029	13.8	0.1	10	111-120	5-14
143	2LO2_A	2LO2_A SAGA-associated factor 11; ZINC-FINGER, DEUBIQUITINATION, TRANSCRIPTION FACTOR, SAGA COMPLEX, TRANSCRIPTION; HET: ZN; NMR {Saccharomyces cerevisiae}	34.9	17	0.0005	20.4	1.1	16	104-119	2-17
144	7XT3_A	7XT3_A Genome polyprotein; Viral protein, nonstructural Protein 2C; HET: PO4; 2.15A {Hepatovirus A}	34.9	59	0.0017	21.7	4	41	15-55	155-195
145	6YWE_W	6YWE_W Related to ribosomal protein YmL32 (Mitochondrial),Mitochondrial ribosomal protein subunit L32; Neurospora crassa, translating Mitoribosomes, tRNA, mRNA, mL108, TRANSLATION; HET: K, MG, ATP, NAD, SPM;{Neurospora crassa}	34.6	16	0.00046	26.6	1.1	21	85-118	91-111
146	8I16_A	8I16_A Cas12g; Cas12g, CRISPR, Cas, Cas12, RNP, RNA BINDING PROTEIN; HET: MSE; 2.24A {Lachnospiraceae bacterium ND2006}	33.2	25	0.00073	31.1	2.4	46	87-140	710-760
147	4JJ0_A	4JJ0_A MamP; PDZ, c-type heme, cytochrome, ELECTRON TRANSPORT; HET: HEC; 1.8A {Magnetococcus}	33.1	11	0.00032	27.5	0.1	11	88-98	227-237
148	5YT6_F	5YT6_F Tax1-binding protein 1; TAX1BP1, ubiquitin, complex, autophagy receptor, PROTEIN BINDING; HET: SO4; 1.501A {Homo sapiens}	33.1	12	0.00036	20.2	0.3	15	85-99	2-16
149	8P66_B	8P66_B Clp protease ClpC,Heat shock survival AAA family ATPase ClpK; ATPase associated with diverse cellular activities (AAA), protein aggregation, molecular chaperone, stress, 70 kilodalton heat shock; HET: ZN; NMR {Pseudomonas aeruginosa}	33.1	26	0.00076	19.8	1.7	33	86-119	4-36
150	6IWD_B	6IWD_B HPV18 E7; ONCOPROTEIN; HET: PO4; 1.8A {Homo sapiens}	33.1	12	0.00035	23.9	0.3	9	111-119	45-53
151	2HHI_A	2HHI_A Immunogenic protein MPT64; MPT64, Secreted Antigen, Tuberculosis, Residual Dipolar Coupling, NMR Solution Structure, beta-grasp, UNKNOWN FUNCTION; NMR {Mycobacterium tuberculosis}	33	88	0.0026	19.4	4.3	34	21-54	97-140
152	5B16_C	5B16_C Microprocessor complex subunit DGCR8; Endonuclease, RNase III, Trimeric complex, Zinc finger, HYDROLASE; 3.2A {Homo sapiens}	32.9	24	0.00069	22.1	1.6	29	41-69	7-35
153	2QKD_A	2QKD_A Zinc finger protein ZPR1; HELICAL HAIRPINS, BETA HELIX, ANTI-PARRALLEL BETA SHEET, DOUBLE STRADED ANTI-PARALLEL BETA HELIX, METAL BINDING PROTEIN, SIGNALING; 2.0A {Mus musculus}	32.8	34	0.00098	28	2.9	37	82-118	9-48
154	6NY2_Y	6NY2_Y CasX; CasX, sgRNA, target DNA, CRISPR, RNA BINDING PROTEIN-RNA-DNA complex; 3.2A {Deltaproteobacteria bacterium}	32.5	47	0.0014	31.4	4.2	72	87-159	822-981
155	5I8G_A	5I8G_A CREB-binding protein; CREBBP, bromodomain, epigenetics, structure-based drug design, Transcription-Protein Binding complex; HET: B3P, 69E, PEG, EDO; 1.41A {Homo sapiens}	32.1	14	0.00041	24.3	0.5	37	80-117	227-263
156	9F9U_A	9F9U_A Transcription elongation factor NusA; crenarchaea, zinc-finger protein, alpha-beta fold, RNA-binding protein, RNA BINDING PROTEIN; 1.68A {Saccharolobus solfataricus P2}	32.1	19	0.00056	25.1	1.2	47	84-146	4-51
157	5GOX_B	5GOX_B DNA repair protein RAD50; DNA repair, HYDROLASE; HET: GOL, MSE; 2.405A {Homo sapiens}	31.8	79	0.0023	20.2	4	47	114-160	101-150
158	7ANE_at	7ANE_at mS66; Ribosome, Mitochondria, Kinetoplastid; HET: NAD; 3.9A {Leishmania major}	31.7	23	0.00067	28	1.7	43	88-130	256-328
159	2FQH_A	2FQH_A Hypothetical protein TA0938; structural genomics, zn-binding, Ontario Centre for Structural Proteomics, OCSP, UNKNOWN FUNCTION; NMR {Thermoplasma acidophilum}	31.5	19	0.00054	26.1	1.1	37	80-119	12-48
160	9EH1_S	9EH1_S Transcription elongation factor A protein 1; SETD2, Transcription, H3K36me3, TRANSFERASE-RNA-DNA complex; HET: TPO, SEP; 3.1A {Sus scrofa}	31.4	38	0.0011	21.2	2.4	36	88-123	132-169
161	7ZU0_A	7ZU0_A E3 ubiquitin-protein ligase PEP5; HOPS, tethering complex, lysosome, membrane fusion, Rab GTPase, cryo-EM, CYTOSOLIC PROTEIN; 4.4A {Saccharomyces cerevisiae}	31.1	36	0.001	28.8	2.9	56	88-143	928-1003(1029)
162	9J1M_0	9J1M_0 Large ribosomal subunit protein bL32; ribosome, macrolide, ANTIBIOTIC, RIBOSOME-ANTIBIOTIC complex; HET: MG, 5MC, G7M, 2MG, A1L32, 5MU, OMG, MA6, 4OC, UR3; 2.33A {Mycobacterium tuberculosis variant bovis BCG str. Pasteur 1173P2}	31	22	0.00065	21.4	1.2	27	80-119	22-49
163	4ME3_A	4ME3_A DNA replication licensing factor MCM related protein; AAA+, Zinc binding domain, Helicase, REPLICATION; 1.794A {Thermoplasma acidophilum}	30.9	18	0.00053	25.5	0.9	29	87-119	146-174
164	4ADN_B	4ADN_B FAR1; ANTIBIOTIC RESISTANCE; HET: GOL, IMD, PEG; 1.65A {STAPHYLOCOCCUS AUREUS}	30.9	1.1E+02	0.0032	23.9	5.5	77	58-136	137-221
165	2K2D_A	2K2D_A RING finger and CHY zinc finger domain-containing protein 1; zinc-binding protein, Cytoplasm, Metal-binding, Nucleus, Zinc-finger, METAL BINDING PROTEIN, Structural Genomics, PSI-2, Protein Structure Initiative, Northeast; HET: ZN; NMR {Homo sapiens}	30.8	14	0.00041	19.7	0.2	10	88-97	1-10
166	6HIY_DS	6HIY_DS mS66; mitoribosome, translation, Trypanosoma, small ribosomal subunit, 9S rRNA, ribosomal protein, mitochondrial initiation factor IF-3, RIBOSOME; HET: SPD, MG, SPM; 3.27A {Trypanosoma brucei brucei}	30.4	22	0.00064	26.4	1.3	55	87-146	97-158
167	2M2J_A	2M2J_A Putative periplasmic protein; NESG, Northeast structural genomics consortium, MCSG, Midwest center for structural genomics, STRUCTURAL GENOMICS, UNKNOWN FUNCTION, PSI-Biology; NMR {Salmonella enterica subsp. enterica serovar Typhimurium}	30.1	1.2E+02	0.0036	20.1	4.9	41	31-71	40-80
168	7ANE_at	7ANE_at mS66; Ribosome, Mitochondria, Kinetoplastid; HET: NAD; 3.9A {Leishmania major}	30	22	0.00063	28.1	1.3	54	87-147	157-210
169	1DXG_B	1DXG_B DESULFOREDOXIN; NON-HEME IRON PROTEIN, RUBREDOXIN TYPE METAL CENTER, ELECTRON TRANSPORT; 1.8A {Desulfovibrio gigas} SCOP: g.41.5.2	30	16	0.00047	18.5	0.4	13	84-96	5-17
170	1HXR_A	1HXR_A GUANINE NUCLEOTIDE EXCHANGE FACTOR MSS4; nucleotide exchange factor, Rab GTPase, membrane trafficking, Zn binding site, METAL BINDING PROTEIN; 1.65A {Rattus norvegicus} SCOP: b.88.1.1	30	24	0.00071	24.4	1.4	22	97-119	70-91
171	4EVU_A	4EVU_A Putative periplasmic protein ydgH; Structural Genomics, PSI-Biology, Program for the Characterization of Secreted Effector Proteins, PCSEP, Midwest Center for Structural; HET: SO4, MSE; 1.45A {Salmonella enterica subsp. enterica serovar Typhimurium}	29.9	1.1E+02	0.0032	18.6	4.5	37	31-67	22-58
172	1S24_A	1S24_A Rubredoxin 2; Rubredoxin, ELECTRON TRANSPORT; HET: CD; NMR {Pseudomonas oleovorans} SCOP: g.41.5.1	29.8	15	0.00044	22.8	0.3	38	81-118	31-75
173	2RNR_A	2RNR_A Transcription initiation factor IIE subunit alpha; general transcription factor, human TFIIE alpha, human TFIIH p62, acidic domain, PH domain, DNA DAMAGE, DNA; NMR {Homo sapiens}	29.7	39	0.0011	20.9	2.2	31	18-48	5-39
174	7OG7_A	7OG7_A NosL; copper chaperone, METAL BINDING PROTEIN; HET: CCN; 1.85A {Shewanella denitrificans (strain OS217 / ATCC BAA-1090 / DSM 15013)}	29.6	25	0.00072	24.7	1.4	31	87-117	44-78
175	5IJL_A	5IJL_A DNA polymerase II large subunit; DNA polymerase D-family, transferase; 2.19A {Pyrococcus abyssi (strain GE5 / Orsay)}	29.5	19	0.00055	34.2	1	32	87-119	710-741
176	3TWL_A	3TWL_A Formamidopyrimidine-DNA glycosylase 1; HELIX TWO TURNS HELIX, ZINC-LESS FINGER, HYDROLASE, DNA DAMAGE, DNA REPAIR, DNA-BINDING, GLYCOSIDASE, LYASE, MULTIFUNCTIONAL ENZYME; 1.7A {Arabidopsis thaliana}	29.5	27	0.00077	26.2	1.6	26	88-119	252-277
177	3CYG_B	3CYG_B Uncharacterized protein; Uncharacterized Protein, PSI-II, 10495j, Fervibacterium nodosum, Structural Genomics, Protein Structure Initiative, New York SGX Research Center; HET: MSE; 2.61A {Fervidobacterium nodosum Rt17-B1}	29.3	97	0.0028	19.5	4.1	34	21-54	100-141
178	4V3P_SX	4V3P_SX 40S ribosomal protein S27; RIBOSOME; 34.0A {Triticum aestivum}	29.2	25	0.00072	19.6	1.1	31	88-125	7-37
179	4Y97_H	4Y97_H DNA polymerase alpha catalytic subunit; human DNA polymerase alpha, TRANSFERASE; 2.51A {Homo sapiens}	28.9	51	0.0015	22.5	2.9	56	88-144	19-77
180	1RYQ_A	1RYQ_A DNA-directed RNA polymerase, subunit e''; Structural genomics, RNA polymerase, Zinc, PSI, Protein Structure Initiative, Southeast Collaboratory for Structural Genomics, SECSG, TRANSFERASE; 1.38A {Pyrococcus furiosus} SCOP: l.1.1.1, g.41.9.3	28.5	18	0.00051	23.7	0.5	23	82-118	8-30
181	2M48_A	2M48_A E3 UBIQUITIN-PROTEIN LIGASE PARKIN; Parkin, RING, IBR, E3 ligase, Zn-binding, LIGASE; HET: ZN; NMR {Drosophila melanogaster}	28.5	34	0.00097	19.2	1.6	35	78-120	2-39
182	3WUP_A	3WUP_A DNA polymerase eta; Ubiquitin-binding zinc finger, Zinc finger, Ubiquitin and ubiquitin-binding domain, TRANSFERASE; 1.6A {Homo sapiens}	28.4	17	0.00049	18.5	0.3	12	87-98	7-18
183	2FIY_B	2FIY_B Protein fdhE homolog; FdhE protein, Pseudomonas aeruginosa, structural genomics, PSI, Protein Structure Initiative, Midwest Center for Structural Genomics, MCSG; 2.1A {Pseudomonas aeruginosa} SCOP: e.59.1.1	28.3	37	0.0011	25.7	2.3	34	88-123	225-265
184	8FCV_P	8FCV_P TniQ; TnsC, TniQ, CRISPR, DNA BINDING PROTEIN; HET: ATP; 2.95A {Peltigera membranacea}	28.2	19	0.00054	26	0.6	25	88-119	178-202
185	5OQD_C	5OQD_C Polycomb protein Pcl; Polycomblike, winged-helix domain, PHD finger domain, GENE REGULATION; HET: EDO, ZN, PO4; 2.447A {Drosophila melanogaster}	28	17	0.00051	24.8	0.4	30	88-117	45-78
186	9EGX_S	9EGX_S Transcription elongation factor A protein 1; SETD2, Transcription, H3K36me3, TRANSFERASE-RNA-DNA complex; HET: TPO, SEP; 2.9A {Sus scrofa}	28	42	0.0012	24.2	2.5	31	88-118	266-298
187	8Q7R_U	8Q7R_U Ubiquitin; CUL2, FEM1C, ELOBC, SIL1, Ubiquitin, Ubiquitin Ligase, Ubiquitylation, monoubiquitylation, LIGASE, Elongin B, Elongin C; 3.71A {Homo sapiens}	28	99	0.0029	23.1	4.5	97	24-124	83-179
188	7XMW_A	7XMW_A AcrVIA2; a bacteria antiviral protein, ANTIVIRAL PROTEIN; HET: PE4; 2.59A {Leptotrichia wadei (strain F0279)}	27.6	45	0.0013	22.6	2.4	42	88-134	10-67
189	4RGU_A	4RGU_A Repressor protein; Structural Genomics, PSI-Biology, Midwest Center for Structural Genomics, MCSG, winged helix-turn-helix, TRANSCRIPTION; HET: GOL, FER, MSE; 1.891A {Acinetobacter sp. ADP1}	27.6	1.3E+02	0.0038	18.8	5.6	44	126-169	114-157
190	8HM3_D	8HM3_D Peptidylprolyl isomerase; isomerase, human ubiquitin-like protein; HET: GOL; 2.26A {Bacteroides fragilis}	27.4	62	0.0018	24.1	3.3	22	32-53	5-26
191	8QVC_B	8QVC_B DUF6379 domain-containing protein; bacterial C-glucosyl deglycosidase, C-C bond cleavage, C-glucosyl aromatic polyketides, C-glucosyl flavonoids, Deinococcus aerius, soil bacterium, N-terminal; 1.8A {Deinococcus aerius}	27.3	26	0.00075	23.6	1.1	27	21-47	44-70
192	7M10_A	7M10_A Lysine-specific demethylase PHF2; PHD FINGER, METAL-BINDING, ZINC-FINGER, HISTONE-BINDING, NON-HISTONE BINDING, PROTEIN BINDING; HET: M3L, FMT; 1.15A {Homo sapiens}	27.2	16	0.00047	14.3	0.1	31	87-117	26-57
193	3RSN_A	3RSN_A Set1/Ash2 histone methyltransferase complex subunit ASH2; PHD domain, Winged helix domain, histone methyltransferase, DNA binding, TRANSCRIPTION; HET: MSE; 2.1A {Homo sapiens}	27	17	0.00049	24.2	0.1	30	88-117	23-56
194	8RUY_I	8RUY_I Intraflagellar transport protein 172; Cilia, IFT, train, retrograde, PROTEIN TRANSPORT; 15.4A {Chlamydomonas reinhardtii}	27	20	0.00059	30.3	0.7	38	82-119	1699-1749(1755)
195	8A3D_j	8A3D_j 60S ribosomal protein L37a; Ribosome, human, TRANSLATION, rna modifications, water, magnesium, potassium, homoharringtonine; HET: K, HMT, 1MA, 6MZ, EPE, 5MC, OMU, OMC, PSU, OMG, SPM, A2M, UR3, MG; 1.67A {Homo sapiens}	26.9	27	0.0008	21.2	1.1	25	88-120	39-63
196	2BZB_B	2BZB_B CONSERVED DOMAIN PROTEIN; TRANSFERASE, PHOSPHATASE, PHOSPHORYLATION, SPORULATION, BACILLUS, ANTHRACIS, ANTITHETICAL, NEGATIVE, REGULATOR, SPINE; NMR {BACILLUS ANTHRACIS} SCOP: a.30.7.1, l.1.1.1	26.8	29	0.00085	21	1.2	23	41-63	10-32
197	6SGA_Fd	6SGA_Fd mt-SAF33; mitochondrial ribosome, assembly intermediate, translation, RIBOSOME; HET: UBD, PM8; 3.1A {Trypanosoma brucei brucei}	26.7	25	0.00074	20.5	0.9	25	87-117	83-108
198	7QXB_P	7QXB_P Protection of telomeres protein 1; Reverse transcriptase, ribonucleoprotein, telomerase, telomere, DNA BINDING PROTEIN, RNA BINDING PROTEIN; 3.9A {Homo sapiens}	26.3	31	0.0009	28.6	1.7	32	88-119	382-508
199	7E44_A	7E44_A NADH pyrophosphatase; NudC, dpCoA., HYDROLASE; HET: COD; 2.0A {Escherichia coli BL21(DE3)}	26.2	22	0.00063	26.4	0.6	25	88-120	100-124
200	8FVY_f	8FVY_f Ribosomal protein S27a; Giardia lamblia, Ribosome structure, Translation, parasite, RIBOSOME; HET: YAT, MG;{Giardia intestinalis assemblage A}	26	28	0.00081	21	1	26	88-121	112-137
201	2BL8_C	2BL8_C ENTEROCINE A IMMUNITY PROTEIN; ENTEROCIN A, ORF2 PROTEIN, IMMUNITY, BACTERIAL PROTEIN; HET: FLC; 1.6A {ENTEROCOCCUS FAECIUM} SCOP: a.29.8.2	25.5	1.1E+02	0.0031	20.8	4	41	126-167	2-42
202	6FYY_m	6FYY_m Eukaryotic translation initiation factor 5; ribosome, translation, initiation factors, 40S, eIF1A, eIF3, eIF2, eIF5, tRNAi, 48S PIC, small ribosome subunit; HET: 1MG, MG, GCP, C4J, 1MA, 2MG, PSU, H2U, 5MC, RIA, T6A, MA6, M2G, 7MG; 3.05A {Saccharomyces cerevisiae}	25.3	44	0.0013	26.4	2.3	46	83-133	94-140
203	4ZLH_A	4ZLH_A Lipopolysaccharide assembly protein B; Nine TPR motifs Rubredoxin Lipopolysaccharide Regulation, METAL BINDING PROTEIN; 2.0A {Escherichia coli O157:H7}	25.1	23	0.00067	22.5	0.5	31	87-129	306-336
204	7NE9_AAA	7NE9_AAA Ferric uptake regulator family; zinc sensor ZUR, metallothionein activation, Marine cyanobacteria, zinc for CO2 fixation, METAL BINDING PROTEIN; 2.1A {Synechococcus sp. (strain WH8102)}	25	1E+02	0.0029	18.8	3.5	54	36-96	38-91
205	2NB9_A	2NB9_A Uncharacterized protein; zinc finger, UNKNOWN FUNCTION; HET: ZN; NMR {Caulobacter crescentus}	24.3	35	0.001	14.5	1	14	111-124	2-15
206	3H7H_A	3H7H_A Transcription elongation factor SPT4; helices surrounding beta sheet, Transcription, Activator, Metal-binding, Nucleus, Repressor, Transcription regulation, Zinc-finger, Methylation, Phosphoprotein; 1.55A {Homo sapiens}	24.2	20	0.00058	24.3	0.1	27	83-118	14-40
207	4E72_A	4E72_A uncharacterized protein; PF11738 FAMILY, DUF3298, STRUCTURAL GENOMICS, JOINT CENTER FOR STRUCTURAL GENOMICS, JCSG, PROTEIN STRUCTURE INITIATIVE, PSI-BIOLOGY, UNKNOWN; HET: MSE; 2.15A {Pseudomonas aeruginosa}	24	1.4E+02	0.0042	18.6	4.1	34	21-54	110-151
208	6QU1_A	6QU1_A Transcription intermediary factor 1-beta,Transcription intermediary factor 1-beta; TRIM28, transcriptional co-repressor, CUE domain, Ubuiquitin, LIGASE; 3.7A {Homo sapiens}	23.8	1E+02	0.003	20.7	3.6	65	87-151	64-155
209	6HV8_A	6HV8_A DNA polymerase epsilon catalytic subunit A; Polymerase epsilon, DNA replication, enzyme, DNA polymerase, DNA BINDING PROTEIN; 4.4A {Saccharomyces cerevisiae}	23.7	39	0.0011	30.1	1.9	69	42-118	759-827
210	7R7J_A	7R7J_A Putative DNA repair helicase RadD; ATPase, SF2, DNA BINDING PROTEIN; HET: ADP; 2.03A {Escherichia coli (strain K12)}	23.5	29	0.00085	27.6	1	28	88-118	408-438
211	1GH9_A	1GH9_A 8.3 KDA PROTEIN (GENE MTH1184); BETA+ALPHA COMPLEX STRUCTURE, STRUCTURAL GENOMICS, PSI, Protein Structure Initiative, Northeast Structural Genomics Consortium, NESG, UNKNOWN FUNCTION; NMR {Methanothermobacter thermautotrophicus} SCOP: g.41.6.1	23.1	31	0.00091	21.7	0.9	14	82-96	18-31
212	2AVU_E	2AVU_E Flagellar transcriptional activator flhC; C4-type Zinc finger, TRANSCRIPTION ACTIVATOR; 3.0A {Escherichia coli} SCOP: e.64.1.1	23	39	0.0011	23.9	1.4	28	85-118	134-161
213	5H65_A	5H65_A Protection of telomeres protein 1; telomere, DNA binding protein, OB fold; 2.1A {Homo sapiens}	23	41	0.0012	26.7	1.7	34	88-121	42-170
214	8ZHT_A	8ZHT_A Peptidyl-prolyl cis-trans isomerase; complex, CHAPERONE; 3.0A {Bacteroides thetaiotaomicron}	23	80	0.0023	25.6	3.4	22	32-53	4-25
215	7XNX_Sf	7XNX_Sf Ubiquitin-40S ribosomal protein S27a; ribosome, rRNA ribomethylome; HET: 5MC, A2M, MA6, PSU, 2MG, 5MU, 6MZ, OMG, M7A, MG, JMH, OMU, UR3, B8N, B8T, MLZ, 1MA, UY1, OMC, K, B8H, 4AC; 2.7A {Homo sapiens}	22.9	1E+02	0.003	19.6	3.4	64	88-161	31-96

## Sheet: hhpred_EvoAcr2
Property	Value
File	hhpred_EvoAcr2.hhr
Query	Q_EvoAcr2
Neff	0
No	Hit_ID	Description	Probability	E-value	P-value	Score	SS	Cols	Query_range	Template_range
1	1YHT_A	1YHT_A DspB; beta barrel, HYDROLASE; HET: GOL; 2.0A {Aggregatibacter actinomycetemcomitans} SCOP: c.1.8.6	44.6	23	0.00067	25.7	3.3	30	37-66	88-117
2	4AZ6_A	4AZ6_A BETA-N-ACETYLHEXOSAMINIDASE; HYDROLASE; HET: P15, OAN, EDO; 1.36A {STREPTOCOCCUS PNEUMONIAE}	40.3	38	0.0011	24.5	3.9	39	28-66	78-116
3	6ATG_C	6ATG_C Complement regulator-acquiring surface protein 2 (CRASP-2); Complex, immune evasion, IMMUNE SYSTEM; 1.8A {Homo sapiens}	37.8	16	0.00047	29.1	1.7	92	39-157	1-94
4	3NDH_B	3NDH_B restriction endonuclease THAI; ENDONUCLEASE-DNA COMPLEX, RESTRICTION ENZYME, THAI, INTERCALATION, HYDROLASE-DNA COMPLEX; HET: ACT, SO4, PGE; 1.3A {Thermoplasma acidophilum}	35.7	20	0.00059	29	2	51	6-61	152-204
5	2XF7_F	2XF7_F GP23.1; VIRAL PROTEIN; 1.61A {BACILLUS PHAGE SPP1}	32.7	23	0.00068	20.3	1.5	16	35-50	27-42
6	5H66_C	5H66_C Segregation and condensation protein A; SMC protein, DNA BINDING PROTEIN-CELL CYCLE complex; 1.82194772804A {Bacillus subtilis (strain 168)}	30.9	51	0.0015	17.9	2.7	26	46-71	46-71
7	8QB6_A	8QB6_A Dispersin; biofilm degradation, GH20, poly-N-acetylglucosamine, enzyme catalysis, HYDROLASE; HET: GC2, MPD; 1.51A {Terribacillus saccharophilus}	28.4	58	0.0017	22.8	3.1	30	37-66	61-90
8	8QCE_A	8QCE_A N-acetyl-beta-hexosaminidase; biofilm degradation, GH20, poly-N-acetylglucosamine, enzyme catalysis, HYDROLASE; HET: GC2, EDO, PEG; 1.05A {Lactiplantibacillus paraplantarum}	23.6	86	0.0025	22.2	3.4	30	37-66	67-96

## Sheet: hhpred_EvoAcr3
Property	Value
File	hhpred_EvoAcr3.hhr
Query	Q_EvoAcr3
Neff	3.63212
No	Hit_ID	Description	Probability	E-value	P-value	Score	SS	Cols	Query_range	Template_range
1	9E2Z_2	9E2Z_2 DNA replication licensing factor MCM2; helicase, DNA replication, cell division, fork stalling, translocation, REPLICATION, REPLICATION-DNA complex; HET: ATP, ADP; 2.6A {Homo sapiens}	97.9	6.4E-06	1.9E-10	69.5	3.7	24	128-151	853-876
2	4BT1_A	4BT1_A TRANSCRIPTIONAL REGULATOR; TRANSCRIPTION, AAAPLUS ATPASE, DNA TRANSPOSITION, SYMMETRY MISMATCH; HET: ADP; 16.0A {ENTEROBACTERIA PHAGE MU}	97.8	0.00011	3.3E-09	39.9	6.7	62	26-88	1-69
3	5EP0_A	5EP0_A Putative repressor protein luxO; Quorum sensing, AAA+ protein, receiver domain, ATPase, TRANSCRIPTION; HET: SO4; 1.6A {Photobacterium angustum}	95.5	0.051	1.5E-06	39.7	6.8	64	24-88	314-384
4	2M8G_X	2M8G_X Transcriptional regulator; DNA-binding domains, 54 transcriptional activators, NifA like homolog - 2(NIh-2), TRANSCRIPTION; NMR {Aquifex aeolicus}	95.2	0.05	1.5E-06	29	4.6	52	101-154	19-70
5	5WUJ_A	5WUJ_A Flagellar M-ring protein; flagellar motor, MS-ring, C-ring, MOTOR PROTEIN; 2.3A {Helicobacter pylori 26695}	93.1	0.17	4.8E-06	25.2	3.3	25	16-40	11-35
6	6IP2_A	6IP2_A Vesicle-fusing ATPase; membrane fusion, ATPase, HYDROLASE; HET: ATP; 3.7A {Cricetulus griseus}	90.2	0.38	1.1E-05	40.2	4.6	52	26-85	696-753
7	8XKV_A	8XKV_A Probable inactive ATP-dependent zinc metalloprotease FTSHI 4, chloroplastic; ATP-motor, Ycf2, FtsHi, MEMBRANE PROTEIN; HET: PX2;{Arabidopsis thaliana}	87.9	0.87	2.5E-05	38.6	5.2	56	24-88	490-555
8	7BZH_A	7BZH_A Sul7s; Archaea, Crenarchaea, Sulfolobus, DNA binding protein; NMR {Sulfolobus islandicus}	87.9	1.4	4.1E-05	23.9	4.5	37	110-147	5-41
9	7SQC_9A	7SQC_9A PF6; cilia, microtubule, STRUCTURAL PROTEIN; HET: MG, ANP, GTP, ADP, GDP; 3.8A {Chlamydomonas reinhardtii}	84.5	1.3	3.8E-05	41.5	4.8	37	24-61	269-306
10	4FWG_A	4FWG_A TTC1975 peptidase; Lon protease, HYDROLASE-HYDROLASE INHIBITOR complex; HET: SLA, MSE; 1.99A {Meiothermus taiwanensis}	83.6	0.81	2.4E-05	37.6	2.9	55	24-88	390-460
11	8CSH_A	8CSH_A Par; DNA segregation, pSK1, Par protein, centromere DNA, DNA BINDING PROTEIN-DNA complex; 2.25A {unidentified plasmid}	83	1.5	4.3E-05	29.2	3.6	28	124-151	2-29
12	3I71_B	3I71_B Ethanolamine utilization protein eutK; helix-turn-helix, UNKNOWN FUNCTION; HET: FLC; 2.1A {Escherichia coli}	80.2	6	0.00017	21.4	5.2	39	109-147	4-42
13	2L0K_A	2L0K_A Stage III sporulation protein D; SpoIIID, NMR solution structure, DNA binding, Bacillus subtilis, Transcription factor, TRANSCRIPTION; NMR {Bacillus subtilis}	79.4	6.3	0.00018	23.4	5.2	35	110-146	9-43
14	8Q4D_C	8Q4D_C Putative transposase for insertion sequence element IS5376; DNA transposition, DNA integration, transposon, transpososome, holo-transpososome, insertion sequence, IS21, IstA, IstB, DDE transposase, DDE domain; HET: MG, ATP, ADP;{Geobacillus stearothermophilus}	78.9	5.3	0.00016	28.3	5.7	47	108-154	2-48
15	4L5E_A	4L5E_A Transcriptional regulator (NtrC family); Helix-turn-helix DNA binding domain, DNA binding, PROTEIN BINDING; HET: SO4; 1.34A {Aquifex aeolicus}	78.8	3	8.9E-05	17.3	3.6	43	105-149	4-46
16	2MH2_A	2MH2_A Homologous-pairing protein 2 homolog; meiosis, homologous recombination, homologous pairing protein, DNA BINDING PROTEIN; NMR {Mus musculus}	76.5	7.8	0.00023	21.4	5	38	110-147	13-54
17	2LVS_A	2LVS_A Putative uncharacterized protein; DNA BINDING PROTEIN; NMR {Hyperthermus butylicus}	76.1	8.1	0.00024	20.7	6.2	45	108-152	61-105
18	7YE1_G	7YE1_G Cell cycle regulatory protein GcrA; transcription activator, TRANSCRIPTION; HET: 6MA; 3.7A {Caulobacter vibrioides NA1000}	75.6	13	0.00039	24.7	6.5	47	108-154	3-50
19	2PN6_A	2PN6_A 150aa long hypothetical transcriptional regulator; Transcriptional regulator, Lrp/AsnC family Gln binding, ST1022, Structural Genomics, NPPSFA, National Project on Protein Structural and; HET: GLN; 1.44A {Sulfolobus tokodaii} SCOP: a.4.5.0, d.58.4.0	74.8	7.5	0.00022	24.3	5	36	111-147	6-41
20	1I1G_A	1I1G_A TRANSCRIPTIONAL REGULATOR LRPA; helix-turn-helix, Lrp/AsnC family, Pyrococcus furiosus, transcriptional regulator, TRANSCRIPTION; 2.9A {Pyrococcus furiosus} SCOP: d.58.4.2, a.4.5.32	74.7	8.9	0.00026	23.3	5.2	37	110-147	6-42
21	2CFX_E	2CFX_E HTH-TYPE TRANSCRIPTIONAL REGULATOR LRPC; TRANSCRIPTION, LRPC, TRANSCRIPTIONAL REGULATION, DNA BINDING, FFRP; 2.4A {BACILLUS SUBTILIS} SCOP: a.4.5.32, d.58.4.2	74.7	7.3	0.00021	24.6	4.9	36	111-147	8-43
22	4LMY_A	4LMY_A Peroxide stress regulator PerR, FUR family; Transcription Factor, Zinc Binding, Transcription; 1.6A {Streptococcus pyogenes} SCOP: a.4.5.0	74.2	8.5	0.00025	24.9	5.2	38	110-147	31-73
23	5TJJ_B	5TJJ_B Transcriptional regulator, IclR family; Structural Genomics, PSI-Biology, Midwest Center for Structural Genomics, MCSG, transcription; HET: MSE; 2.5A {Alicyclobacillus acidocaldarius subsp. acidocaldarius (strain ATCC 27009 / DSM 446 / JCM 5260 / NBRC 15652 / NCIMB 11725 / NRRL B-14509 / 104-1A)}	73.6	4.9	0.00014	28.3	4.2	35	113-147	17-52
24	3EYI_B	3EYI_B Z-DNA-binding protein 1; Alternative splicing, DNA-binding, Polymorphism, DNA Binding Protein-Z-DNA COMPLEX, DNA Binding Protein-DNA COMPLEX; 1.45A {Homo sapiens}	73.4	10	0.00029	21	4.8	37	110-147	12-49
25	2EZL_A	2EZL_A TRANSPOSASE; DNA-BINDING, TRANSPOSITION, TRANSPOSABLE ELEMENT, DNA-BINDING PROTEIN, DNA BINDING PROTEIN; NMR {Enterobacteria phage Mu} SCOP: a.4.1.2	73.3	4	0.00012	24.3	3.2	22	127-148	57-78
26	8DGL_B	8DGL_B Recombination Directionality Factor RdfS; Excisionase, Recombination Directionality Factor, winged helix-turn-helix, superhelix, DNA BINDING PROTEIN; HET: GOL; 2.45A {Mesorhizobium japonicum R7A}	72.9	5.9	0.00017	22.7	3.8	27	124-150	20-46
27	2AO9_E	2AO9_E Phage protein; Structural genomics, nine-fold NCS., PSI, Protein Structure Initiative, Midwest Center for Structural Genomics, MCSG, UNKNOWN FUNCTION; 1.9A {Bacillus cereus} SCOP: a.4.1.17	72	10	0.00029	24.1	5.1	38	110-147	29-72
28	3IWF_A	3IWF_A Transcription regulator RpiR family; RpiR, transcriptional, regulator, N-terminal, staphylococcus, epidermidis, PSI, MCSG, Structural Genomics, Midwest Center for Structural Genomics, Protein; HET: MXE, TRS, MSE; 1.4A {Staphylococcus epidermidis}	71.9	6.3	0.00018	23.5	3.9	29	123-151	35-63
29	4ZA6_B	4ZA6_B TetR family transcriptional regulator; Quorum-sensing, NAHL degradation, qsdA transcriptional regulator, Rhodococcus erythropolis R138, signaling protein; HET: MPD; 1.97A {Rhodococcus erythropolis}	71.3	9.7	0.00028	23.9	5	33	111-144	12-44
30	3KE2_B	3KE2_B uncharacterized protein YP_928783.1; STRUCTURAL GENOMICS, JOINT CENTER FOR STRUCTURAL GENOMICS, JCSG, PROTEIN STRUCTURE INITIATIVE, PSI-2, UNKNOWN FUNCTION; HET: NO3, MSE; 2.5A {Shewanella amazonensis SB2B}	71.1	12	0.00034	22.9	5.1	37	110-147	21-57
31	3RQI_A	3RQI_A Response regulator protein; Structural Genomics, Seattle Structural Genomics Center for Infectious Disease, SSGCID, response regulator protein, phosphorylated aspartic acid; HET: CIT, PHD, SO4; 1.7A {Burkholderia pseudomallei} SCOP: c.23.1.0	70.8	5.1	0.00015	24	3.4	40	109-150	144-183
32	7NE9_AAA	7NE9_AAA Ferric uptake regulator family; zinc sensor ZUR, metallothionein activation, Marine cyanobacteria, zinc for CO2 fixation, METAL BINDING PROTEIN; 2.1A {Synechococcus sp. (strain WH8102)}	70.8	12	0.00036	22.9	5.2	38	110-147	12-53
33	2ESN_B	2ESN_B probable transcriptional regulator; PA0477, APC5828, transcription, regulator, PSI, protein structure initiative, MCSG, Midwest Center for Structural Genomics, STRUCTURAL GENOMICS; 2.1A {Pseudomonas aeruginosa} SCOP: a.4.5.37, c.94.1.1	70.5	11	0.00031	26.4	5.4	42	105-147	7-48
34	2Q1Z_A	2Q1Z_A RpoE, ECF SigE; ECF sigma factor, anti-sigma factor, cupin fold, Zinc binding transcription factor, TRANSCRIPTION; 2.4A {Rhodobacter sphaeroides}	70.4	19	0.00056	22.6	6.8	46	101-146	129-174
35	4LHF_A	4LHF_A Regulatory protein cox; helix-turn-helix, DNA binding, VIRAL PROTEIN; 2.401A {Enterobacteria phage P2}	69.8	6.6	0.00019	23	3.5	27	124-150	12-38
36	8Q90_A	8Q90_A AsnC family transcriptional regulator; Transcription factor, DNA protein binding, Halophilic protein, Regulator, Nitrogen metabolism, TRANSCRIPTION; 2.0A {Haloferax mediterranei}	69.5	11	0.00032	23.5	4.9	37	110-147	14-50
37	2HEO_D	2HEO_D Z-DNA binding protein 1; PROTEIN DLM1-Z-DNA COMPLEX, Immune System-DNA COMPLEX; 1.7A {Mus musculus} SCOP: a.4.5.19	69.4	12	0.00034	19.7	5	38	110-147	12-49
38	6IN7_B	6IN7_B RNA polymerase sigma-H factor; Sigma factor, TRANSCRIPTION; 1.96A {Pseudomonas aeruginosa (strain ATCC 15692 / DSM 22644 / CIP 104116 / JCM 14847 / LMG 12228 / 1C / PRS 101 / PAO1)}	69.2	21	0.00061	22.5	6.7	46	101-146	132-177
39	1AOY_A	1AOY_A ARGININE REPRESSOR; DNA-BINDING PROTEIN, EXPRESSION REGULATION, DNA ORGANIZATION, WINGED HELIX, DNA BINDING PROTEIN; NMR {Escherichia coli} SCOP: a.4.5.3	69.2	14	0.0004	20.4	5.3	38	110-148	11-54
40	5CLV_J	5CLV_J TrfB transcriptional repressor protein; Helix-turn-helix, complex, transcription; 2.5A {Escherichia coli}	69.2	12	0.00034	19.5	5.4	40	108-147	18-57
41	4P0Z_A	4P0Z_A AM32; GRAM-POSITIVE, CONJUGATION, HELIX-TURN-HELIX, DSDNA BINDING, DNA BINDING PROTEIN; HET: MSE; 1.35A {Enterococcus faecalis}	68.9	5.8	0.00017	26.2	3.3	23	124-146	91-113
42	8VD6_A	8VD6_A CAP REPEAT; diffusion, generation, de novo, RoseTTAFold, sequence, ProteinGenerator, PROTEIN GENERATOR, deep learning, machine learning, generative model, DE; 3.7A {synthetic construct}	68.8	6.1	0.00018	24.8	3.5	27	125-151	155-181
43	4RAY_B	4RAY_B DNA-binding transcriptional dual regulator of siderophore biosynthesis and transport(Fur family); ferric uptake regulator (FUR), metal ion activation, operator recognition, cooperativity, broad substrate recognition, DNA shape readout; HET: FLC, SO4; 1.55A {Magnetospirillum gryphiswaldense} SCOP: a.4.5.0	68.7	13	0.00039	23.1	5.1	38	110-147	22-64
44	1RR7_A	1RR7_A Middle operon regulator; Mor, TRANSCRIPTION; 2.2A {Enterobacteria phage Mu} SCOP: a.4.1.14	68.7	11	0.00032	23.6	4.6	33	114-147	84-116
45	6CMV_C	6CMV_C Transcriptional regulator Lrs14-like protein; wHTH, Archaea, biofilm, GENE REGULATION; HET: GOL, MPD, MSE; 2.45A {Sulfolobus acidocaldarius}	68.4	14	0.0004	23.2	5.1	38	110-147	45-82
46	5NL9_B	5NL9_B Transcriptional regulator (FUR family); Leptospira, oxidative stress response, Fur family, asymmetric homodimer, DNA binding protein; 1.9A {Leptospira interrogans serogroup Icterohaemorrhagiae serovar copenhageni (strain Fiocruz L1-130)} SCOP: l.1.1.1, a.4.5.0	68.4	12	0.00034	23.6	4.8	38	110-147	29-71
47	2P5V_B	2P5V_B Transcriptional regulator, LRP/AsnC family; NMB0573, Transcriptional regulator, Lrp/AsnC-family, Structural Genomics, Structural and functional analysis of N. meninigitidis transcriptional regulators, Oxford; HET: CL, GOL, MSE; 1.99A {Neisseria meningitidis} SCOP: d.58.4.0, a.4.5.0	67.5	12	0.00034	23.8	4.7	35	112-147	14-48
48	4UN1_A	4UN1_A PUTATIVE TRANSCRIPTIONAL REGULATOR, ASNC FAMILY; OXIDOREDUCTASE; HET: OBV; 1.97A {DESULFOVIBRIO DESULFURICANS}	67.4	14	0.0004	23.5	5	38	110-147	27-66
49	7CUO_B	7CUO_B Transcription factor; Complex, GENE REGULATION; HET: SO4, PHB; 2.0A {Microbacterium hydrocarbonoxydans}	67.4	7.3	0.00021	27.6	3.9	35	113-147	37-71
50	8C3T_A	8C3T_A AlpA family phage regulatory protein; excisionase, mobile genetic elements, recombination, DNA BINDING PROTEIN; 2.11A {Achromobacter xylosoxidans NBRC 15126 = ATCC 27061}	67.3	8.5	0.00025	20.4	3.5	28	124-151	8-35
51	3R4K_D	3R4K_D Transcriptional regulator, IclR family; DNA/RNA-binding 3-helical bundle, Profilin-like, Structural Genomics, Joint Center for Structural Genomics, JCSG, Protein Structure Initiative, PSI-biology; HET: EDO, MSE; 2.46A {Ruegeria sp. TM1040}	67.3	9.2	0.00027	26.5	4.4	35	113-147	11-45
52	1KU9_A	1KU9_A hypothetical protein MJ223; putative transcription factor, homodimeric winged-helix fold, STRUCTURAL GENOMICS, PSI, Protein Structure Initiative, New York SGX Research; HET: MSE; 2.8A {Methanocaldococcus jannaschii} SCOP: a.4.5.36	67.2	14	0.00041	23.1	5	38	110-147	28-65
53	6PFJ_A	6PFJ_A RNA polymerase sigma factor; sigma, anti-sigma, c-di-GMP, developmental switch, TRANSCRIPTION; HET: C2E; 2.08A {Streptomyces venezuelae (strain ATCC 10712 / CBS 650.69 / DSM 40230 / JCM 4526 / NBRC 13096 / PD 04745)}	66.6	27	0.00079	23.6	6.7	46	101-146	219-264
54	5Y6I_A	5Y6I_A Transcriptional regulator KdgR; Pseudomonas aeruginosa, HmgR, Quorum sensing, TRANSCRIPTION; 2.517A {Pseudomonas aeruginosa}	66.5	11	0.00031	26.4	4.7	35	113-147	25-59
55	4CXF_A	4CXF_A RNA POLYMERASE SIGMA FACTOR CNRH; TRANSCRIPTION, ECF-TYPE SIGMA, ANTISIGMA; HET: SO4; 1.75A {CUPRIAVIDUS METALLIDURANS CH34}	66.1	23	0.00067	22.2	6	46	101-146	131-176
56	8EJU_B	8EJU_B Transcription regulatory protein (Pca regulon); Apo, Transcription Factor, Gene Regulation, TRANSCRIPTION; HET: CL, SEY, PO4; 1.74A {Pseudomonas putida KT2440}	65.9	10	0.0003	27.1	4.6	35	113-147	54-88
57	2O0Y_A	2O0Y_A Transcriptional regulator; TRANSCRIPTIONAL REGULATOR, Iclr-Family, Structural Genomics, PSI-2, Protein Structure Initiative, Midwest Center for Structural Genomics, MCSG, TRANSCRIPTION; HET: MSE; 2.0A {Rhodococcus sp.}	65.9	12	0.00035	25.9	4.8	36	112-147	27-62
58	6ENI_A	6ENI_A Trp operon repressor; Ligand Binding, TRANSCRIPTION; HET: IAC, EDO; 1.1A {Escherichia coli} SCOP: a.4.12.1	65.2	17	0.00049	22	4.9	38	109-147	52-89
59	4NQW_A	4NQW_A ECF RNA polymerase sigma factor SigK; sigma factor, transcription initiation, DNA binding, Promoter DNA binding and transcription initiation, anti-sigma factor, DNA BINDING; HET: CD; 2.4A {Mycobacterium tuberculosis}	64.9	29	0.00084	22.5	6.9	46	101-146	147-192
60	6XTU_B	6XTU_B Lysine export transcriptional regulatory protein LysG; LTTR HELIX-TURN-HELIX TRANSCRIPTION REGULATION, TRANSCRIPTION; 2.52A {Corynebacterium glutamicum MB001}	64.3	12	0.00036	26.2	4.7	33	112-147	27-59
61	6D57_A	6D57_A Ferric uptake regulation protein; Fur, ferric uptake regulator, Campylobacter jejuni, metalloregulator, METAL TRANSPORT; HET: FMT, GOL, OHI; 1.81A {Campylobacter jejuni} SCOP: a.4.5.0	64.1	16	0.00046	23.5	4.8	38	110-147	34-78
62	2KVV_A	2KVV_A Putative excisionase; excisionase, DNA binding, wHTH motif, Structural Genomics, NORTHEAST STRUCTURAL GENOMICS CONSORTIUM (NESG), PSI-2, Protein Structure Initiative; NMR {Klebsiella pneumoniae}	64.1	8.1	0.00023	22.1	3	21	125-145	12-32
63	1L0O_C	1L0O_C sigma factor; Bergerat fold, helix-turn-helix, PROTEIN BINDING; HET: ADP; 2.9A {Geobacillus stearothermophilus} SCOP: a.4.13.2	63.3	34	0.00098	22.8	6.8	46	101-146	192-237
64	2EH3_A	2EH3_A Transcriptional regulator; All alpha proteins, Tetracyclin repressor-like, C-terminal domain, Homeodomain-like, DNA/RNA-binding 3-helical bundle, Helix-turn-helix, Structural Genomics, NPPSFA, National; 1.55A {Aquifex aeolicus}	63.1	17	0.0005	22.1	4.8	33	111-143	9-42
65	2QLZ_D	2QLZ_D Transcription Factor PF0095; Transcription factor, TRANSCRIPTION; HET: MSE; 2.5A {Pyrococcus furiosus}	63.1	18	0.00054	24.6	5.3	37	110-147	166-202
66	3MKY_B	3MKY_B Protein sopB; partition, F plasmid, sopB, centromere, DNA BINDING PROTEIN-DNA complex; HET: SO4; 2.86A {Escherichia coli}	62.7	16	0.00046	24.3	4.8	43	108-150	27-69
67	7KUW_A	7KUW_A Sequence-Based Designed Protein nmt_0994_guided_02; DE NOVO DESIGNED, neural network, Evaluator Model, deep network hallucination, DE NOVO PROTEIN; 2.43A {synthetic construct}	62.6	9.3	0.00027	20.1	2.7	26	13-38	16-60
68	3HHG_D	3HHG_D Transcriptional regulator, LysR family; Neisseria meningitidis, transcription factor, LysR, Structural Genomics, Oxford Protein Production Facility, OPPF, DNA-binding, Transcription, Transcription regulation; 3.2A {Neisseria meningitidis serogroup B}	61.9	15	0.00043	25.5	4.7	33	112-147	9-41
69	8SBF_A	8SBF_A Putative transcriptional regulator (LysR family); LysR-type, LTTR, transcriptional regulator, cysteine biosynthesis, sulfur metabolism, sulfite, DNA BINDING PROTEIN; HET: GOL; 2.29A {Acinetobacter baylyi ADP1}	61.6	14	0.00041	25.4	4.5	33	112-147	9-41
70	7XBE_A	7XBE_A LysR family transcriptional regulator; LysR family transcriptional regulator, TRANSCRIPTION; HET: FLC; 1.65A {Staphylococcus aureus}	61.5	17	0.0005	24.6	4.9	32	112-146	7-38
71	3FRQ_A	3FRQ_A Repressor protein MphR(A); macrolide antibiotic. repressor, biosensor, erythromycin, Strptomyces, natural products, biosynthesis, DNA-binding, Transcription, Transcription regulation, DNA BINDING PROTEIN; HET: GOL, ERY; 1.76A {Escherichia coli}	61.2	16	0.00047	22.9	4.5	34	111-144	15-49
72	2R0Q_E	2R0Q_E Putative transposon Tn552 DNA-invertase bin3; site-specific recombinase, resolvase, dna-binding protein, protein-dna complex, DNA integration, DNA invertase, DNA recombination, Plasmid, Transposable element; HET: SO4; 3.2A {Staphylococcus aureus}	61.1	21	0.00061	23.2	5.1	38	110-147	162-199
73	4DYQ_A	4DYQ_A Gene 1 protein; gp1, octamer, DNA-binding, VIRAL PROTEIN; 1.502A {Shigella phage Sf6}	60.8	20	0.00059	21.9	4.8	40	108-147	13-53
74	2DG7_A	2DG7_A putative transcriptional regulator; helix-turn-helix motif, TetR family, GENE REGULATION; HET: MSE; 2.3A {Streptomyces coelicolor}	60.6	19	0.00057	22.3	4.8	33	111-143	14-47
75	3JSJ_D	3JSJ_D Putative TetR-family transcriptional regulator; Dna-binding, transcription regulation, bacterial regulatory proteins, dna/rna-binding 3-helical bundle fold, helix turn helix motif, hth motif; HET: EDO, MSE; 2.1A {Streptomyces avermitilis MA-4680}	60.5	17	0.00051	22.5	4.5	34	111-144	16-49
76	3FXQ_B	3FXQ_B LysR type regulator of tsaMBCD; LysR-type, transcriptional regulator, LTTR, TsaR, wHTH, DNA-binding, Transcription, Transcription regulation, Transcription regulator; 1.85A {Comamonas testosteroni}	60.5	16	0.00047	25.1	4.6	33	112-147	8-40
77	1ULY_A	1ULY_A hypothetical protein PH1932; helix-turn-helix, structural genomics, DNA BINDING PROTEIN; HET: MSE; 2.5A {Pyrococcus horikoshii} SCOP: a.4.5.58	60.4	21	0.00061	23.1	5	36	110-147	22-57
78	3FZV_C	3FZV_C Probable transcriptional regulator; LysR, transcriptional regulator, structural genomics, PSI-2, Protein Structure Initiative, Midwest Center for Structural Genomics, MCSG, DNA-binding; HET: SO4, MSE; 2.71A {Pseudomonas aeruginosa PA01}	60.1	16	0.00048	25	4.6	33	112-147	10-42
79	2H9B_B	2H9B_B HTH-type transcriptional regulator benM; LTTR, BenM, Transcriptional activator, lysR-type transcriptional regulator, TRANSCRIPTION; HET: SO4; 1.8A {Acinetobacter sp.}	59.8	14	0.0004	25.9	4.2	33	112-147	7-39
80	8K3B_A	8K3B_A MurR/RpiR family transcriptional regulator; complex, GENE REGULATION; HET: ELE; 1.9A {Pseudomonas aeruginosa}	59.7	18	0.00053	25.3	4.9	40	111-151	23-62
81	1AL3_A	1AL3_A CYS REGULON TRANSCRIPTIONAL ACTIVATOR CYSB; LYSR FAMILY, CYSTEINE BIOSYNTHESIS, TRANSCRIPTION REGULATION; 1.8A {Klebsiella aerogenes} SCOP: c.94.1.1	59.6	21	0.00062	25	5.2	40	108-147	1-40
82	1Y6U_A	1Y6U_A Excisionase from transposon Tn916; DNA architectural protein, Tyrosine recombinase, Excisionase, Winged-helix protein, Conjugative transposon, DNA BINDING PROTEIN; NMR {Enterococcus faecalis}	59.6	16	0.00046	18.2	3.6	27	124-150	17-44
83	2VXZ_A	2VXZ_A PYRSV_GP04; VIRAL PROTEIN, SSPF, ORF165A; HET: MSE; 1.7A {PYROBACULUM SPHERICAL VIRUS}	59.6	24	0.00069	22.5	5.1	36	110-147	13-48
84	3DEW_A	3DEW_A Transcriptional regulator, TetR family; TetR, transcriptional regulator, Geobacter sulfurreducens, structural genomics, PSI-2, Protein Structure Initiative, Midwest Center for Structural Genomics; HET: MSE, EDO; 1.75A {Geobacter sulfurreducens}	58.7	21	0.0006	22.4	4.7	34	111-144	15-49
85	5Y9S_B	5Y9S_B VV2_1132; LysR, TRANSCRIPTION; 2.199A {Vibrio vulnificus CMCP6}	58.5	18	0.00052	24.8	4.6	33	112-147	15-47
86	1L8Q_A	1L8Q_A Chromosomal replication initiator protein dnaA; AAA+, HELIX-TURN-HELIX, NUCLEOTIDE-BINDING, DNA BINDING, REPLICATION INITIATION, DNA BINDING PROTEIN; HET: MSE, ADP; 2.7A {Aquifex aeolicus} SCOP: c.37.1.20, a.4.12.2	58.4	50	0.0015	23.1	8.1	107	35-147	171-298
87	5WHM_D	5WHM_D IclR family transcriptional regulator; helix-turn-helix, transcription factor, Chicago Center for Functional Annotation, Midwest Center for Structural Genomics, MCSG, PSI-Biology, TRANSCRIPTION; HET: ACY, MSE; 1.95A {Brucella abortus}	58.3	11	0.00032	26.4	3.5	35	113-147	32-66
88	4IVN_B	4IVN_B Transcriptional regulator; Isomerase fold, nan operon regulator for sialic acid catabolism, TRANSCRIPTION REGULATOR; HET: BMX; 1.9A {Vibrio vulnificus}	58.3	20	0.00058	24.9	4.8	40	111-151	27-66
89	8J4O_A	8J4O_A Bacterial regulatory helix-turn-helix protein, lysR family protein; LysR family regulator, effector-binding domain, TRANSCRIPTION; HET: SPD; 1.97A {Acinetobacter baumannii}	57.8	20	0.00058	24.6	4.7	33	112-147	9-41
90	5CYV_B	5CYV_B Transcriptional regulator; TRANSCRIPTION REGULATOR, p-hydroxycinnamate metabolism, MCSG, PF04017, PSI-BIOLOGY, MARR, STRUCTURAL GENOMICS, PROTEIN STRUCTURE INITIATIVE, MIDWEST CENTER FOR; HET: WCA; 1.52A {Rhodococcus jostii (strain RHA1)}	57.7	28	0.00082	21.7	5.1	38	110-147	39-76
91	3MZ1_A	3MZ1_A Putative transcriptional regulator; structural genomics, PSI-2, protein structure initiative, midwest center for str uctural genomics, MCSG, Midwest Center for; HET: MSE; 1.88A {Sinorhizobium meliloti}	57.6	16	0.00047	24.9	4.2	32	113-147	5-36
92	7DH8_A	7DH8_A Transcriptional regulator fur family; Zinc perception, Conformational change, Zinc uptake regulator, DNA Binding, METAL BINDING PROTEIN; 1.85A {Xanthomonas campestris pv. campestris (strain 8004)} SCOP: a.4.5.0	57.4	26	0.00074	22.9	5	38	110-147	46-90
93	2GUH_B	2GUH_B Putative TetR-family transcriptional regulator; helix-turn-helix, tetR fold, Structural Genomics, PSI, Protein Structure Initiative, Midwest Center for Structural Genomics, MCSG, TRANSCRIPTION; HET: EDO, MSE; 1.52A {Rhodococcus sp.}	57	20	0.00058	23.3	4.5	34	111-144	46-80
94	2FQ4_A	2FQ4_A Transcriptional regulator, TetR family; Transcriptional regulator, TetR, DNA-binding protein, Bacillus cereus, Structural Genomics, PSI, Protein Structure Initiative, Midwest Center for; 1.79A {Bacillus cereus} SCOP: a.4.1.9, a.121.1.1	56.4	25	0.00072	21.7	4.7	33	111-143	19-52
95	1IXC_B	1IXC_B LysR-type regulatory protein; Long alpha helix connecting DNA binding and regulatory domains, DNA BINDING PROTEIN; HET: MSE; 2.2A {Cupriavidus necator} SCOP: a.4.5.37, c.94.1.1	56.3	22	0.00065	24.2	4.8	32	112-146	7-38
96	3CCY_A	3CCY_A Putative TetR-family transcriptional regulator; APC88698, TetR, Bordetella parapertussis 12822, structural genomics, PSI-2, Protein Structure Initiative, Midwest Center for Structural Genomics; HET: MSE; 2.01A {Bordetella parapertussis 12822}	56.1	18	0.00052	22.5	4	34	111-144	21-55
97	4NB5_A	4NB5_A DNA binding protein; DNA binding, DNA BINDING PROTEIN; HET: 2JT; 1.641A {Mycobacterium tuberculosis}	56.1	28	0.00081	22.5	5	38	110-147	36-74
98	9ATX_A	9ATX_A Capsule synthesis positive regulator AcpB; AcpB, transcription regulator, virulence, Structural Genomics, Center for Structural Biology of Infectious Diseases, CSBID, TRANSCRIPTION; 2.11A {Bacillus anthracis str. Ames}	55.8	23	0.00067	24.1	4.8	37	110-146	11-47
99	2GFN_B	2GFN_B HTH-type transcriptional regulator pksA related protein; hth-type transcriptional regulator, transcriptional regulator tetr, PSI-2, Regulatory protein, Structural Genomics, Protein Structure Initiative, Midwest Center; HET: MSE; 1.9A {Rhodococcus sp.} SCOP: a.121.1.1, a.4.1.9	55.8	25	0.00072	22.1	4.7	34	111-144	16-50
100	3S5R_A	3S5R_A Transcriptional regulator TetR family; DNA/RNA-binding 3-helical bundle, Tetracyclin repressor-like, Structural Genomics, Joint Center for Structural Genomics, JCSG, Protein Structure Initiative; HET: MSE, PEG; 2.6A {Syntrophus aciditrophicus}	55.8	23	0.00068	22.3	4.6	34	111-144	17-51
101	3B81_A	3B81_A Transcriptional regulator, AcrR family; NP_350189.1, predicted DNA-binding transcriptional regulator of TetR/AcrR family, Bacterial regulatory proteins, tetR family, Structural Genomics, Joint; HET: MSE, EDO; 2.1A {Clostridium acetobutylicum ATCC 824}	55.8	25	0.00072	22	4.7	33	111-143	18-51
102	2O7T_A	2O7T_A Transcriptional regulator; Transcription regulator, dna/rna-binding 3-helical bundle fold, helix turn helix motif, hth motif, transcription regulation, structural genomics; HET: UNL, MSE; 2.1A {Corynebacterium glutamicum} SCOP: a.4.1.9, a.121.1.1	55.7	25	0.00071	22.1	4.7	33	111-143	15-48
103	7L4S_A	7L4S_A Transcriptional regulator of oxidative stress OxyR; OxyR, DNA BINDING PROTEIN; 2.4A {Shewanella oneidensis}	55.6	20	0.00059	24.6	4.5	33	112-147	11-43
104	4MK6_A	4MK6_A Probable Dihydroxyacetone Kinase Regulator DHSK_reg; Structural Genomics, PSI-Biology, Protein Structure Initiative, Midwest Center for Structural Genomics, MCSG, Alpha-beta-fold, TetR-fold, TRANSCRIPTION REGULATOR; HET: MSE; 2.35A {Listeria monocytogenes}	55.6	17	0.00051	22.8	3.9	34	111-144	16-50
105	3MQ0_A	3MQ0_A Transcriptional repressor of the blcABC operon; helix-turn-helix, GAF fold, Transcription repressor; 1.793A {Agrobacterium tumefaciens}	55.4	17	0.00049	25.5	4.1	35	113-147	35-69
106	5UXX_C	5UXX_C RNA polymerase sigma factor; SSGCID, Bartonella quintana, sigma factor, anti-sigma factor, Structural Genomics, Seattle Structural Genomics Center for Infectious Disease; HET: SO4, MSE; 2.45A {Bartonella quintana}	54.9	37	0.0011	20.6	6.8	46	101-146	106-151
107	2ID6_A	2ID6_A TRANSCRIPTIONAL REGULATOR, TetR FAMILY; transcriptional regulator TetR Family, TRANSCRIPTION; HET: MSE; 1.746A {Thermotoga maritima} SCOP: a.4.1.9, l.1.1.1, a.121.1.1	54.9	27	0.00079	21.7	4.8	34	111-144	12-46
108	2OVG_A	2OVG_A Phage lambda Cro; Transcription factor, helix-turn-helix, bacteriophage, flexibility, TRANSCRIPTION; 1.35A {Enterobacteria phage lambda} SCOP: a.35.1.2	54.8	17	0.0005	19.1	3.3	21	125-145	15-35
109	7W07_A	7W07_A Transcriptional regulator, LysR family; LTTR, ITCR, itaconate, TRANSCRIPTION; 1.48A {Yersinia pseudotuberculosis serotype O:3 (strain YPIII)}	54.6	21	0.00061	24.4	4.4	33	112-147	7-39
110	2IU5_A	2IU5_A HTH-TYPE DHAKLM OPERON TRANSCRIPTIONAL ACTIVATOR DHAS; TRANSCRIPTION, SYNTHASE, ACTIVATOR, TETR FAMILY; 1.6A {LACTOCOCCUS LACTIS SUBSP. LACTIS IL1403} SCOP: a.4.1.9, a.121.1.1	54.5	21	0.00062	22.9	4.3	33	111-143	20-53
111	3VUQ_A	3VUQ_A Transcriptional regulator (TetR/AcrR family); helix-turn-helix, transcriptional regulator, DNA Binding, TRANSCRIPTION REGULATOR; 2.05A {Thermus thermophilus}	54.3	28	0.00081	21.4	4.7	34	111-144	19-53
112	5XE7_A	5XE7_A ECF RNA polymerase sigma factor SigJ; RNA polymerase subunit, ECF41 sigma factor, DNA binding, SnoaL_2 domain, DNA BINDING PROTEIN; HET: MSE; 2.162A {Mycobacterium tuberculosis (strain ATCC 25618 / H37Rv)}	54.2	56	0.0016	22.7	6.7	46	101-146	112-157
113	4CH7_A	4CH7_A NIRD-LIKE PROTEIN; TRANSCRIPTION, BIFUNCTIONAL ENZYME, TRANSCRIPTIONAL REGULATOR; HET: MSE; 2.002A {HYDROGENOBACTER THERMOPHILUS}	54.1	23	0.00067	25.5	4.7	38	110-147	5-44
114	5C4Y_B	5C4Y_B Putative transcription regulator Lmo0852; Structural Genomics, PSI-Biology, Midwest Center for Structural Genomics, MCSG, Transcriptional factor, Listeria monocytogenes, TRANSCRIPTION; HET: MSE; 1.77A {Listeria monocytogenes serovar 1/2a (strain ATCC BAA-679 / EGD-e)}	53.9	29	0.00085	21	4.7	34	110-143	8-41
115	3CJD_B	3CJD_B Transcriptional regulator, TetR family; YP_510936.1, Putative TetR Transcriptional Regulator, Structural Genomics, Joint Center for Structural Genomics, JCSG, Protein Structure Initiative; HET: STE, MSE; 1.79A {Jannaschia sp.}	53.8	23	0.00067	22	4.3	34	111-144	19-53
116	5W5B_A	5W5B_A HTH-type transcriptional regulator Cmr; transcription factor, CRP/FNR family, helix-turn-helix, TRANSCRIPTION; HET: MSE; 1.8A {Mycobacterium tuberculosis (strain CDC 1551 / Oshkosh)}	53.8	31	0.0009	22.3	5	38	110-147	173-210
117	4FCY_B	4FCY_B Transposase; RNaseH, DDE transposase, DNA BINDING PROTEIN-DNA complex; 3.706A {Enterobacteria phage Mu}	53.8	26	0.00074	27.2	5.1	39	110-148	35-77
118	2G3B_A	2G3B_A putative TetR-family transcriptional regulator; transcription regulator, TetR-family, structural genomics, PSI, Protein Structure Initiative, Midwest Center for Structural Genomics, MCSG, TRANSCRIPTION; HET: GOL, MSE; 2.0A {Rhodococcus sp.} SCOP: a.121.1.1, a.4.1.9	53.4	22	0.00065	22.2	4.2	42	103-144	3-44
119	4NN1_A	4NN1_A Transcriptional regulator; Helix turn helix motif, DNA binding transcriptional regulator, DNA Binding, TRANSCRIPTION; 2.99A {Mycobacterium tuberculosis}	53.4	29	0.00083	22.7	4.8	34	111-144	14-47
120	8Y6U_H	8Y6U_H Glycine cleavage system transcriptional activator; RNA polymerase, TRANSCRIPTION-DNA COMPLEX;{Escherichia coli K-12}	53.3	23	0.00068	24.4	4.5	33	112-147	12-44
121	3NRG_E	3NRG_E TetR family transcriptional regulator; Structural Genomics, Joint Center for Structural Genomics, JCSG, Protein Structure Initiative, PSI-2, TRANSCRIPTION; HET: MSE; 2.56A {Chloroflexus aurantiacus}	53.2	26	0.00074	22.2	4.4	34	111-144	20-54
122	8T5Y_A	8T5Y_A DarR; cAMP, DarR, mycobacteria, TetR, TFR, transcription; HET: CMP; 1.44A {Rhodococcus sp. USK13}	53.2	29	0.00085	21.8	4.7	34	111-144	20-54
123	6G1D_D	6G1D_D Hydrogen peroxide-inducible genes activator; Hydrogen peroxide, redox, transcription factor, LysR, TRANSCRIPTION; HET: EDO, PEG, SO4; 1.992A {Corynebacterium glutamicum}	53.2	23	0.00065	24.8	4.4	33	112-147	16-48
124	9JVP_A	9JVP_A ATP-dependent Clp protease ATP-binding subunit ClpC1; Mycobacterium tuberculosis, Caseinolytic protease system, Activation, HYDROLASE; HET: BO2, ATP, ADP; 2.15A {Bos grunniens}	53.1	23	0.00067	28	4.9	63	14-76	532-615
125	8HKC_E	8HKC_E RNA polymerase sigma factor RpoH; transcription, RNA polymerase, sigma factor, heat shock response, TRANSCRIPTION-DNA complex;{Escherichia coli K-12}	53	54	0.0016	22.8	6.4	46	101-146	225-273
126	6EL2_B	6EL2_B Transcriptional regulator TetR family; Transcription factor, DNA binding, Archea, TRANSCRIPTION; HET: DCC; 1.9A {Sulfolobus acidocaldarius}	52.8	28	0.00081	21.5	4.5	34	111-144	20-54
127	4UN1_B	4UN1_B PUTATIVE TRANSCRIPTIONAL REGULATOR, ASNC FAMILY; OXIDOREDUCTASE; HET: OBV; 1.97A {DESULFOVIBRIO DESULFURICANS}	52.8	34	0.001	22.2	5	37	110-147	29-68
128	2LVS_A	2LVS_A Putative uncharacterized protein; DNA BINDING PROTEIN; NMR {Hyperthermus butylicus}	52.8	27	0.00079	18.4	5	38	110-147	5-42
129	3K2Z_A	3K2Z_A LexA repressor; winged helix-turn-helix, repressor, LexA, SOS system, Autocatalytic cleavage, DNA damage, DNA repair, DNA replication, DNA-binding, Hydrolase; 1.37A {Thermotoga maritima} SCOP: b.87.1.0, a.4.5.0	52.7	39	0.0011	21.9	5.4	36	111-146	12-47
130	6O6O_A	6O6O_A TetR family transcriptional regulator; TetR-like transcription factor, fatty acid biosynthesis regulation, TRANSCRIPTION; HET: MYR; 1.63A {Mycobacterium tuberculosis}	52.6	24	0.00069	21.8	4.1	35	110-144	16-50
131	5D18_A	5D18_A TetR family transcriptional regulator; Mycobacterium tuberculosis, Transcriptional regulator, TRANSCRIPTION; HET: IPA, EPE; 2.04A {Mycobacterium tuberculosis}	52.5	30	0.00086	22	4.7	43	102-144	13-55
132	7QAV_A	7QAV_A Multiple virulence factor regulator MvfR; QUORUM SENSING, LYSR-TYPE TRANSCRIPTIONAL REGULATOR, PSEUDOMONAS, 2 QUINOLONE SIGNALING SYSTEM, LTTR, DNA BINDING PROTEIN, GENE REGULATION; HET: XBH; 2.65A {Pseudomonas aeruginosa (strain ATCC 15692 / DSM 22644 / CIP 104116 / JCM 14847 / LMG 12228 / 1C / PRS 101 / PAO1)}	52.5	25	0.00074	24.8	4.6	33	112-147	10-42
133	2NP5_A	2NP5_A Transcriptional regulator; tetR family, transcriptional regulator, structural genomics, PSI-2, Protein Structure Initiative, Midwest Center for Structural Genomics, MCSG; HET: LMT, MSE, NDS; 1.8A {Rhodococcus sp.} SCOP: a.121.1.1, a.4.1.9	52.4	28	0.00082	21.7	4.5	35	110-144	16-50
134	1Q1H_A	1Q1H_A Transcription Factor E; TFE, TFIIE, transcription initiation, preinitiation complex, RNA polymerase II, transcription bubble, promoter melting, TFIIH, transcription; 2.9A {Sulfolobus solfataricus} SCOP: a.4.5.41	52.1	35	0.001	19.5	5.3	38	110-147	20-57
135	3E7Q_B	3E7Q_B transcriptional regulator; transcriptional regulator, structural genomics, PSI, MCSG, Protein Structure Initiative, Midwest Center for Structural Genomics, DNA-binding, Transcription; 2.2A {Pseudomonas aeruginosa}	52.1	31	0.00089	21.8	4.7	33	111-143	21-54
136	4IJA_B	4IJA_B XylR protein; ROK family protein, protein binding; HET: GOL; 2.1A {Staphylococcus aureus subsp. aureus}	51.6	30	0.00088	25.5	5.1	37	110-147	26-62
137	8TXL_A	8TXL_A Phosphosugar-binding transcriptional regulator; Regulator, DNA-Binding, flexible-domain, transcription; HET: SO4, ACT, 1PE, GOL, EDO, PO4; 1.82A {Streptococcus pneumoniae}	51.5	29	0.00086	24.2	4.8	40	111-151	26-65
138	2IBD_B	2IBD_B Possible transcriptional regulator; Probable transcriptional regulatory protein, Rhodococcus sp. RHA1, Structural Genomics, PSI-2, Protein Structure Initiative, Midwest Center for; HET: MSE; 1.5A {Rhodococcus sp.}	51.3	27	0.00078	21.7	4.3	35	110-144	21-55
139	4HKU_B	4HKU_B TetR transcriptional regulator; structural genomics, PSI-Biology, protein structure initiative, midwest center for structural genomics, MCSG, TRANSCRIPTION; HET: MSE; 2.302A {Listeria monocytogenes}	51.1	29	0.00084	21.3	4.4	35	110-144	14-48
140	2ZCM_B	2ZCM_B Biofilm operon icaABCD HTH-type negative transcriptional regulator icaR; helix-turn-helix, biofilm, TetR family, repressor, polysaccharide intercellular adhesin (PIA), DNA-binding, Transcription, Transcription regulation; HET: MSE; 1.33A {Staphylococcus epidermidis}	51.1	31	0.00089	21.6	4.5	35	110-144	14-48
141	3NI7_A	3NI7_A Bacterial regulatory proteins, TetR family; TetR, transcriptional regulator, Structural Genomics, PSI-2, Protein Structure Initiative, Midwest Center for Structural Genomics, MCSG, TRANSCRIPTION; HET: MSE; 2.78A {Nitrosomonas europaea}	51.1	28	0.00082	22.3	4.4	33	111-143	14-47
142	7RHE_A	7RHE_A ROK family protein; SSGCID, NagC/XylR, Bcep1808_1509, Structural Genomics, Seattle Structural Genomics Center for Infectious Disease, TRANSCRIPTION; 2.3A {Burkholderia vietnamiensis (strain G4 / LMG 22486)}	51.1	35	0.001	25.5	5.4	45	102-147	20-64
143	3HE0_B	3HE0_B Transcriptional regulator, TetR family; TetR, AcrR, transcriptional regulator, Vibrio parahaemolyticus, Structural Genomics, PSI-2, Protein Structure Initiative, Midwest Center for Structural; HET: GOL, SO4, MSE; 2.2A {Vibrio parahaemolyticus}	50.9	30	0.00087	21.3	4.4	35	110-144	18-52
144	2F07_B	2F07_B YvdT; helix-turn-helix, TRANSCRIPTION; HET: BTB; 2.3A {Bacillus subtilis subsp. subtilis}	50.7	29	0.00085	21.4	4.4	35	110-144	17-51
145	1JHF_B	1JHF_B LEXA REPRESSOR; LexA SOS repressor, HYDROLASE; 1.8A {Escherichia coli} SCOP: b.87.1.1	50.6	50	0.0014	21.1	5.6	37	110-146	12-49
146	2OA4_A	2OA4_A SiR5; SiR5, Structural Genomics, PSI-2, Protein Structure Initiative, Northeast Structural Genomics Consortium, NESG, UNKNOWN FUNCTION; NMR {Silicibacter pomeroyi} SCOP: a.4.12.3, l.1.1.1	50.5	42	0.0012	19.9	5.4	38	110-147	37-74
147	3GZI_A	3GZI_A Transcriptional regulator, TetR family; TETR FAMILY TRANSCRIPTIONAL REGULATOR, STRUCTURAL GENOMICS, JOINT CENTER FOR STRUCTURAL GENOMICS, JCSG, PROTEIN STRUCTURE INITIATIVE, PSI-2; HET: MSE, EDO; 2.05A {Shewanella loihica PV-4}	50.5	27	0.00079	22.1	4.2	34	111-144	24-58
148	2G7S_A	2G7S_A transcriptional regulator, TetR family; transcription, APC5906, TetR, PSI, Protein structure initiative, Midwest Center for Structural Genomics, MCSG; HET: MSE; 1.4A {Agrobacterium tumefaciens str.} SCOP: a.4.1.9, a.121.1.1	50.2	33	0.00096	21.1	4.6	33	111-143	15-48
149	3BHQ_B	3BHQ_B Transcriptional regulator; PUTATIVE TETR-FAMILY TRANSCRIPTIONAL REGULATOR, BACTERIAL REGULATORY PROTEINS, STRUCTURAL GENOMICS, JOINT CENTER FOR STRUCTURAL GENOMICS, JCSG, PROTEIN; HET: EDO, MSE; 1.54A {Mesorhizobium loti}	50.2	33	0.00097	21.5	4.6	34	111-144	19-53
150	6AYH_A	6AYH_A TetR family transcriptional regulator; Transcriptional Repressor Protein, Glucuronide Binding Protein, DNA Binding Protein, TRANSCRIPTION; HET: C3G, GOL, MSE; 2.05A {Salmonella choleraesuis}	50.1	32	0.00092	21.4	4.5	33	111-143	20-53
151	1JR3_D	1JR3_D DNA polymerase III, delta subunit; DNA Polymerase, Processivity, Processivity clamp, clamp loader, AAA+ ATPASE, TRANSFERASE; HET: SO4; 2.7A {Escherichia coli} SCOP: c.37.1.20, a.80.1.1	50.1	34	0.00099	24.5	5.1	50	35-88	147-202
152	3LHQ_A	3LHQ_A AcrAB operon repressor (TetR/AcrR family); structural genomics, IDP02616, CSGID, DNA-binding, transcription, repressor, AcrR, Transcription regulation, Center for Structural Genomics of Infectious; HET: PEG; 1.56A {Salmonella enterica subsp. enterica serovar Typhimurium}	50	25	0.00071	22.3	4	43	102-144	13-55
153	4KWA_A	4KWA_A Transcriptional regulator; Structural Genomics, PSI-Biology, Midwest Center for Structural Genomics, MCSG, TetR family, TRANSCRIPTION REGULATOR; HET: CHT, MSE; 1.8A {Saccharomonospora viridis}	50	31	0.0009	21.1	4.4	42	102-143	3-44
154	8YLH_B	8YLH_B Regulatory protein; Transcription factor, TRANSCRIPTION; 1.55A {Pectobacterium atrosepticum}	49.9	40	0.0012	21.5	5	38	110-147	57-96
155	3COL_B	3COL_B Putative transcription regulator; Transcription regulator, Lactobacillus plantarum, Structural Genomics, PSI-2, Protein Structure Initiative, Midwest Center for Structural Genomics, MCSG; HET: MSE; 2.1A {Lactobacillus plantarum WCFS1}	49.6	33	0.00095	21.2	4.5	35	110-144	17-51
156	3ON4_G	3ON4_G Transcriptional regulator, TetR family; Structural Genomics, PSI-2, Protein Structure Initiative, Midwest Center for Structural Genomics, MCSG, transcriptional regulator, TRANSCRIPTION; HET: MSE; 1.85A {Legionella pneumophila subsp. pneumophila str. Philadelphia 1}	49.4	34	0.001	21	4.5	33	111-143	17-50
157	7U37_A	7U37_A Ferrous iron transport protein C; FeoC, ferrous iron transport, Feo, CYTOSOLIC PROTEIN; NMR {Vibrio cholerae O1}	49.3	34	0.00099	18.5	5.1	39	108-147	2-40
158	1G2H_A	1G2H_A TRANSCRIPTIONAL REGULATORY PROTEIN TYRR HOMOLOG; TyrR protein structure NMR DNA-binding domain helix-turn-helix motif, TRANSCRIPTION; NMR {Haemophilus influenzae} SCOP: a.4.1.12	49.3	21	0.00061	16.1	4.4	48	101-151	14-61
159	2I10_B	2I10_B Putative TetR transcriptional regulator; structural genomics, APC5890, TetR family, PSI-2, Protein Structure Initiative, Midwest Center for Structural Genomics, MCSG, TRANSCRIPTION; HET: MSE, NPO, PGE; 2.05A {Rhodococcus sp.} SCOP: a.121.1.1, a.4.1.9	49.3	39	0.0011	21	4.8	35	110-144	18-52
160	2HKU_A	2HKU_A A putative transcriptional regulator; Structural Genomics, APC6040, transcriptional regulator, TetR family, Rhodococcus sp. RHA1, PSI-2, Protein Structure Initiative, Midwest Center; HET: EDO, PG4, MSE; 2.0A {Rhodococcus sp.} SCOP: a.121.1.1, a.4.1.9	49.3	32	0.00094	21.7	4.5	34	111-144	27-60
161	2FBQ_A	2FBQ_A probable transcriptional regulator; PA3006, APC5893, transcriptional regulator, Structural Genomics, PSI, Protein Structure Initiative, Midwest Center for Structural Genomics, MCSG; 1.8A {Pseudomonas aeruginosa} SCOP: a.4.1.9, a.121.1.1	49.2	35	0.001	22.1	4.7	34	111-144	14-48
162	3ANP_A	3ANP_A Transcriptional repressor, TetR family; All Alpha Protein, Transcriptional Repressor, DNA, Acyl-CoA, Transcription; HET: DAO, DCC, MSE; 1.95A {Thermus thermophilus}	49.2	34	0.00099	21.3	4.5	33	111-143	16-49
163	3LWJ_A	3LWJ_A Putative TetR-family transcriptional regulator; Putative TetR-family transcriptional regulator, Structural Genomics, Joint Center for Structural Genomics, JCSG, Protein Structure Initiative, PSI-2; HET: MSE; 2.07A {Syntrophomonas wolfei subsp. wolfei}	48.7	28	0.00081	21.7	4	43	102-144	11-53
164	2NP3_B	2NP3_B Putative TetR-family regulator; TetR, transcriptional regulator, Structural Genomics, PSI-2, Protein Structure Initiative, Midwest Center for Structural Genomics, MCSG, TRANSCRIPTION; HET: MSE; 2.35A {Streptomyces coelicolor} SCOP: a.4.1.9, a.121.1.1	48.6	38	0.0011	21.4	4.7	35	110-144	37-71
165	1RH6_A	1RH6_A Excisionase; Protein-DNA complex, DNA architectural protein, 'winged'-helix protein, phage excision, site-specific DNA recombination, DNA BINDING PROTEIN-DNA COMPLEX; 1.7A {Enterobacteria phage lambda} SCOP: a.6.1.7	48.6	25	0.00074	16.8	3.2	26	124-149	3-30
166	5NLA_A	5NLA_A Putative transcriptional regulator TRANSCRIPTION REGULATOR protein; Transcription, polysaccharide, c-di-GMP; 2.7A {Rhizobium meliloti (strain 1021)}	48.6	43	0.0013	24.5	5.5	39	110-148	253-292
167	3PPB_A	3PPB_A putative tetR family transcription regulator; DNA-BINDING, HELIX-TURN-HELIX MOTIF, HTH MOTIF, DNA/RNA-BINDING 3- HELICAL BUNDLE FOLD, TETRACYCLIN REPRESSOR-LIKE FOLD, TRANSCRIPTION, TRANSCRIPTION REGULATION; HET: PEG, EDO, MSE, PG4; 2.1A {Shewanella loihica}	48.5	35	0.001	21	4.4	42	102-143	8-49
168	1U78_A	1U78_A transposable element tc3 transposase; transposase, transposon DNA, bipartite DNA-binding, HTH-motif, DNA BINDING PROTEIN-DNA COMPLEX; 2.69A {Caenorhabditis elegans} SCOP: a.4.1.2	48.3	39	0.0011	18.9	4.7	42	107-148	6-47
169	5FGL_A	5FGL_A NicR; co-crystal derepression, Nicotine regulator 2, APOPTOSIS; HET: 6HY; 2.4A {Pseudomonas putida (strain S16)}	48.3	40	0.0012	21.2	4.8	34	111-144	6-40
170	3HIM_B	3HIM_B Probable transcriptional regulator; TetR, Bacterial, Rhodococcus, RHA1, PSI-2, MCSG, Structural Genomics, Midwest Center for Structural Genomics, Protein Structure Initiative; 2.2A {Rhodococcus jostii}	48.2	33	0.00095	21.5	4.3	43	102-144	15-57
171	5AQC_B	5AQC_B HTH-TYPE TRANSCRIPTIONAL REPRESSOR KSTR; TRANSCRIPTION; HET: MPD, 5JB; 1.66A {MYCOBACTERIUM TUBERCULOSIS}	48.1	34	0.001	21.5	4.4	33	111-143	23-56
172	3PAS_B	3PAS_B TetR family transcription regulator; STRUCTURAL GENOMICS, JOINT CENTER FOR STRUCTURAL GENOMICS, JCSG, PROTEIN STRUCTURE INITIATIVE, PSI-BIOLOGY, TRANSCRIPTION REGULATION, TRANSCRIPTION REGULATOR; HET: ACT, PGO, MSE; 1.9A {Marinobacter aquaeolei}	48.1	30	0.00088	21.3	4.1	43	102-144	7-49
173	2CG4_B	2CG4_B REGULATORY PROTEIN ASNC; ASNC, DNA BINDING, FFRP, LRP FAMILY, TRANSCRIPTION, DNA-BINDING, TRANSCRIPTION REGULATION; HET: ASN; 2.4A {ESCHERICHIA COLI} SCOP: d.58.4.2, a.4.5.32	48	49	0.0014	19.9	5	36	110-146	10-45
174	2P7C_B	2P7C_B Penicillinase repressor; PROTEIN-DNA COMPLEX, REPRESSOR, MONOMER, OPERATOR, ANTIBIOTICS, transcription regulator; NMR {Bacillus licheniformis} SCOP: a.4.5.39	47.9	36	0.001	18.4	5.1	37	110-147	11-51
175	3V4G_A	3V4G_A Arginine repressor; arginine repressor, Vibrio vulnificus CMCP6, virulence, type III secretion system, Center for Structural Genomics of Infectious; 1.6A {Vibrio vulnificus}	47.8	56	0.0016	22	5.4	39	110-149	35-79
176	1VI0_B	1VI0_B transcriptional regulator; structural genomics, TRANSCRIPTION; HET: MSE, DCC; 1.65A {Bacillus subtilis} SCOP: a.4.1.9, a.121.1.1	47.8	34	0.00099	21.4	4.4	34	111-144	15-49
177	8I24_F	8I24_F RNA polymerase sigma factor SigI6; TRANSCRIPTION OPEN COMPLEX, SIGI, TRANSCRIPTION;{Acetivibrio thermocellus DSM 1313}	47.8	61	0.0018	21.9	5.9	46	101-146	151-224
178	5ZTC_B	5ZTC_B Lmo2088 protein; TetR family, TRANSCRIPTION; HET: 1PE; 1.7A {Listeria monocytogenes serovar 1/2a (strain ATCC BAA-679 / EGD-e)}	47.7	39	0.0011	20.9	4.7	34	110-143	8-41
179	4ZPX_B	4ZPX_B ATP-dependent protease Lon; AAA+ proteins, PS-1 insert, H2 insert, Ins1, Lon Protease, Thermococcus onnurineus NA1, ATP-independent proteolytic activity, HYDROLASE; 2.03A {Thermococcus onnurineus (strain NA1)}	47.7	43	0.0012	25.4	5.4	71	18-88	302-405
180	3BOQ_B	3BOQ_B Transcriptional regulator, MarR family; Silicibacter pomeroyi, transcriptional regulator, MarR family, Structural Genomics, PSI-2, Protein Structure Initiative, Midwest Center for Structural; HET: MSE; 2.39A {Silicibacter pomeroyi DSS-3}	47.5	45	0.0013	20.9	4.9	38	110-147	49-86
181	3F0C_A	3F0C_A Transcriptional regulator; TETR, MCSG, PSI, SAD, Structural Genomics, Protein Structure Initiative, Midwest Center for Structural Genomics, DNA-binding, Transcription; HET: SO4, MSE; 2.96A {Cytophaga hutchinsonii}	47.4	34	0.00098	21.6	4.3	41	103-143	11-51
182	3CWR_B	3CWR_B Transcriptional regulator, TetR family; YP_425770.1, transcriptional regulator of TetR family, Bacterial regulatory proteins, tetR family, Structural Genomics, Joint Center for; HET: SO4, MSE; 1.5A {Rhodospirillum rubrum ATCC 11170}	47.2	30	0.00088	21.7	4.1	34	111-144	24-58
183	2HYJ_A	2HYJ_A Putative tetR-family transcriptional regulator; tetR, HTH DNA binding motif, Structural Genomics, PSI-2, Protein Structure Initiative, Midwest Center for Structural Genomics; 2.19A {Streptomyces coelicolor} SCOP: a.4.1.9, a.121.1.1	47.2	36	0.001	21.2	4.4	43	102-144	11-53
184	2RAS_A	2RAS_A Transcriptional regulator, TetR family; Bacterial regulatory proteins, tetr family, dna-binding, dna/rna-binding 3-helical bundle fold, helix turn helix motif, hth motif; HET: EDO, MSE; 1.8A {Novosphingobium aromaticivorans}	46.9	33	0.00095	21.6	4.2	43	102-144	10-52
185	3EGQ_A	3EGQ_A TetR family Transcriptional regulator; Dna-binding, transcription regulation, bacterial regulatory proteins, dna/rna-binding 3-helical bundle fold, helix turn helix motif, hth motif; HET: PE8, MSE; 2.55A {Archaeoglobus fulgidus}	46.9	28	0.0008	21.2	3.7	35	110-144	11-45
186	3BQZ_A	3BQZ_A HTH-type transcriptional regulator qacR; QacR, multidrug resistance, TetR, Malachite Green, DNA-binding, Plasmid, Repressor, Transcription, Transcription regulation; HET: IMD, SO4, MGR; 2.17A {Staphylococcus aureus}	46.6	33	0.00097	21.2	4.1	35	110-144	9-43
187	3BNI_A	3BNI_A Putative TetR-family transcriptional regulator; structural genomics, APC7281, TetR transcriptional regulator, PSI-2, Protein Structure Initiative, Midwest Center for Structural Genomics, MCSG; HET: PG4; 2.3A {Streptomyces coelicolor A3(2)}	46.6	33	0.00096	22.1	4.2	43	102-144	42-84
188	4A0Z_B	4A0Z_B TRANSCRIPTION FACTOR FAPR; TRANSCRIPTION, LIPID HOMEOSTASIS; HET: MLC; 1.9A {STAPHYLOCOCCUS AUREUS}	46.5	60	0.0017	20.9	5.5	41	110-151	14-54
189	3KZ9_C	3KZ9_C SmcR; Vibrio vulnificus, SmcR, Transcriptional regulator, Quorum sensing, DNA-binding, Transcription regulation, TRANSCRIPTION REGULATOR; HET: SO4, MSE; 2.1A {Vibrio vulnificus}	46.5	40	0.0012	21.1	4.5	34	110-143	24-57
190	7DTR_A	7DTR_A AcrIF24; HTH motif, protein interaction, VIRAL PROTEIN; 2.1A {Pseudomonas aeruginosa}	46.5	49	0.0014	22.1	5	34	110-145	107-143
191	4UDS_A	4UDS_A MBDR REGULATOR; TRANSCRIPTION, TETR FAMILY; HET: MSE; 1.76A {AZOARCUS SP. CIB}	46.2	40	0.0012	21	4.5	35	110-144	20-54
192	4JYK_B	4JYK_B HTH-type transcriptional regulator RutR; Structural Genomics, PSI-Biology, New York Structural Genomics Research Consortium, NYSGRC, Helix-turn-Helix, Transcriptional Regulator, TRANSCRIPTION REGULATOR; HET: URA, SO4; 1.7A {Escherichia coli} SCOP: a.4.1.9, a.121.1.1	46	40	0.0012	21.2	4.5	42	102-143	17-58
193	2FBH_A	2FBH_A transcriptional regulator PA3341; MarR, transcription regulator, APC5857, Structural Genomics, PSI, Protein Structure Initiative, Midwest Center for Structural Genomics, MCSG; 1.8A {Pseudomonas aeruginosa} SCOP: a.4.5.28	45.9	56	0.0016	20	5.1	38	110-147	39-76
194	6MAT_F	6MAT_F Rix7 mutant; AAA-ATPase, RIBOSOMAL PROTEIN; HET: ATP; 4.5A {Chaetomium thermophilum (strain DSM 1495 / CBS 144.50 / IMI 039719)}	45.9	28	0.00082	28.9	4.4	64	24-88	671-780
195	4RFA_A	4RFA_A Lmo0740 protein; Structural Genomics, PSI-Biology, Midwest Center for Structural Genomics, MCSG, Crp, TRANSCRIPTION REGULATOR; HET: MSE; 2.21A {Listeria monocytogenes}	45.8	20	0.00058	23.4	3	23	125-147	182-204
196	1O5L_A	1O5L_A transcriptional regulator, crp family; TM1171, TRANSCRIPTIONAL REGULATOR, CRP FAMILY, STRUCTURAL GENOMICS, JCSG, PSI, Protein Structure Initiative, Joint Center for Structural; 2.3A {Thermotoga maritima} SCOP: b.82.3.2	45.7	22	0.00064	22.8	3.2	23	125-147	166-188
197	2RAE_A	2RAE_A Transcriptional regulator, AcrR family protein; TetR/AcrR family transcriptional regulator, structural genomics, PSI-2, RHA08332, MCSG, Protein Structure Initiative, Midwest Center for Structural; 2.2A {Rhodococcus sp.}	45.7	41	0.0012	21	4.5	34	110-143	24-57
198	3DN7_B	3DN7_B Cyclic nucleotide binding regulatory protein; structural genomics, APC88869, Cyclic nucleotide binding regulatory protein, PSI-2, Protein Structure Initiative, Midwest Center for Structural; HET: MSE; 1.8A {Cytophaga hutchinsonii}	45.6	25	0.00072	21.8	3.4	24	124-147	169-192
199	1Z05_A	1Z05_A transcriptional regulator, ROK family; ROK family, transcriptional regulator, Structural Genomics, PSI, Protein Structure Initiative, Midwest Center for Structural Genomics, MCSG; HET: SO4; 2.0A {Vibrio cholerae O1 biovar eltor} SCOP: a.4.5.63, c.55.1.10	45.5	45	0.0013	25.1	5.3	37	110-147	41-77
200	7W2Q_B	7W2Q_B Probable transcriptional regulator; TetR, transcriptinal regulator, DNA BINDING PROTEIN; 1.8A {Pseudomonas aeruginosa (strain ATCC 15692 / DSM 22644 / CIP 104116 / JCM 14847 / LMG 12228 / 1C / PRS 101 / PAO1)}	45.4	39	0.0011	21.2	4.4	35	110-144	20-54
201	5YDP_A	5YDP_A TetR transcriptional regulatory protein; 10 alfa helices, homodimer, apo-protein, GENE REGULATION; HET: MSE; 3.091A {Dietzia sp. DQ12-45-1b}	45.4	35	0.001	22.3	4.3	34	111-144	53-87
202	2D6Y_A	2D6Y_A putative tetR family regulatory protein; Helix-turn-Helix, GENE REGULATION; HET: TLA, MSE; 2.3A {Streptomyces coelicolor} SCOP: a.121.1.1, a.4.1.9	45.3	37	0.0011	21.4	4.2	43	102-144	7-49
203	3G7R_B	3G7R_B Putative transcriptional regulator; TetR, transcriptional regulator, Streptomyces coelicolor, all-helical, Structural Genomics, PSI-2, Protein Structure Initiative, Midwest Center for Structural; HET: EDO, PEG, MSE; 1.38A {Streptomyces coelicolor A3(2)}	45.3	35	0.001	21.9	4.2	34	111-144	42-76
204	3LAP_B	3LAP_B Arginine repressor; Mycobacterium tuberculosis, arginine repressor, DNA binding, ArgR-DNA-canavanine ternary complex, Structural Genomics, TB Structural Genomics Consortium, TBSGC; HET: SO4, GGB; 2.15A {Mycobacterium tuberculosis}	45.3	64	0.0019	21	5.4	39	110-149	22-65
205	3KKC_D	3KKC_D TetR family Transcriptional regulator; APC20805, TetR, structural genomics, PSI-2, protein structure initiative, midwest center for structural genomics, MCSG, DNA-binding, Transcription; HET: IMD, MSE; 2.5A {Streptococcus agalactiae 2603V/R}	45.2	25	0.00072	21.6	3.3	35	110-144	19-53
206	5VL9_C	5VL9_C Regulatory protein TetR; transcription factor, protein-DNA complex, TRANSCRIPTION-DNA complex; HET: HEZ, MSE; 2.16A {Enterobacter lignolyticus}	45.1	38	0.0011	20.8	4.2	43	102-144	7-49
207	6HLK_A	6HLK_A Redirecting phage packaging protein C (RppC); Redirecting packaging protein, DNA Binding protein, Homo-dimer, phage interference; HET: MSE; 2.42A {Escherichia coli}	44.9	26	0.00076	22.1	3.4	27	124-151	8-34
208	3QBM_B	3QBM_B TetR transcriptional regulator; DNA/RNA-BINDING THREE-HELICAL BUNDLE, STRUCTURAL GENOMICS, JOINT CENTER FOR STRUCTURAL GENOMICS, JCSG, PROTEIN STRUCTURE INITIATIVE, PSI-BIOLOGY, TRANSCRIPTION; HET: MSE, PEG, PGE; 1.8A {Chloroflexus aurantiacus}	44.7	40	0.0012	20.8	4.3	43	102-144	6-48
209	2O8K_A	2O8K_A RNA polymerase sigma factor RpoN; PROTEIN-DNA COMPLEX, HELIX-TURN-HELIX, TRANSCRIPTION FACTOR, SIGMA-54, RNA POLYMERASE, TRANSCRIPTION-DNA COMPLEX; NMR {Aquifex aeolicus}	44.6	37	0.0011	17.6	5.5	43	110-152	9-58
210	2NX4_B	2NX4_B Transcriptional regulator, TetR family protein; tetR, HTH DNA binding motif, Structural Genomics, PSI-2, Protein Structure Initiative, Midwest Center for Structural Genomics; 1.7A {Rhodococcus sp. RHA1}	44.5	43	0.0012	20.6	4.4	35	110-144	17-51
211	3CDL_B	3CDL_B Transcriptional regulator AefR; APC88582, TetR, Pseudomonas syringae pv. tomato str. DC3000, structural genomics, PSI-2, Protein Structure Initiative, Midwest Center; HET: MSE; 2.36A {Pseudomonas syringae pv. tomato}	44.3	37	0.0011	21.1	4.1	42	102-143	8-49
212	3CRJ_B	3CRJ_B Transcription regulator; APC88200, TetR, Haloarcula marismortui ATCC 43049, structural genomics, PSI-2, Protein Structure Initiative, Midwest Center for Structural; HET: MSE; 2.6A {Haloarcula marismortui ATCC 43049}	44.1	51	0.0015	20.4	4.8	34	110-143	21-54
213	1UMQ_A	1UMQ_A PHOTOSYNTHETIC APPARATUS REGULATORY PROTEIN; DNA-BINDING PROTEIN, RESPONSE REGULATOR, DNA BINDING DOMAIN, HELIX-TURN-HELIX, SENSORY TRANSDUCTION, PHOSPHORYLATION, TRANSCRIPTION REGULATION, DNA-BINDING, ACTIVATOR, DNA; NMR {RHODOBACTER SPHAEROIDES} SCOP: a.4.1.12	44.1	35	0.001	18.4	3.5	44	105-150	38-81
214	4YZE_D	4YZE_D HTH-type transcriptional repressor NemR; transcription factor, cystein-lysine sulfenamide thiol, TRANSCRIPTION; 2.2A {Escherichia coli}	43.9	33	0.00095	21.4	3.8	34	111-144	17-51
215	6PLN_B	6PLN_B Transcription factor E; TFE, general transcription factor, TRANSCRIPTION; 2.6A {Pyrococcus furiosus}	43.8	58	0.0017	21.4	5.1	37	110-147	22-58
216	4LJ9_A	4LJ9_A Chaperone protein ClpB; AAA+ protein, nucleotide binding domain, molecular chaperone, disaggregase, Chaperone; HET: ACP; 1.7A {Thermus thermophilus}	43.8	21	0.00061	25.3	3	62	25-88	244-314
217	1RKT_A	1RKT_A protein yfiR; transcription regulator, Structural Genomics, PSI, Protein Structure Initiative, Midwest Center for Structural Genomics, MCSG, transcription; HET: UNX, MSE; 1.95A {Bacillus subtilis} SCOP: a.121.1.1, a.4.1.9	43.7	45	0.0013	20.7	4.4	42	102-143	11-52
218	7BCB_A	7BCB_A KORA domain-containing protein; DNA binding protein, Helix Turn Helix, Direct repeat, Plasmid conjugation; 2.8A {Escherichia coli K-12}	43.6	54	0.0016	19.2	6.5	47	101-147	9-55
219	5W1E_A	5W1E_A Putative transcriptional regulator; IclR, transcription factor, TRANSCRIPTION; HET: GOL, PHB; 2.06A {Streptomyces coelicolor (strain ATCC BAA-471 / A3(2) / M145)}	43.5	32	0.00093	27	4.3	35	113-147	26-61
220	2IAI_A	2IAI_A Putative transcriptional regulator SCO3833; STRUCTURAL GENOMICS, TETR, TRANSCRIPTIONAL REGULATOR, UNKNOWN FUNCTION, PSI-2, Protein Structure Initiative, Midwest Center for Structural Genomics; HET: MSE; 1.65A {Streptomyces coelicolor}	43.5	53	0.0015	21	4.9	33	111-143	37-70
221	2O0M_A	2O0M_A Transcriptional regulator, SorC family; SorC family, transcriptional regulator, Structural Genomics, PSI-2, Protein Structure Initiative, Midwest Center for Structural Genomics, MCSG; HET: PO4, MSE; 1.6A {Enterococcus faecalis} SCOP: c.124.1.8	43.5	57	0.0017	23.7	5.4	36	110-146	22-57
222	1XMK_A	1XMK_A Double-stranded RNA-specific adenosine deaminase; winged Helix-Turn-Helix, RNA editing, Interferon, ADAR1, HYDROLASE; 0.97A {Homo sapiens} SCOP: l.1.1.1, a.4.5.19	43.4	43	0.0013	18	4.6	37	110-147	13-50
223	4CH7_A	4CH7_A NIRD-LIKE PROTEIN; TRANSCRIPTION, BIFUNCTIONAL ENZYME, TRANSCRIPTIONAL REGULATOR; HET: MSE; 2.002A {HYDROGENOBACTER THERMOPHILUS}	43.4	34	0.00099	24.6	4.2	36	112-147	174-211
224	1T33_B	1T33_B putative transcriptional repressor (TetR/AcrR family); Structural genomics, transcriptional repressor, TetR/CcrR family, Helix turn helix DNA binding domain, PSI, Protein Structure Initiative; 2.2A {Salmonella typhimurium} SCOP: a.4.1.9, a.121.1.1	43.4	39	0.0011	21.8	4.2	34	111-144	19-52
225	1Y66_D	1Y66_D engrailed homeodomain; protein design, dioxane, engrailed homeodomain, DE NOVO PROTEIN; HET: DIO; 1.65A {Escherichia coli}	43.3	38	0.0011	17.3	5.8	44	13-62	1-44
226	1J1V_A	1J1V_A Chromosomal replication initiator protein dnaA; Protein-DNA complex, Replication, RIKEN Structural Genomics/Proteomics Initiative, RSGI, Structural Genomics, replication-DNA COMPLEX; HET: MSE; 2.1A {Escherichia coli} SCOP: a.4.12.2	43.2	46	0.0013	18.2	5.2	37	110-147	34-71
227	3DPJ_B	3DPJ_B Transcription regulator, TetR family; APC88616, TetR, Silicibacter pomeroyi DSS, structural genomics, PSI-2, protein structure initiative, midwest center for structural genomics; HET: EDO, MES, MSE; 1.9A {Silicibacter pomeroyi}	43	41	0.0012	20.6	4.2	35	110-144	15-49
228	5F7R_A	5F7R_A Lmo0178 protein; Repressor, open reading frame, kinase, Structural Genomics, PSI-Biology, Center for Structural Genomics of Infectious Diseases, CSGID; HET: GLC; 1.85A {Listeria monocytogenes serovar 1/2a (strain ATCC BAA-679 / EGD-e)}	43	52	0.0015	24.3	5.2	44	103-147	10-53
229	3DF8_A	3DF8_A possible HxlR family transcriptional factor; APC89000, HxlR, transcriptional factor, structural genomics, PSI-2, midwest center for structural genomics, MCSG, Protein Structure Initiative; HET: MSE; 1.65A {Thermoplasma volcanium} SCOP: a.4.5.0, l.1.1.1	42.8	56	0.0016	19.2	5.2	48	100-147	19-67
230	3KOR_B	3KOR_B Possible Trp repressor; Putative DNA-binding Trp repressor, TrpR like protein, structural genomics, TRANSCRIPTION; HET: MSE; 1.6A {Staphylococcus aureus}	42.6	51	0.0015	19.9	4.4	35	110-147	65-99
231	6MJ1_A	6MJ1_A Probable HTH-type transcriptional regulator YttP; TetR family, cell division, FtsZ regulator, DNA BINDING PROTEIN; 2.6A {Bacillus subtilis (strain 168)}	42.6	52	0.0015	20.4	4.6	35	110-144	11-45
232	2ZCW_A	2ZCW_A Transcriptional regulator, FNR/CRP family; FNR/CRP family, transcriptional regulator, Thermus thermophilus, stationary phase, DNA-binding, Transcription regulation, Winged helix DNA-binding domain, cAMP-binding; HET: MPD; 1.5A {Thermus thermophilus} SCOP: b.82.3.2, a.4.5.4	42.5	27	0.00077	22.1	3.2	23	125-147	148-170
233	1SGM_B	1SGM_B Putative HTH-type transcriptional regulator yxaF; TRANSCRIPTION, Structural Genomics, PSI, Protein Structure Initiative, New York SGX Research Center for Structural Genomics, NYSGXRC; 2.0A {Bacillus subtilis} SCOP: a.121.1.1, a.4.1.9	42.5	50	0.0014	20.2	4.5	34	110-143	13-46
234	2JN6_A	2JN6_A Protein Cgl2762; GFT NMR, PSI-2, Protein structure, Structural Genomics, Protein Structure Initiative, Northeast Structural Genomics Consortium, NESG, UNKNOWN; NMR {Corynebacterium glutamicum} SCOP: a.4.1.19, l.1.1.1	42.5	48	0.0014	18.3	5.5	42	107-148	5-48
235	2XVC_A	2XVC_A ESCRT-III; CELL CYCLE, CELL DIVISION, CYTOKINESIS, WINGED-HELIX; 2.15A {SULFOLOBUS SOLFATARICUS}	42.4	37	0.0011	17	4.9	37	111-147	13-49
236	4R6I_B	4R6I_B Anthrax toxin expression trans-acting positive regulator; structural genomics, IDP01169, AtxA, transcriptional activator, virulence regulator, DNA binding, NIAID, National Institute of Allergy and; HET: LMT, MSE; 2.65A {Bacillus anthracis}	42.4	48	0.0014	24.4	4.9	37	110-146	17-53
237	3ON2_A	3ON2_A Probable transcriptional regulator; Protein Structure Initiative, PSI-2, Structural Genomics, Midwest Center for Structural Genomics, MCSG, unknown function; HET: PG6, SO4, MSE; 1.96A {Rhodococcus jostii}	42.4	44	0.0013	20.7	4.2	35	110-144	19-53
238	7LQ4_A	7LQ4_A WhiG; RsiG, WhiG, Rubrobacter radiotolerans, c-di-GMP, sigma, anti-sigma, evolution, transcription, coiled coil; HET: C2E; 2.9A {Rubrobacter radiotolerans}	42.3	75	0.0022	20.5	6.8	46	101-146	138-183
239	3E6C_C	3E6C_C Cyclic nucleotide-binding protein; CprK, Halorespiration, transcriptional regulator, TRANSCRIPTION REGULATION-DNA COMPLEX; HET: 3C4; 1.8A {Desulfitobacterium hafniense} SCOP: l.1.1.1, b.82.3.2, a.4.5.4	42.3	26	0.00075	23.2	3.2	23	125-147	179-201
240	3E97_A	3E97_A Transcriptional regulator, Crp/Fnr family; YP_604437.1, transcriptional regulator, Crp/Fnr family, Structural Genomics, Joint Center for Structural Genomics, JCSG, Protein Structure Initiative; HET: MSE; 1.86A {Deinococcus geothermalis DSM 11300}	42.2	25	0.00073	22.6	3.1	23	125-147	177-199
241	2V57_B	2V57_B TETR FAMILY TRANSCRIPTIONAL REPRESSOR LFRR; TETR, LFRR, REPRESSOR, DNA-BINDING, TRANSCRIPTION, TRANSCRIPTION REGULATION; HET: SO4, PRL; 1.9A {MYCOBACTERIUM SMEGMATIS}	42.1	51	0.0015	20.3	4.5	32	111-143	21-52
242	4ICH_A	4ICH_A Transcriptional regulator; Structural Genomics, PSI-Biology, Midwest Center for Structural Genomics, MCSG, transcriptional regulator, Transcription Regulator; HET: MSE, B3P; 1.95A {Saccharomonospora viridis}	42.1	47	0.0014	23	4.6	33	111-143	127-160
243	2QKO_D	2QKO_D Possible transcriptional regulator, TetR family protein; Rhodococcus sp., tetR family protein, Structural Genomics, PSI-2, Protein Structure Initiative, Midwest Center for Structural Genomics; HET: MSE; 2.35A {Rhodococcus sp.}	41.8	45	0.0013	21.2	4.3	33	111-143	35-68
244	1R7J_A	1R7J_A Conserved hypothetical protein Sso10a; Winged helix-turn-helix, two-stranded antiparallel coiled coil, Structural Genomics, PSI, Protein Structure Initiative, Southeast Collaboratory for Structural; 1.47A {Sulfolobus solfataricus} SCOP: a.4.5.49	41.6	53	0.0015	18.5	4.5	37	111-147	8-44

## Sheet: hhpred_EvoAcr4
Property	Value
File	hhpred_EvoAcr4.hhr
Query	Q_EvoAcr4
Neff	2.40217
No	Hit_ID	Description	Probability	E-value	P-value	Score	SS	Cols	Query_range	Template_range
1	6IFO_F	6IFO_F AcrIIA2; anti-CRISPR, SpyCas9, sgRNA, AcrIIA2, RNA BINDING PROTEIN-RNA complex; 3.313A {Streptococcus pyogenes M1 GAS}	100	6.5E-53	1.9E-57	307.3	11	103	2-104	6-113
2	6UXD_A	6UXD_A CT021; CT021, Chlamydia trachomatis, UNKNOWN FUNCTION; 2.0A {Chlamydia trachomatis serovar L2 (strain 434/Bu / ATCC VR-902B)}	47.5	23	0.00067	27.3	3.9	29	30-63	19-47
3	6SRS_Q	6SRS_Q Fanconi anaemia protein FANCL; Fanconi Anaemia core complex E3 ligase DNA repair, LIGASE; 4.6A {Gallus gallus}	31.2	73	0.0021	18.4	3.5	22	62-83	14-35
4	8CHW_A	8CHW_A Transcriptional activator protein Pur-alpha; RNA/DNA binding, PUR repeat, PC4-like fold, RNA BINDING PROTEIN; HET: EDO; 1.7A {Homo sapiens}	30.8	54	0.0016	19.7	2.9	25	62-86	3-27
5	4A4K_C	4A4K_C ANTIVIRAL HELICASE SKI2; DEXH HELICASE, HYDROLASE, RNA DEGRADATION, EXOSOME; 3.25A {SACCHAROMYCES CEREVISIAE}	26.4	1.2E+02	0.0036	20	4.3	43	4-46	40-90
6	3N8B_A	3N8B_A Uncharacterized protein; Pur-alpha, Pur repeat, Pur domain, Whirly fold, RNA binding, DNA binding, NUCLEIC ACID BINDING PROTEIN; HET: MSE, EDO; 1.9A {Borrelia burgdorferi}	24.7	85	0.0025	20.6	3.3	24	64-87	3-27
7	2L2D_A	2L2D_A OTU domain-containing protein 7A; uba fold, Structural Genomics, PSI-Biology, Protein Structure Initiative, Northeast Structural Genomics Consortium, NESG, Ontario Centre for; NMR {Homo sapiens}	22.3	34	0.00099	21.6	0.9	26	7-32	18-44

[truncated: 1 more sheets: hhpred_EvoAcr5]
