# Supplementary material for: Semantic design of functional de novo genes from a genomic language model
Source: Nature. 2025 Nov 19;649(8097):749–58. doi: 10.1038/s41586-025-09749-7 (PMC12804078; doi:10.1038/s41586-025-09749-7)
Supplement: Supplementary file 6 — Compiled Dali results for EvoRelE1, EvoAT1-4, EvoT1, and EvoAcr1-5. (1) Results summary for compiled hits, including calculated significance thresholds for each design. (2-6) Results for EvoAcr1 (2), EvoAcr2 (3), EvoAcr3 (4), EvoAcr4 (5), and EvoAcr5 (6) against PDB. (7-11) Results for EvoAcr1 (7), EvoAcr2 (8), EvoAcr3 (9), EvoAcr4 (10), and EvoAcr5 (11) against AFDB E. coli. (12-17) Results for EvoRelE1 (12), EvoAT1 (13), EvoAT2 (14), EvoAT3 (15), EvoAT4 (16), and EvoT1 (17) against PDB. (18-23) Results for EvoRelE1 (18), EvoAT1 (19), EvoAT2 (20), EvoAT3 (21), EvoAT4 (22), and EvoT1 (23) against AFDB E. coli. [file 41586_2025_9749_MOESM6_ESM.xlsx]

## Sheet: Summary
File	Sheet	Job	Query	Rows	Number Z > 2	Strong Match Z-Score Threshold	Number Z > Strong Match Threshold
EvoAcr2_PDB.txt	EvoAcr2_PDB_DALI	EvoAcr2 PDB	s001A	272	272	11.7	0
EvoAcr5_AFDB.txt	EvoAcr5_AFDB_DALI	EvoAcr5 AFDB	s001A	121	121	7.7	0
EvoAcr4_AFDB.txt	EvoAcr4_AFDB_DALI	EvoAcr4 AFDB	s001A	103	103	6.4	0
EvoAcr1_PDB.txt	EvoAcr1_PDB_DALI	EvoAcr1 PDB	s001A	983	983	12.9	0
EvoAT2_AFDB.txt	EvoAT2_AFDB_DALI	EvoAT2 AFDB	s001A	436	436	4.4	5
EvoAcr3_AFDB.txt	EvoAcr3_AFDB_DALI	EvoAcr3 AFDB	s001A	644	644	11.4	0
EvoAT1_PDB.txt	EvoAT1_PDB_DALI	EvoAT1 PDB	s001A	4521	4521	3.8	1663
EvoAcr2_AFDB.txt	EvoAcr2_AFDB_DALI	EvoAcr2 AFDB	s001A	36	36	11.7	0
EvoAT4_AFDB.txt	EvoAT4_AFDB_DALI	EvoAT4 AFDB	s001A	271	271	3.7	11
EvoAcr5_PDB.txt	EvoAcr5_PDB_DALI	EvoAcr5 PDB	s001A	626	626	7.7	0
EvoRelE1_AFDB.txt	EvoRelE1_AFDB_DALI	EvoRelE1 AFDB	s001A	21	21	4.9	8
EvoAcr1_AFDB.txt	EvoAcr1_AFDB_DALI	EvoAcr1 AFDB	s001A	9	9	12.9	0
EvoAT4_PDB.txt	EvoAT4_PDB_DALI	EvoAT4 PDB	s001A	3652	3652	3.7	272
EvoAT2_PDB.txt	EvoAT2_PDB_DALI	EvoAT2 PDB	s001A	3166	3166	4.4	80
EvoRelE1_PDB.txt	EvoRelE1_PDB_DALI	EvoRelE1 PDB	s001A	227	227	4.9	191
EvoAcr3_PDB.txt	EvoAcr3_PDB_DALI	EvoAcr3 PDB	s001A	1984	1984	11.4	0
EvoAT3_PDB.txt	EvoAT3_PDB_DALI	EvoAT3 PDB	s001A	552	552	3.4	246
EvoAT3_AFDB.txt	EvoAT3_AFDB_DALI	EvoAT3 AFDB	s001A	33	33	3.4	9
EvoAT1_AFDB.txt	EvoAT1_AFDB_DALI	EvoAT1 AFDB	s001A	633	633	3.8	87
EvoAcr4_PDB.txt	EvoAcr4_PDB_DALI	EvoAcr4 PDB	s001A	893	893	6.4	4
EvoT1_PDB.txt	EvoT1_PDB_DALI	Evo T1 PDB	s001A	16	16	19.1	0
EvoT1_PDB.txt	EvoT1_AFDB_DALI	Evo T1 PDB	s001A	0	0	19.1	0

## Sheet: EvoAcr1_PDB_DALI
No	Chain	Z	rmsd	lali	nres	%id	PDB	Description		Job: EvoAcr1 PDB
1	3fgg-A	6.2	2.3	48	147	13	MOLECULE:	UNCHARACTERIZED PROTEIN BCE2196;		Query: s001A
2	7sq3-A	5.6	3.5	59	146	10	MOLECULE:	DESIGNED TREFOIL KNOT PROTEIN, VARIANT 1;
3	6inw-B	5.6	2.5	46	391	7	MOLECULE:	O-METHYLTRANSFERASE LEPI;
4	8qa2-A	5.4	2	42	215	7	MOLECULE:	GAP JUNCTION BETA-2 PROTEIN;
5	7a1g-z	5.1	2.5	50	120	10	MOLECULE:	18S RIBOSOMAL RNA;
6	7zlg-A	4.8	5.7	61	662	5	MOLECULE:	CMT2-FAB HEAVY CHAIN;
7	7znk-i	4.6	9.6	67	363	10	MOLECULE:	RNA;
8	2jpq-A	4.6	2.8	51	83	8	MOLECULE:	UPF0352 PROTEIN VP2129;
9	9go3-A	4.6	7.6	65	253	5	MOLECULE:	MECHANOSENSITIVE CHANNEL PROTEIN;
10	7k10-A	4.5	2.5	48	1259	8	MOLECULE:	DNA-DEPENDENT PROTEIN KINASE CATALYTIC SUBUNIT;
11	5uts-A	4.5	2.6	53	447	6	MOLECULE:	C-S LYASE EGT2;
12	3icq-T	4.5	11.3	80	949	6	MOLECULE:	EXPORTIN-T;
13	6em5-r	4.4	6	59	176	17	MOLECULE:	5.8S RIBOSOMAL RNA;
14	8oyw-A	4.4	5	67	178	12	MOLECULE:	DE NOVO DESIGNED SOLUBLE RHOMBOID PROTEASE-LIKE P
15	7yjm-C	4.4	4.3	43	48	7	MOLECULE:	ATLCB1;
16	8zen-E	4.4	14.7	57	152	5	MOLECULE:	ADR-2-BINDING PROTEIN 1;
17	8bmw-E	4.3	4.8	48	122	19	MOLECULE:	CRISPR-ASSOCIATED SMALL SUBUNIT PROTEIN (TYPE III
18	8wlj-A	4.3	10.9	75	409	5	MOLECULE:	SYNAPTIC VESICULAR AMINE TRANSPORTER;
19	7qen-D	4.2	8.5	73	1050	7	MOLECULE:	DNA (35-MER);
20	2ota-B	4.2	3.2	42	61	2	MOLECULE:	UPF0352 PROTEIN CPS_2611;
21	5i1u-B	4.1	7.1	64	294	3	MOLECULE:	GERMACRADIEN-4-OL SYNTHASE;
22	6jc4-A	4.1	5.5	57	200	5	MOLECULE:	UREASE ACCESSORY PROTEIN UREF;
23	8tcw-A	4.1	12.9	73	282	7	MOLECULE:	PYRROLINE-5-CARBOXYLATE REDUCTASE 1, MITOCHONDRIA
24	6f1e-A	4.1	12.3	69	143	7	MOLECULE:	INTERFERON GAMMA;
25	6bq1-E	4.1	4.1	72	1510	3	MOLECULE:	PHOSPHATIDYLINOSITOL 4-KINASE III ALPHA (PI4KA);
26	5b49-B	4.1	13.5	54	247	7	MOLECULE:	UDP-2,3-DIACYLGLUCOSAMINE HYDROLASE;
27	7t5p-A	4	15	64	403	3	MOLECULE:	SUMO-INTERACTING MOTIF-CONTAINING PROTEIN 1;
28	5xpd-A	4	3.3	58	269	12	MOLECULE:	SUGAR TRANSPORTER;
29	7lb8-B	4	14.9	79	630	5	MOLECULE:	IRON(3+)-HYDROXAMATE IMPORT SYSTEM PERMEASE PROTE
30	7tb3-A	4	5	51	243	2	MOLECULE:	ISOFORM 2 OF CREB-BINDING PROTEIN,FERRITIN HEAVY
31	6yuf-D	4	10.2	85	1272	13	MOLECULE:	COHESIN SUBUNIT RAD21;
32	3no6-A	4	4.3	71	235	10	MOLECULE:	TRANSCRIPTIONAL ACTIVATOR TENA;
33	8jpa-A	4	2.6	41	139	7	MOLECULE:	DE NOVO DESIGN CAVITATED PROTEIN;
34	8rc0-D	4	5.9	61	580	8	MOLECULE:	CD2 ANTIGEN CYTOPLASMIC TAIL-BINDING PROTEIN 2;
35	8tej-A	4	7.8	73	494	4	MOLECULE:	BORON TRANSPORTER 1;
36	9bax-A	4	12.9	65	1724	6	MOLECULE:	PROTEIN EFR3 HOMOLOG A;
37	8hfs-Z	4	12.4	62	303	8	MOLECULE:	MANNOSE-SPECIFIC PTS SYSTEM, IIC COMPONENT;
38	5vj4-A	4	10.4	59	275	8	MOLECULE:	UNCHARACTERIZED PROTEIN;
39	2qfc-A	3.9	4.6	62	284	11	MOLECULE:	PLCR PROTEIN;
40	9f0l-A	3.9	15.5	57	791	9	MOLECULE:	DE NOVO DESIGNED PROTEIN K10;
41	6j52-A	3.9	7.7	58	94	9	MOLECULE:	CASPASE RECRUITMENT DOMAIN-ONLY PROTEIN;
42	8jzr-B	3.9	4.5	54	456	6	MOLECULE:	LYSOSOMAL TRANSPORTER,ALFA TAG;
43	6l80-C	3.9	9.5	50	107	10	MOLECULE:	GAMMA-TUBULIN COMPLEX SUBUNIT MOD21;
44	8hij-A	3.9	7	92	499	5	MOLECULE:	BRIL-SLC19A1 CHIMERA;
45	4nqw-B	3.9	2	41	73	5	MOLECULE:	ECF RNA POLYMERASE SIGMA FACTOR SIGK;
46	8jhq-A	3.9	5.1	53	446	6	MOLECULE:	SPHINGOSINE-1-PHOSPHATE TRANSPORTER SPNS2,GLGA GL
47	7dl9-A	3.9	12.5	66	405	5	MOLECULE:	NUCLEOSIDE PERMEASE NUPG;
48	7st9-E	3.9	10.9	59	354	8	MOLECULE:	CHECKPOINT PROTEIN RAD24;
49	4ehm-A	3.8	3.4	62	319	5	MOLECULE:	GERANYLGERANYL TRANSFERASE TYPE-2 SUBUNIT ALPHA;
50	5tj5-P	3.8	3.4	63	269	5	MOLECULE:	V-TYPE PROTON ATPASE SUBUNIT A;
51	8foc-B	3.8	2.7	53	450	8	MOLECULE:	DNA PRIMASE LARGE SUBUNIT;
52	7nhr-A	3.8	6.1	87	663	5	MOLECULE:	PUTATIVE TRANSMEMBRANE PROTEIN WZC;
53	5yz0-A	3.8	11	81	2362	4	MOLECULE:	SERINE/THREONINE-PROTEIN KINASE ATR;
54	8pm4-A	3.8	3.9	61	604	10	MOLECULE:	TRANSPOSASE;
55	5yu7-A	3.8	10.2	83	1118	11	MOLECULE:	EXPORTIN-5;
56	2xwu-B	3.8	10.8	74	910	7	MOLECULE:	SUMO-CONJUGATING ENZYME UBC9;
57	8xks-O	3.8	3.1	46	197	7	MOLECULE:	CTAP1;
58	7r6k-I	3.8	4.5	69	508	10	MOLECULE:	25S RRNA;
59	7qoc-A	3.8	3.2	53	193	8	MOLECULE:	GUANOSINE POLYPHOSPHATE PYROPHOSPHOHYDROLASES/SYN
60	7mex-A	3.8	6.8	62	1737	10	MOLECULE:	UBIQUITIN;
61	8q7e-J	3.8	7.5	66	895	6	MOLECULE:	CULLIN-9;
62	8p0v-M	3.8	17.1	69	357	7	MOLECULE:	COILED-COIL DOMAIN-CONTAINING PROTEIN 93;
63	6sp2-A	3.8	5.5	83	366	5	MOLECULE:	MEMBRANE PROTEIN TMS1D;
64	5d2s-A	3.8	4.5	47	91	4	MOLECULE:	FIBROIN-MODULATOR-BINDING PROTEIN-1;
65	8yl9-A	3.8	10.8	63	346	5	MOLECULE:	SESTERBRASILIATRIENE SYNTHASE PBSS;
66	6s7v-A	3.8	13.7	71	378	6	MOLECULE:	MFS TRANSPORTER;
67	8jtv-A	3.8	15.5	75	437	4	MOLECULE:	SOLUTE CARRIER FAMILY 22 MEMBER 1;
68	6cgh-A	3.8	2.8	46	89	22	MOLECULE:	DNAJ HOMOLOG SUBFAMILY C MEMBER 2;
69	2xrh-A	3.8	6.8	56	100	18	MOLECULE:	PROTEIN HP0721;
70	6ar7-C	3.8	7.8	69	207	3	MOLECULE:	UNCHARACTERIZED PROTEIN;
71	7znk-b	3.8	14.8	86	919	10	MOLECULE:	RNA;
72	8r8q-A	3.8	7.1	56	391	5	MOLECULE:	MAJOR FACILITATOR SUPERFAMILY DOMAIN-CONTAINING P
73	6tdw-C	3.7	8.7	70	157	9	MOLECULE:	ATPTB1;
74	8w41-A	3.7	12.3	72	1162	6	MOLECULE:	CALMODULIN-1;
75	6w38-A	3.7	9.2	68	331	9	MOLECULE:	TERMINAL NUCLEOTIDYLTRANSFERASE 5C;
76	8iw5-A	3.7	2.9	41	48	5	MOLECULE:	LIPRIN-BETA-1;
77	2ilk-A	3.7	4.4	51	155	12	MOLECULE:	INTERLEUKIN-10;
78	8dl7-A	3.7	6.2	66	467	15	MOLECULE:	SOLUTE CARRIER FAMILY 40 MEMBER 1;
79	8eki-E	3.7	10	61	643	11	MOLECULE:	PROTEIN TRANSPORT PROTEIN SEC20;
80	6kkk-A	3.7	11.6	68	380	7	MOLECULE:	SUGAR EFFLUX TRANSPORTER;
81	8ttf-A	3.7	11.1	67	388	7	MOLECULE:	QUINOLONE RESISTANCE PROTEIN NORA;
82	8d07-A	3.7	2.1	38	65	16	MOLECULE:	HALC3_109;
83	3hhc-B	3.7	2.5	46	157	2	MOLECULE:	INTERLEUKIN-28B;
84	6mev-A	3.7	9.1	73	342	10	MOLECULE:	BIFUNCTIONAL ARGININE DEMETHYLASE AND LYSYL-HYDRO
85	6k9k-A	3.7	9.5	80	2501	5	MOLECULE:	SERINE-PROTEIN KINASE ATM;
86	6gyg-B	3.7	3.6	50	61	16	MOLECULE:	TRANSCRIPTION REGULATOR REG576;
87	2pbi-A	3.7	3.9	54	415	7	MOLECULE:	REGULATOR OF G-PROTEIN SIGNALING 9;
88	8h6u-A	3.7	4.8	65	338	5	MOLECULE:	PRESILPHIPERFOLAN-8-BETA-OL SYNTHASE;
89	6tc0-C	3.6	14.4	60	994	7	MOLECULE:	PROBABLE CYTOSOLIC IRON-SULFUR PROTEIN ASSEMBLY P
90	4d7x-A	3.6	3.4	47	86	6	MOLECULE:	MEDIATOR OF RNA POLYMERASE II TRANSCRIPTION SUBUN
91	6wu0-B	3.6	5.5	85	854	4	MOLECULE:	HOPANOID BIOSYNTHESIS ASSOCIATED RND TRANSPORTER
92	7wkk-B	3.6	13.8	81	1482	9	MOLECULE:	MGC83295 PROTEIN;
93	9egs-A	3.6	9.9	68	377	7	MOLECULE:	BESTROPHIN-1;
94	5of3-B	3.6	7.2	53	279	11	MOLECULE:	DNA PRIMASE SMALL SUBUNIT PRIS;
95	8tkp-A	3.6	3	54	614	6	MOLECULE:	TRANSMEMBRANE CHANNEL-LIKE PROTEIN 2;
96	1zx3-A	3.6	5.6	56	86	5	MOLECULE:	HYPOTHETICAL PROTEIN NE0241;
97	6zz6-D	3.6	7.2	59	1050	14	MOLECULE:	STRUCTURAL MAINTENANCE OF CHROMOSOMES PROTEIN 1,S
98	2ex3-B	3.6	14.3	68	196	4	MOLECULE:	DNA POLYMERASE;
99	8kc4-A	3.6	3.7	50	151	12	MOLECULE:	DE NOVO DESIGN PROTEIN -NA05;
100	9im6-A	3.6	4.2	42	1095	5	MOLECULE:	IMPORTIN-5;
101	6ajf-A	3.6	9	66	901	2	MOLECULE:	DRUG EXPORTERS OF THE RND SUPERFAMILY-LIKE PROTEI
102	5tfp-A	3.6	3.9	50	59	10	MOLECULE:	HISTONE-LYSINE N-METHYLTRANSFERASE SETDB2;
103	7v2c-p	3.6	14.6	53	178	2	MOLECULE:	NADH DEHYDROGENASE [UBIQUINONE] FLAVOPROTEIN 1,
104	8jun-A	3.6	21.3	84	678	4	MOLECULE:	SID1 TRANSMEMBRANE FAMILY MEMBER 1;
105	4qo5-A	3.6	5.3	82	521	5	MOLECULE:	HYPOTHETICAL MULTIHEME PROTEIN;
106	6hqa-A	3.6	4.4	67	887	9	MOLECULE:	TAF2;
107	8a3t-C	3.5	13.9	54	1410	2	MOLECULE:	ANAPHASE-PROMOTING COMPLEX SUBUNIT CDC27;
108	8dgc-A	3.5	5.4	65	2028	6	MOLECULE:	SEAVS3;
109	8xij-A	3.5	2.9	50	469	6	MOLECULE:	GPI-ANCHORED WALL TRANSFER PROTEIN 1;
110	6ah0-w	3.5	16.1	74	443	8	MOLECULE:	U5SNRNA;
111	7mi8-A	3.5	13.3	89	868	9	MOLECULE:	FUSION PROTEIN OF DYNEIN AND ENDOLYSIN;
112	8hki-a	3.5	13.2	61	291	3	MOLECULE:	T-COMPLEX PROTEIN 1 SUBUNIT ALPHA;
113	1oks-A	3.5	1.8	37	53	16	MOLECULE:	RNA POLYMERASE ALPHA SUBUNIT;
114	9deh-A	3.5	3	46	158	7	MOLECULE:	WIN31;
115	7t3n-A	3.5	7	59	452	2	MOLECULE:	VESICULAR GLUTAMATE TRANSPORTER 2;
116	1yvp-B	3.5	5.3	59	532	10	MOLECULE:	Y RNA SEQUENCE, FIRST STRAND;
117	8qat-C	3.5	8.3	74	606	7	MOLECULE:	PROTEIN HOOK HOMOLOG 3;
118	7a0h-A	3.5	2.2	37	285	5	MOLECULE:	F-ACTIN-CAPPING PROTEIN SUBUNIT ALPHA;
119	7o6t-A	3.5	3.8	45	73	4	MOLECULE:	PROTEIN VERNALIZATION INSENSITIVE 3;
120	6hty-B	3.5	5.5	64	302	6	MOLECULE:	NUCLEAR RECEPTOR SUBFAMILY 1 GROUP I MEMBER 2,NUC
121	6s4m-A	3.5	3.8	53	426	6	MOLECULE:	MAJOR FACILITATOR SUPERFAMILY DOMAIN-CONTAINING P
122	6xmg-A	3.5	11.2	57	638	11	MOLECULE:	CRISPR-CAS;
123	2p64-B	3.5	3.7	42	52	12	MOLECULE:	F-BOX/WD REPEAT PROTEIN 1A;
124	6k0b-G	3.4	8.4	59	120	14	MOLECULE:	RIBONUCLEASE P PROTEIN COMPONENT 2;
125	6qs0-A	3.4	11.3	54	122	7	MOLECULE:	PUTATIVE OUTER MEMBRANE PROTEIN BBA03;
126	5ufl-A	3.4	4.2	66	523	3	MOLECULE:	PROTEIN CIP2A;
127	8wg3-A	3.4	4.5	57	548	4	MOLECULE:	CSC1-LIKE PROTEIN 2,GREEN FLUORESCENT PROTEIN;
128	6xwx-E	3.4	10.5	81	566	5	MOLECULE:	UNCHARACTERIZED PROTEIN,UNCHARACTERIZED PROTEIN;
129	6uo8-B	3.4	19.2	75	696	12	MOLECULE:	GAMMA-AMINOBUTYRIC ACID TYPE B RECEPTOR SUBUNIT 1
130	6btx-A	3.4	3.6	58	377	9	MOLECULE:	SOLUTE CARRIER FAMILY 39 (IRON-REGULATED TRANSPOR
131	3un9-A	3.4	21.7	83	294	8	MOLECULE:	NLR FAMILY MEMBER X1;
132	8vvy-C	3.4	10.2	62	1176	8	MOLECULE:	CULLIN-1;
133	9c3f-A	3.4	8	58	485	2	MOLECULE:	ANHYDROMUROPEPTIDE PERMEASE,SOLUBLE CYTOCHROME B5
134	5hv1-A	3.4	10.5	83	847	10	MOLECULE:	PHOSPHOENOLPYRUVATE SYNTHASE;
135	4i2w-A	3.4	12.5	61	904	8	MOLECULE:	PROTEIN UNC-45;
136	8yad-B	3.4	13.7	61	1396	3	MOLECULE:	SPATACSIN;
137	8p23-B	3.4	8	63	715	8	MOLECULE:	ANAEROBIC RIBONUCLEOSIDE-TRIPHOSPHATE REDUCTASE;
138	7mop-A	3.4	12.8	61	2445	3	MOLECULE:	E3 UBIQUITIN-PROTEIN LIGASE HUWE1;
139	7drr-A	3.4	16	67	771	7	MOLECULE:	SSPE PROTEIN;
140	8uoz-A	3.4	4.5	51	110	6	MOLECULE:	SMR FAMILY MULTIDRUG EFFLUX PROTEIN EMRE;
141	8d2s-A	3.4	14.7	80	475	8	MOLECULE:	SODIUM-DEPENDENT LYSOPHOSPHATIDYLCHOLINE SYMPORTE
142	6t1z-A	3.4	4.4	58	393	9	MOLECULE:	LMRP INTEGRAL MEMBRANE PROTEIN;
143	4x86-A	3.4	3.7	40	51	13	MOLECULE:	UBIQUITIN-LIKE PROTEIN 4A;
144	7ktr-A	3.4	11.5	77	3042	6	MOLECULE:	TRANSFORMATION/TRANSCRIPTION DOMAIN-ASSOCIATED PR
145	6uen-A	3.4	19.1	68	1392	7	MOLECULE:	RNA-DIRECTED RNA POLYMERASE L;
146	6dcf-D	3.4	19.5	70	1177	7	MOLECULE:	RNA POLYMERASE-BINDING PROTEIN RBPA;
147	4y9j-B	3.4	12.6	60	593	7	MOLECULE:	PROTEIN ACDH-11, ISOFORM B;
148	8j8j-A	3.4	3.2	54	290	6	MOLECULE:	DECAPRENYL-PHOSPHATE PHOSPHORIBOSYLTRANSFERASE;
149	6h02-A	3.4	8	58	1334	9	MOLECULE:	MEDIATOR OF RNA POLYMERASE II TRANSCRIPTION SUBUN
150	7wkk-A	3.4	7.9	63	1684	8	MOLECULE:	MGC83295 PROTEIN;
151	8g3a-D	3.4	4.4	48	334	0	MOLECULE:	BACITRACIN EXPORT PERMEASE PROTEIN BCEB;
152	3au4-A	3.4	4.1	51	524	12	MOLECULE:	MYOSIN-X;
153	7f3x-A	3.4	15	76	449	3	MOLECULE:	LPCAT3;
154	4xqk-A	3.4	9.7	64	1517	8	MOLECULE:	LLABIII;
155	7y9x-A	3.4	12.6	66	1458	9	MOLECULE:	CHAT DOMAIN-CONTAINING PROTEIN;
156	3rm5-A	3.3	6.9	73	521	5	MOLECULE:	HYDROXYMETHYLPYRIMIDINE/PHOSPHOMETHYLPYRIMIDINE K
157	3f8f-A	3.3	3.2	47	114	9	MOLECULE:	TRANSCRIPTIONAL REGULATOR, PADR-LIKE FAMILY;
158	7kpx-C	3.3	5.3	69	1352	6	MOLECULE:	MEIOTIC MRNA STABILITY PROTEIN KINASE SSN3;
159	4b6i-C	3.3	3.6	43	102	9	MOLECULE:	SMA2266;
160	5ool-v	3.3	3.8	45	69	2	MOLECULE:	16S RIBOSOMAL RNA;
161	8xsm-A	3.3	12.2	54	375	7	MOLECULE:	SOLUTE CARRIER FAMILY 52, RIBOFLAVIN TRANSPORTER,
162	8ap7-q	3.3	4.5	56	85	4	MOLECULE:	ATP SYNTHASE SUBUNIT A;
163	8i8c-K	3.3	12.2	69	227	9	MOLECULE:	P40;
164	9i8m-L	3.3	4.6	45	478	9	MOLECULE:	GAMMA-TUBULIN COMPLEX COMPONENT;
165	6rd4-6	3.3	7.9	60	124	3	MOLECULE:	ASA-10: POLYTOMELLA F-ATP SYNTHASE ASSOCIATED SUB
166	2f2g-A	3.3	3.3	67	215	6	MOLECULE:	SEED MATURATION PROTEIN PM36 HOMOLOG;
167	6b4f-B	3.3	11.1	48	315	10	MOLECULE:	NUCLEOPORIN GLE1;
168	9b9m-B	3.3	3.7	47	329	11	MOLECULE:	PYRROLOQUINOLINE QUINONE (COENZYME PQQ) BIOSYNTHE
169	6rwb-A	3.3	8.9	59	1873	8	MOLECULE:	TOXIN,TOXIN COMPLEX SUBUNIT TCAB,PUTATIVE TOXIN S
170	8cbk-E	3.3	16.1	79	470	9	MOLECULE:	3-HYDROXYACYL-COA DEHYDROGENASE TYPE-2;
171	8pog-A	3.3	9.1	53	156	4	MOLECULE:	BCSD OF ENTEROBACTER SP. 638;
172	7s01-C	3.3	6.7	61	649	10	MOLECULE:	DNA-DIRECTED RNA POLYMERASE SUBUNIT;
173	3bdd-B	3.3	3.5	48	133	8	MOLECULE:	REGULATORY PROTEIN MARR;
174	6hyd-A	3.3	10.1	83	1574	1	MOLECULE:	MIDASIN,MIDASIN,MIDASIN;
175	8usp-A	3.3	11.7	72	982	8	MOLECULE:	DNA REPAIR/TRANSCRIPTION PROTEIN MET18/MMS19;
176	5lc5-n	3.3	5.8	51	166	6	MOLECULE:	NADH-UBIQUINONE OXIDOREDUCTASE CHAIN 3;
177	8bb6-A	3.3	14.1	73	476	10	MOLECULE:	SUCROSE TRANSPORT PROTEIN SUC1;
178	4myy-B	3.3	11.6	51	84	4	MOLECULE:	CURG, CURH FUSION PROTEIN;
179	6kwy-c	3.3	16.8	72	1811	6	MOLECULE:	PROTEASOME SUBUNIT ALPHA TYPE-2;
180	7jw1-e	3.3	8.6	55	235	5	MOLECULE:	CAPSID PROTEINS;
181	5tmc-F	3.3	7.9	56	351	5	MOLECULE:	DNA-DIRECTED RNA POLYMERASE SUBUNIT ALPHA;
182	7wgh-A	3.3	4.9	57	350	7	MOLECULE:	SQUALENE SYNTHASE;
183	5x6o-G	3.3	17.5	64	704	13	MOLECULE:	SERINE/THREONINE-PROTEIN KINASE MEC1;
184	2ouw-B	3.2	4.7	54	136	6	MOLECULE:	ALKYLHYDROPEROXIDASE AHPD CORE;
185	5c9e-A	3.2	13.1	61	263	7	MOLECULE:	SEPL;
186	3bpx-A	3.2	5.1	57	147	14	MOLECULE:	TRANSCRIPTIONAL REGULATOR;
187	6tdv-O	3.2	4.2	53	100	4	MOLECULE:	ATPTB1;
188	9b7y-A	3.2	19.6	66	385	5	MOLECULE:	TRANSCRIPTIONAL REPRESSOR MCE3R;
189	6xqj-A	3.2	2.1	39	173	10	MOLECULE:	PROTEIN VPR,UV EXCISION REPAIR PROTEIN RAD23 HOMO
190	5l1a-A	3.2	2.4	47	108	15	MOLECULE:	UNCHARACTERIZED PROTEIN;
191	7v9x-A	3.2	11.5	54	314	13	MOLECULE:	RNA-DIRECTED DNA POLYMERASE FROM RETRON EC86;
192	5ytq-A	3.2	4.7	53	72	6	MOLECULE:	TTHA0139;
193	7bii-B	3.2	6.9	56	2144	7	MOLECULE:	E3 UBIQUITIN-PROTEIN LIGASE HUWE1;
194	3zqg-A	3.2	5.5	55	208	9	MOLECULE:	TETRACYCLINE REPRESSOR PROTEIN CLASS B FROM TRANS
195	7cww-A	3.2	7.8	77	350	8	MOLECULE:	TSRE;
196	4f9k-B	3.2	4.7	46	58	7	MOLECULE:	CAMP-DEPENDENT PROTEIN KINASE TYPE I-BETA REGULAT
197	7t71-A	3.2	3.3	45	348	4	MOLECULE:	MEVALONATE 3,5-BISPHOSPHATE DECARBOXYLASE;
198	9dum-H	3.2	13.7	69	710	10	MOLECULE:	WD REPEAT-CONTAINING PROTEIN 18;
199	8cpz-B	3.2	9.5	78	2122	5	MOLECULE:	TCDA1;
200	7b93-n	3.2	12.7	49	178	4	MOLECULE:	NADH-UBIQUINONE OXIDOREDUCTASE CHAIN 3;
201	8op7-A	3.2	8.6	59	1162	7	MOLECULE:	CATION-TRANSPORTING ATPASE-LIKE PROTEIN;
202	8zko-A	3.2	12	68	387	3	MOLECULE:	MONOCARBOXYLATE TRANSPORTER 8;
203	7xk6-B	3.2	8.9	62	412	10	MOLECULE:	NA(+)-TRANSLOCATING NADH-QUINONE REDUCTASE SUBUNI
204	7lzh-A	3.2	15.4	58	799	7	MOLECULE:	GLUTAMATE RECEPTOR 3.4;
205	6h3w-A	3.2	3.4	49	246	8	MOLECULE:	ENVELOPMENT POLYPROTEIN;
206	7mvx-A	3.2	9.1	64	1645	11	MOLECULE:	NUCLEOPORIN NUP188;
207	5dn7-A	3.2	5.9	73	240	8	MOLECULE:	PROTEIN FAM179B;
208	6gkv-A	3.2	2.9	39	352	8	MOLECULE:	COCLAURINE N-METHYLTRANSFERASE;
209	8fcj-I	3.2	15.6	71	494	4	MOLECULE:	TYPE I-B CRISPR-ASSOCIATED PROTEIN CAS5;
210	3lpz-A	3.2	2.1	40	314	8	MOLECULE:	UNCHARACTERIZED PROTEIN;
211	6z70-A	3.2	8.8	65	444	6	MOLECULE:	AQ128;
212	5d08-A	3.2	7.4	73	384	10	MOLECULE:	EPOXYQUEUOSINE REDUCTASE;
213	5vyl-A	3.2	7.3	51	502	2	MOLECULE:	INNER TEGUMENT PROTEIN;
214	6g90-T	3.2	16.3	72	462	7	MOLECULE:	U1 SNRNA,U1 SNRNA,U1 SNRNA,U1 SNRNA,U1 SNRNA;
215	8gju-F	3.2	2.6	39	332	3	MOLECULE:	METHYLMALONIC ACIDURIA TYPE A PROTEIN, MITOCHONDR
216	8yab-A	3.2	12.9	64	671	5	MOLECULE:	AP-5 COMPLEX SUBUNIT ZETA-1;
217	7kyp-F	3.1	13.2	65	290	3	MOLECULE:	MANGANESE ABC TRANSPORTER, ATP-BINDING PROTEIN;
218	7xc2-B	3.1	12	73	431	7	MOLECULE:	CNL9;
219	7xsq-A	3.1	15.1	61	1289	13	MOLECULE:	RAMP SUPERFAMILY PROTEIN;
220	6r6h-O	3.1	11.2	61	744	16	MOLECULE:	COP9 SIGNALOSOME COMPLEX SUBUNIT 1;
221	3sae-A	3.1	10.6	78	780	12	MOLECULE:	ALPHA-BISABOLENE SYNTHASE;
222	6p25-A	3.1	13.6	76	731	8	MOLECULE:	DOLICHYL-PHOSPHATE-MANNOSE--PROTEIN MANNOSYLTRANS
223	6z16-d	3.1	5.9	86	489	5	MOLECULE:	MULTISUBUNIT NA+/H+ ANTIPORTER, A SUBUNIT;
224	7c4j-F	3.1	4.4	40	383	8	MOLECULE:	TRANSCRIPTION REGULATORY PROTEIN SNF12;
225	5jp6-A	3.1	3.8	52	339	8	MOLECULE:	PUTATIVE POLYSACCHARIDE DEACETYLASE;
226	3vwa-A	3.1	14.1	72	531	8	MOLECULE:	CYTOPLASMIC EXPORT PROTEIN 1;
227	7eeb-I	3.1	13	66	174	12	MOLECULE:	ENHANCED GREEN FLUORESCENT PROTEIN,CATION CHANNEL
228	7m2w-F	3.1	12.2	87	674	8	MOLECULE:	TUBULIN GAMMA CHAIN;
229	7fh1-A	3.1	14.6	68	874	3	MOLECULE:	MECKELIN;
230	6l82-A	3.1	4.4	58	98	10	MOLECULE:	SPINDLE POLE BODY COMPONENT;
231	8e5t-5	3.1	12.8	58	530	10	MOLECULE:	RIBOSOME BIOGENESIS PROTEIN MAK21;
232	6sn1-B	3.1	11.3	64	503	9	MOLECULE:	INTEGRATOR COMPLEX SUBUNIT 13;
233	6h1w-B	3.1	10	77	210	10	MOLECULE:	MJ1004;
234	7ux0-A	3.1	5.7	40	115	5	MOLECULE:	SPERM-EGG FUSION PROTEIN TMEM95;
235	8yzx-B	3.1	3.3	71	317	3	MOLECULE:	SYDA;
236	8r23-A	3.1	9.8	64	718	8	MOLECULE:	BRCA1-ASSOCIATED ATM ACTIVATOR 1;
237	7tn2-W	3.1	9.5	72	895	1	MOLECULE:	HISTONE H3;
238	6o60-A	3.1	9.3	69	300	6	MOLECULE:	PROTEIN PRENYLTRANSFERASE ALPHA SUBUNIT REPEAT-CO
239	5c0w-K	3.1	3.7	43	576	7	MOLECULE:	EXOSOME COMPLEX COMPONENT RRP45;
240	8j0r-A	3.1	3.8	58	215	10	MOLECULE:	TRANSCRIPTION FACTOR AP-2-ALPHA;
241	8yad-C	3.1	18.9	69	1811	7	MOLECULE:	SPATACSIN;
242	7pgr-F	3.1	3.6	64	2423	8	MOLECULE:	NEUROFIBROMIN;
243	6s3f-A	3.1	2.8	38	65	0	MOLECULE:	2S ALBUMIN;
244	5ed7-A	3.1	16.2	65	252	2	MOLECULE:	TEGUMENT PROTEIN UL21;
245	3cqx-D	3.1	6.9	53	84	11	MOLECULE:	HEAT SHOCK COGNATE 71 KDA PROTEIN;
246	6iqs-C	3.1	5.7	65	541	6	MOLECULE:	LIPOPROTEIN NLPI;
247	8eoi-K	3.1	13.9	81	1116	11	MOLECULE:	ER MEMBRANE PROTEIN COMPLEX SUBUNIT 1;
248	8hmc-B	3.1	11.3	87	1195	10	MOLECULE:	INTRAFLAGELLAR TRANSPORT PROTEIN 122 HOMOLOG;
249	7p3x-B	3	2.9	47	621	2	MOLECULE:	AP-3 COMPLEX SUBUNIT DELTA;
250	5ce7-A	3	2.6	45	140	4	MOLECULE:	CTD KINASE SUBUNIT GAMMA;
251	4uis-B	3	5.1	53	241	0	MOLECULE:	GAMMA-SECRETASE;
252	9b6m-A	3	6.3	88	390	10	MOLECULE:	PG1 LIGHT CHAIN;
253	8rg0-u	3	7.7	67	603	9	MOLECULE:	EUKARYOTIC TRANSLATION INITIATION FACTOR 3 SUBUNI
254	7yil-B	3	3	44	94	7	MOLECULE:	GINS;
255	7pmk-X	3	3.1	43	665	9	MOLECULE:	DNA REPLICATION LICENSING FACTOR MCM2;
256	8b6j-i	3	17.3	62	117	8	MOLECULE:	PEPTIDASE M16 INACTIVE DOMAIN PROTEIN;
257	6sz9-C	3	3.2	46	202	9	MOLECULE:	ICMO (DOTL);
258	5z7b-B	3	4.5	49	197	4	MOLECULE:	PADR FAMILY TRANSCRIPTIONAL REGULATOR;
259	5jwy-A	3	4.3	61	259	5	MOLECULE:	PHOSPHATIDYLGLYCEROPHOSPHATASE B;
260	6pfv-T	3	5.4	53	164	0	MOLECULE:	AMFC PROTEIN;
261	8smp-A	3	6.6	53	527	0	MOLECULE:	HYALURONAN SYNTHASE 1;
262	6gw6-B	3	6	43	149	7	MOLECULE:	RES TOXIN;
263	3t4r-A	3	3.3	41	72	15	MOLECULE:	PHOSPHOPROTEIN;
264	7qy5-B	3	5.2	57	320	12	MOLECULE:	NURS COMPLEX SUBUNIT PIR2;
265	8b1r-B	3	12.7	72	1170	7	MOLECULE:	RECBCD ENZYME SUBUNIT RECB;
266	4rul-A	3	7.7	54	821	7	MOLECULE:	DNA TOPOISOMERASE 1;
267	6n88-A	3	15.5	78	619	6	MOLECULE:	MGC52556 PROTEIN;
268	3o4z-A	3	10.7	74	572	12	MOLECULE:	TELOMERE LENGTH REGULATION PROTEIN TEL2;
269	7kfl-A	3	3.3	47	356	4	MOLECULE:	MYOSIN-17;
270	5im3-A	3	3.3	47	874	2	MOLECULE:	RIBONUCLEOSIDE-DIPHOSPHATE REDUCTASE;
271	8jw3-A	3	3.8	65	275	12	MOLECULE:	TERPENOID SYNTHASE;
272	6igx-D	3	2.1	41	731	10	MOLECULE:	CONDENSIN COMPLEX SUBUNIT 3;
273	2o8p-A	3	3	49	220	12	MOLECULE:	14-3-3 DOMAIN CONTAINING PROTEIN;
274	6w4x-C	3	13.6	72	375	6	MOLECULE:	RIBONUCLEOSIDE-DIPHOSPHATE REDUCTASE 1 SUBUNIT AL
275	2pq7-A	3	4.8	53	174	0	MOLECULE:	PREDICTED HD SUPERFAMILY HYDROLASE;
276	5he9-E	3	3.4	36	56	11	MOLECULE:	HELICASE LOADER;
277	7jtu-B	3	13.3	59	193	7	MOLECULE:	SSDA;
278	3k7x-A	3	12.9	70	348	6	MOLECULE:	LIN0763 PROTEIN;
279	7mvv-A	3	8.7	86	1542	5	MOLECULE:	NUCLEOPORIN NUP192;
280	8sj7-A	3	6.3	52	404	4	MOLECULE:	FEM-3 MRNA-BINDING FACTOR 2;
281	7y82-A	3	5.1	90	1341	10	MOLECULE:	RAMP SUPERFAMILY PROTEIN;
282	8a5y-T	3	4	47	650	6	MOLECULE:	ANAPHASE-PROMOTING COMPLEX SUBUNIT CDC27;
283	4hh0-A	3	12.4	52	383	10	MOLECULE:	APPA PROTEIN;
284	5t2x-C	3	5.4	77	258	17	MOLECULE:	UNCHARACTERIZED PROTEIN LPG1670;
285	6qzh-A	3	16	68	744	4	MOLECULE:	HUMAN CHEMOKINE RECEPTOR 7;
286	6ulg-N	3	8.9	83	483	6	MOLECULE:	FOLLICULIN;
287	5x5y-F	3	11.5	65	351	5	MOLECULE:	PROBABLE ATP-BINDING COMPONENT OF ABC TRANSPORTER
288	8j2x-A	3	5.9	60	337	2	MOLECULE:	COBALAMIN-BINDING PROTEIN;
289	9bf5-C	3	4.3	81	1190	10	MOLECULE:	SSDNA1;
290	7yxx-A	3	4.5	70	1754	10	MOLECULE:	PROBABLE UBIQUITIN CARBOXYL-TERMINAL HYDROLASE FA
291	8xdh-A	3	7.6	60	358	2	MOLECULE:	UREA TRANSPORTER;
292	7w5g-A	3	9.4	69	355	7	MOLECULE:	TERPENE CYCLASE 6;
293	5jcp-A	3	8	55	360	5	MOLECULE:	ARF-GAP WITH RHO-GAP DOMAIN, ANK REPEAT AND PH DO
294	5dn6-H	3	4.3	44	110	5	MOLECULE:	CHAIN A;
295	8e5t-6	3	10.2	79	514	9	MOLECULE:	RIBOSOME BIOGENESIS PROTEIN MAK21;
296	9iz7-A	3	6.2	80	2611	5	MOLECULE:	SERINE/THREONINE-PROTEIN KINASE TEL1;
297	7kzn-B	2.9	8.2	63	683	8	MOLECULE:	HEAVY CHAIN ALPHA;
298	9b7d-D	2.9	6.8	52	192	8	MOLECULE:	PUTATIVE CYCLIC ADP-D-RIBOSE SYNTHASE THSB1;
299	7bi2-A	2.9	6.6	84	1021	5	MOLECULE:	PHOSPHATIDYLINOSITOL 4-PHOSPHATE 3-KINASE C2 DOMA
300	1z2c-B	2.9	5.3	42	346	5	MOLECULE:	RHO-RELATED GTP-BINDING PROTEIN RHOC;
301	5t8v-A	2.9	4.7	71	1315	7	MOLECULE:	PUTATIVE UNCHARACTERIZED PROTEIN;
302	8z5t-B	2.9	12.9	73	1081	7	MOLECULE:	PHOSPHORYLASE B KINASE REGULATORY SUBUNIT ALPHA,
303	8c80-D	2.9	9.9	60	74	5	MOLECULE:	PROTEIN ORM1;
304	4noo-B	2.9	4.3	52	95	12	MOLECULE:	VGRG PROTEIN;
305	2mmv-A	2.9	7.9	52	86	10	MOLECULE:	CELL DIVISION PROTEIN ZAPA;
306	4bc2-A	2.9	14.9	85	528	6	MOLECULE:	XYLULOSE KINASE;
307	7wo9-A	2.9	10.9	87	1581	9	MOLECULE:	NUCLEOPORIN NUP188;
308	3g3z-A	2.9	4.4	49	142	10	MOLECULE:	TRANSCRIPTIONAL REGULATOR, MARR FAMILY;
309	9htx-C	2.9	6.9	73	339	7	MOLECULE:	GLUCOSYLTRANSFERASE 3;
310	7pgs-N	2.9	6.7	93	1787	6	MOLECULE:	NEUROFIBROMIN;
311	9deb-E	2.9	2.8	43	83	5	MOLECULE:	D3-THREADED;
312	6dql-A	2.9	2.9	42	227	10	MOLECULE:	REGULATOR OF PROTEINASE B ROPB;
313	2bf0-X	2.9	3.3	49	131	10	MOLECULE:	PCF11;
314	1yqg-A	2.9	15.6	72	263	8	MOLECULE:	PYRROLINE-5-CARBOXYLATE REDUCTASE;
315	8jhk-A	2.9	4.7	53	727	8	MOLECULE:	ENGULFMENT AND CELL MOTILITY PROTEIN 1;
316	7jv7-C	2.9	4.6	47	250	2	MOLECULE:	CTD KINASE SUBUNIT ALPHA;
317	8eki-D	2.9	13.1	65	684	11	MOLECULE:	PROTEIN TRANSPORT PROTEIN SEC20;
318	8zxm-A	2.9	16.8	65	471	6	MOLECULE:	SOLUTE CARRIER FAMILY 2, FACILITATED GLUCOSE TRAN
319	7r5s-I	2.9	7.3	69	622	3	MOLECULE:	CENTROMERE PROTEIN H;
320	7z8b-C	2.9	5.4	80	1224	5	MOLECULE:	CULLIN-7;
321	6c0g-A	2.9	4.3	57	114	9	MOLECULE:	LYSINOALANINE SYNTHASE;
322	5f0n-A	2.9	4.3	79	1038	11	MOLECULE:	COHESIN SUBUNIT PDS5,COHESIN SUBUNIT PDS5, COHESI
323	3ilk-A	2.9	12.9	58	239	12	MOLECULE:	UNCHARACTERIZED TRNA/RRNA METHYLTRANSFERASE HI038
324	8f4x-0	2.9	1	33	67	6	MOLECULE:	RC_I_1-H11;
325	3bhn-A	2.9	6.2	61	214	13	MOLECULE:	THIJ/PFPI DOMAIN PROTEIN;
326	3syk-A	2.9	6.7	43	290	9	MOLECULE:	PROTEIN CBBX;
327	8tlq-B	2.9	3.2	48	248	4	MOLECULE:	DNA POLYMERASE ZETA CATALYTIC SUBUNIT;
328	3ats-A	2.9	7	73	352	7	MOLECULE:	PUTATIVE UNCHARACTERIZED PROTEIN;
329	6rfq-2	2.9	2.7	40	469	5	MOLECULE:	SUBUNIT NUAM OF NADH:UBIQUINONE OXIDOREDUCTASE (C
330	9esi-Y	2.9	6.5	48	98	8	MOLECULE:	STRESS RESPONSE PROTEIN BIS1;
331	8wjg-A	2.9	19.2	75	533	7	MOLECULE:	SOLUTE CARRIER FAMILY 22 MEMBER 12;
332	7ylz-A	2.9	5.4	70	576	10	MOLECULE:	HYDROXYAMIDOTRANSFERASE;
333	8yk5-A	2.9	12.4	67	664	4	MOLECULE:	PHOSPHOLIPASE C;
334	5y88-U	2.9	13.1	58	488	12	MOLECULE:	PRE-MRNA-SPLICING FACTOR 8;
335	8uic-T	2.9	11.8	60	803	13	MOLECULE:	INTEGRATOR COMPLEX SUBUNIT 11;
336	7yh8-A	2.9	1.6	35	62	9	MOLECULE:	L-19437;
337	3ez0-A	2.9	4	52	216	8	MOLECULE:	UNCHARACTERIZED PROTEIN WITH FERRITIN-LIKE FOLD;
338	5oqk-A	2.9	12	66	147	3	MOLECULE:	VOLTAGE-GATED HYDROGEN CHANNEL 1;
339	7r07-F	2.9	18.2	62	600	13	MOLECULE:	ABIK;
340	8eki-C	2.9	15.4	66	701	15	MOLECULE:	PROTEIN TRANSPORT PROTEIN SEC20;
341	8g8i-A	2.9	2.4	38	465	5	MOLECULE:	C3HR3_9R_SHIFT4;
342	7ynd-A	2.9	12.8	66	1567	8	MOLECULE:	CRISPR-ASSOCIATED RAMP FAMILY PROTEIN;
343	6l7r-A	2.9	4.2	42	105	10	MOLECULE:	PUTATIVE SPINDLE POLE BODY COMPONENT ALP6 PROTEIN
344	7s8u-A	2.9	10.1	62	667	10	MOLECULE:	SOLUTE CARRIER FAMILY 15 MEMBER 1;
345	4bwc-A	2.9	5.1	64	170	6	MOLECULE:	PHOSPHOLIPASE B-LIKE 1;
346	3cuz-A	2.9	18.5	75	529	11	MOLECULE:	MALATE SYNTHASE A;
347	5cwf-A	2.9	7.5	53	177	8	MOLECULE:	DESIGNED HELICAL REPEAT PROTEIN;
348	8qry-A	2.9	9.1	45	96	9	MOLECULE:	SPINDLE POLE BODY COMPONENT;
349	6snh-X	2.9	4.3	66	479	3	MOLECULE:	DOLICHYL PYROPHOSPHATE MAN9GLCNAC2 ALPHA-1,3-
350	2ffl-A	2.8	15.5	81	732	11	MOLECULE:	DICER;
351	2gpe-D	2.8	5.5	37	48	5	MOLECULE:	BIFUNCTIONAL PROTEIN PUTA;
352	8qfs-A	2.8	9.1	63	1183	14	MOLECULE:	ELONGATION FACTOR TU;
353	6lz0-A	2.8	4.2	48	375	10	MOLECULE:	MONOCARBOXYLATE TRANSPORTER 1;
354	4ng2-E	2.8	8.7	45	94	7	MOLECULE:	TRANSCRIPTIONAL ACTIVATOR PROTEIN LASR;
355	6rjw-A	2.8	3.1	41	161	22	MOLECULE:	LYSM DOMAIN PROTEIN;
356	7ar9-n	2.8	2.8	46	120	4	MOLECULE:	ND3;
357	8tzi-A	2.8	6.1	57	385	7	MOLECULE:	EQUILIBRATIVE NUCLEOSIDE TRANSPORTER 1;
358	7faw-A	2.8	2.8	42	84	12	MOLECULE:	TRANSCRIPTION ELONGATION FACTOR S-II;
359	6hwx-A	2.8	3.3	41	236	12	MOLECULE:	PUTATIVE GAG POLYPROTEIN;
360	7dc9-D	2.8	3.7	39	161	5	MOLECULE:	GUANOSINE DEAMINASE;
361	6z5l-A	2.8	13.6	63	251	2	MOLECULE:	MATRIX PROTEIN 1;
362	8h6r-A	2.8	3.1	44	87	9	MOLECULE:	TRANSCRIPTION ELONGATION FACTOR TFIIS;
363	6maf-A	2.8	3	42	259	10	MOLECULE:	BBVCI ENDONUCLEASE SUBUNIT 1;
364	7wtt-K	2.8	5.2	54	1022	6	MOLECULE:	18S RRNA;
365	9jsz-A	2.8	11.3	72	469	3	MOLECULE:	AGO;
366	4kk0-A	2.8	2.8	40	403	5	MOLECULE:	TUBEROUS SCLEROSIS 1 PROTEIN HOMOLOG;
367	5zb3-A	2.8	17.1	56	280	4	MOLECULE:	ORF57;
368	8p2m-A	2.8	14.3	62	659	10	MOLECULE:	NAD(+) HYDROLASE TIR-1;
369	6wgm-A	2.8	9.3	68	305	7	MOLECULE:	TRAP-TYPE C4-DICARBOXYLATE TRANSPORT SYSTEM, PERI
370	4oh3-B	2.8	5.8	55	537	5	MOLECULE:	NITRATE TRANSPORTER 1.1;
371	2g7l-A	2.8	6.8	53	201	8	MOLECULE:	TETR-FAMILY TRANSCRIPTIONAL REGULATOR;
372	7k3z-A	2.8	14.6	75	564	11	MOLECULE:	60 KDA CHAPERONIN;
373	6a73-A	2.8	4.9	43	290	9	MOLECULE:	COP9 SIGNALOSOME COMPLEX SUBUNIT 2,ENDOLYSIN;
374	7yqh-E	2.8	5.5	58	527	7	MOLECULE:	STRUCTURAL MAINTENANCE OF CHROMOSOMES PROTEIN 5;
375	7vpt-A	2.8	8.5	58	469	5	MOLECULE:	C. GLABRATA IMPORTIN ALPHA ARM DOMAIN - UPC2 NLS
376	5a1v-Q	2.8	18.3	74	292	7	MOLECULE:	ADP-RIBOSYLATION FACTOR 1;
377	4h5y-A	2.8	2.7	49	528	6	MOLECULE:	LIDA PROTEIN, SUBSTRATE OF THE DOT/ICM SYSTEM;
378	9eqn-A	2.8	2.4	36	72	0	MOLECULE:	STRUCTURAL POLYPROTEIN;
379	6b4h-A	2.8	7.8	67	318	3	MOLECULE:	NUCLEOPORIN AMO1;
380	8ssc-A	2.8	7.6	65	1123	5	MOLECULE:	METHIONINE SYNTHASE;
381	6rie-A	2.8	9.6	97	1285	4	MOLECULE:	DNA-DEPENDENT RNA POLYMERASE SUBUNIT RPO147;
382	6n7p-X	2.8	4.4	86	826	6	MOLECULE:	U1 SMALL NUCLEAR RIBONUCLEOPROTEIN 70 KDA HOMOLOG
383	6q82-A	2.8	16.7	70	1027	11	MOLECULE:	IMPORTIN BETA-LIKE PROTEIN KAP122;
384	7f52-A	2.8	12.9	54	584	7	MOLECULE:	NON-STRUCTURAL PROTEIN 2;
385	5w66-M	2.8	14.7	61	396	11	MOLECULE:	DNA-DIRECTED RNA POLYMERASE I SUBUNIT RPA190;
386	4n5a-A	2.8	16.8	68	535	12	MOLECULE:	PROTEIN EFR3;
387	8k0b-A	2.8	4.5	65	689	3	MOLECULE:	CALCIUM PERMEABLE STRESS-GATED CATION CHANNEL 1;
388	4ui9-A	2.8	10.3	55	1441	4	MOLECULE:	ANAPHASE-PROMOTING COMPLEX SUBUNIT 1;
389	8dc2-A	2.8	15.7	69	673	12	MOLECULE:	CASLAMBDA;
390	6prk-A	2.8	4.5	48	115	2	MOLECULE:	RICF;
391	9b3j-R	2.8	4.3	57	105	7	MOLECULE:	ATP SYNTHASE SUBUNIT C;
392	2fm8-C	2.8	13.5	65	220	11	MOLECULE:	SURFACE PRESENTATION OF ANTIGENS PROTEIN SPAK;
393	4gdm-C	2.8	14.8	60	259	3	MOLECULE:	2-SUCCINYL-6-HYDROXY-2,4-CYCLOHEXADIENE-1-CARBOXY
394	2gut-A	2.8	3.1	40	77	10	MOLECULE:	ARC/MEDIATOR, POSITIVE COFACTOR 2 GLUTAMINE/Q-
395	6w98-A	2.8	8.5	70	1312	1	MOLECULE:	F5/8 TYPE C DOMAIN-CONTAINING PROTEIN;
396	8t1l-S	2.8	14.3	50	913	10	MOLECULE:	MEDIATOR OF RNA POLYMERASE II TRANSCRIPTION SUBUN
397	2qeu-B	2.8	4.2	56	133	4	MOLECULE:	PUTATIVE CARBOXYMUCONOLACTONE DECARBOXYLASE;
398	5ukh-A	2.8	12.8	54	321	9	MOLECULE:	UNCHARACTERIZED PROTEIN;
399	7vu7-A	2.8	2.9	39	89	3	MOLECULE:	FLAGELLIFORM FIBROIN;
400	5hiu-A	2.8	11.1	68	407	10	MOLECULE:	GTPASE ACTIVATOR-LIKE PROTEIN;
401	7arc-W	2.8	15.8	53	127	11	MOLECULE:	PSST;
402	3dad-A	2.8	9.8	74	324	8	MOLECULE:	FH1/FH2 DOMAIN-CONTAINING PROTEIN 1;
403	8uiu-A	2.7	13.5	73	412	14	MOLECULE:	FLAVIN MONOOXYGENASE;
404	6vz1-A	2.7	13.9	61	411	7	MOLECULE:	DIACYLGLYCEROL O-ACYLTRANSFERASE 1;
405	9j7u-A	2.7	3.5	55	352	7	MOLECULE:	GLUCOSE-6-PHOSPHATASE CATALYTIC SUBUNIT 1;
406	6sqc-B	2.7	5.9	38	41	0	MOLECULE:	MALTOSE/MALTODEXTRIN-BINDING PERIPLASMIC PROTEIN,
407	5ijo-J	2.7	6.4	54	1256	7	MOLECULE:	NUCLEAR PORE COMPLEX PROTEIN NUP155;
408	8upx-A	2.7	13.6	67	906	10	MOLECULE:	SPIKE GLYCOPROTEIN,SARS-COV-2 OMICRON SPIKE WITH
409	1z9h-A	2.7	14	65	274	8	MOLECULE:	MEMBRANE-ASSOCIATED PROSTAGLANDIN E SYNTHASE-2;
410	8smr-G	2.7	3.2	51	312	10	MOLECULE:	UBIQUINOL-CYTOCHROME C REDUCTASE IRON-SULFUR SUBU
411	6z3u-D	2.7	11.4	72	314	10	MOLECULE:	CYCLIN DOMAIN-CONTAINING PROTEIN;
412	6c7n-D	2.7	11.6	58	389	3	MOLECULE:	MALIC ENZYME;
413	6tmu-A	2.7	4.4	59	550	7	MOLECULE:	PUTATIVE GROEL-LIKE CHAPERONINE PROTEIN;
414	6mpb-A	2.7	9.9	73	447	4	MOLECULE:	NEUTRAL AMINO ACID TRANSPORTER B(0);
415	2ld7-B	2.7	4.3	39	75	5	MOLECULE:	HISTONE DEACETYLASE COMPLEX SUBUNIT SAP30;
416	6iz2-A	2.7	2.9	47	145	2	MOLECULE:	DINB/YFIT FAMILY PROTEIN;
417	7xbj-A	2.7	3.7	42	296	0	MOLECULE:	40KDA INSECTICIDAL TOXIN;
418	8qrl-D	2.7	6.8	50	343	8	MOLECULE:	12S MITOCHONDRIAL RRNA;
419	8bfi-C	2.7	6.1	70	410	4	MOLECULE:	CCR4-NOT TRANSCRIPTION COMPLEX SUBUNIT 1;
420	8arb-B	2.7	5.3	56	69	5	MOLECULE:	CHAPERONE PROTEIN YSCY;
421	2x0s-A	2.7	15.1	70	899	13	MOLECULE:	PYRUVATE PHOSPHATE DIKINASE;
422	3g27-A	2.7	2.8	40	81	5	MOLECULE:	82 PROPHAGE-DERIVED UNCHARACTERIZED PROTEIN YBCO;
423	8yab-B	2.7	14	64	551	8	MOLECULE:	AP-5 COMPLEX SUBUNIT ZETA-1;
424	9cvc-A	2.7	7.6	47	570	4	MOLECULE:	CODANIN-1;
425	1yoz-B	2.7	3.5	49	116	10	MOLECULE:	HYPOTHETICAL PROTEIN AF0941;
426	6xi6-A	2.7	4.7	56	269	4	MOLECULE:	HELICAL FUSION DESIGN;
427	6t9i-K	2.7	16.9	83	279	6	MOLECULE:	TRANSCRIPTION FACTOR SPT20;
428	8rc4-e	2.7	6.2	72	873	7	MOLECULE:	SERINE/THREONINE-PROTEIN PHOSPHATASE 2A 65 KDA RE
429	5h7b-A	2.7	2.2	39	230	5	MOLECULE:	IMMUNOGLOBULIN G-BINDING PROTEIN A;
430	9g40-G	2.7	3.5	55	797	11	MOLECULE:	GAMMA-TUBULIN COMPLEX COMPONENT 3;
431	6w2w-A	2.7	2.8	43	224	12	MOLECULE:	JUNCTION 24 DHR14-DHR18;
432	1or7-C	2.7	4.4	49	66	10	MOLECULE:	RNA POLYMERASE SIGMA-E FACTOR;
433	2vwb-A	2.7	7.5	62	519	6	MOLECULE:	PUTATIVE O-SIALOGLYCOPROTEIN ENDOPEPTIDASE;
434	2p63-C	2.7	5.2	48	53	8	MOLECULE:	CELL DIVISION CONTROL PROTEIN 4;
435	5cwd-A	2.7	9.6	58	171	12	MOLECULE:	DESIGNED HELICAL REPEAT PROTEIN;
436	2jd3-A	2.7	2.6	39	90	5	MOLECULE:	STBB PROTEIN;
437	6yxq-A	2.7	9.7	76	188	11	MOLECULE:	ACTIVATING SIGNAL COINTEGRATOR 1 COMPLEX SUBUNIT
438	8tdl-A	2.7	12.5	88	364	3	MOLECULE:	MECHANOSENSITIVE ION CHANNEL PROTEIN 10;
439	1k30-A	2.7	3	39	363	3	MOLECULE:	GLYCEROL-3-PHOSPHATE ACYLTRANSFERASE;
440	8ucq-A	2.7	5.9	70	1232	11	MOLECULE:	SEC7 DOMAIN-CONTAINING PROTEIN;
441	4um2-A	2.7	3.4	57	510	4	MOLECULE:	TELOMERASE-BINDING PROTEIN EST1A;
442	3dde-A	2.7	6.4	59	232	8	MOLECULE:	TENA/THI-4 PROTEIN, DOMAIN OF UNKNOWN FUNCTION WI
443	9jfl-A	2.7	14.8	74	594	5	MOLECULE:	DUF262 DOMAIN-CONTAINING PROTEIN;
444	8slm-A	2.7	9.9	51	248	14	MOLECULE:	ZN DEPENDENT HYDROLASE FUSED TO HTH DOMAIN, IRRE
445	6u8t-B	2.7	15	56	221	4	MOLECULE:	PFHB2;
446	8d00-A	2.7	10.2	62	299	10	MOLECULE:	MICROTUBULE-ASSOCIATED PROTEIN TORTIFOLIA1;
447	4e9m-A	2.7	2.5	41	97	7	MOLECULE:	NUCLEOTIDE-BINDING OLIGOMERIZATION DOMAIN-CONTAIN
448	5l4k-P	2.7	4	44	456	7	MOLECULE:	26S PROTEASOME NON-ATPASE REGULATORY SUBUNIT 4;
449	9esh-N	2.7	7.8	55	1284	7	MOLECULE:	PRE-MRNA;
450	4v1a-h	2.7	7	67	289	4	MOLECULE:	MITORIBOSOMAL PROTEIN ML37, MRPL37;
451	9jpk-A	2.7	4.4	53	151	8	MOLECULE:	PYRUVATE DEHYDROGENASE COMPLEX REPRESSOR;
452	6swy-5	2.7	10.7	69	789	7	MOLECULE:	VACUOLAR IMPORT AND DEGRADATION PROTEIN 28;
453	6q3v-A	2.7	13.9	51	188	8	MOLECULE:	NEDD4-BINDING PROTEIN 1;
454	7ydq-A	2.7	6.9	57	597	9	MOLECULE:	NUCLEOSIDE TRANSPORTER 1,GREEN FLUORESCENT PROTEI
455	6wg3-E	2.7	14.3	63	1226	10	MOLECULE:	STRUCTURAL MAINTENANCE OF CHROMOSOMES PROTEIN 1A;
456	4wcx-A	2.7	9.9	73	456	7	MOLECULE:	BIOTIN AND THIAMIN SYNTHESIS ASSOCIATED;
457	1iie-A	2.7	4.1	43	75	14	MOLECULE:	PROTEIN (HLA-DR ANTIGENS ASSOCIATED INVARIANT
458	8v2d-a	2.7	15.2	74	314	12	MOLECULE:	O43_129 COMPONENT B;
459	5e2q-A	2.7	14	57	725	2	MOLECULE:	DIPEPTIDYL PEPTIDASE 3;
460	4owt-A	2.7	6.5	80	466	1	MOLECULE:	INTEGRATOR COMPLEX SUBUNIT 3;
461	6gys-B	2.7	18.9	68	579	7	MOLECULE:	CENTROMERE DNA-BINDING PROTEIN COMPLEX CBF3 SUBUN
462	2l7k-A	2.7	4.2	43	76	2	MOLECULE:	UNCHARACTERIZED PROTEIN;
463	2e74-B	2.7	14.5	76	160	4	MOLECULE:	CYTOCHROME B6;
464	7cy6-A	2.7	14.5	68	872	9	MOLECULE:	MALTODEXTRIN-BINDING PROTEIN,5-METHYLCYTOSINE-MOD
465	7qpr-D	2.7	3.1	41	689	7	MOLECULE:	ACT DOMAIN PROTEIN;
466	8cda-O	2.7	8.5	54	397	2	MOLECULE:	PROBABLE MONOOXYGENASE;
467	5vxv-A	2.7	3.6	47	217	11	MOLECULE:	PEROXISOMAL MEMBRANE PROTEIN PEX15;
468	5ceg-B	2.7	2.3	39	103	5	MOLECULE:	ADDICTION MODULE ANTIDOTE PROTEIN, COPG/ARC/METJ
469	5iy6-U	2.6	2.9	41	170	22	MOLECULE:	DNA-DIRECTED RNA POLYMERASE II SUBUNIT RPB1;
470	4c2m-I	2.6	3.5	48	124	13	MOLECULE:	DNA-DIRECTED RNA POLYMERASE I SUBUNIT RPA190;
471	8ka6-B	2.6	2.6	39	148	3	MOLECULE:	DE NOVO DESIGN PROTEIN -NA7;
472	7dgw-A	2.6	3.6	45	94	2	MOLECULE:	A2;
473	7w42-B	2.6	12.4	60	402	10	MOLECULE:	UNCHARACTERIZED ATPASE YJOB;
474	5tth-A	2.6	6.5	99	671	8	MOLECULE:	C-TERMINAL SPYCATCHER FUSION OF WILDTYPE ZEBRAFIS
475	8vjl-A	2.6	7.5	45	288	9	MOLECULE:	STAGE IV SPORULATION PROTEIN FB;
476	9dt9-A	2.6	8.8	42	112	14	MOLECULE:	231_C2_TRKA;
477	3mxn-A	2.6	5.5	53	151	8	MOLECULE:	RECQ-MEDIATED GENOME INSTABILITY PROTEIN 1;
478	7um1-D	2.6	6.1	88	515	9	MOLECULE:	DNA-DIRECTED RNA POLYMERASE SUBUNIT;
479	7v2y-B	2.6	16	54	1226	11	MOLECULE:	THO COMPLEX SUBUNIT HPR1;
480	7udk-A	2.6	3	39	172	10	MOLECULE:	DESIGNED HELICAL REPEAT PROTEIN (DHR) RPB_LRP2_R4
481	8hpp-C	2.6	3.7	48	86	17	MOLECULE:	INTEGRATOR COMPLEX SUBUNIT 3;
482	7p2y-d	2.6	3.3	43	174	5	MOLECULE:	ATP SYNTHASE SUBUNIT ALPHA;
483	7wst-A	2.6	12.6	70	601	3	MOLECULE:	IRON-PHYTOSIDEROPHORE TRANSPORTER;
484	7te2-A	2.6	3	40	205	3	MOLECULE:	AERR;
485	6krd-D	2.6	7.1	56	429	4	MOLECULE:	T-COMPLEX PROTEIN 1 SUBUNIT ALPHA;
486	7lwy-B	2.6	9.1	75	665	5	MOLECULE:	CAPSID PROTEIN;
487	7x34-C	2.6	13.5	42	100	7	MOLECULE:	ZUOTIN;
488	3b09-A	2.6	4.2	42	65	5	MOLECULE:	PEPTIDYL-PROLYL CIS-TRANS ISOMERASE;
489	6mcp-A	2.6	8.5	77	520	9	MOLECULE:	LEGK7;
490	8ke8-A	2.6	6.6	50	201	8	MOLECULE:	NALC;
491	5c5e-A	2.6	15.5	83	284	10	MOLECULE:	CIRCADIAN CLOCK PROTEIN KAIA;
492	9n69-A	2.6	13.9	70	525	4	MOLECULE:	AAA FAMILY ATPASE;
493	8h38-C	2.6	3.2	38	407	8	MOLECULE:	COP9 SIGNALOSOME COMPLEX SUBUNIT 1;
494	8if8-B	2.6	3.8	58	620	5	MOLECULE:	GALACTAN 5-O-ARABINOFURANOSYLTRANSFERASE;
495	4m70-L	2.6	2.6	43	112	7	MOLECULE:	RX PROTEIN;
496	8kg9-E	2.6	16.3	66	568	2	MOLECULE:	DNA REPLICATION LICENSING FACTOR MCM2;
497	7y8r-L	2.6	9	81	521	7	MOLECULE:	HISTONE H3;
498	5cos-D	2.6	3.2	40	61	0	MOLECULE:	SIDEROPHORE-INTERACTING PROTEIN;
499	1he8-A	2.6	3.9	50	749	8	MOLECULE:	PHOSPHATIDYLINOSITOL 3-KINASE CATALYTIC SUBUNIT,
500	7zwc-a	2.6	5.5	45	215	11	MOLECULE:	TRANSCRIPTION INITIATION FACTOR IIB;
501	8zl2-A	2.6	20.4	57	542	5	MOLECULE:	PROTEIN I'M NOT DEAD YET;
502	8wpe-D	2.6	7.5	53	69	9	MOLECULE:	DNA POLYMERASE;
503	6nqx-A	2.6	2.9	51	246	10	MOLECULE:	FLAGELLAR COILING PROTEIN A;
504	7vws-B	2.6	5.8	50	328	6	MOLECULE:	LVQB4;
505	3ksy-A	2.6	6.3	68	1007	16	MOLECULE:	SON OF SEVENLESS HOMOLOG 1;
506	4l7m-A	2.6	5.4	55	261	11	MOLECULE:	PUTATIVE UNCHARACTERIZED PROTEIN;
507	6zz9-A	2.6	3.5	40	160	8	MOLECULE:	CBS DOMAIN-CONTAINING PROTEIN;
508	5mpd-Z	2.6	26.6	76	906	5	MOLECULE:	26S PROTEASOME REGULATORY SUBUNIT RPN10;
509	7t9i-R	2.6	22.2	85	596	6	MOLECULE:	GLYCOPROTEIN HORMONES ALPHA CHAIN;
510	7use-B	2.6	4.5	72	1099	6	MOLECULE:	CYTOPLASMIC FMR1-INTERACTING PROTEIN 1;
511	8cmk-A	2.6	12.2	64	913	5	MOLECULE:	TRANSPORTIN-3;
512	6a6e-A	2.6	3.1	48	422	2	MOLECULE:	CYSTEINE DESULFURASE;
513	3no7-A	2.6	8.9	45	60	7	MOLECULE:	PUTATIVE PLASMID RELATED PROTEIN;
514	5kkl-B	2.6	6.9	61	838	11	MOLECULE:	PUTATIVE POLYCOMB PROTEIN EED;
515	7yqh-D	2.6	6.5	78	378	10	MOLECULE:	STRUCTURAL MAINTENANCE OF CHROMOSOMES PROTEIN 5;
516	8ure-A	2.6	6.3	49	422	16	MOLECULE:	SR312;
517	7w0y-i	2.6	4.9	90	347	4	MOLECULE:	NADH DEHYDROGENASE [UBIQUINONE] FLAVOPROTEIN 1,
518	8as8-E	2.6	9.3	63	498	10	MOLECULE:	JETC;
519	8g4k-A	2.6	2.3	35	101	9	MOLECULE:	5HCS_TGFBR2_1;
520	2of3-A	2.6	8.4	56	266	7	MOLECULE:	ZYG-9;
521	7zq8-B	2.6	4.8	56	273	11	MOLECULE:	VELCROVAX TANDEM HBCAG WITH SUMO-AFFIMER INSERTED
522	4ryk-A	2.6	10.8	64	295	11	MOLECULE:	LMO0325 PROTEIN;
523	7ep2-A	2.6	6	46	286	2	MOLECULE:	PROTEIN ZYG-11 HOMOLOG B;
524	5j67-C	2.6	14.8	60	563	10	MOLECULE:	ASTROTACTIN-2;
525	7zoq-A	2.6	6.9	60	812	7	MOLECULE:	TPR-CHAT;
526	3fey-A	2.6	18.1	72	761	4	MOLECULE:	NUCLEAR CAP-BINDING PROTEIN SUBUNIT 1;
527	5cw7-F	2.6	2.5	39	96	5	MOLECULE:	PAAA2;
528	8jd9-A	2.6	3.4	45	935	2	MOLECULE:	SODIUM/HYDROGEN EXCHANGER 7;
529	6v85-F	2.6	1.7	32	47	19	MOLECULE:	RNA-DIRECTED RNA POLYMERASE L;
530	8vb2-A	2.6	11	72	1103	7	MOLECULE:	TETRAMERIC EJECTION PROTEIN (GP48);
531	8wto-B	2.6	11.7	50	624	12	MOLECULE:	ABC TRANSPORTER G FAMILY MEMBER 16;
532	5nlg-A	2.6	5.9	64	277	5	MOLECULE:	RRNA BIOGENESIS PROTEIN RRP5;
533	8eov-A	2.6	4.1	39	139	5	MOLECULE:	C2HR1_4R;
534	8gs1-D	2.6	7.5	61	337	5	MOLECULE:	AZI28;
535	8si6-A	2.6	13.5	64	1107	11	MOLECULE:	TRANSIENT RECEPTOR POTENTIAL CATION CHANNEL SUBFA
536	7w2q-B	2.6	5.8	61	201	7	MOLECULE:	PROBABLE TRANSCRIPTIONAL REGULATOR;
537	6zca-H	2.6	20.7	57	771	5	MOLECULE:	PROBABLE DNA-DIRECTED RNA POLYMERASE SUBUNIT DELT
538	5www-A	2.6	6.4	44	94	7	MOLECULE:	RNA-BINDING E3 UBIQUITIN-PROTEIN LIGASE MEX3C;
539	7zj3-A	2.5	5.2	41	86	12	MOLECULE:	TRIPARTITE MOTIF-CONTAINING PROTEIN 2;
540	9eve-A	2.5	5.5	48	173	2	MOLECULE:	NFX1-TYPE ZINC FINGER-CONTAINING PROTEIN 1;
541	8t5e-A	2.5	2.9	43	130	2	MOLECULE:	BIM_FULLDIFF;
542	2zzd-F	2.5	5	41	218	7	MOLECULE:	THIOCYANATE HYDROLASE SUBUNIT ALPHA;
543	6yxj-B	2.5	4.2	45	218	9	MOLECULE:	NON-STRUCTURAL PROTEIN 3;
544	8c24-E	2.5	7.9	41	51	0	MOLECULE:	TOXIN PARE1;
545	6c6r-A	2.5	14.9	67	451	9	MOLECULE:	SQUALENE MONOOXYGENASE;
546	8gaa-A	2.5	2.7	42	197	17	MOLECULE:	C6HR1_4R;
547	8ezj-A	2.5	15.5	73	1285	11	MOLECULE:	ARF GUANINE-NUCLEOTIDE EXCHANGE FACTOR 2;
548	6h8q-A	2.5	9	75	879	13	MOLECULE:	COHESIN SUBUNIT SCC3;
549	5nf8-A	2.5	11.4	65	158	9	MOLECULE:	RESPIRATORY SUPERCOMPLEX FACTOR 1, MITOCHONDRIAL;
550	8rc4-a	2.5	2.1	33	1766	0	MOLECULE:	SERINE/THREONINE-PROTEIN PHOSPHATASE 2A 65 KDA RE
551	8ebf-A	2.5	3.6	42	667	14	MOLECULE:	CYTOPLASMIC MEMBRANE PROTEIN;
552	7e9s-A	2.5	6.1	58	867	3	MOLECULE:	DOLICHYL-PHOSPHOOLIGOSACCHARIDE-PROTEIN GLYCOTRAN
553	9d0t-O	2.5	9.2	85	1909	9	MOLECULE:	PROTEASOME SUBUNIT ALPHA TYPE-1;
554	8umd-B	2.5	18.6	63	331	5	MOLECULE:	FLAGELLAR M-RING PROTEIN;
555	1xkp-A	2.5	12.2	59	230	5	MOLECULE:	PUTATIVE MEMBRANE-BOUND YOP TARGETING PROTEIN YOP
556	8r33-A	2.5	14.8	90	489	6	MOLECULE:	PHO90 ISOFORM 1;
557	2grm-A	2.5	9.8	76	315	14	MOLECULE:	PRGX;
558	6x6o-B	2.5	2.5	35	76	14	MOLECULE:	PROTEIN SPACKLE;
559	6r7n-B	2.5	3.3	48	443	10	MOLECULE:	COP9 SIGNALOSOME COMPLEX SUBUNIT 1;
560	5ly0-A	2.5	8	44	108	11	MOLECULE:	LOB FAMILY TRANSFACTOR RAMOSA2.1;
561	7xgx-A	2.5	13.4	57	607	7	MOLECULE:	LGT2;
562	8oi7-A	2.5	11.8	66	346	9	MOLECULE:	INOSINE-URIDINE PREFERRING NUCLEOSIDE HYDROLASE F
563	8ik3-A	2.5	14	79	328	10	MOLECULE:	STIMULATOR OF INTERFERON GENES PROTEIN,IMMUNE PRO
564	7jtk-u	2.5	8.6	48	50	6	MOLECULE:	FLAGELLAR RADIAL SPOKE PROTEIN 1;
565	8rjj-A	2.5	9.5	67	183	4	MOLECULE:	GENOME POLYPROTEIN;
566	7pt0-A	2.5	5.2	58	201	2	MOLECULE:	TETR FAMILY TRANSCRIPTIONAL REGULATOR;
567	6v4m-A	2.5	7.1	43	163	0	MOLECULE:	BCL-2;
568	3wxx-B	2.5	7.8	67	183	6	MOLECULE:	ACRH;
569	5b16-A	2.5	18.3	73	722	8	MOLECULE:	RIBONUCLEASE 3,DROSHA,RIBONUCLEASE 3,DROSHA,RIBON
570	8djk-B	2.5	4	60	281	5	MOLECULE:	3-HYDROXY-3-METHYLGLUTARYL-COENZYME A REDUCTASE;
571	8fcr-G	2.5	13.2	50	362	10	MOLECULE:	TRANSITIONAL ENDOPLASMIC RETICULUM ATPASE;
572	5zdz-C	2.5	7.9	55	623	2	MOLECULE:	MOUSE RAG1;
573	8qx8-F	2.5	8.4	61	1117	7	MOLECULE:	VACUOLAR PROTEIN SORTING-ASSOCIATED PROTEIN 8;
574	3bbz-A	2.5	2.2	33	48	6	MOLECULE:	P PROTEIN;
575	3oc3-A	2.5	16.3	55	752	7	MOLECULE:	HELICASE MOT1;
576	8vrt-A	2.5	13.7	60	514	12	MOLECULE:	KELCH REPEAT AND BTB DOMAIN-CONTAINING PROTEIN 4;
577	8an4-A	2.5	4.3	57	195	7	MOLECULE:	BACTERIAL TOXIN;
578	8e2f-A	2.5	13.3	75	771	7	MOLECULE:	BACULOVIRAL IAP REPEAT-CONTAINING PROTEIN 6;
579	3nrw-A	2.5	3.4	49	104	6	MOLECULE:	PHAGE INTEGRASE/SITE-SPECIFIC RECOMBINASE;
580	9moj-C	2.5	9.1	61	176	13	MOLECULE:	SSOGINS51;
581	6pwn-A	2.5	14.7	58	280	7	MOLECULE:	SMALL-CONDUCTANCE MECHANOSENSITIVE CHANNEL;
582	7ui7-A	2.5	5.7	67	613	4	MOLECULE:	XYLOSYL- AND GLUCURONYLTRANSFERASE LARGE1;
583	2h56-A	2.5	11.7	46	218	7	MOLECULE:	DNA-3-METHYLADENINE GLYCOSIDASE;
584	3cxl-A	2.5	5.2	49	402	6	MOLECULE:	N-CHIMERIN;
585	8jj6-A	2.5	5.5	67	554	7	MOLECULE:	NEGATIVE ELONGATION FACTOR B;
586	9b8q-T	2.5	5.9	52	430	4	MOLECULE:	V-TYPE PROTON ATPASE SUBUNIT C 1;
587	8axf-D	2.5	15.4	68	263	6	MOLECULE:	NUCLEOCAPSID PROTEIN;
588	9dut-F	2.5	4.2	51	114	4	MOLECULE:	RNA-DIRECTED RNA POLYMERASE L;
589	7nwu-B	2.5	4.9	45	249	7	MOLECULE:	REGULATOR OF NONSENSE TRANSCRIPTS 3B;
590	4y7s-A	2.5	3	47	111	15	MOLECULE:	SURFACE ANTIGEN PROTEIN 2;
591	8j09-A	2.5	6.2	83	241	10	MOLECULE:	DNA REPLICATION REGULATOR SLD3;
592	8fn4-3	2.5	8.9	66	480	5	MOLECULE:	RNA-EDITING SUBSTRATE-BINDING COMPLEX PROTEIN 1 (
593	8h4p-A	2.5	4.8	61	326	8	MOLECULE:	LONGIBORNEOL SYNTHASE CLM1;
594	8s5t-D	2.5	10.4	47	243	9	MOLECULE:	EFFECTOR SEMD;
595	3bey-D	2.5	4.4	45	94	2	MOLECULE:	CONSERVED PROTEIN O27018;
596	4xig-M	2.5	17.2	82	288	7	MOLECULE:	ALGM1;
597	1qhh-C	2.5	3.4	47	102	6	MOLECULE:	PROTEIN (PCRA (SUBUNIT));
598	8kdb-B	2.5	1.8	35	65	9	MOLECULE:	RNA-DIRECTED RNA POLYMERASE L;
599	8gaq-A	2.5	8.5	54	147	11	MOLECULE:	C5HR2_4R;
600	8syn-A	2.5	8.6	88	801	9	MOLECULE:	VPS35 ENDOSOMAL PROTEIN-SORTING FACTOR-LIKE;
601	8rc4-o	2.5	7.4	74	372	11	MOLECULE:	SERINE/THREONINE-PROTEIN PHOSPHATASE 2A 65 KDA RE
602	8xku-C	2.5	25.2	70	921	10	MOLECULE:	PROBABLE INACTIVE ATP-DEPENDENT ZINC METALLOPROTE
603	2oeq-C	2.5	3.6	47	117	6	MOLECULE:	PROTEIN OF UNKNOWN FUNCTION, DUF964;
604	6tqp-A	2.5	10.2	44	142	14	MOLECULE:	16L PROTEIN;
605	7etr-A	2.5	8.8	42	88	7	MOLECULE:	TRANSCRIPTIONAL REGULATOR COPG FAMILY;
606	8yb7-C	2.5	8.6	69	455	3	MOLECULE:	PAPAIN-LIKE PROTEASE NSP3;
607	8tqc-C	2.5	5.5	77	1400	14	MOLECULE:	MEDIATOR OF RNA POLYMERASE II TRANSCRIPTION SUBUN
608	5yww-A	2.5	2.5	40	485	15	MOLECULE:	NUCLEOTIDE BINDING PROTEIN PINC;
609	8b17-A	2.5	18.8	73	451	3	MOLECULE:	DIPEPTIDE AND TRIPEPTIDE PERMEASE B;
610	8vb2-E	2.5	8.4	61	844	11	MOLECULE:	TETRAMERIC EJECTION PROTEIN (GP48);
611	6tpk-A	2.5	17.4	64	461	3	MOLECULE:	OXYTOCIN RECEPTOR;
612	6qm5-A	2.5	13.7	89	673	7	MOLECULE:	PREDICTED PROTEIN;
613	4ga5-A	2.5	10.3	38	493	0	MOLECULE:	PUTATIVE THYMIDINE PHOSPHORYLASE;
614	8jkk-D	2.5	6.2	60	383	15	MOLECULE:	2OGFEDO JBP1/TET OXYGENASE DOMAIN-CONTAINING PROT
615	8kih-A	2.5	12.2	54	291	4	MOLECULE:	DITERPENE SYNTHASE, PHMA;
616	8hel-A	2.5	3	40	68	13	MOLECULE:	ACRIE3;
617	9j0n-W	2.5	21.7	60	543	7	MOLECULE:	DNA-DIRECTED RNA POLYMERASE SUBUNIT;
618	8fn4-4	2.5	11.4	81	741	6	MOLECULE:	RNA-EDITING SUBSTRATE-BINDING COMPLEX PROTEIN 1 (
619	5t58-N	2.5	4.3	46	196	7	MOLECULE:	KLLA0F02343P;
620	5yhf-A	2.5	7.1	59	734	7	MOLECULE:	PROTEIN TRANSLOCASE SUBUNIT SECDF;
621	6wpi-A	2.5	15.6	60	548	12	MOLECULE:	NUCLEOLAR PROTEIN 9;
622	9d43-A	2.5	14.5	68	1189	10	MOLECULE:	PROTEIN MSN5;
623	7e4n-A	2.4	13.6	73	290	5	MOLECULE:	SAT1646;
624	2uy1-A	2.4	11.2	63	438	10	MOLECULE:	CLEAVAGE STIMULATION FACTOR 77;
625	8aj8-B	2.4	12.8	79	558	6	MOLECULE:	PHOSPHATIDYLINOSITOL 4,5-BISPHOSPHATE 3-KINASE CA
626	6wo6-A	2.4	4.2	61	328	21	MOLECULE:	RAVA;
627	6zh1-A	2.4	4.3	54	159	7	MOLECULE:	FACTOR H-BINDING PROTEIN A;
628	6jbc-A	2.4	8	72	295	10	MOLECULE:	PANTOATE KINASE;
629	6kne-A	2.4	3.5	47	169	15	MOLECULE:	TRANSLATION INITIATION FACTOR EIF5;
630	7bln-A	2.4	6.5	82	769	5	MOLECULE:	VACUOLAR PROTEIN SORTING-ASSOCIATED PROTEIN 29;
631	8oz7-A	2.4	8.3	62	597	15	MOLECULE:	ABIA;
632	7wj0-A	2.4	8.8	43	49	5	MOLECULE:	ANTITOXIN MAZE6;
633	5cuf-C	2.4	4.8	62	370	3	MOLECULE:	SESTRIN-2;
634	7xvk-B	2.4	7.5	60	610	7	MOLECULE:	SERINE/THREONINE-PROTEIN PHOSPHATASE 2A 65 KDA RE
635	8bef-L	2.4	10.8	61	76	3	MOLECULE:	NADH-UBIQUINONE OXIDOREDUCTASE CHAIN 3;
636	7qj1-l	2.4	6.8	53	108	4	MOLECULE:	GAMMA-TUBULIN COMPLEX COMPONENT 5;
637	7tds-A	2.4	5.2	56	290	11	MOLECULE:	34K2 SALIVARY PROTEIN;
638	8e9g-N	2.4	4.5	53	519	8	MOLECULE:	TWO-COMPONENT SYSTEM RESPONSE REGULATOR;
639	1paq-A	2.4	5.6	57	161	7	MOLECULE:	TRANSLATION INITIATION FACTOR EIF-2B EPSILON
640	7y18-C	2.4	7.1	67	430	12	MOLECULE:	POLYNUCLEOTIDE 5'-HYDROXYL-KINASE GRC3;
641	8edv-A	2.4	15.4	56	333	0	MOLECULE:	MITOGUARDIN HOMOLOG;
642	8k32-C	2.4	8.9	68	333	9	MOLECULE:	KETOL-ACID REDUCTOISOMERASE (NADP(+));
643	8ywt-M	2.4	4.3	44	322	11	MOLECULE:	V-TYPE ATP SYNTHASE SUBUNIT I;
644	5cm8-A	2.4	5.3	60	419	8	MOLECULE:	RAL GUANINE NUCLEOTIDE DISSOCIATION STIMULATOR-LI
645	1iur-A	2.4	5.4	46	88	7	MOLECULE:	KIAA0730 PROTEIN;
646	7mi1-A	2.4	15.5	69	2628	9	MOLECULE:	CHIMERA PROTEIN OF DYNEIN AND ENDOLYSIN;
647	5ot4-A	2.4	4.2	44	846	14	MOLECULE:	INTERAPTIN;
648	8rmr-C	2.4	7.8	64	759	9	MOLECULE:	POLYMERASE ACIDIC PROTEIN;
649	4uqi-B	2.4	6.2	75	597	5	MOLECULE:	AP-2 COMPLEX SUBUNIT ALPHA-2;
650	4x8q-A	2.4	4.8	45	207	4	MOLECULE:	UNCHARACTERIZED PROTEIN;
651	8q7h-A	2.4	13.5	65	1403	3	MOLECULE:	CULLIN-9;
652	7qe7-K	2.4	5.1	52	531	10	MOLECULE:	ANAPHASE-PROMOTING COMPLEX SUBUNIT 10;
653	6bk4-A	2.4	7.4	49	106	4	MOLECULE:	CAPRIN HOMOLOG;
654	2kjy-A	2.4	9.9	52	60	10	MOLECULE:	PROTEIN PHOSPHATASE 1 REGULATORY SUBUNIT 12A;
655	6mzc-I	2.4	15.4	66	338	11	MOLECULE:	TRANSCRIPTION INITIATION FACTOR TFIID SUBUNIT 2;
656	7lhe-A	2.4	7.9	64	2222	5	MOLECULE:	INOSITOL 1,4,5-TRISPHOSPHATE RECEPTOR TYPE 1;
657	1iq0-A	2.4	15.5	67	588	6	MOLECULE:	ARGINYL-TRNA SYNTHETASE;
658	9cfl-A	2.4	10.5	74	270	5	MOLECULE:	TRANSPORT PERMEASE PROTEIN;
659	7z0s-C	2.4	4.7	57	604	11	MOLECULE:	FORMATE HYDROGENLYASE SUBUNIT 3;
660	8uq9-a	2.4	12.5	70	433	10	MOLECULE:	E3 UBIQUITIN-PROTEIN LIGASE RNF168,UBIQUITIN-CONJ
661	6rw3-B	2.4	13.3	69	439	1	MOLECULE:	HEXOSE TRANSPORTER 1;
662	6poo-A	2.4	2.4	40	273	8	MOLECULE:	BIBA;
663	6w1f-A	2.4	12.2	61	280	10	MOLECULE:	POSITIVE TRANSCRIPTIONAL REGULATOR MUTR FAMILY;
664	6z2w-E	2.4	5	77	2325	8	MOLECULE:	DNA DAMAGE CHECKPOINT PROTEIN LCD1;
665	2fzt-B	2.4	3.1	41	79	10	MOLECULE:	HYPOTHETICAL PROTEIN TM0693;
666	5w94-A	2.4	9.1	58	617	7	MOLECULE:	MAU2 CHROMATID COHESION FACTOR HOMOLOG;
667	6w2q-A	2.4	11.2	58	195	12	MOLECULE:	JUNCTION 34;
668	5zak-A	2.4	7.8	76	1314	4	MOLECULE:	ENDORIBONUCLEASE DICER;
669	9cah-A	2.4	16.4	67	718	9	MOLECULE:	DNA TOPOISOMERASE 3-BETA-1;
670	7egd-D	2.4	8.5	53	197	8	MOLECULE:	TRANSCRIPTION INITIATION FACTOR TFIID SUBUNIT 1;
671	4j8s-A	2.4	10.4	45	180	4	MOLECULE:	CCR4-NOT TRANSCRIPTION COMPLEX SUBUNIT 1;
672	3b5m-B	2.4	8.6	52	195	6	MOLECULE:	UNCHARACTERIZED PROTEIN;
673	6epg-C	2.4	6.5	43	56	14	MOLECULE:	EPSILON_1 ANTITOXIN;
674	4pi0-A	2.4	10.8	61	390	2	MOLECULE:	UNKNOWN PEPTIDE;
675	2d27-A	2.4	4.2	42	148	7	MOLECULE:	TYPE II SECRETION ATPASE XPSE;
676	6xrw-B	2.4	4.3	39	79	8	MOLECULE:	PLASMID STABILISATION SYSTEM PROTEIN;
677	9f3f-1	2.4	3.6	54	751	7	MOLECULE:	NUCLEAR CAP BINDING COMPLEX SUBUNIT CBP110;
678	8wt9-A	2.4	11.7	71	319	10	MOLECULE:	IS621 TRANSPOSASE;
679	6n1f-D	2.4	10.2	56	213	7	MOLECULE:	OXIDOREDUCTASE, 2OG-FE(II) OXYGENASE FAMILY;
680	5zk4-C	2.4	2.9	36	73	8	MOLECULE:	DISD PROTEIN;
681	9jkd-A	2.4	13.1	62	672	8	MOLECULE:	RNA DEPENDENT RNA POLYMERASE;
682	5lfj-B	2.4	3.9	44	113	11	MOLECULE:	BACTERIAL PROTEASOME ACTIVATOR;
683	7x29-B	2.4	7.6	58	1190	3	MOLECULE:	SPIKE GLYCOPROTEIN;
684	7ldk-B	2.4	5.1	52	106	12	MOLECULE:	NON-STRUCTURAL PROTEIN 2;
685	4wfc-B	2.4	5	52	118	8	MOLECULE:	EXOSOME COMPLEX EXONUCLEASE RRP6;
686	1z0x-A	2.4	4.5	48	216	6	MOLECULE:	TRANSCRIPTIONAL REGULATOR, TETR FAMILY;
687	6x58-F	2.4	9.8	66	135	6	MOLECULE:	10E8V4 FAB HEAVY CHAIN;
688	8ear-A	2.4	15	76	2389	14	MOLECULE:	INOSITOL 1,4,5-TRISPHOSPHATE RECEPTOR TYPE 1;
689	8bd7-E	2.4	5	80	555	3	MOLECULE:	IFT88;
690	4gxb-A	2.4	12.4	61	263	8	MOLECULE:	SORTING NEXIN-17;
691	8s1x-B	2.4	2.6	37	61	11	MOLECULE:	PEPTIDE DEFORMYLASE;
692	8cjf-B	2.4	11.9	59	639	10	MOLECULE:	AETF;
693	9c59-d	2.4	14.6	70	605	6	MOLECULE:	AP-3 COMPLEX SUBUNIT DELTA-1;
694	7m5p-A	2.4	11.3	58	1097	3	MOLECULE:	DNA POLYMERASE;
695	7pl9-A	2.4	4	64	994	3	MOLECULE:	RHODOPSIN;
696	7woo-Z	2.4	18.8	63	746	11	MOLECULE:	NUCLEOPORIN NIC96;
697	7c79-K	2.3	8.9	44	104	16	MOLECULE:	RIBONUCLEASE MRP RNA SUBUNIT NME1;
698	8dyd-B	2.3	4.3	40	123	15	MOLECULE:	SUCCINATE DEHYDROGENASE [UBIQUINONE] FLAVOPROTEIN
699	8t9f-K	2.3	4.9	45	265	11	MOLECULE:	HISTONE-LYSINE N-METHYLTRANSFERASE KMT5B;
700	3zpj-A	2.3	6.5	45	356	2	MOLECULE:	TON_1535;
701	8ewi-A	2.3	9.5	54	1775	4	MOLECULE:	E3 UBIQUITIN-PROTEIN LIGASE UBR5;
702	6v35-A	2.3	8.7	73	914	5	MOLECULE:	CALCIUM-ACTIVATED POTASSIUM CHANNEL SUBUNIT ALPHA
703	5vae-A	2.3	11.1	75	517	5	MOLECULE:	ACCESSORY SEC SYSTEM PROTEIN ASP1;
704	8ub7-A	2.3	9.7	73	328	4	MOLECULE:	REVERSE TRANSCRIPTASE;
705	2odm-B	2.3	4	44	83	20	MOLECULE:	UPF0358 PROTEIN MW0995;
706	7y4w-W	2.3	3.4	59	225	2	MOLECULE:	DERLIN-1;
707	5c8j-L	2.3	2.9	46	137	7	MOLECULE:	ANTIBODY FRAGMENT, HEAVY CHAIN;
708	6v7b-A	2.3	3.8	62	119	3	MOLECULE:	A-DNA;
709	8etq-A	2.3	6.7	62	277	2	MOLECULE:	K-CTRP5;
710	7zr6-C	2.3	7.3	66	277	5	MOLECULE:	HEAT SHOCK PROTEIN HSP 90-BETA;
711	8tie-c	2.3	9.7	54	610	4	MOLECULE:	NUCLEOPORIN NUP120;
712	8p1u-A	2.3	4.9	55	370	2	MOLECULE:	CELL DIVISION PROTEIN FTSL;
713	7c76-B	2.3	7.3	63	483	5	MOLECULE:	TOLL-LIKE RECEPTOR 3;
714	3cwz-B	2.3	3.9	48	310	15	MOLECULE:	RAS-RELATED PROTEIN RAB-6A;
715	8yjb-B	2.3	8.7	59	1061	5	MOLECULE:	26S PROTEASOME COMPLEX SUBUNIT DSS1;
716	7zcv-B	2.3	15.4	72	285	3	MOLECULE:	TRANSCRIPTIONAL REGULATOR;
717	8e2w-A	2.3	9.8	64	606	5	MOLECULE:	CASDING;
718	6lk8-a	2.3	12.2	74	1272	3	MOLECULE:	MGC83295 PROTEIN;
719	5gmk-v	2.3	46.9	76	673	0	MOLECULE:	PRE-MRNA-SPLICING FACTOR 8;
720	6v3z-A	2.3	12.6	54	178	11	MOLECULE:	SEN1395;
721	8f2r-C	2.3	3	42	195	7	MOLECULE:	COMM DOMAIN-CONTAINING PROTEIN 1;
722	7w7g-B	2.3	6	72	1710	3	MOLECULE:	PROTEIN UNC-79 HOMOLOG;
723	1qbk-B	2.3	4.4	64	879	8	MOLECULE:	KARYOPHERIN BETA2;
724	6lu0-A	2.3	14.4	70	937	9	MOLECULE:	CAS12I2;
725	3wqy-A	2.3	13.1	80	906	6	MOLECULE:	ALANINE--TRNA LIGASE;
726	6x0u-B	2.3	3.3	50	116	14	MOLECULE:	GAMMA-TUBULIN COMPLEX COMPONENT 3;
727	9b3j-O	2.3	2.8	39	191	18	MOLECULE:	ATP SYNTHASE SUBUNIT C;
728	4d6k-A	2.3	5	47	76	6	MOLECULE:	DEOXYNUCLEOTIDYLTRANSFERASE TERMINAL-INTERACTING
729	3cx5-G	2.3	3.3	41	126	15	MOLECULE:	CYTOCHROME B-C1 COMPLEX SUBUNIT 1, MITOCHONDRIAL;
730	7ocn-A	2.3	8.7	86	690	6	MOLECULE:	HAD HYDROLASE, FAMILY IA, VARIANT 3;
731	8omr-B	2.3	15.9	60	382	7	MOLECULE:	QUEUINE TRNA-RIBOSYLTRANSFERASE CATALYTIC SUBUNIT
732	4orh-H	2.3	12.4	54	142	13	MOLECULE:	UBIQUITIN-CONJUGATING ENZYME E2 VARIANT 2;
733	7uic-e	2.3	4.5	68	729	6	MOLECULE:	MEDIATOR OF RNA POLYMERASE II TRANSCRIPTION SUBUN
734	6li2-A	2.3	16.6	63	347	5	MOLECULE:	CHIMERA OF G-PROTEIN COUPLED RECEPTOR 52 AND RUBR
735	6c66-I	2.3	7.9	41	177	7	MOLECULE:	CRISPR-ASSOCIATED HELICASE, CAS3 FAMILY;
736	5wco-A	2.3	10.3	40	196	3	MOLECULE:	NS2;
737	6pwy-B	2.3	6.2	42	513	7	MOLECULE:	ZK177.8;
738	8k84-B	2.3	3.4	48	174	6	MOLECULE:	DE NOVO DESIGN PROTEIN;
739	5ehk-A	2.3	17.6	74	1036	4	MOLECULE:	LANTIBIOTIC DEHYDRATASE;
740	2okx-A	2.3	6.1	68	954	12	MOLECULE:	RHAMNOSIDASE B;
741	6rrd-O	2.3	5	69	504	9	MOLECULE:	TEMPLATE STRAND;
742	7xe4-F	2.3	16.7	83	1503	2	MOLECULE:	1,3-BETA-GLUCAN SYNTHASE COMPONENT FKS1;
743	5i5k-B	2.3	11.3	72	1634	11	MOLECULE:	COMPLEMENT C5;
744	3wz4-G	2.3	6	36	140	14	MOLECULE:	DOTI;
745	8z9a-A	2.3	3.7	61	406	10	MOLECULE:	ODORANT RECEPTOR, APISORCO;
746	4oph-A	2.3	5.5	49	202	6	MOLECULE:	NONSTRUCTURAL PROTEIN 1;
747	9bgo-A	2.3	10.8	71	395	7	MOLECULE:	GP72;
748	9f5y-c	2.3	2.4	35	59	0	MOLECULE:	NADH:UBIQUINONE OXIDOREDUCTASE 24 KD SUBUNIT;
749	1rjg-A	2.3	3.4	49	292	6	MOLECULE:	CARBOXY METHYL TRANSFERASE FOR PROTEIN
750	5tf3-A	2.3	2.5	33	131	6	MOLECULE:	PUTATIVE MEMBRANE PROTEIN;
751	5yfp-B	2.3	6.7	70	927	7	MOLECULE:	EXOCYST COMPLEX COMPONENT SEC3;
752	5vkq-A	2.3	5.8	70	1499	7	MOLECULE:	NO MECHANORECEPTOR POTENTIAL C ISOFORM L;
753	8b3d-c	2.3	3.8	44	264	9	MOLECULE:	DNA-DIRECTED RNA POLYMERASE SUBUNIT;
754	4rib-B	2.3	7.2	59	628	8	MOLECULE:	FANCONI-ASSOCIATED NUCLEASE 1;
755	6c8c-A	2.3	5.6	50	119	4	MOLECULE:	CHIMERIC PROTEIN OF THE POL KAPPA RIR HELIX AND T
756	3k66-A	2.3	4.1	64	217	8	MOLECULE:	BETA-AMYLOID-LIKE PROTEIN;
757	5tj4-H	2.3	12.3	66	537	8	MOLECULE:	SUGAR ABC TRANSPORTER SUBSTRATE-BINDING PROTEIN,G
758	7wze-A	2.3	6	60	161	10	MOLECULE:	UNCHARACTERIZED HTH-TYPE TRANSCRIPTIONAL REGULATO
759	6s8f-F	2.3	13.1	69	2571	0	MOLECULE:	SERINE/THREONINE-PROTEIN KINASE TEL1,SERINE/THREO
760	5m87-A	2.3	7.6	72	494	6	MOLECULE:	DIVALENT METAL CATION TRANSPORTER MNTH;
761	1jky-A	2.3	13.9	55	748	13	MOLECULE:	LETHAL FACTOR;
762	5vkv-A	2.3	6.9	50	224	4	MOLECULE:	CYTOCHROME C-TYPE BIOGENESIS PROTEIN CCDA;
763	7smo-C	2.3	15.7	78	639	10	MOLECULE:	DEAD/DEAH BOX RNA HELICASE;
764	2xeq-C	2.3	3.4	40	241	5	MOLECULE:	PAT1 HOMOLOG 1,;
765	2mw4-A	2.3	5.3	40	47	10	MOLECULE:	TRANSCRIPTION FACTOR PROTEIN;
766	8s6n-A	2.3	10.8	54	117	7	MOLECULE:	RNA-BINDING PROTEIN RRM4;
767	6noy-A	2.3	2.4	47	80	2	MOLECULE:	MAINTENANCE OF CARBOXYSOME POSITIONING B PROTEIN,
768	6jdq-A	2.3	12.6	56	1069	11	MOLECULE:	CRISPR-ASSOCIATED ENDONUCLEASE CAS9;
769	8g0l-B	2.3	13.3	66	925	11	MOLECULE:	N-ALPHA-ACETYLTRANSFERASE 20;
770	5tk6-A	2.3	5.7	65	191	12	MOLECULE:	OXSA PROTEIN;
771	7x29-A	2.3	8.9	63	991	3	MOLECULE:	SPIKE GLYCOPROTEIN;
772	8iaz-A	2.2	10.8	59	384	15	MOLECULE:	TRANSPOSASE;
773	7eko-N	2.2	7	61	338	10	MOLECULE:	ATP-DEPENDENT CLP PROTEASE PROTEOLYTIC SUBUNIT;
774	2pgc-A	2.2	4.1	34	206	3	MOLECULE:	UNCHARACTERIZED PROTEIN;
775	8h77-F	2.2	8.3	69	310	4	MOLECULE:	HEAT SHOCK PROTEIN HSP 90-BETA;
776	8f6t-A	2.2	5.5	66	428	3	MOLECULE:	ALKANE 1-MONOOXYGENASE;
777	3oa7-A	2.2	16.9	70	193	9	MOLECULE:	HEAD MORPHOGENESIS PROTEIN, CHAOTIC NUCLEAR MIGRA
778	9bwv-A	2.2	8.3	56	489	5	MOLECULE:	NUCLEOPROTEIN;
779	2p01-A	2.2	8.9	67	323	9	MOLECULE:	ALPHA-2-MACROGLOBULIN RECEPTOR-ASSOCIATED
780	8z9y-A	2.2	19.5	62	781	10	MOLECULE:	PROTEIN TIC 214;
781	8ssn-B	2.2	10.1	61	386	8	MOLECULE:	TYROSINE-PROTEIN KINASE ABL1;
782	7uoi-A	2.2	4.2	41	383	12	MOLECULE:	SUCCINYL-DIAMINOPIMELATE DESUCCINYLASE;
783	4me7-F	2.2	4.6	38	79	0	MOLECULE:	MRNA INTERFERASE ENDOA;
784	7f17-B	2.2	3.5	58	213	3	MOLECULE:	ACID PHOSPHATASE;
785	6fkf-d	2.2	4.1	42	179	7	MOLECULE:	ATP SYNTHASE SUBUNIT ALPHA, CHLOROPLASTIC;
786	7o8c-A	2.2	3.5	37	582	8	MOLECULE:	SURFACE GLYCAN-BINDING PROTEIN BO2743;
787	6ebu-A	2.2	4.2	49	165	10	MOLECULE:	LPXE;
788	7v6h-A	2.2	6.7	59	268	3	MOLECULE:	CYCLOPROPANE FATTY-ACYL-PHOSPHOLIPID SYNTHASE-LIK
789	5x41-F	2.2	3	48	244	2	MOLECULE:	COBALT ABC TRANSPORTER ATP-BINDING PROTEIN;
790	8ul9-A	2.2	7.4	57	387	7	MOLECULE:	CHOLINEPHOSPHOTRANSFERASE 1;
791	6kp3-B	2.2	6.7	40	112	5	MOLECULE:	PROGRAMMED CELL DEATH 6-INTERACTING PROTEIN;
792	3hmj-A	2.2	38.9	75	1750	12	MOLECULE:	FATTY ACID SYNTHASE SUBUNIT ALPHA;
793	6lk8-J	2.2	8.3	76	1026	8	MOLECULE:	MGC83295 PROTEIN;
794	6ukj-A	2.2	16.2	71	350	4	MOLECULE:	CHLOROQUINE RESISTANCE TRANSPORTER;
795	7qoo-N	2.2	3.8	45	320	7	MOLECULE:	CENTROMERE PROTEIN C;
796	2zy4-F	2.2	7.6	57	535	11	MOLECULE:	L-ASPARTATE BETA-DECARBOXYLASE;
797	7wa4-A	2.2	5.1	74	529	1	MOLECULE:	PROTEIN GIGANTEA;
798	5xe3-E	2.2	4.1	36	81	3	MOLECULE:	ENDORIBONUCLEASE MAZF4;
799	6vqr-E	2.2	6.7	60	288	2	MOLECULE:	FORMATE-NITRITE TRANSPORTER;
800	6xkj-A	2.2	2.7	36	85	0	MOLECULE:	CASPASE RECRUITMENT DOMAIN-CONTAINING PROTEIN 8;
801	2y31-A	2.2	7.7	73	242	4	MOLECULE:	PUTATIVE REPRESSOR SIMREG2;
802	8xj6-D	2.2	13.7	70	589	7	MOLECULE:	MONKEYPOX VIRUS E5;
803	9c0i-A	2.2	11.4	62	425	10	MOLECULE:	REVERSE TRANSCRIPTASE/MATURASE FAMILY PROTEIN;
804	8cws-A	2.2	4	57	451	11	MOLECULE:	F4132-2 CHAIN A;
805	5w0p-C	2.2	21.6	77	850	4	MOLECULE:	ENDOLYSIN,RHODOPSIN,S-ARRESTIN;
806	8a9b-B	2.2	14.1	71	809	11	MOLECULE:	LIPID BINDING PROTEIN P116 (MPN213);
807	3cfo-A	2.2	5.3	69	906	16	MOLECULE:	DNA POLYMERASE;
808	7wb4-b	2.2	5.5	68	636	4	MOLECULE:	OUTER NUP133;
809	8rf0-A	2.2	4.7	64	2780	6	MOLECULE:	CYCLIC BETA-(1,2)-GLUCAN SYNTHASE NDVB;
810	6xf9-D	2.2	15.9	69	426	3	MOLECULE:	PACKAGING PROTEIN UL32;
811	9dte-A	2.2	2.5	36	59	8	MOLECULE:	C2-02802;
812	4rpu-A	2.2	9.1	79	988	8	MOLECULE:	PRESEQUENCE PROTEASE, MITOCHONDRIAL;
813	7qoj-H	2.2	16.8	55	188	11	MOLECULE:	PORTAL PROTEIN GP20;
814	8otx-A	2.2	8.4	57	1054	7	MOLECULE:	SPERM-SPECIFIC SODIUM PROTON EXCHANGER;
815	7f4u-B	2.2	12.6	68	690	3	MOLECULE:	TELOMERE LENGTH REGULATION PROTEIN TEL2 HOMOLOG;
816	6g7o-A	2.2	15.3	65	350	8	MOLECULE:	ALKALINE CERAMIDASE 3,SOLUBLE CYTOCHROME B562;
817	6ftk-A	2.2	3.1	45	50	9	MOLECULE:	ENVELOPE PROTEIN;
818	5v5t-A	2.2	9.3	81	306	6	MOLECULE:	CONSERVED DOMAIN PROTEIN;
819	6tgb-A	2.2	4.5	69	1450	3	MOLECULE:	DEDICATOR OF CYTOKINESIS PROTEIN 2;
820	8yjb-G	2.2	4.9	80	901	1	MOLECULE:	26S PROTEASOME COMPLEX SUBUNIT DSS1;
821	8r2v-A	2.2	18.6	54	319	7	MOLECULE:	INTRADIOL RING-CLEAVAGE DIOXYGENASES DOMAIN-CONTA
822	5njg-A	2.2	8.8	60	286	5	MOLECULE:	ATP-BINDING CASSETTE SUB-FAMILY G MEMBER 2;
823	8z9m-D	2.2	19.3	62	1064	3	MOLECULE:	PROTEIN FAM91A1;
824	5y69-A	2.2	7.4	55	147	15	MOLECULE:	CHAIN A;
825	6mca-A	2.2	6.3	62	460	6	MOLECULE:	ANKYRIN REPEAT DOMAIN PROTEIN;
826	6fvb-A	2.2	7.5	80	1001	8	MOLECULE:	IMPORTIN BETA-LIKE PROTEIN KAP120;
827	7elb-A	2.2	11.9	59	1937	8	MOLECULE:	RNA-DIRECTED RNA POLYMERASE L;
828	5tpm-A	2.2	7.6	48	155	2	MOLECULE:	PYRUVATE DEHYDROGENASE COMPLEX REPRESSOR;
829	4uzy-A	2.2	17.2	71	624	1	MOLECULE:	FLAGELLAR ASSOCIATED PROTEIN;
830	7v7b-A	2.2	7.8	60	1110	10	MOLECULE:	DDB1- AND CUL4-ASSOCIATED FACTOR 1;
831	3on0-A	2.2	9	42	121	7	MOLECULE:	PROTEIN TRAM;
832	6pir-B	2.2	3.3	40	137	10	MOLECULE:	MAVE;
833	3g06-A	2.2	16.5	64	601	8	MOLECULE:	SSPH2 (LEUCINE-RICH REPEAT PROTEIN);
834	2iqc-A	2.2	4.4	38	173	5	MOLECULE:	FANCONI ANEMIA GROUP F PROTEIN;
835	3hug-A	2.2	6.4	47	80	6	MOLECULE:	RNA POLYMERASE SIGMA FACTOR;
836	2lzs-A	2.2	4.8	44	48	9	MOLECULE:	SEC-INDEPENDENT PROTEIN TRANSLOCASE PROTEIN TATA;
837	5xyf-A	2.2	11.3	70	192	11	MOLECULE:	TERF1-INTERACTING NUCLEAR FACTOR 2;
838	9gk2-G	2.2	11.4	68	432	9	MOLECULE:	PS2;
839	6i7g-B	2.2	12.6	75	340	12	MOLECULE:	ADENOSINE MONOPHOSPHATE-PROTEIN TRANSFERASE FICD;
840	5jk9-A	2.2	7.3	46	241	11	MOLECULE:	IZUMO SPERM-EGG FUSION PROTEIN 1;
841	1oao-A	2.2	9.1	45	673	4	MOLECULE:	CARBON MONOXIDE DEHYDROGENASE/ACETYL-COA SYNTHASE
842	7dv2-A	2.2	4	52	76	15	MOLECULE:	SEGB;
843	6epc-N	2.2	10.3	71	905	11	MOLECULE:	PROTEASOME SUBUNIT ALPHA TYPE-6;
844	6jly-G	2.2	6.4	45	363	7	MOLECULE:	TRANSLATION INITIATION FACTOR EIF-2B SUBUNIT ALPH
845	5v1v-A	2.2	3.9	38	88	11	MOLECULE:	TBIB1;
846	2ewg-A	2.2	3.3	41	367	12	MOLECULE:	FARNESYL PYROPHOSPHATE SYNTHASE;
847	6j6q-F	2.1	5.4	53	161	13	MOLECULE:	PRE-MRNA-SPLICING FACTOR 8;
848	8kel-B	2.1	11	51	224	8	MOLECULE:	EXODEOXYRIBONUCLEASE;
849	4zdt-C	2.1	3.7	39	70	21	MOLECULE:	STRUCTURE-SPECIFIC ENDONUCLEASE SUBUNIT SLX1;
850	7f4l-B	2.1	12.5	56	130	14	MOLECULE:	TRANSMEMBRANE PROTEIN, PUTATIVE;
851	8t0j-A	2.1	10.1	50	270	6	MOLECULE:	PROBABLE 4-DEOXY-4-FORMAMIDO-L-ARABINOSE-
852	2gtv-X	2.1	4.1	47	104	11	MOLECULE:	CHORISMATE MUTASE;
853	3zhe-A	2.1	4.3	58	399	9	MOLECULE:	NONSENSE-MEDIATED MRNA DECAY PROTEIN;
854	5n3u-B	2.1	10.8	57	170	7	MOLECULE:	PHYCOCYANOBILIN LYASE SUBUNIT ALPHA;
855	7qe7-A	2.1	12.3	50	1648	6	MOLECULE:	ANAPHASE-PROMOTING COMPLEX SUBUNIT 10;
856	5gox-A	2.1	15	47	181	6	MOLECULE:	DNA REPAIR PROTEIN RAD50;
857	5n7d-A	2.1	14.5	57	423	4	MOLECULE:	MEMBRANE-ASSOCIATED GUANYLATE KINASE, WW AND PDZ
858	6r7i-D	2.1	10.2	60	407	3	MOLECULE:	COP9 SIGNALOSOME COMPLEX SUBUNIT 1;
859	8v9u-A	2.1	8	39	81	10	MOLECULE:	DNA (CYTOSINE-5)-METHYLTRANSFERASE 1;
860	6hb3-B	2.1	13.7	53	360	11	MOLECULE:	PROTEIN HGH1;
861	8w4j-J	2.1	12.7	56	574	13	MOLECULE:	GLUTAMATE DEHYDROGENASE 1, MITOCHONDRIAL;
862	6yv7-A	2.1	3.8	60	346	5	MOLECULE:	GLYCOSYL TRANSFERASE, FAMILY 2;
863	8dgf-A	2.1	12.9	77	1541	6	MOLECULE:	ATP-BINDING PROTEIN AVS4;
864	9j3o-A	2.1	7.9	59	496	7	MOLECULE:	ADP,ATP CARRIER PROTEIN 1;
865	8tlq-A	2.1	9.1	65	1283	3	MOLECULE:	DNA POLYMERASE ZETA CATALYTIC SUBUNIT;
866	8ih5-A	2.1	17.8	70	689	14	MOLECULE:	SYN-COPALYL DIPHOSPHATE SYNTHASE, CHLOROPLASTIC;
867	6t58-A	2.1	11.5	53	524	8	MOLECULE:	CELLULAR TUMOR ANTIGEN P53,PROTEIN S100-A4,PROTEI
868	3k8k-A	2.1	16.7	62	650	6	MOLECULE:	ALPHA-AMYLASE, SUSG;
869	6t9i-E	2.1	14.6	74	433	14	MOLECULE:	TRANSCRIPTION FACTOR SPT20;
870	6xtv-B	2.1	8	43	291	7	MOLECULE:	LYSINE EXPORT TRANSCRIPTIONAL REGULATORY PROTEIN
871	6ny5-A	2.1	3.6	44	386	2	MOLECULE:	PUMILIO DOMAIN-CONTAINING PROTEIN C56F2.08C;
872	4p3z-A	2.1	15.2	77	292	6	MOLECULE:	COPN;
873	9b3i-A	2.1	8.4	76	944	7	MOLECULE:	KAP114 ISOFORM 1;
874	3oos-A	2.1	14	52	278	6	MOLECULE:	ALPHA/BETA HYDROLASE FAMILY PROTEIN;
875	8fo9-F	2.1	8.3	67	2289	4	MOLECULE:	LEUCINE-RICH REPEAT SERINE/THREONINE-PROTEIN KINA
876	2e0w-B	2.1	14.5	68	500	6	MOLECULE:	GAMMA-GLUTAMYLTRANSPEPTIDASE;
877	5oqj-2	2.1	18.3	67	395	1	MOLECULE:	DNA-DIRECTED RNA POLYMERASE II SUBUNIT RPB1;
878	5way-A	2.1	10.8	69	482	7	MOLECULE:	TRANSCRIPTIONAL ACTIVATOR;
879	1mio-A	2.1	14	73	525	12	MOLECULE:	NITROGENASE MOLYBDENUM IRON PROTEIN (ALPHA
880	6bpz-A	2.1	12.2	62	900	3	MOLECULE:	PIEZO-TYPE MECHANOSENSITIVE ION CHANNEL COMPONENT
881	4hhr-A	2.1	5.3	35	640	17	MOLECULE:	ALPHA-DIOXYGENASE;
882	7wji-B	2.1	12.7	57	1663	9	MOLECULE:	PROTEIN UNC-80 HOMOLOG;
883	6hrz-B	2.1	7.2	66	202	3	MOLECULE:	PROBABLE TRANSCRIPTIONAL REGULATORY PROTEIN;
884	5a1u-E	2.1	4.8	56	822	5	MOLECULE:	ADP-RIBOSYLATION FACTOR 1;
885	7ot9-A	2.1	9.2	58	221	2	MOLECULE:	AI-2E MEMBER YDIK;
886	5a7y-B	2.1	10.1	55	279	11	MOLECULE:	TRNA (ADENINE(9)-N1)-METHYLTRANSFERASE;
887	2ptf-A	2.1	10.4	44	200	2	MOLECULE:	UNCHARACTERIZED PROTEIN MTH_863;
888	5nvu-A	2.1	8	71	3169	0	MOLECULE:	DYNEIN MOTOR DOMAIN;
889	8ye6-B	2.1	2	35	88	11	MOLECULE:	A32;
890	3u24-A	2.1	5	48	546	6	MOLECULE:	PUTATIVE LIPOPROTEIN;
891	4jd2-G	2.1	13	53	139	11	MOLECULE:	ACTIN-RELATED PROTEIN 3;
892	4bzj-C	2.1	21.2	70	693	4	MOLECULE:	PROTEIN TRANSPORT PROTEIN SEC31;
893	8osp-A	2.1	5.9	49	174	16	MOLECULE:	N-ACETYLTRANSFERASE;
894	3csv-A	2.1	8.3	80	322	4	MOLECULE:	AMINOGLYCOSIDE PHOSPHOTRANSFERASE;
895	4fhn-B	2.1	10.5	60	1022	8	MOLECULE:	NUCLEOPORIN NUP37;
896	7w0b-A	2.1	17.5	63	1586	3	MOLECULE:	DICER-2, ISOFORM A;
897	5jr9-A	2.1	8.1	60	188	7	MOLECULE:	NEQ131;
898	4ycz-A	2.1	11.8	67	713	6	MOLECULE:	FUSION PROTEIN OF SEC13 AND NUP145C;
899	5dfz-D	2.1	22.6	79	341	9	MOLECULE:	VACUOLAR PROTEIN SORTING-ASSOCIATED PROTEIN 38;
900	4u8u-G	2.1	6.1	43	151	9	MOLECULE:	GLOBIN A CHAIN;
901	2zpa-B	2.1	6.3	83	662	2	MOLECULE:	UNCHARACTERIZED PROTEIN YPFI;
902	8j98-A	2.1	4	64	184	11	MOLECULE:	NEAR-INFRARED FLUORESCENT PROTEIN;
903	4gr6-B	2.1	3.6	39	105	8	MOLECULE:	ATRBCX2;
904	7y88-A	2.1	7.5	64	354	9	MOLECULE:	PUTATIVE GLUTAMATE DEHYDROGENASE/LEUCINE DEHYDROG
905	7fax-A	2.1	3.8	44	103	7	MOLECULE:	TBLW;
906	9na8-D	2.1	11.5	61	269	2	MOLECULE:	AUGMIN SUBUNIT 1;
907	6xn3-C	2.1	4.9	53	139	9	MOLECULE:	CRISPR-ASSOCIATED PROTEIN CAS10;
908	4pc4-C	2.1	3	38	240	8	MOLECULE:	30K LIPOPROTEIN;
909	7wz5-A	2.1	3.1	46	161	11	MOLECULE:	INTERFERON C;
910	7zf1-B	2.1	3.4	46	1179	9	MOLECULE:	FANCONI ANEMIA GROUP I PROTEIN;
911	5zry-A	2.1	4.5	46	169	4	MOLECULE:	ANKYRIN REPEAT AND SAM DOMAIN-CONTAINING PROTEIN
912	8c8q-E	2.1	4	40	145	10	MOLECULE:	CYTOCHROME C OXIDASE SUBUNIT 1;
913	2kvs-A	2.1	3.7	49	80	2	MOLECULE:	UNCHARACTERIZED PROTEIN MW0776;
914	7vmc-B	2.1	9.3	48	111	8	MOLECULE:	ELONGATION FACTOR TU;
915	2hkv-A	2.1	14.4	43	148	0	MOLECULE:	HYPOTHETICAL PROTEIN;
916	7c79-L	2.1	3.5	48	131	13	MOLECULE:	RIBONUCLEASE MRP RNA SUBUNIT NME1;
917	6xss-A	2.1	16.3	59	260	10	MOLECULE:	C4_NAT_HFUSE-7900;
918	2eth-A	2.1	5	44	141	9	MOLECULE:	TRANSCRIPTIONAL REGULATOR, PUTATIVE, MAR FAMILY;
919	6zyv-A	2.1	3.8	47	238	2	MOLECULE:	CIR PROTEIN;
920	2np5-A	2.1	5.2	49	187	8	MOLECULE:	TRANSCRIPTIONAL REGULATOR;
921	6m33-B	2.1	3.6	40	66	10	MOLECULE:	GAMMA-TUBULIN COMPLEX COMPONENT 6;
922	1lsh-A	2.1	15.9	77	955	6	MOLECULE:	LIPOVITELLIN (LV-1N, LV-1C);
923	8asw-A	2.1	14.2	63	1255	11	MOLECULE:	ELONGATOR COMPLEX PROTEIN 1;
924	6l4o-A	2.1	6.2	53	429	9	MOLECULE:	APOPTOSIS INHIBITOR 5;
925	8cxl-A	2.1	3.9	56	472	7	MOLECULE:	NAPH3;
926	7w6x-A	2.1	6.8	60	447	5	MOLECULE:	REGULATOR OF SIGMA-E PROTEASE RSEP;
927	6s6b-B	2.1	3.2	38	154	3	MOLECULE:	CRISPR-ASSOCIATED PROTEIN, CMR5 FAMILY;
928	8hja-A	2.1	2.9	34	152	6	MOLECULE:	C-DI-GMP RECEPTOR;
929	5b86-A	2.1	12.8	60	579	8	MOLECULE:	TUMOR NECROSIS FACTOR ALPHA-INDUCED PROTEIN 2;
930	8ga7-A	2.1	5.2	86	503	8	MOLECULE:	THR5;
931	4avx-A	2.1	3.4	49	218	6	MOLECULE:	HEPATOCYTE GROWTH FACTOR-REGULATED TYROSINE KINAS
932	8t1l-I	2.1	2.9	44	1111	5	MOLECULE:	MEDIATOR OF RNA POLYMERASE II TRANSCRIPTION SUBUN
933	7rf9-A	2.1	12.9	63	382	6	MOLECULE:	AMINOTRAN_1_2 DOMAIN-CONTAINING PROTEIN;
934	6wq2-A	2.1	7.6	55	154	4	MOLECULE:	A-DNA;
935	7ab4-F	2.1	7.3	65	340	2	MOLECULE:	PREDICTED TRANSCRIPTIONAL REGULATOR, XRE FAMILY;
936	6yle-D	2.1	11.8	63	547	8	MOLECULE:	PRE-RRNA-PROCESSING PROTEIN IPI3;
937	7y17-C	2.1	12.7	66	340	5	MOLECULE:	POLYNUCLEOTIDE 5'-HYDROXYL-KINASE GRC3;
938	7zu0-E	2.1	12.3	70	343	6	MOLECULE:	E3 UBIQUITIN-PROTEIN LIGASE PEP5;
939	6nps-A	2.1	14.9	80	968	14	MOLECULE:	AXYAGU115A;
940	7emf-P	2.1	16.8	79	766	6	MOLECULE:	MEDIATOR OF RNA POLYMERASE II TRANSCRIPTION SUBUN
941	5jjv-B	2	10.3	69	356	10	MOLECULE:	TYROSINE RECOMBINASE XERH;
942	8cil-A	2	10.5	52	365	4	MOLECULE:	FIC FAMILY PROTEIN;
943	4m57-A	2	13.9	83	702	6	MOLECULE:	CHLOROPLAST PENTATRICOPEPTIDE REPEAT PROTEIN 10;
944	2qsr-A	2	2.9	34	161	0	MOLECULE:	TRANSCRIPTION-REPAIR COUPLING FACTOR;
945	7bmh-B	2	3.5	66	239	9	MOLECULE:	OPSIN;
946	2i3o-D	2	8.1	49	514	2	MOLECULE:	GAMMA-GLUTAMYLTRANSFERASE RELATED PROTEIN;
947	3jbr-F	2	5	63	872	5	MOLECULE:	VOLTAGE-DEPENDENT L-TYPE CALCIUM CHANNEL SUBUNIT
948	1wa5-C	2	7.5	85	950	11	MOLECULE:	GTP-BINDING NUCLEAR PROTEIN RAN;
949	5d92-B	2	4.7	76	342	9	MOLECULE:	AF2299 PROTEIN,PHOSPHATIDYLINOSITOL SYNTHASE;
950	4cej-A	2	5.1	48	1177	8	MOLECULE:	ATP-DEPENDENT HELICASE/NUCLEASE SUBUNIT A;
951	3cym-A	2	6.3	60	415	7	MOLECULE:	UNCHARACTERIZED PROTEIN BAD_0989;
952	6i3m-E	2	3.3	43	354	9	MOLECULE:	TRANSLATION INITIATION FACTOR EIF-2B SUBUNIT ALPH
953	8xku-D	2	20.9	68	805	10	MOLECULE:	PROBABLE INACTIVE ATP-DEPENDENT ZINC METALLOPROTE
954	1ea4-F	2	8.3	36	45	8	MOLECULE:	TRANSCRIPTIONAL REPRESSOR COPG;
955	7jmn-E	2	12.5	64	584	6	MOLECULE:	MEDIATOR OF RNA POLYMERASE II TRANSCRIPTION SUBUN
956	8h28-A	2	4.1	47	129	9	MOLECULE:	CLASS II CYTOCHROME C;
957	4elj-A	2	3.4	33	590	9	MOLECULE:	RETINOBLASTOMA-ASSOCIATED PROTEIN;
958	8r2p-D	2	12.1	60	507	7	MOLECULE:	PUTRESCINE AMINOTRANSFERASE,IMMUNOGLOBULIN G-BIND
959	6idy-A	2	3.9	41	421	7	MOLECULE:	LIPASE AFLB;
960	8ssl-A	2	13.6	72	1072	4	MOLECULE:	FUSED ISOBUTYRYL-COA MUTASE;
961	6j72-A	2	2.9	40	561	3	MOLECULE:	ISONIAZID INDUCIBLE GENE PROTEIN INIA;
962	7unk-A	2	8.2	61	1047	5	MOLECULE:	IMPORTIN-4;
963	5jki-A	2	3.3	59	201	7	MOLECULE:	PUTATIVE LIPID PHOSPHATE PHOSPHATASE YODM;
964	8d4a-A	2	11.1	63	1207	11	MOLECULE:	ORFB_ZN_RIBBON DOMAIN-CONTAINING PROTEIN;
965	5h2a-A	2	3.7	46	271	4	MOLECULE:	KLLA0C04147P;
966	6ffv-A	2	2.8	41	194	2	MOLECULE:	BTUM;
967	3sqn-A	2	4.4	40	468	8	MOLECULE:	CONSERVED DOMAIN PROTEIN;
968	5ztc-A	2	7.4	44	197	0	MOLECULE:	LMO2088 PROTEIN;
969	5t87-C	2	5.5	48	115	2	MOLECULE:	CDII IMMUNITY PROTEIN;
970	8c45-A	2	7.7	80	1219	8	MOLECULE:	SITE-SPECIFIC DNA-METHYLTRANSFERASE (ADENINE-SPEC
971	4wzr-B	2	6.5	59	513	12	MOLECULE:	PUMILIO DOMAIN-CONTAINING PROTEIN KIAA0020;
972	6pqx-A	2	3.4	34	480	6	MOLECULE:	DNA-MEDIATED TRANSPOSASE;
973	8iwh-g	2	2.9	40	120	13	MOLECULE:	PHOTOSYSTEM II PROTEIN D1;
974	2ncj-A	2	3	49	171	2	MOLECULE:	UNCHARACTERIZED PROTEIN;
975	8uqu-C	2	7.4	60	253	7	MOLECULE:	FIDO DOMAIN-CONTAINING PROTEIN;
976	7crc-E	2	10.2	60	237	7	MOLECULE:	NAD+ HYDROLASE (NADASE);
977	8u12-A	2	8.3	38	50	8	MOLECULE:	ANTITOXIN RV0298;
978	2ipc-A	2	4.3	69	939	9	MOLECULE:	PREPROTEIN TRANSLOCASE SECA SUBUNIT;
979	4r0z-A	2	5.6	51	557	2	MOLECULE:	PROTEIN HUMPBACK-2;
980	4dnr-A	2	10.8	79	1031	4	MOLECULE:	CATION EFFLUX SYSTEM PROTEIN CUSB;
981	7c4x-A	2	14.7	64	343	5	MOLECULE:	GERMINATION PROTEASE;
982	2kru-A	2	2.4	32	63	6	MOLECULE:	LIGHT-INDEPENDENT PROTOCHLOROPHYLLIDE REDUCTASE S
983	8tuk-A	2	2.5	39	290	8	MOLECULE:	ACTIVATING SIGNAL COINTEGRATOR 1 COMPLEX SUBUNIT

## Sheet: EvoAcr2_PDB_DALI
No	Chain	Z	rmsd	lali	nres	%id	PDB	Description		Job: EvoAcr2 PDB
1	5fcm-C	3.9	10.8	66	70	3	MOLECULE:	BASAL BODY PROTEIN;		Query: s001A
2	8q85-W	3.5	13.2	64	106	8	MOLECULE:	KINETOCHORE PROTEIN NDC80;
3	5xau-C	3.4	11	62	70	6	MOLECULE:	LAMININ SUBUNIT ALPHA-5;
4	6znl-n	3.4	22.8	73	343	7	MOLECULE:	ARP1 ACTIN RELATED PROTEIN 1 HOMOLOG A;
5	6fia-D	3.3	27.4	73	104	7	MOLECULE:	LINE-1 RETROTRANSPOSABLE ELEMENT ORF1 PROTEIN;
6	7qoo-H	3.3	18.9	89	210	7	MOLECULE:	CENTROMERE PROTEIN C;
7	7puz-A	3.3	15	62	148	10	MOLECULE:	MICOS COMPLEX SUBUNIT MIC60;
8	6wcj-B	3.3	12.7	61	109	7	MOLECULE:	CLATHRIN HEAVY CHAIN 1;
9	6jn2-B	3.3	5.9	61	67	3	MOLECULE:	PROTEIN AF-10;
10	6cp3-Z	3.2	10.6	60	155	3	MOLECULE:	ATP SYNTHASE SUBUNIT 9, MITOCHONDRIAL;
11	4dhx-A	3.2	14.3	63	72	8	MOLECULE:	80 KDA MCM3-ASSOCIATED PROTEIN;
12	3trt-A	3.2	16.1	64	75	6	MOLECULE:	VIMENTIN;
13	5gnj-B	3.1	9.5	59	77	5	MOLECULE:	TRANSCRIPTION FACTOR MYC2;
14	6iak-F	3.1	12.5	63	71	0	MOLECULE:	UNCHARACTERIZED PROTEIN;
15	7eqb-A	3.1	14.2	62	68	6	MOLECULE:	KINESIN-LIKE PROTEIN;
16	5ktf-A	3	8	64	73	3	MOLECULE:	SCAVENGER RECEPTOR CLASS B MEMBER 1;
17	6fln-B	3	15.1	64	367	3	MOLECULE:	E3 UBIQUITIN/ISG15 LIGASE TRIM25;
18	6dm9-B	3	14.4	62	75	8	MOLECULE:	DHD15_EXTENDED_A;
19	6dm9-A	3	14.2	64	78	9	MOLECULE:	DHD15_EXTENDED_A;
20	8at3-C	3	6.6	62	353	10	MOLECULE:	HAUS AUGMIN-LIKE COMPLEX SUBUNIT 1;
21	8b8d-D	3	12.3	59	103	8	MOLECULE:	PHOSPHOPROTEIN;
22	5n9j-U	3	14.9	76	198	7	MOLECULE:	MEDIATOR OF RNA POLYMERASE II TRANSCRIPTION SUBUN
23	8fed-E	3	9.9	68	358	4	MOLECULE:	VIRULENCE FACTOR MCE FAMILY PROTEIN;
24	8sdi-A	2.9	13.6	60	80	3	MOLECULE:	TRIPARTITE MOTIF-CONTAINING PROTEIN 45;
25	6yip-A	2.9	14.6	62	71	3	MOLECULE:	KINESIN-LIKE PROTEIN KIF20A;
26	8p0v-K	2.9	16	63	304	2	MOLECULE:	COILED-COIL DOMAIN-CONTAINING PROTEIN 93;
27	5hda-A	2.9	13.1	61	121	10	MOLECULE:	ZINC FINGER MYND DOMAIN-CONTAINING PROTEIN 11;
28	8g0q-B	2.9	12.5	68	230	7	MOLECULE:	KINETOCHORE PROTEIN NDC80;
29	5xis-D	2.9	16.7	64	82	5	MOLECULE:	E3 UBIQUITIN-PROTEIN LIGASE RNF168;
30	8sjj-C	2.9	16.2	65	86	6	MOLECULE:	SEPTIN-14;
31	5aww-E	2.9	4.6	54	60	4	MOLECULE:	PROTEIN TRANSLOCASE SUBUNIT SECY;
32	8fef-B	2.9	10	68	335	12	MOLECULE:	VIRULENCE FACTOR MCE FAMILY PROTEIN;
33	8ovw-Z	2.9	34.8	109	151	7	MOLECULE:	CENTROMERE-BINDING PROTEIN 1;
34	3jb9-i	2.8	25.8	76	161	5	MOLECULE:	PRE-MRNA-SPLICING FACTOR SPP42;
35	9b8q-J	2.8	21.6	68	149	7	MOLECULE:	V-TYPE PROTON ATPASE SUBUNIT C 1;
36	7y4r-F	2.8	13.3	75	110	7	MOLECULE:	CMD DOMAIN-CONTAINING PROTEIN;
37	8fef-D	2.8	10.7	68	385	13	MOLECULE:	VIRULENCE FACTOR MCE FAMILY PROTEIN;
38	1rhz-B	2.8	6.7	58	65	9	MOLECULE:	PREPROTEIN TRANSLOCASE SECY SUBUNIT;
39	4ll7-A	2.8	14.7	64	94	5	MOLECULE:	SWI5-DEPENDENT HO EXPRESSION PROTEIN 3;
40	8z22-C	2.8	12.9	63	93	17	MOLECULE:	REGULATING SYNAPTIC MEMBRANE EXOCYTOSIS 1;
41	3hgf-A	2.8	10.9	58	98	2	MOLECULE:	RHOPTRY PROTEIN FRAGMENT;
42	7sc0-A	2.8	16.5	75	129	8	MOLECULE:	CAVEOLIN-1;
43	7sq3-A	2.8	13.1	61	146	10	MOLECULE:	DESIGNED TREFOIL KNOT PROTEIN, VARIANT 1;
44	1o8t-A	2.7	10.8	64	79	3	MOLECULE:	APOLIPOPROTEIN C-II;
45	1am9-C	2.7	8.7	61	82	7	MOLECULE:	DNA (5'-
46	8g0p-B	2.7	30.9	74	98	12	MOLECULE:	KINETOCHORE PROTEIN NDC80 HOMOLOG;
47	6hk9-B	2.7	16.7	63	78	14	MOLECULE:	TESTIS-EXPRESSED PROTEIN 12;
48	6ppb-l	2.7	24.6	72	83	4	MOLECULE:	CAPSID VERTEX COMPONENT 1;
49	6c0f-8	2.7	11.7	74	98	12	MOLECULE:	SACCHAROMYCES CEREVISIAE S288C 35S PRE-RIBOSOMAL
50	5toh-B	2.7	10.3	58	70	12	MOLECULE:	POLYMERASE COFACTOR VP35;
51	9dtr-D	2.7	19.2	68	108	4	MOLECULE:	U2 SNRNA;
52	8hhf-B	2.7	13.9	61	89	3	MOLECULE:	CELL DIVISION PROTEIN FTSQ;
53	8r1a-A	2.7	59	111	587	12	MOLECULE:	GUANYLATE BINDING PROTEIN 1;
54	5c0w-K	2.7	10.8	73	576	1	MOLECULE:	EXOSOME COMPLEX COMPONENT RRP45;
55	7uus-Q	2.7	3.8	53	170	13	MOLECULE:	HYDROGENASE-2, LARGE SUBUNIT;
56	7w5a-X	2.6	24.5	66	87	5	MOLECULE:	PRE-MRNA-PROCESSING-SPLICING FACTOR 8;
57	7d8t-A	2.6	9.5	62	199	13	MOLECULE:	DNA (5'-
58	3cl3-D	2.6	11.2	53	59	2	MOLECULE:	ORF K13;
59	8ppr-P	2.6	28.2	75	176	7	MOLECULE:	KINETOCHORE-ASSOCIATED PROTEIN DSN1 HOMOLOG;
60	6oqa-G	2.6	21.9	67	87	9	MOLECULE:	PEPTIDYL-PROLYL CIS-TRANS ISOMERASE FKBP1A;
61	7tdq-A	2.6	6	60	85	2	MOLECULE:	TEGUMENT PROTEIN ORF52;
62	6itc-E	2.6	5.8	53	58	9	MOLECULE:	PROTEIN TRANSLOCASE SUBUNIT SECA;
63	3a6m-A	2.6	14.7	64	168	13	MOLECULE:	PROTEIN GRPE;
64	7z6q-c	2.6	12.9	77	121	8	MOLECULE:	PHOTOSYSTEM P840 REACTION CENTER, LARGE SUBUNIT;
65	7ty0-C	2.6	11.9	56	488	5	MOLECULE:	GLYCOPROTEIN G;
66	5l4k-P	2.6	7.8	68	456	9	MOLECULE:	26S PROTEASOME NON-ATPASE REGULATORY SUBUNIT 4;
67	1yqg-A	2.6	5.3	66	263	6	MOLECULE:	PYRROLINE-5-CARBOXYLATE REDUCTASE;
68	5hzp-A	2.5	12.7	57	71	7	MOLECULE:	M PROTEIN, SEROTYPE 49;
69	2qa7-C	2.5	12.6	61	102	15	MOLECULE:	HUNTINGTIN-INTERACTING PROTEIN 1;
70	6f62-A	2.5	29	74	105	12	MOLECULE:	SYNAPTONEMAL COMPLEX PROTEIN 1;
71	6bl7-A	2.5	12.2	61	99	5	MOLECULE:	PROTEIN STU2;
72	5dfz-A	2.5	31	76	343	5	MOLECULE:	VACUOLAR PROTEIN SORTING-ASSOCIATED PROTEIN 38;
73	4m3l-A	2.5	11.3	53	60	6	MOLECULE:	E3 UBIQUITIN-PROTEIN LIGASE TRIM63;
74	7ogt-B	2.5	13.1	91	708	7	MOLECULE:	STRUCTURAL MAINTENANCE OF CHROMOSOMES PROTEIN 1;
75	4ytd-B	2.5	27.7	74	99	5	MOLECULE:	PROTEIN BICAUDAL D HOMOLOG 1;
76	8pr2-B	2.5	29.6	75	106	17	MOLECULE:	C-JUN-AMINO-TERMINAL KINASE-INTERACTING PROTEIN 3
77	8q7e-J	2.5	24.3	72	895	4	MOLECULE:	CULLIN-9;
78	2xqh-A	2.5	41.2	105	258	5	MOLECULE:	IMMUNOGLOBULIN-BINDING PROTEIN EIBD;
79	2lyy-A	2.5	7.8	82	96	11	MOLECULE:	UNCHARACTERIZED PROTEIN;
80	8tek-T	2.5	38.8	104	137	7	MOLECULE:	DYNEIN REGULATORY COMPLEX PROTEIN 1/2 N-TERMINAL
81	3bdd-B	2.5	4	59	133	8	MOLECULE:	REGULATORY PROTEIN MARR;
82	6yrl-D	2.4	29.3	74	111	7	MOLECULE:	CENTRIOLE PROTEIN;
83	4ke2-A	2.4	14.7	90	196	3	MOLECULE:	TYPE I HYPERACTIVE ANTIFREEZE PROTEIN;
84	8bd7-X	2.4	29.2	73	106	4	MOLECULE:	IFT88;
85	8t1l-I	2.4	15.1	76	1111	3	MOLECULE:	MEDIATOR OF RNA POLYMERASE II TRANSCRIPTION SUBUN
86	2oa5-B	2.4	11.2	63	97	6	MOLECULE:	HYPOTHETICAL PROTEIN BQLF2;
87	7ro2-A	2.4	11.3	72	94	10	MOLECULE:	MAJOR CAPSID PROTEIN;
88	7xfr-B	2.4	12.6	60	69	10	MOLECULE:	ISOFORM 2 OF WD REPEAT DOMAIN PHOSPHOINOSITIDE-IN
89	1z56-A	2.4	14.5	63	77	6	MOLECULE:	LIGASE INTERACTING FACTOR 1;
90	8xku-D	2.4	13.5	79	805	6	MOLECULE:	PROBABLE INACTIVE ATP-DEPENDENT ZINC METALLOPROTE
91	8fby-C	2.4	15.9	64	93	8	MOLECULE:	PLASMALEMMA VESICLE-ASSOCIATED PROTEIN;
92	6iac-E	2.4	25.6	71	146	3	MOLECULE:	PORTAL PROTEIN;
93	9na8-E	2.4	16.7	62	244	6	MOLECULE:	AUGMIN SUBUNIT 1;
94	8upk-A	2.4	20.5	67	739	6	MOLECULE:	BACTERIOPHYTOCHROME (LIGHT-REGULATED SIGNAL TRANS
95	6ian-C	2.4	16.4	102	432	5	MOLECULE:	INTRAFLAGELLAR TRANSPORT PROTEIN 74;
96	7d7n-A	2.4	13.2	73	704	3	MOLECULE:	ATP-BINDING CASSETTE SUB-FAMILY B MEMBER 6, MITOC
97	3jac-A	2.4	38.1	104	918	3	MOLECULE:	PIEZO-TYPE MECHANOSENSITIVE ION CHANNEL COMPONENT
98	9lc0-K	2.4	39.8	95	298	6	MOLECULE:	60 KDA PROTEIN;
99	2xnx-M	2.4	7.6	53	107	0	MOLECULE:	FIBRINOGEN ALPHA CHAIN;
100	8b9z-K	2.4	4	70	96	4	MOLECULE:	NADH-UBIQUINONE OXIDOREDUCTASE CHAIN 3;
101	4wpx-B	2.4	5.7	48	81	10	MOLECULE:	CELL DIVISION CONTROL PROTEIN 31-LIKE PROTEIN;
102	8e1m-C	2.4	8.5	56	264	9	MOLECULE:	MITOCHONDRIAL IMPORT INNER MEMBRANE TRANSLOCASE S
103	6cp3-7	2.4	11.7	86	171	2	MOLECULE:	ATP SYNTHASE SUBUNIT 9, MITOCHONDRIAL;
104	8th8-L	2.3	29.7	71	862	6	MOLECULE:	DYNEIN REGULATORY COMPLEX PROTEIN 1/2 N-TERMINAL
105	8ppr-Z	2.3	4.2	36	39	0	MOLECULE:	KINETOCHORE-ASSOCIATED PROTEIN DSN1 HOMOLOG;
106	2spc-A	2.3	11.5	70	107	7	MOLECULE:	SPECTRIN;
107	4dl0-K	2.3	11	51	97	20	MOLECULE:	V-TYPE PROTON ATPASE SUBUNIT C;
108	7um1-D	2.3	5.9	82	515	9	MOLECULE:	DNA-DIRECTED RNA POLYMERASE SUBUNIT;
109	8qfc-C	2.3	28.7	73	380	7	MOLECULE:	60S RIBOSOMAL PROTEIN L10A;
110	4pxj-C	2.3	11.4	53	61	4	MOLECULE:	C-JUN-AMINO-TERMINAL KINASE-INTERACTING PROTEIN 3
111	9k2v-v	2.3	26.6	58	92	3	MOLECULE:	PORTAL PROTEIN;
112	5ed9-B	2.3	11.6	53	72	6	MOLECULE:	SUN DOMAIN-CONTAINING PROTEIN 2;
113	3wqa-A	2.3	58.5	70	201	6	MOLECULE:	TRIMERIC AUTOTRANSPORTER ADHESIN;
114	1few-A	2.3	9.9	88	173	11	MOLECULE:	SECOND MITOCHONDRIA-DERIVED ACTIVATOR OF CASPASES
115	7x5e-B	2.3	12	67	106	4	MOLECULE:	TRANSCRIPTION FACTOR MAFG;
116	8q85-Z	2.3	11.8	65	94	9	MOLECULE:	KINETOCHORE PROTEIN NDC80;
117	6wsm-A	2.3	18.1	60	74	3	MOLECULE:	SEPTIN-8;
118	7wkk-I	2.3	15.5	68	171	4	MOLECULE:	MGC83295 PROTEIN;
119	7r6k-I	2.3	13.4	74	508	4	MOLECULE:	25S RRNA;
120	8i3e-C	2.3	10.5	50	56	8	MOLECULE:	ELKS/RAB6-INTERACTING/CAST FAMILY MEMBER 1;
121	7qen-D	2.3	21.4	90	1050	7	MOLECULE:	DNA (35-MER);
122	9gk2-G	2.3	41.6	79	432	5	MOLECULE:	PS2;
123	4zry-A	2.3	28.2	75	110	4	MOLECULE:	KERATIN, TYPE I CYTOSKELETAL 10;
124	5gw1-C	2.3	8.7	71	176	8	MOLECULE:	SORTING NEXIN-16;
125	7bji-B	2.3	25.4	62	92	5	MOLECULE:	CENTROSOMAL PROTEIN OF 135 KDA;
126	6ybt-u	2.3	61.6	80	134	11	MOLECULE:	EUKARYOTIC TRANSLATION INITIATION FACTOR 3 SUBUNI
127	8qx8-A	2.3	47.6	102	969	9	MOLECULE:	VACUOLAR PROTEIN SORTING-ASSOCIATED PROTEIN 8;
128	5cff-B	2.3	28.1	69	88	3	MOLECULE:	MIRANDA;
129	2maj-A	2.3	8.4	70	82	6	MOLECULE:	STROMAL INTERACTION MOLECULE 1;
130	4i1l-A	2.3	12.7	55	62	4	MOLECULE:	FORKHEAD BOX PROTEIN P3;
131	8p1u-C	2.3	13.8	60	93	3	MOLECULE:	CELL DIVISION PROTEIN FTSL;
132	8z9y-F	2.3	8.9	59	95	8	MOLECULE:	PROTEIN TIC 214;
133	2fsf-B	2.3	5.8	79	723	4	MOLECULE:	PREPROTEIN TRANSLOCASE SECA SUBUNIT;
134	1aa0-A	2.3	9.3	58	113	10	MOLECULE:	FIBRITIN;
135	1q6u-A	2.3	9.9	79	213	13	MOLECULE:	FKBP-TYPE PEPTIDYL-PROLYL CIS-TRANS ISOMERASE FKP
136	8i03-G	2.3	31.4	75	166	5	MOLECULE:	PAIRED AMPHIPATHIC HELIX PROTEIN PST1;
137	7o6t-A	2.3	7.7	66	73	9	MOLECULE:	PROTEIN VERNALIZATION INSENSITIVE 3;
138	8q85-b	2.3	8.7	55	70	15	MOLECULE:	KINETOCHORE PROTEIN NDC80;
139	8ap7-c	2.3	12.9	56	64	0	MOLECULE:	ATP SYNTHASE SUBUNIT A;
140	8pm4-A	2.3	17.2	73	604	5	MOLECULE:	TRANSPOSASE;
141	9na8-C	2.3	14.5	74	234	5	MOLECULE:	AUGMIN SUBUNIT 1;
142	1fav-A	2.2	17.5	58	78	7	MOLECULE:	HIV-1 ENVELOPE PROTEIN CHIMERA;
143	8tek-O	2.2	48.9	83	178	5	MOLECULE:	DYNEIN REGULATORY COMPLEX PROTEIN 1/2 N-TERMINAL
144	6j5i-b	2.2	26.3	72	209	4	MOLECULE:	ATP SYNTHASE SUBUNIT ALPHA, MITOCHONDRIAL;
145	3o0z-D	2.2	36.3	78	160	8	MOLECULE:	RHO-ASSOCIATED PROTEIN KINASE 1;
146	6vgc-D	2.2	12.5	83	155	6	MOLECULE:	5-LIPOXYGENASE-ACTIVATING PROTEIN;
147	6nq8-A	2.2	5.1	62	208	8	MOLECULE:	UNCHARACTERIZED PROTEIN YETJ;
148	8fck-E	2.2	24.5	71	222	8	MOLECULE:	HAUS AUGMIN-LIKE COMPLEX SUBUNIT 1;
149	4oxm-A	2.2	3.2	36	38	11	MOLECULE:	HA2-DEL;
150	6vq6-M	2.2	15.8	64	114	8	MOLECULE:	ATPASE H+-TRANSPORTING V1 SUBUNIT A;
151	9lc1-A	2.2	47.2	76	674	7	MOLECULE:	PROBABLE PORTAL PROTEIN;
152	6exn-D	2.2	21.5	59	97	7	MOLECULE:	U2 SNRNA;
153	8gt9-A	2.2	10	56	91	2	MOLECULE:	BECLIN-2;
154	5xau-E	2.2	9.8	52	72	8	MOLECULE:	LAMININ SUBUNIT ALPHA-5;
155	4wfc-B	2.2	7.6	61	118	7	MOLECULE:	EXOSOME COMPLEX EXONUCLEASE RRP6;
156	3zid-A	2.2	6.1	64	360	6	MOLECULE:	TUBULIN/FTSZ, GTPASE;
157	5jxc-A	2.2	22.7	63	86	6	MOLECULE:	RAS/RAP GTPASE-ACTIVATING PROTEIN SYNGAP;
158	5opt-P	2.2	19.4	60	249	7	MOLECULE:	ACTIVATED PROTEIN KINASE C RECEPTOR, PUTATIVE;
159	7nvr-n	2.2	19.4	67	132	1	MOLECULE:	TFIIH BASAL TRANSCRIPTION FACTOR COMPLEX HELICASE
160	4c1a-A	2.2	3.7	35	36	3	MOLECULE:	ORF1-ENCODED PROTEIN;
161	3qzc-B	2.2	5.8	66	112	9	MOLECULE:	PERIPLASMIC PROTEIN CPXP;
162	8vhs-A	2.2	3.1	35	37	6	MOLECULE:	CU-4SCC;
163	9mhg-C	2.2	21.9	71	304	6	MOLECULE:	PHOSPHOINOSITIDE 3-KINASE REGULATORY SUBUNIT 4;
164	7znk-o	2.2	19.8	69	164	4	MOLECULE:	RNA;
165	6oei-A	2.2	16.3	63	243	13	MOLECULE:	SPINDLE POLE BODY COMPONENT SPC42,SIGMA-54-DEPEND
166	8ia3-E	2.2	8	59	111	7	MOLECULE:	UPSTREAM STIMULATORY FACTOR 2;
167	3bey-D	2.2	3.7	54	94	7	MOLECULE:	CONSERVED PROTEIN O27018;
168	8tcw-A	2.2	3.2	59	282	12	MOLECULE:	PYRROLINE-5-CARBOXYLATE REDUCTASE 1, MITOCHONDRIA
169	2p01-A	2.2	8.3	72	323	17	MOLECULE:	ALPHA-2-MACROGLOBULIN RECEPTOR-ASSOCIATED
170	6yuf-D	2.2	23.6	105	1272	7	MOLECULE:	COHESIN SUBUNIT RAD21;
171	5cws-D	2.2	22.3	67	180	3	MOLECULE:	SAB-158 FAB LIGHT CHAIN;
172	9bax-C	2.2	2.8	48	64	6	MOLECULE:	PROTEIN EFR3 HOMOLOG A;
173	7xzj-A	2.2	13.9	65	423	3	MOLECULE:	CTAP3;
174	2pjw-H	2.2	7	66	88	6	MOLECULE:	UNCHARACTERIZED PROTEIN YHL002W;
175	8b6j-i	2.2	6.8	57	117	4	MOLECULE:	PEPTIDASE M16 INACTIVE DOMAIN PROTEIN;
176	7egd-D	2.2	9.3	61	197	8	MOLECULE:	TRANSCRIPTION INITIATION FACTOR TFIID SUBUNIT 1;
177	6ucu-C	2.1	3.2	34	37	6	MOLECULE:	MITOCHONDRIAL IMPORT RECEPTOR SUBUNIT TOM40;
178	6yaz-E	2.1	3.6	35	37	6	MOLECULE:	CC-TYPE2-(TAID)5;
179	7z4f-J	2.1	41.1	100	603	7	MOLECULE:	PUTATIVE STRUCTURAL PROTEIN;
180	3g9r-A	2.1	3	36	42	14	MOLECULE:	FUSION COMPLEX OF HIV-1 ENVELOPE GLYCOPROTEIN AND
181	7nju-b	2.1	12.5	57	63	5	MOLECULE:	ATP SYNTHASE SUBUNIT C;
182	8teu-E	2.1	11.6	54	495	4	MOLECULE:	LARGE TEGUMENT PROTEIN DENEDDYLASE;
183	6egn-A	2.1	3.8	35	37	6	MOLECULE:	HG(II)(GRAND COILSERL16CL19(DLE))3-;
184	1bb1-A	2.1	3.5	33	34	3	MOLECULE:	DESIGNED, THERMOSTABLE HETEROTRIMERIC COILED
185	5t58-D	2.1	60.9	82	201	4	MOLECULE:	KLLA0F02343P;
186	4b0f-A	2.1	3.9	45	57	7	MOLECULE:	C4B-BINDING PROTEIN ALPHA CHAIN;
187	3j47-P	2.1	3.5	33	34	0	MOLECULE:	26S PROTEASOME REGULATORY SUBUNIT RPN11;
188	3rmi-A	2.1	6.3	61	105	8	MOLECULE:	CHORISMATE MUTASE PROTEIN;
189	4ckn-C	2.1	15.5	76	181	8	MOLECULE:	SAS-6;
190	7zu0-E	2.1	9.4	80	343	6	MOLECULE:	E3 UBIQUITIN-PROTEIN LIGASE PEP5;
191	4pas-B	2.1	3.1	36	39	3	MOLECULE:	GAMMA-AMINOBUTYRIC ACID TYPE B RECEPTOR SUBUNIT 1
192	4jle-B	2.1	13.1	67	159	10	MOLECULE:	PHIST;
193	7b5t-A	2.1	12.4	62	211	5	MOLECULE:	GNTR FAMILY TRANSCRIPTIONAL REGULATOR;
194	6y09-C	2.1	22.5	62	86	5	MOLECULE:	RAS-RELATED PROTEIN RAB-33B;
195	3mud-C	2.1	3.3	36	41	14	MOLECULE:	DNA REPAIR PROTEIN XRCC4,TROPOMYOSIN ALPHA-1 CHAI
196	6vzf-A	2.1	23	57	86	7	MOLECULE:	AUTOPHAGY-RELATED PROTEIN 11;
197	3guv-A	2.1	5	68	149	9	MOLECULE:	SITE-SPECIFIC RECOMBINASE, RESOLVASE FAMILY PROTE
198	7xuz-A	2.1	30.5	62	120	6	MOLECULE:	HISTONE DEACETYLASE 4;
199	1jek-A	2.1	3.1	36	40	6	MOLECULE:	ENV POLYPROTEIN;
200	5mq4-C	2.1	13.5	58	117	3	MOLECULE:	PROTEIN KINASE C-BINDING PROTEIN 1;
201	8q85-F	2.1	42	80	230	8	MOLECULE:	KINETOCHORE PROTEIN NDC80;
202	2oqq-A	2.1	3.8	36	42	0	MOLECULE:	TRANSCRIPTION FACTOR HY5;
203	8gl3-A	2.1	7.7	54	189	9	MOLECULE:	PRLB-519;
204	3b5n-C	2.1	13.1	58	70	5	MOLECULE:	SYNAPTOBREVIN HOMOLOG 1;
205	6vjy-B	2.1	10.6	60	280	7	MOLECULE:	ERAD-ASSOCIATED E3 UBIQUITIN-PROTEIN LIGASE HRD1;
206	6gmh-Q	2.1	69.7	90	884	2	MOLECULE:	RPB1;
207	8ebt-K	2.1	11	47	172	9	MOLECULE:	GENERAL TRANSCRIPTION AND DNA REPAIR FACTOR IIH H
208	6z26-B	2.1	11.8	58	103	5	MOLECULE:	SPINDLE ASSEMBLY ABNORMAL PROTEIN 6 HOMOLOG;
209	1wfa-A	2.1	2.7	34	37	0	MOLECULE:	ANTIFREEZE PROTEIN ISOFORM HPLC6;
210	8a51-B	2.1	2.8	35	39	14	MOLECULE:	HEAT SHOCK FACTOR 2-BINDING PROTEIN;
211	6em5-b	2.1	5.4	46	421	7	MOLECULE:	5.8S RIBOSOMAL RNA;
212	5fv8-A	2.1	2.2	33	36	6	MOLECULE:	FOSW;
213	5ndc-B	2.1	3.4	36	167	8	MOLECULE:	CYTOCHROME C OXIDASE SUBUNIT 1;
214	8t1l-Y	2.1	13.7	76	154	5	MOLECULE:	MEDIATOR OF RNA POLYMERASE II TRANSCRIPTION SUBUN
215	5gao-E	2.1	4.4	61	338	0	MOLECULE:	SMALL NUCLEAR RIBONUCLEOPROTEIN-ASSOCIATED PROTEI
216	5im3-A	2.1	6.8	74	874	8	MOLECULE:	RIBONUCLEOSIDE-DIPHOSPHATE REDUCTASE;
217	6sp2-A	2.1	5.6	72	366	10	MOLECULE:	MEMBRANE PROTEIN TMS1D;
218	6ff7-K	2.1	39.7	81	213	6	MOLECULE:	RNA-BINDING MOTIF PROTEIN, X-LINKED 2;
219	4zqa-A	2.1	17.8	56	86	7	MOLECULE:	SIN3 HISTONE DEACETYLASE COREPRESSOR COMPLEX COMP
220	5bw9-g	2.1	23.7	71	141	6	MOLECULE:	V-TYPE PROTON ATPASE CATALYTIC SUBUNIT A;
221	4pas-A	2.1	2.5	33	35	3	MOLECULE:	GAMMA-AMINOBUTYRIC ACID TYPE B RECEPTOR SUBUNIT 1
222	7uxc-R	2.1	3.3	40	107	0	MOLECULE:	SERINE/THREONINE-PROTEIN KINASE MTOR;
223	4f61-I	2.1	47.6	81	234	6	MOLECULE:	TUBULIN ALPHA CHAIN;
224	3b09-A	2.1	6.3	57	65	9	MOLECULE:	PEPTIDYL-PROLYL CIS-TRANS ISOMERASE;
226	8hqo-x	2.1	23.5	64	80	11	MOLECULE:	PORTAL PROTEIN;
227	6kko-A	2.1	3.2	72	170	7	MOLECULE:	PUTATIVE SERINE PHOSPHATASE;
228	4me7-F	2.1	9	58	79	7	MOLECULE:	MRNA INTERFERASE ENDOA;
229	6t9i-K	2.1	10.9	80	279	9	MOLECULE:	TRANSCRIPTION FACTOR SPT20;
230	6al9-B	2.1	4.5	56	91	9	MOLECULE:	CHORISMATE MUTASE;
231	2nps-C	2	20.3	59	79	3	MOLECULE:	VESICLE-ASSOCIATED MEMBRANE PROTEIN 4;
232	3bj4-B	2	3.7	34	38	6	MOLECULE:	POTASSIUM VOLTAGE-GATED CHANNEL SUBFAMILY KQT
233	8xo4-B	2	2.6	33	35	12	MOLECULE:	FUSION GLYCOPROTEIN F1;
234	4h22-B	2	14.5	58	83	5	MOLECULE:	LEUCINE-RICH REPEAT FLIGHTLESS-INTERACTING PROTEI
235	8e5t-6	2	11.1	80	514	6	MOLECULE:	RIBOSOME BIOGENESIS PROTEIN MAK21;
236	8av6-J	2	14.2	76	647	3	MOLECULE:	RUVB-LIKE HELICASE;
237	1j5b-A	2	3.1	34	37	3	MOLECULE:	ANTIFREEZE PROTEIN TYPE 1 ANALOGUE;
238	7w5a-2	2	10.2	48	123	6	MOLECULE:	PRE-MRNA-PROCESSING-SPLICING FACTOR 8;
239	4u5t-A	2	3.7	34	37	6	MOLECULE:	VBP LEUCINE ZIPPER;
240	6k2j-B	2	5.6	48	83	10	MOLECULE:	UPF0335 PROTEIN CCNA_03428;
241	5cwt-A	2	3.4	36	41	6	MOLECULE:	NUCLEOPORIN NUP57;
242	8tgt-B	2	30.7	70	90	17	MOLECULE:	M PROTEIN;
243	5z7g-C	2	3.1	36	43	11	MOLECULE:	TAX1-BINDING PROTEIN 1;
244	6wbp-A	2	10.9	50	56	8	MOLECULE:	SEPTIN-6;
245	6zn3-C	2	3.2	36	43	6	MOLECULE:	MYOSIN ESSENTIAL LIGHT CHAIN ELC;
246	8q7n-T	2	4	43	412	12	MOLECULE:	U5 SNRNA;
247	6ah0-u	2	8.3	65	124	5	MOLECULE:	U5SNRNA;
248	7pkq-w	2	46	63	155	2	MOLECULE:	MS35;
249	2h9d-D	2	6	60	100	10	MOLECULE:	SALICYLATE BIOSYNTHESIS PROTEIN PCHB;
250	8wge-A	2	13.2	62	348	8	MOLECULE:	ZAC;
251	7edp-B	2	3.4	35	40	14	MOLECULE:	HISTONE-LYSINE N-METHYLTRANSFERASE, H3 LYSINE-79
252	6kn7-T	2	10.4	58	138	7	MOLECULE:	ACTIN, ALPHA SKELETAL MUSCLE;
253	5zko-H	2	3.5	35	44	11	MOLECULE:	CYCLIC AMP-RESPONSIVE ELEMENT-BINDING PROTEIN 1;
254	3a7p-A	2	21.5	62	88	8	MOLECULE:	AUTOPHAGY PROTEIN 16;
255	6tj5-C	2	3.6	36	44	6	MOLECULE:	CALMODULIN, PUTATIVE;
256	8th8-J	2	71.3	82	372	7	MOLECULE:	DYNEIN REGULATORY COMPLEX PROTEIN 1/2 N-TERMINAL
257	3wmi-B	2	3.6	35	37	3	MOLECULE:	EIAV GP45 WILD TYPE;
258	3mhh-C	2	3.3	36	93	6	MOLECULE:	UBIQUITIN CARBOXYL-TERMINAL HYDROLASE 8;
259	7k10-A	2	5.3	82	1259	4	MOLECULE:	DNA-DEPENDENT PROTEIN KINASE CATALYTIC SUBUNIT;
260	1bb1-B	2	3.5	33	34	6	MOLECULE:	DESIGNED, THERMOSTABLE HETEROTRIMERIC COILED
261	8hpo-D	2	46.2	80	165	9	MOLECULE:	TRANSCRIPTIONAL REGULATORY PROTEIN UME1;
262	9fn1-U	2	34.3	94	158	15	MOLECULE:	VPS20/32/60-LIKE PROTEIN (ESCRT-III);
263	8at3-A	2	11.9	83	286	5	MOLECULE:	HAUS AUGMIN-LIKE COMPLEX SUBUNIT 1;
264	9go3-A	2	13.2	66	253	9	MOLECULE:	MECHANOSENSITIVE CHANNEL PROTEIN;
265	6zyd-A	2	6.7	84	323	2	MOLECULE:	LOW CONDUCTANCE MECHANOSENSITIVE CHANNEL YNAI,LOW
266	7w7t-A	2	5.8	68	1021	4	MOLECULE:	SARCOPLASMIC/ENDOPLASMIC RETICULUM CALCIUM ATPASE
267	1l6n-A	2	6.7	74	288	3	MOLECULE:	GAG POLYPROTEIN;
268	6l7r-B	2	6.5	67	79	4	MOLECULE:	PUTATIVE SPINDLE POLE BODY COMPONENT ALP6 PROTEIN
269	7kuw-A	2	2.1	44	62	9	MOLECULE:	SEQUENCE-BASED DESIGNED PROTEIN NMT_0994_GUIDED_0
270	2nb1-A	2	6.4	48	60	6	MOLECULE:	TUMOR PROTEIN 63;
271	4lin-A	2	28.7	89	289	7	MOLECULE:	TAIL NEEDLE PROTEIN GP26;
272	6prk-A	2	4.7	70	115	9	MOLECULE:	RICF;
273	6fkf-p	2	41	86	143	2	MOLECULE:	ATP SYNTHASE SUBUNIT ALPHA, CHLOROPLASTIC;

## Sheet: EvoAcr3_PDB_DALI
No	Chain	Z	rmsd	lali	nres	%id	PDB	Description		Job: EvoAcr3 PDB
1	8hnp-A	6.8	2.5	44	141	20	MOLECULE:	ARCHAEAL TRANSCRIPTION REGULATOR;		Query: s001A
2	5cy1-B	6.7	11.4	55	180	18	MOLECULE:	TRANSPOSON TN3 RESOLVASE;
3	3c3w-A	6.6	4	77	211	8	MOLECULE:	TWO COMPONENT TRANSCRIPTIONAL REGULATORY PROTEIN
4	2w48-A	6.6	3.3	47	308	26	MOLECULE:	SORBITOL OPERON REGULATOR;
5	1vz0-F	6.6	11.9	60	188	13	MOLECULE:	CHROMOSOME PARTITIONING PROTEIN PARB;
6	5f64-A	6.6	11	66	204	24	MOLECULE:	POSITIVE TRANSCRIPTION REGULATOR EVGA;
7	4xvn-D	6.6	2.1	42	139	21	MOLECULE:	SMALL TERMINASE;
8	6ejq-H	6.6	2.1	42	137	21	MOLECULE:	TERMINASE SMALL SUBUNIT;
9	5cy1-A	6.6	9.6	52	183	19	MOLECULE:	TRANSPOSON TN3 RESOLVASE;
10	6jqs-A	6.5	2.5	46	67	24	MOLECULE:	DNA-BINDING RESPONSE REGULATOR;
11	8hno-A	6.5	1.7	44	139	20	MOLECULE:	ARCHAEAL TRANSCRIPTION REGULATOR;
12	8cwt-B	6.5	3	58	108	9	MOLECULE:	REDOX- AND PH-RESPONSIVE TRANSCRIPTIONAL REGULATO
13	8cwt-D	6.5	3	58	108	9	MOLECULE:	REDOX- AND PH-RESPONSIVE TRANSCRIPTIONAL REGULATO
14	6v1i-I	6.5	2	42	137	21	MOLECULE:	SMALL TERMINASE PROTEIN;
15	6v1i-H	6.5	2	42	137	21	MOLECULE:	SMALL TERMINASE PROTEIN;
16	6v1i-B	6.5	2	42	137	21	MOLECULE:	SMALL TERMINASE PROTEIN;
17	6v1i-A	6.5	2	42	137	21	MOLECULE:	SMALL TERMINASE PROTEIN;
18	6v1i-F	6.5	2	42	137	21	MOLECULE:	SMALL TERMINASE PROTEIN;
19	6v1i-C	6.5	2	42	137	21	MOLECULE:	SMALL TERMINASE PROTEIN;
20	6v1i-G	6.5	2	42	137	21	MOLECULE:	SMALL TERMINASE PROTEIN;
21	6v1i-E	6.5	2	42	137	21	MOLECULE:	SMALL TERMINASE PROTEIN;
22	6v1i-D	6.5	2	42	137	21	MOLECULE:	SMALL TERMINASE PROTEIN;
23	5z7i-A	6.5	1.5	41	45	29	MOLECULE:	CELL CYCLE REGULATORY PROTEIN GCRA;
24	5yiw-A	6.5	1.5	41	45	29	MOLECULE:	CELL CYCLE REGULATORY PROTEIN GCRA;
25	4go1-B	6.4	2.1	41	296	17	MOLECULE:	TRANSCRIPTIONAL REGULATOR LSRR;
26	3clo-C	6.4	7.9	58	257	24	MOLECULE:	TRANSCRIPTIONAL REGULATOR;
27	1fse-E	6.4	2.4	45	64	24	MOLECULE:	GERE;
28	8hnp-B	6.4	1.7	43	138	21	MOLECULE:	ARCHAEAL TRANSCRIPTION REGULATOR;
29	8cwt-F	6.4	3	58	108	9	MOLECULE:	REDOX- AND PH-RESPONSIVE TRANSCRIPTIONAL REGULATO
30	6ide-A	6.4	12.7	61	226	20	MOLECULE:	TRANSCRIPTIONAL REGULATOR LUXR FAMILY;
31	4xvn-F	6.4	2	41	137	22	MOLECULE:	SMALL TERMINASE;
32	6ejq-A	6.4	2.2	42	138	21	MOLECULE:	TERMINASE SMALL SUBUNIT;
33	1gdt-B	6.4	11.3	53	183	21	MOLECULE:	SITE I OF RES DNA;
34	7r3e-A	6.3	10.1	73	545	18	MOLECULE:	2-AMINOBENZOYLACETYL-COA THIOESTERASE,REGULATORY
35	2w48-B	6.3	3.1	47	313	28	MOLECULE:	SORBITOL OPERON REGULATOR;
36	8d5v-B	6.3	3.2	57	97	9	MOLECULE:	PROBABLE TRANSCRIPTIONAL REGULATOR WHIB6;
37	3c3w-B	6.3	4	77	210	8	MOLECULE:	TWO COMPONENT TRANSCRIPTIONAL REGULATORY PROTEIN
38	1fse-D	6.3	2.6	47	66	23	MOLECULE:	GERE;
39	7bhy-B	6.3	3.3	46	53	28	MOLECULE:	DNA OPERATOR - STRAND 1;
40	1rp3-A	6.3	4.1	72	235	14	MOLECULE:	RNA POLYMERASE SIGMA FACTOR SIGMA-28 (FLIA);
41	8d5v-D	6.3	3.2	57	94	9	MOLECULE:	PROBABLE TRANSCRIPTIONAL REGULATOR WHIB6;
42	1rp3-C	6.3	4.2	74	234	18	MOLECULE:	RNA POLYMERASE SIGMA FACTOR SIGMA-28 (FLIA);
43	3n97-D	6.3	1.5	42	50	10	MOLECULE:	RNA POLYMERASE SIGMA FACTOR;
44	2znz-F	6.3	2.9	46	147	20	MOLECULE:	UNCHARACTERIZED HTH-TYPE TRANSCRIPTIONAL
45	6ejq-F	6.3	2.2	42	139	21	MOLECULE:	TERMINASE SMALL SUBUNIT;
46	4xvn-A	6.3	2.2	42	130	21	MOLECULE:	SMALL TERMINASE;
47	5z7i-C	6.3	1.6	41	45	29	MOLECULE:	CELL CYCLE REGULATORY PROTEIN GCRA;
48	1y0u-A	6.2	8.2	65	89	17	MOLECULE:	ARSENICAL RESISTANCE OPERON REPRESSOR, PUTATIVE;
49	2cg4-A	6.2	3	48	150	17	MOLECULE:	REGULATORY PROTEIN ASNC;
50	4ldz-B	6.2	14.4	57	188	19	MOLECULE:	TRANSCRIPTIONAL REGULATORY PROTEIN DESR;
51	7bnr-A	6.2	11.7	57	195	11	MOLECULE:	PARB FAMILY PROTEIN;
52	3p7n-B	6.2	4.7	76	191	11	MOLECULE:	SENSOR HISTIDINE KINASE;
53	1fse-A	6.2	2.6	46	67	24	MOLECULE:	GERE;
54	2znz-H	6.2	2.9	46	147	20	MOLECULE:	UNCHARACTERIZED HTH-TYPE TRANSCRIPTIONAL
55	2znz-B	6.2	2.9	46	147	20	MOLECULE:	UNCHARACTERIZED HTH-TYPE TRANSCRIPTIONAL
56	7fby-A	6.2	3.2	49	154	18	MOLECULE:	TRANSCRIPTIONAL REGULATORY PROTEIN;
57	2znz-D	6.2	2.9	46	147	20	MOLECULE:	UNCHARACTERIZED HTH-TYPE TRANSCRIPTIONAL
58	3ulq-B	6.2	2.4	45	58	18	MOLECULE:	RESPONSE REGULATOR ASPARTATE PHOSPHATASE F;
59	7qh5-B	6.2	5.2	60	312	18	MOLECULE:	RNA POLYMERASE SIGMA FACTOR;
60	6ejq-G	6.2	1.9	40	132	23	MOLECULE:	TERMINASE SMALL SUBUNIT;
61	6ejq-C	6.2	1.9	41	137	22	MOLECULE:	TERMINASE SMALL SUBUNIT;
62	7bhy-A	6.2	3.5	46	57	26	MOLECULE:	DNA OPERATOR - STRAND 1;
63	1vz0-D	6.2	12	61	192	13	MOLECULE:	CHROMOSOME PARTITIONING PROTEIN PARB;
64	5yiu-A	6.2	1.5	41	49	29	MOLECULE:	CELL CYCLE REGULATORY PROTEIN GCRA;
65	1r1u-B	6.2	2.6	51	93	27	MOLECULE:	REPRESSOR PROTEIN;
66	2ia0-A	6.1	3.3	47	156	17	MOLECULE:	PUTATIVE HTH-TYPE TRANSCRIPTIONAL REGULATOR PF086
67	7ye1-G	6.1	1.7	42	103	29	MOLECULE:	DNA-DIRECTED RNA POLYMERASE SUBUNIT ALPHA;
68	5y2v-A	6.1	2.1	49	304	16	MOLECULE:	RUBISCO OPERON TRANSCRIPTIONAL REGULATOR;
69	6ejq-B	6.1	2.8	44	141	20	MOLECULE:	TERMINASE SMALL SUBUNIT;
70	2w48-D	6.1	3.4	47	308	26	MOLECULE:	SORBITOL OPERON REGULATOR;
71	1fse-C	6.1	2.6	47	67	23	MOLECULE:	GERE;
72	1l3l-A	6.1	11.9	77	233	13	MOLECULE:	5'-D(*GP*AP*TP*GP*TP*GP*CP*AP*GP*AP*TP*CP*TP*GP*C
73	2zny-A	6.1	2.9	46	147	20	MOLECULE:	UNCHARACTERIZED HTH-TYPE TRANSCRIPTIONAL
74	2zny-D	6.1	2.9	46	147	20	MOLECULE:	UNCHARACTERIZED HTH-TYPE TRANSCRIPTIONAL
75	1l3l-B	6.1	10.8	88	233	14	MOLECULE:	5'-D(*GP*AP*TP*GP*TP*GP*CP*AP*GP*AP*TP*CP*TP*GP*C
76	6ejq-D	6.1	1.9	40	134	23	MOLECULE:	TERMINASE SMALL SUBUNIT;
77	5ual-L	6.1	13.5	97	469	9	MOLECULE:	DNA-DIRECTED RNA POLYMERASE SUBUNIT ALPHA;
78	5cy2-B	6.1	11.5	55	180	18	MOLECULE:	TRANSPOSON TN3 RESOLVASE;
79	5cy2-F	6.1	10.2	47	180	19	MOLECULE:	TRANSPOSON TN3 RESOLVASE;
80	5xt2-D	6.1	9.3	84	202	12	MOLECULE:	RESPONSE REGULATOR FIXJ;
81	4xsx-F	6.1	5	80	470	10	MOLECULE:	DNA-DIRECTED RNA POLYMERASE SUBUNIT ALPHA;
82	6n60-F	6.1	11	92	318	9	MOLECULE:	DNA-DIRECTED RNA POLYMERASE SUBUNIT ALPHA;
83	3klo-B	6.1	2.8	62	216	18	MOLECULE:	TRANSCRIPTIONAL REGULATOR VPST;
84	6zj2-C	6.1	11.7	63	198	19	MOLECULE:	TRANSCRIPTIONAL REGULATORY PROTEIN RCSB;
85	5yiv-C	6.1	1.6	41	45	29	MOLECULE:	CELL CYCLE REGULATORY PROTEIN GCRA;
86	2ia0-B	6.1	3.4	47	153	17	MOLECULE:	PUTATIVE HTH-TYPE TRANSCRIPTIONAL REGULATOR PF086
87	2cg4-B	6	3	48	150	17	MOLECULE:	REGULATORY PROTEIN ASNC;
88	1xd7-A	6	1.7	45	116	18	MOLECULE:	YWNA;
89	4l5i-B	6	2.9	43	308	19	MOLECULE:	TRANSCRIPTIONAL REGULATOR LSRR;
90	4pcq-A	6	2.8	47	148	15	MOLECULE:	POSSIBLE TRANSCRIPTIONAL REGULATORY PROTEIN (PROB
91	4zh2-F	6	22	94	542	9	MOLECULE:	DNA-DIRECTED RNA POLYMERASE SUBUNIT ALPHA;
92	3clo-B	6	7.9	58	258	24	MOLECULE:	TRANSCRIPTIONAL REGULATOR;
93	7dwm-B	6	12.6	67	218	15	MOLECULE:	VQMA;
94	8hno-B	6	1.8	44	136	20	MOLECULE:	ARCHAEAL TRANSCRIPTION REGULATOR;
95	2zny-C	6	2.8	46	147	20	MOLECULE:	UNCHARACTERIZED HTH-TYPE TRANSCRIPTIONAL
96	7bhy-C	6	2.9	43	55	28	MOLECULE:	DNA OPERATOR - STRAND 1;
97	7dwm-A	6	11.2	83	218	13	MOLECULE:	VQMA;
98	1rp3-E	6	3.8	70	235	17	MOLECULE:	RNA POLYMERASE SIGMA FACTOR SIGMA-28 (FLIA);
99	1h0m-B	6	10.5	84	230	14	MOLECULE:	TRANSCRIPTIONAL ACTIVATOR PROTEIN TRAR;
100	2ntz-B	6	1.4	39	172	21	MOLECULE:	5'-
101	4wcg-A	6	1.8	45	61	18	MOLECULE:	ORF112;
102	8d8k-6	6	13.6	60	251	10	MOLECULE:	PROBABLE S-ADENOSYL-L-METHIONINE-DEPENDENT RNA
103	4yfk-L	6	5.3	80	469	13	MOLECULE:	DNA-DIRECTED RNA POLYMERASE SUBUNIT ALPHA;
104	3kln-B	6	6.5	71	215	18	MOLECULE:	TRANSCRIPTIONAL REGULATOR, LUXR FAMILY;
105	7x1k-A	6	2.4	47	69	21	MOLECULE:	CHEMOTAXIS PROTEIN CHEY;
106	7od9-F	6	2	50	81	14	MOLECULE:	RESPONSE REGULATOR RECEIVER PROTEIN;
107	6sdk-B	6	15.9	62	198	15	MOLECULE:	STAGE 0 SPORULATION PROTEIN J;
108	7ovp-B	6	10.9	71	340	10	MOLECULE:	ADAPTOR PROTEIN CHEF;
109	6zix-B	5.9	6.7	86	205	14	MOLECULE:	TRANSCRIPTIONAL REGULATORY PROTEIN RCSB;
110	4ija-A	5.9	2.4	46	363	24	MOLECULE:	XYLR PROTEIN;
111	4zh2-L	5.9	7.4	87	539	10	MOLECULE:	DNA-DIRECTED RNA POLYMERASE SUBUNIT ALPHA;
112	1yio-A	5.9	7.2	85	198	12	MOLECULE:	RESPONSE REGULATORY PROTEIN;
113	2znz-E	5.9	3	46	147	20	MOLECULE:	UNCHARACTERIZED HTH-TYPE TRANSCRIPTIONAL
114	2w29-C	5.9	2.9	47	147	11	MOLECULE:	PROBABLE TRANSCRIPTIONAL REGULATORY PROTEIN;
115	7r22-A	5.9	2.6	53	101	21	MOLECULE:	ARSR FAMILY TRANSCRIPTIONAL REGULATOR;
116	2w29-A	5.9	2.9	47	147	11	MOLECULE:	PROBABLE TRANSCRIPTIONAL REGULATORY PROTEIN;
117	2znz-G	5.9	2.8	46	147	20	MOLECULE:	UNCHARACTERIZED HTH-TYPE TRANSCRIPTIONAL
118	3n97-A	5.9	1.6	43	53	12	MOLECULE:	RNA POLYMERASE SIGMA FACTOR;
119	4lk0-F	5.9	20.9	101	470	9	MOLECULE:	DNA-DIRECTED RNA POLYMERASE SUBUNIT ALPHA;
120	2ivm-A	5.9	2.9	47	147	11	MOLECULE:	TRANSCRIPTIONAL REGULATORY PROTEIN;
121	2vbw-B	5.9	2.9	47	147	11	MOLECULE:	TRANSCRIPTIONAL REGULATORY PROTEIN;
122	4wcg-B	5.9	1.9	45	61	18	MOLECULE:	ORF112;
123	5hev-B	5.9	15.1	73	209	21	MOLECULE:	RESPONSE REGULATOR PROTEIN VRAR;
124	4yfn-L	5.9	5	80	469	10	MOLECULE:	DNA-DIRECTED RNA POLYMERASE SUBUNIT ALPHA;
125	3clo-A	5.9	6	65	258	22	MOLECULE:	TRANSCRIPTIONAL REGULATOR;
126	6jcx-F	5.9	5.1	71	186	7	MOLECULE:	DNA-DIRECTED RNA POLYMERASE SUBUNIT ALPHA;
127	6bk8-S	5.9	18	62	238	11	MOLECULE:	U2 SNRNA;
128	1r1u-A	5.9	2.5	51	94	27	MOLECULE:	REPRESSOR PROTEIN;
129	4l5e-A	5.9	2.3	44	46	27	MOLECULE:	TRANSCRIPTIONAL REGULATOR (NTRC FAMILY);
130	4zh4-L	5.9	19.6	95	539	8	MOLECULE:	DNA-DIRECTED RNA POLYMERASE SUBUNIT ALPHA;
131	3p7n-A	5.8	4	73	191	11	MOLECULE:	SENSOR HISTIDINE KINASE;
132	2cyy-A	5.8	2.9	48	152	19	MOLECULE:	PUTATIVE HTH-TYPE TRANSCRIPTIONAL REGULATOR PH151
133	2w24-A	5.8	2.9	47	148	11	MOLECULE:	PROBABLE TRANSCRIPTIONAL REGULATORY PROTEIN;
134	2vc0-A	5.8	2.9	47	148	11	MOLECULE:	TRANSCRIPTIONAL REGULATORY PROTEIN;
135	1a04-A	5.8	3.8	65	205	15	MOLECULE:	NITRATE/NITRITE RESPONSE REGULATOR PROTEIN NARL;
136	2znz-A	5.8	2.9	46	147	20	MOLECULE:	UNCHARACTERIZED HTH-TYPE TRANSCRIPTIONAL
137	1zx4-A	5.8	2.8	42	180	19	MOLECULE:	PARS-SMALL DNA CENTROMERE SITE;
138	3vfz-A	5.8	2.4	52	62	15	MOLECULE:	PROBABLE RNA POLYMERASE SIGMA-D FACTOR;
139	1zx4-B	5.8	1.4	39	176	21	MOLECULE:	PARS-SMALL DNA CENTROMERE SITE;
140	5cy2-A	5.8	7.8	46	177	22	MOLECULE:	TRANSPOSON TN3 RESOLVASE;
141	2vbx-A	5.8	2.9	47	149	11	MOLECULE:	TRANSCRIPTIONAL REGULATORY PROTEIN;
142	4yfx-F	5.8	5.3	78	458	10	MOLECULE:	DNA-DIRECTED RNA POLYMERASE SUBUNIT ALPHA;
143	5vsw-F	5.8	12	89	468	11	MOLECULE:	DNA-DIRECTED RNA POLYMERASE SUBUNIT ALPHA;
144	4wsz-B	5.8	2.2	49	66	27	MOLECULE:	RESPONSE REGULATOR RECEIVER DOMAIN PROTEIN;
145	7x1k-B	5.8	2.2	47	68	21	MOLECULE:	CHEMOTAXIS PROTEIN CHEY;
146	5ydw-A	5.8	2.4	48	293	8	MOLECULE:	CELL DENSITY-DEPENDENT MOTILITY REPRESSOR;
147	1u78-A	5.7	1.4	39	103	21	MOLECULE:	26-MER;
148	2dbb-B	5.7	3.2	48	148	17	MOLECULE:	PUTATIVE HTH-TYPE TRANSCRIPTIONAL REGULATOR PH006
149	7r6r-A	5.7	1.8	43	167	16	MOLECULE:	IMMUNITY REPRESSOR;
150	6exn-O	5.7	8	46	320	9	MOLECULE:	U2 SNRNA;
151	4g6d-A	5.7	1.3	52	62	13	MOLECULE:	RNA POLYMERASE SIGMA FACTOR RPOD;
152	1zn2-A	5.7	7.1	57	198	19	MOLECULE:	RESPONSE REGULATORY PROTEIN;
153	4kmf-A	5.7	1.8	45	62	18	MOLECULE:	INTERFERON-INDUCIBLE AND DOUBLE-STRANDED-DEPENDEN
154	2vbw-A	5.7	2.9	47	148	11	MOLECULE:	TRANSCRIPTIONAL REGULATORY PROTEIN;
155	2w29-D	5.7	2.9	47	147	11	MOLECULE:	PROBABLE TRANSCRIPTIONAL REGULATORY PROTEIN;
156	8qkf-A	5.7	7.3	55	99	11	MOLECULE:	ARSR FAMILY TRANSCRIPTIONAL REGULATOR;
157	4jk2-X	5.7	11.6	90	517	9	MOLECULE:	ESCHERICHIA COLI RNA POLYMERASE ALPHA SUBUNIT;
158	7od9-C	5.7	2.7	59	90	14	MOLECULE:	RESPONSE REGULATOR RECEIVER PROTEIN;
159	2vc1-A	5.7	2.9	47	148	11	MOLECULE:	TRANSCRIPTIONAL REGULATORY PROTEIN;
160	4g94-A	5.7	1.3	52	62	13	MOLECULE:	RNA POLYMERASE SIGMA FACTOR RPOD;
161	4ldz-A	5.7	8.3	65	196	18	MOLECULE:	TRANSCRIPTIONAL REGULATORY PROTEIN DESR;
162	2r0q-E	5.7	10.6	55	193	20	MOLECULE:	PUTATIVE TRANSPOSON TN552 DNA-INVERTASE BIN3;
163	2r0q-C	5.7	10.6	55	193	20	MOLECULE:	PUTATIVE TRANSPOSON TN552 DNA-INVERTASE BIN3;
164	4hob-D	5.7	2.2	45	60	18	MOLECULE:	PUTATIVE UNCHARACTERIZED PROTEIN;
165	4xlq-L	5.7	7.9	82	345	9	MOLECULE:	DNA-DIRECTED RNA POLYMERASE SUBUNIT ALPHA;
166	4xlq-F	5.7	7.8	82	345	10	MOLECULE:	DNA-DIRECTED RNA POLYMERASE SUBUNIT ALPHA;
167	4wt0-A	5.7	2.3	49	66	27	MOLECULE:	RESPONSE REGULATOR RECEIVER DOMAIN PROTEIN;
168	6oul-L	5.7	3.4	74	471	12	MOLECULE:	DNA-DIRECTED RNA POLYMERASE SUBUNIT ALPHA;
169	4wt0-B	5.7	2.2	49	66	27	MOLECULE:	RESPONSE REGULATOR RECEIVER DOMAIN PROTEIN;
170	5zx2-F	5.7	5.1	71	175	10	MOLECULE:	DNA-DIRECTED RNA POLYMERASE SUBUNIT ALPHA;
171	3klo-A	5.7	6.5	73	217	14	MOLECULE:	TRANSCRIPTIONAL REGULATOR VPST;
172	5y6i-B	5.7	2.8	48	234	17	MOLECULE:	TRANSCRIPTIONAL REGULATOR KDGR;
173	5z4z-B	5.7	2.3	47	90	13	MOLECULE:	TRANSCRIPTIONAL REGULATOR CYSB;
174	1jhf-A	5.7	1.8	48	197	21	MOLECULE:	LEXA REPRESSOR;
175	2vbz-B	5.7	2.9	47	147	11	MOLECULE:	TRANSCRIPTIONAL REGULATORY PROTEIN;
176	2vbx-B	5.7	2.9	47	147	11	MOLECULE:	TRANSCRIPTIONAL REGULATORY PROTEIN;
177	2vbz-A	5.7	2.9	47	148	11	MOLECULE:	TRANSCRIPTIONAL REGULATORY PROTEIN;
178	2vby-A	5.7	2.9	47	148	11	MOLECULE:	TRANSCRIPTIONAL REGULATORY PROTEIN;
179	5lj3-O	5.7	8.8	43	198	9	MOLECULE:	U5 SNRNA (SMALL NUCLEAR RNA);
180	5xt2-B	5.7	9	87	204	13	MOLECULE:	RESPONSE REGULATOR FIXJ;
181	1r1v-B	5.7	2.6	51	96	27	MOLECULE:	REPRESSOR PROTEIN;
182	4lb5-B	5.7	2.2	46	63	20	MOLECULE:	PROTEIN KINASE CONTAINING Z-DNA BINDING DOMAINS;
183	4lb5-A	5.7	2	44	57	20	MOLECULE:	PROTEIN KINASE CONTAINING Z-DNA BINDING DOMAINS;
184	6j05-A	5.6	2.6	52	101	19	MOLECULE:	TRANSCRIPTIONAL REGULATOR ARSR;
185	9f14-A	5.6	1.9	46	325	17	MOLECULE:	HTH-TYPE TRANSCRIPTIONAL REGULATOR CYSB;
186	2oqg-A	5.6	2.9	52	109	23	MOLECULE:	POSSIBLE TRANSCRIPTIONAL REGULATOR, ARSR FAMILY P
187	1sfx-A	5.6	2.8	49	109	24	MOLECULE:	CONSERVED HYPOTHETICAL PROTEIN AF2008;
188	2q0o-A	5.6	9.3	82	235	9	MOLECULE:	PROBABLE TRANSCRIPTIONAL ACTIVATOR PROTEIN TRAR;
189	4pcq-B	5.6	2.7	48	149	15	MOLECULE:	POSSIBLE TRANSCRIPTIONAL REGULATORY PROTEIN (PROB
190	2w25-B	5.6	2.9	47	147	11	MOLECULE:	PROBABLE TRANSCRIPTIONAL REGULATORY PROTEIN;
191	7vim-A	5.6	1.5	43	64	28	MOLECULE:	PROTEIN ESRB;
192	7bnk-B	5.6	12.2	62	193	8	MOLECULE:	PARB FAMILY PROTEIN;
193	2ivm-B	5.6	2.9	47	147	11	MOLECULE:	TRANSCRIPTIONAL REGULATORY PROTEIN;
194	2vc1-B	5.6	3	47	147	11	MOLECULE:	TRANSCRIPTIONAL REGULATORY PROTEIN;
195	1k78-A	5.6	2.1	42	124	19	MOLECULE:	PAX5/ETS BINDING SITE ON THE MB-1 PROMOTER;
196	1jhh-A	5.6	1.8	48	197	21	MOLECULE:	LEXA REPRESSOR;
197	6jbx-B	5.6	1.9	49	143	16	MOLECULE:	FATTY ACID BIOSYNTHESIS TRANSCRIPTIONAL REGULATOR
198	1zg1-E	5.6	2.2	49	66	18	MOLECULE:	5'-
199	1zg1-F	5.6	2.2	49	66	18	MOLECULE:	5'-
200	1zg5-A	5.6	2.2	49	66	18	MOLECULE:	5'-
201	1zg5-B	5.6	2.2	49	66	18	MOLECULE:	5'-
202	1zg1-B	5.6	2.2	49	66	18	MOLECULE:	5'-
203	1sfx-B	5.6	2.9	49	104	24	MOLECULE:	CONSERVED HYPOTHETICAL PROTEIN AF2008;
204	7vim-B	5.6	1.8	43	67	28	MOLECULE:	PROTEIN ESRB;
205	7tz1-A	5.6	1.8	43	167	16	MOLECULE:	IMMUNITY REPRESSOR;
206	2oqg-C	5.6	2.7	51	106	24	MOLECULE:	POSSIBLE TRANSCRIPTIONAL REGULATOR, ARSR FAMILY P
207	4chu-A	5.6	2.8	49	126	14	MOLECULE:	HTH-TYPE TRANSCRIPTIONAL REGULATOR ISCR;
208	4hob-A	5.6	2.2	45	62	18	MOLECULE:	PUTATIVE UNCHARACTERIZED PROTEIN;
209	5vxn-C	5.6	6.9	80	203	15	MOLECULE:	TRANSCRIPTIONAL REGULATORY PROTEIN RCSB;
210	4hob-B	5.6	2.2	45	63	18	MOLECULE:	PUTATIVE UNCHARACTERIZED PROTEIN;
211	6pfj-A	5.6	6.3	74	219	12	MOLECULE:	AMFC PROTEIN;
212	4wuh-B	5.6	2.2	49	68	27	MOLECULE:	RESPONSE REGULATOR RECEIVER DOMAIN PROTEIN;
213	1ku3-A	5.6	2.1	49	61	8	MOLECULE:	SIGMA FACTOR SIGA;
214	7ve5-A	5.6	2.3	49	66	20	MOLECULE:	DNA-BINDING RESPONSE REGULATOR;
215	7ve4-A	5.6	2.1	49	68	20	MOLECULE:	DNA-BINDING RESPONSE REGULATOR;
216	1on2-A	5.6	1.8	46	135	15	MOLECULE:	TRANSCRIPTIONAL REGULATOR MNTR;
217	7trv-B	5.6	2	46	86	11	MOLECULE:	LYSR-FAMILY TRANSCRIPTIONAL REGULATORY PROTEIN;
218	2jt1-A	5.6	1.9	47	71	17	MOLECULE:	PEFI PROTEIN;
219	8cwr-B	5.6	3.1	59	109	10	MOLECULE:	REDOX- AND PH-RESPONSIVE TRANSCRIPTIONAL REGULATO
220	2vby-B	5.6	2.9	47	147	11	MOLECULE:	TRANSCRIPTIONAL REGULATORY PROTEIN;
221	5jlu-A	5.6	2.3	49	137	29	MOLECULE:	ADHESIN COMPETENCE REPRESSOR;
222	4mey-F	5.6	5.3	80	464	13	MOLECULE:	DNA-DIRECTED RNA POLYMERASE SUBUNIT ALPHA;
223	6j6g-c	5.5	9.5	46	436	9	MOLECULE:	PRE-MRNA-SPLICING FACTOR 8;
224	2w48-C	5.5	2.6	42	299	29	MOLECULE:	SORBITOL OPERON REGULATOR;
225	4ylo-L	5.5	10.8	88	497	9	MOLECULE:	DNA-DIRECTED RNA POLYMERASE SUBUNIT ALPHA;
226	4ija-B	5.5	1.8	42	361	26	MOLECULE:	XYLR PROTEIN;
227	8wpa-D	5.5	2.3	48	89	13	MOLECULE:	HTH-TYPE TRANSCRIPTIONAL REGULATOR ACER;
228	2w24-B	5.5	3	47	147	11	MOLECULE:	PROBABLE TRANSCRIPTIONAL REGULATORY PROTEIN;
229	1je8-F	5.5	2.2	49	66	18	MOLECULE:	5'-
230	1zg5-E	5.5	2.2	49	67	18	MOLECULE:	5'-
231	3f21-C	5.5	2.1	45	64	13	MOLECULE:	DOUBLE-STRANDED RNA-SPECIFIC ADENOSINE DEAMINASE;
232	1zg1-A	5.5	2.2	49	66	18	MOLECULE:	5'-
233	1je8-A	5.5	2.2	49	66	18	MOLECULE:	5'-
234	6j05-B	5.5	2.7	52	90	19	MOLECULE:	TRANSCRIPTIONAL REGULATOR ARSR;
235	1zg5-F	5.5	2.2	49	66	18	MOLECULE:	5'-
236	2p4w-A	5.5	2.7	52	197	15	MOLECULE:	TRANSCRIPTIONAL REGULATORY PROTEIN ARSR FAMILY;
237	3vfz-B	5.5	2.5	53	63	15	MOLECULE:	PROBABLE RNA POLYMERASE SIGMA-D FACTOR;
238	2oqg-B	5.5	2.9	51	109	24	MOLECULE:	POSSIBLE TRANSCRIPTIONAL REGULATOR, ARSR FAMILY P
239	1vz0-A	5.5	9.5	51	186	12	MOLECULE:	CHROMOSOME PARTITIONING PROTEIN PARB;
240	3vwb-A	5.5	1.4	38	116	26	MOLECULE:	VIRULENCE REGULON TRANSCRIPTIONAL ACTIVATOR VIRB;
241	5w43-A	5.5	6.8	85	202	14	MOLECULE:	TRANSCRIPTIONAL REGULATORY PROTEIN RCSB;
242	6pfv-D	5.5	2.3	64	220	13	MOLECULE:	AMFC PROTEIN;
243	6zj2-D	5.5	6.9	86	201	14	MOLECULE:	TRANSCRIPTIONAL REGULATORY PROTEIN RCSB;
244	7zpn-A	5.5	2.7	49	128	12	MOLECULE:	HTH-TYPE TRANSCRIPTIONAL REGULATOR;
245	1k78-E	5.5	2.1	42	124	19	MOLECULE:	PAX5/ETS BINDING SITE ON THE MB-1 PROMOTER;
246	2qq9-A	5.5	2.3	47	212	15	MOLECULE:	DIPHTHERIA TOXIN REPRESSOR;
247	4a12-C	5.5	1.9	45	186	20	MOLECULE:	TRANSCRIPTION FACTOR FAPR;
248	4yfx-L	5.5	5	79	458	9	MOLECULE:	DNA-DIRECTED RNA POLYMERASE SUBUNIT ALPHA;
249	4wu4-B	5.5	2.2	49	68	27	MOLECULE:	RESPONSE REGULATOR RECEIVER DOMAIN PROTEIN;
250	3qp5-B	5.5	8.9	84	238	11	MOLECULE:	CVIR TRANSCRIPTIONAL REGULATOR;
251	4wuh-A	5.5	2.2	49	68	27	MOLECULE:	RESPONSE REGULATOR RECEIVER DOMAIN PROTEIN;
252	4wul-A	5.5	2.2	47	65	28	MOLECULE:	RESPONSE REGULATOR RECEIVER DOMAIN PROTEIN;
253	1rio-H	5.5	2.4	51	61	10	MOLECULE:	27-MER;
254	4wsz-A	5.5	2.2	49	66	27	MOLECULE:	RESPONSE REGULATOR RECEIVER DOMAIN PROTEIN;
255	4wu4-A	5.5	2.2	49	68	27	MOLECULE:	RESPONSE REGULATOR RECEIVER DOMAIN PROTEIN;
256	7ve5-B	5.5	2.7	49	66	20	MOLECULE:	DNA-BINDING RESPONSE REGULATOR;
257	5hev-C	5.5	12.1	85	210	19	MOLECULE:	RESPONSE REGULATOR PROTEIN VRAR;
258	5hev-F	5.5	12.4	94	210	16	MOLECULE:	RESPONSE REGULATOR PROTEIN VRAR;
259	4hob-C	5.5	2.1	45	67	18	MOLECULE:	PUTATIVE UNCHARACTERIZED PROTEIN;
260	3fxq-B	5.5	2.2	47	296	13	MOLECULE:	LYSR TYPE REGULATOR OF TSAMBCD;
261	3fzj-J	5.5	2.2	47	296	13	MOLECULE:	LYSR TYPE REGULATOR OF TSAMBCD;
262	3fzj-H	5.5	2.2	47	296	13	MOLECULE:	LYSR TYPE REGULATOR OF TSAMBCD;
263	3fzj-B	5.5	2.2	47	296	13	MOLECULE:	LYSR TYPE REGULATOR OF TSAMBCD;
264	3fzj-D	5.5	2.2	47	296	13	MOLECULE:	LYSR TYPE REGULATOR OF TSAMBCD;
265	7bcb-A	5.5	3	50	94	22	MOLECULE:	KORA DOMAIN-CONTAINING PROTEIN;
266	6zix-A	5.5	11.8	63	202	19	MOLECULE:	TRANSCRIPTIONAL REGULATORY PROTEIN RCSB;
267	2x4h-A	5.5	1.9	46	129	26	MOLECULE:	HYPOTHETICAL PROTEIN SSO2273;
268	7o0n-A	5.5	11.3	61	194	8	MOLECULE:	PARB FAMILY PROTEIN;
269	6j0e-B	5.4	8.1	62	125	11	MOLECULE:	ARSENIC RESPONSIVE REPRESSOR ARSR;
270	2p4w-B	5.4	2.7	52	198	15	MOLECULE:	TRANSCRIPTIONAL REGULATORY PROTEIN ARSR FAMILY;
271	6ide-B	5.4	10.8	54	228	20	MOLECULE:	TRANSCRIPTIONAL REGULATOR LUXR FAMILY;
272	5y9s-D	5.4	2.2	46	293	11	MOLECULE:	VV2_1132;
273	2ntz-A	5.4	3.1	43	183	19	MOLECULE:	5'-
274	6uvu-B	5.4	2.5	50	114	12	MOLECULE:	ARSR FAMILY TRANSCRIPTIONAL REGULATOR;
275	3c57-B	5.4	2.2	41	49	15	MOLECULE:	TWO COMPONENT TRANSCRIPTIONAL REGULATORY PROTEIN
276	2zny-F	5.4	3	46	148	20	MOLECULE:	UNCHARACTERIZED HTH-TYPE TRANSCRIPTIONAL
277	2znz-C	5.4	2.9	44	145	18	MOLECULE:	UNCHARACTERIZED HTH-TYPE TRANSCRIPTIONAL
278	5f64-D	5.4	11.4	67	204	21	MOLECULE:	POSITIVE TRANSCRIPTION REGULATOR EVGA;
279	3f21-A	5.4	2.5	47	67	15	MOLECULE:	DOUBLE-STRANDED RNA-SPECIFIC ADENOSINE DEAMINASE;
280	6j6h-c	5.4	9.3	46	436	11	MOLECULE:	PRE-MRNA-SPLICING FACTOR 8;
281	3cuq-A	5.4	12.6	82	219	11	MOLECULE:	VACUOLAR-SORTING PROTEIN SNF8;
282	6k4y-M	5.4	3	53	209	13	MOLECULE:	DNA-DIRECTED RNA POLYMERASE SUBUNIT ALPHA;
283	4czd-A	5.4	2.6	47	145	13	MOLECULE:	PUTATIVE TRANSCRIPTIONAL REGULATOR, ASNC FAMILY;
284	6j6q-c	5.4	9.9	48	436	10	MOLECULE:	PRE-MRNA-SPLICING FACTOR 8;
285	5f64-C	5.4	16.4	81	204	16	MOLECULE:	POSITIVE TRANSCRIPTION REGULATOR EVGA;
286	3w3c-A	5.4	2.8	42	116	24	MOLECULE:	VIRULENCE REGULON TRANSCRIPTIONAL ACTIVATOR VIRB;
287	5f64-B	5.4	17.9	89	204	16	MOLECULE:	POSITIVE TRANSCRIPTION REGULATOR EVGA;
288	6pfv-G	5.4	3.2	67	223	13	MOLECULE:	AMFC PROTEIN;
289	5mq0-O	5.4	16	55	211	7	MOLECULE:	YEAST UBC4 GENE FOR UBIQUITIN-CONJUGATING ENZYME;
290	7zpn-B	5.4	2.7	49	128	12	MOLECULE:	HTH-TYPE TRANSCRIPTIONAL REGULATOR;
291	6pfv-A	5.4	3.7	72	220	13	MOLECULE:	AMFC PROTEIN;
292	2cfx-B	5.4	3.6	48	140	17	MOLECULE:	HTH-TYPE TRANSCRIPTIONAL REGULATOR LRPC;
293	1bi2-B	5.4	2.3	47	138	15	MOLECULE:	DIPHTHERIA TOXIN REPRESSOR;
294	5uaq-L	5.4	4.9	47	469	9	MOLECULE:	DNA-DIRECTED RNA POLYMERASE SUBUNIT ALPHA;
295	4r79-A	5.4	13.2	75	336	12	MOLECULE:	LEFT INVERTED REPEAT NTS;
296	4wul-B	5.4	2.4	47	64	28	MOLECULE:	RESPONSE REGULATOR RECEIVER DOMAIN PROTEIN;
297	7l7b-F	5.4	5.6	80	272	15	MOLECULE:	DNA-DIRECTED RNA POLYMERASE SUBUNIT ALPHA;
298	5j6x-A	5.4	2.7	48	66	21	MOLECULE:	Z-DNA BINDING PROTEIN KINASE;
299	6p0s-A	5.4	2.3	43	83	14	MOLECULE:	DNA-BINDING PROTEIN FIS;
300	6p0s-B	5.4	2.9	45	82	13	MOLECULE:	DNA-BINDING PROTEIN FIS;
301	5duk-B	5.4	3.5	49	67	20	MOLECULE:	PUTATIVE DNA BINDING PROTEIN;
302	2gxb-A	5.4	2.1	45	62	13	MOLECULE:	5'-R(P*(DU)P*CP*GP*CP*GP*CP*G)-3';
303	6icz-L	5.4	18.2	61	454	13	MOLECULE:	PROTEIN MAGO NASHI HOMOLOG 2;
304	4yg2-F	5.4	10.4	88	468	11	MOLECULE:	DNA-DIRECTED RNA POLYMERASE SUBUNIT ALPHA;
305	4mey-L	5.4	5.3	80	464	10	MOLECULE:	DNA-DIRECTED RNA POLYMERASE SUBUNIT ALPHA;
306	2x4h-D	5.4	1.9	46	129	26	MOLECULE:	HYPOTHETICAL PROTEIN SSO2273;
307	3k2z-B	5.4	2.1	47	195	23	MOLECULE:	LEXA REPRESSOR;
308	5eyb-A	5.3	9.5	74	340	4	MOLECULE:	DNA-BINDING PROTEIN REB1;
309	8f8u-A	5.3	2.1	46	297	15	MOLECULE:	BIFUNCTIONAL LIGASE/REPRESSOR BIRA;
310	1ylf-C	5.3	1.7	45	119	18	MOLECULE:	RRF2 FAMILY PROTEIN;
311	3gfi-A	5.3	13.1	53	143	11	MOLECULE:	146AA LONG HYPOTHETICAL TRANSCRIPTIONAL REGULATOR
312	8df7-A	5.3	8	75	850	17	MOLECULE:	TOPOISOMERASE V;
313	4pcq-C	5.3	2.9	46	147	15	MOLECULE:	POSSIBLE TRANSCRIPTIONAL REGULATORY PROTEIN (PROB
314	5o8z-B	5.3	7.8	88	209	14	MOLECULE:	TRANSCRIPTIONAL REGULATORY PROTEIN RCSB;
315	1bib-A	5.3	2.1	46	294	17	MOLECULE:	BIR A;
316	4un1-C	5.3	2.6	45	139	13	MOLECULE:	PUTATIVE TRANSCRIPTIONAL REGULATOR, ASNC FAMILY;
317	1j5y-A	5.3	2	45	172	27	MOLECULE:	TRANSCRIPTIONAL REGULATOR, BIOTIN REPRESSOR FAMIL
318	3f23-B	5.3	2.1	44	62	14	MOLECULE:	DOUBLE-STRANDED RNA-SPECIFIC ADENOSINE DEAMINASE;
319	4czd-C	5.3	2.6	45	139	13	MOLECULE:	PUTATIVE TRANSCRIPTIONAL REGULATOR, ASNC FAMILY;
320	4un1-A	5.3	2.7	47	145	13	MOLECULE:	PUTATIVE TRANSCRIPTIONAL REGULATOR, ASNC FAMILY;
321	7lq4-A	5.3	5.3	58	192	14	MOLECULE:	RSIG;
322	1qbj-B	5.3	2.1	44	63	14	MOLECULE:	DNA (5'-D(*TP*CP*GP*CP*GP*CP*G)-3');
323	5mps-O	5.3	7.7	45	211	11	MOLECULE:	YEAST UBC4 GENE FOR UBIQUITIN-CONJUGATING ENZYME;
324	4wf2-A	5.3	2.3	46	304	15	MOLECULE:	BIFUNCTIONAL LIGASE/REPRESSOR BIRA;
325	2ewn-B	5.3	2.4	47	317	19	MOLECULE:	BIRA BIFUNCTIONAL PROTEIN;
326	5ds9-B	5.3	10.2	49	98	16	MOLECULE:	DNA-BINDING PROTEIN FIS;
327	1g3t-A	5.3	2.3	47	215	15	MOLECULE:	DIPHTHERIA TOXIN REPRESSOR;
328	2cfx-A	5.3	3.6	48	140	17	MOLECULE:	HTH-TYPE TRANSCRIPTIONAL REGULATOR LRPC;
329	5e3o-B	5.3	10.2	49	98	16	MOLECULE:	DNA-BINDING PROTEIN FIS;
330	5ds9-A	5.3	10.1	50	91	16	MOLECULE:	DNA-BINDING PROTEIN FIS;
331	2cfx-C	5.3	3.5	47	140	17	MOLECULE:	HTH-TYPE TRANSCRIPTIONAL REGULATOR LRPC;
332	1g3t-B	5.3	2.3	47	138	15	MOLECULE:	DIPHTHERIA TOXIN REPRESSOR;
333	1bi2-A	5.3	2.3	47	214	15	MOLECULE:	DIPHTHERIA TOXIN REPRESSOR;
334	2cfx-E	5.3	3.6	48	140	17	MOLECULE:	HTH-TYPE TRANSCRIPTIONAL REGULATOR LRPC;
335	4u7b-A	5.3	12.8	68	342	12	MOLECULE:	DNA (25-MER);
336	1zlj-D	5.3	1.9	46	66	13	MOLECULE:	DORMANCY SURVIVAL REGULATOR;
337	3irq-D	5.3	2	45	64	13	MOLECULE:	DOUBLE-STRANDED RNA-SPECIFIC ADENOSINE DEAMINASE;
338	3irr-B	5.3	2	44	62	14	MOLECULE:	DOUBLE-STRANDED RNA-SPECIFIC ADENOSINE DEAMINASE;
339	3irr-C	5.3	1.9	44	62	14	MOLECULE:	DOUBLE-STRANDED RNA-SPECIFIC ADENOSINE DEAMINASE;
340	1bia-A	5.3	2.1	46	292	17	MOLECULE:	BIRA BIFUNCTIONAL PROTEIN;
341	2p6t-F	5.3	3.4	48	156	19	MOLECULE:	TRANSCRIPTIONAL REGULATOR, LRP/ASNC FAMILY;
342	5hoo-A	5.3	13	75	335	12	MOLECULE:	MARINER MOS1 TRANSPOSASE;
343	9irz-A	5.3	2.7	47	96	17	MOLECULE:	PROBABLE HTH-TYPE TRANSCRIPTIONAL REGULATOR YHAJ;
344	6zj2-A	5.3	11.9	63	202	19	MOLECULE:	TRANSCRIPTIONAL REGULATORY PROTEIN RCSB;
345	5wuq-A	5.3	10.6	59	158	12	MOLECULE:	ECF RNA POLYMERASE SIGMA FACTOR SIGW;
346	1uly-A	5.3	3	57	190	16	MOLECULE:	HYPOTHETICAL PROTEIN PH1932;
347	1f5t-D	5.3	1.9	45	120	16	MOLECULE:	43MER DNA CONTAINING DXTR CONSENSUS BINDING
348	1smt-A	5.3	7.8	52	98	19	MOLECULE:	TRANSCRIPTIONAL REPRESSOR SMTB;
349	2cwe-A	5.3	3	57	191	16	MOLECULE:	HYPOTHETICAL TRANSCRIPTION REGULATOR PROTEIN, PH1
350	7d98-P	5.3	2	44	288	14	MOLECULE:	LYSR-TYPE REGULATORY PROTEIN;
351	5zup-D	5.3	2	44	63	14	MOLECULE:	DOUBLE-STRANDED RNA-SPECIFIC ADENOSINE DEAMINASE;
352	5zuo-D	5.3	2.1	45	63	13	MOLECULE:	DOUBLE-STRANDED RNA-SPECIFIC ADENOSINE DEAMINASE;
353	4mex-L	5.3	5.2	80	464	10	MOLECULE:	DNA-DIRECTED RNA POLYMERASE SUBUNIT ALPHA;
354	6jbq-F	5.3	11.6	99	186	9	MOLECULE:	DNA-DIRECTED RNA POLYMERASE SUBUNIT ALPHA;
355	4a12-B	5.2	1.9	45	186	20	MOLECULE:	TRANSCRIPTION FACTOR FAPR;
356	1zlj-H	5.2	1.9	46	66	13	MOLECULE:	DORMANCY SURVIVAL REGULATOR;
357	1zlj-F	5.2	2.4	49	69	12	MOLECULE:	DORMANCY SURVIVAL REGULATOR;
358	4cxf-A	5.2	8.7	61	154	13	MOLECULE:	RNA POLYMERASE SIGMA FACTOR CNRH;
359	7bm8-B	5.2	12.4	51	180	14	MOLECULE:	CHROMOSOME-PARTITIONING PROTEIN PARB;
360	2qz8-B	5.2	3	46	146	11	MOLECULE:	PROBABLE TRANSCRIPTIONAL REGULATORY PROTEIN;
361	6pax-A	5.2	2.1	42	133	19	MOLECULE:	26 NUCLEOTIDE DNA;
362	5hev-A	5.2	12.3	59	208	25	MOLECULE:	RESPONSE REGULATOR PROTEIN VRAR;
363	2zny-H	5.2	2.9	46	146	20	MOLECULE:	UNCHARACTERIZED HTH-TYPE TRANSCRIPTIONAL
364	3f23-C	5.2	2	44	66	14	MOLECULE:	DOUBLE-STRANDED RNA-SPECIFIC ADENOSINE DEAMINASE;
365	6t1f-A	5.2	9.7	54	191	13	MOLECULE:	CHROMOSOME-PARTITIONING PROTEIN PARB;
366	2zny-E	5.2	2.9	46	146	20	MOLECULE:	UNCHARACTERIZED HTH-TYPE TRANSCRIPTIONAL
367	7w59-L	5.2	8.1	45	437	16	MOLECULE:	PRE-MRNA-PROCESSING-SPLICING FACTOR 8;
368	8q90-A	5.2	3	45	147	24	MOLECULE:	ASNC FAMILY TRANSCRIPTIONAL REGULATOR;
369	5fgm-A	5.2	2.3	53	65	8	MOLECULE:	ECF RNA POLYMERASE SIGMA FACTOR SIGR;
370	2w25-A	5.2	2.9	47	147	11	MOLECULE:	PROBABLE TRANSCRIPTIONAL REGULATORY PROTEIN;
371	3f22-B	5.2	2.2	45	62	13	MOLECULE:	DOUBLE-STRANDED RNA-SPECIFIC ADENOSINE DEAMINASE;
372	1rp3-G	5.2	4.3	74	226	18	MOLECULE:	RNA POLYMERASE SIGMA FACTOR SIGMA-28 (FLIA);
373	3f21-B	5.2	2.3	44	63	14	MOLECULE:	DOUBLE-STRANDED RNA-SPECIFIC ADENOSINE DEAMINASE;
374	5yi0-B	5.2	13.6	54	146	26	MOLECULE:	ZINC TRANSPORT TRANSCRIPTIONAL REGULATOR;
375	3f23-A	5.2	2.1	45	65	13	MOLECULE:	DOUBLE-STRANDED RNA-SPECIFIC ADENOSINE DEAMINASE;
376	2zny-B	5.2	2.8	46	146	20	MOLECULE:	UNCHARACTERIZED HTH-TYPE TRANSCRIPTIONAL
377	6uvu-A	5.2	2.5	51	111	12	MOLECULE:	ARSR FAMILY TRANSCRIPTIONAL REGULATOR;
378	6t1f-C	5.2	10.5	51	195	14	MOLECULE:	CHROMOSOME-PARTITIONING PROTEIN PARB;
379	6kkm-F	5.2	3.2	42	333	10	MOLECULE:	ALL5250 PROTEIN;
380	2zme-A	5.2	12.7	87	217	9	MOLECULE:	VACUOLAR-SORTING PROTEIN SNF8;
381	7trv-A	5.2	2.4	48	89	13	MOLECULE:	LYSR-FAMILY TRANSCRIPTIONAL REGULATORY PROTEIN;
382	2rgv-B	5.2	3.2	58	143	24	MOLECULE:	PEROXIDE OPERON REGULATOR;
383	7trv-C	5.2	2.4	48	89	13	MOLECULE:	LYSR-FAMILY TRANSCRIPTIONAL REGULATORY PROTEIN;
384	6zj2-B	5.2	6.6	86	208	14	MOLECULE:	TRANSCRIPTIONAL REGULATORY PROTEIN RCSB;
385	1ylf-B	5.2	1.8	45	118	18	MOLECULE:	RRF2 FAMILY PROTEIN;
386	3vep-D	5.2	4.7	57	68	16	MOLECULE:	UNCHARACTERIZED PROTEIN RV3413C/MT3522;
387	4lk1-F	5.2	18.5	89	542	11	MOLECULE:	DNA-DIRECTED RNA POLYMERASE SUBUNIT ALPHA;
388	7trv-D	5.2	2.1	46	89	13	MOLECULE:	LYSR-FAMILY TRANSCRIPTIONAL REGULATORY PROTEIN;
389	6dvc-F	5.2	9.4	95	174	9	MOLECULE:	DNA-DIRECTED RNA POLYMERASE SUBUNIT ALPHA;
390	4u7b-G	5.2	12.9	74	342	12	MOLECULE:	DNA (25-MER);
391	3c57-A	5.2	1.6	42	51	14	MOLECULE:	TWO COMPONENT TRANSCRIPTIONAL REGULATORY PROTEIN
392	1bi3-B	5.2	2.1	46	137	15	MOLECULE:	DIPHTHERIA TOXIN REPRESSOR;
393	6vw0-F	5.2	13.2	100	322	8	MOLECULE:	DNA-DIRECTED RNA POLYMERASE SUBUNIT ALPHA;
394	4if4-D	5.2	10.7	80	208	15	MOLECULE:	RESPONSE REGULATOR PROTEIN VRAR;
395	1etq-D	5.2	2.9	45	81	13	MOLECULE:	FACTOR FOR INVERSION STIMULATION;
396	6p0t-B	5.2	2.9	45	83	13	MOLECULE:	DNA-BINDING PROTEIN FIS;
397	1etq-A	5.2	7.9	48	85	15	MOLECULE:	FACTOR FOR INVERSION STIMULATION;
398	2p6t-C	5.2	3.2	47	155	19	MOLECULE:	TRANSCRIPTIONAL REGULATOR, LRP/ASNC FAMILY;
399	2p6s-C	5.2	3.2	47	155	19	MOLECULE:	TRANSCRIPTIONAL REGULATOR, LRP/ASNC FAMILY;
400	7bca-A	5.2	3.1	50	96	22	MOLECULE:	KORA DOMAIN-CONTAINING PROTEIN;
401	5hoo-B	5.2	13	75	336	12	MOLECULE:	MARINER MOS1 TRANSPOSASE;
402	7qtt-P	5.2	9.1	45	148	13	MOLECULE:	SPLICING FACTOR 3B SUBUNIT 3;
403	2acj-D	5.2	2.1	45	63	13	MOLECULE:	5'-D(*GP*TP*CP*GP*CP*GP*CP*GP*CP*CP*AP*TP*AP*AP*A
404	5gmk-c	5.2	10.9	51	436	10	MOLECULE:	PRE-MRNA-SPLICING FACTOR 8;
405	6jcy-F	5.2	11.7	102	164	8	MOLECULE:	DNA-DIRECTED RNA POLYMERASE SUBUNIT ALPHA;
406	5wuq-B	5.2	11.5	63	155	11	MOLECULE:	ECF RNA POLYMERASE SIGMA FACTOR SIGW;
407	1qbj-A	5.2	2	44	65	14	MOLECULE:	DNA (5'-D(*TP*CP*GP*CP*GP*CP*G)-3');
408	4mex-F	5.2	5.4	81	464	15	MOLECULE:	DNA-DIRECTED RNA POLYMERASE SUBUNIT ALPHA;
409	7bnr-B	5.2	10.8	58	196	9	MOLECULE:	PARB FAMILY PROTEIN;
410	8d8l-6	5.1	13.2	57	305	11	MOLECULE:	PROBABLE S-ADENOSYL-L-METHIONINE-DEPENDENT RNA
411	6xgx-A	5.1	13.6	54	402	11	MOLECULE:	MUTATOR FAMILY TRANSPOSASE;
412	6g1b-B	5.1	4.7	52	326	15	MOLECULE:	HYDROGEN PEROXIDE-INDUCIBLE GENES ACTIVATOR;
413	3szp-A	5.1	2.1	46	290	13	MOLECULE:	TRANSCRIPTIONAL REGULATOR, LYSR FAMILY;
414	1zlj-A	5.1	2.9	47	69	13	MOLECULE:	DORMANCY SURVIVAL REGULATOR;
415	2h27-A	5.1	3.2	58	71	16	MOLECULE:	5'-D(*CP*CP*CP*GP*GP*AP*AP*CP*TP*TP*CP*G)-3';
416	1zlj-C	5.1	2.9	47	69	13	MOLECULE:	DORMANCY SURVIVAL REGULATOR;
417	1zlj-G	5.1	2.9	47	69	13	MOLECULE:	DORMANCY SURVIVAL REGULATOR;
418	1zlj-E	5.1	2.9	47	69	13	MOLECULE:	DORMANCY SURVIVAL REGULATOR;
419	8wpa-C	5.1	3	48	83	13	MOLECULE:	HTH-TYPE TRANSCRIPTIONAL REGULATOR ACER;
420	6edt-F	5.1	11.7	70	322	9	MOLECULE:	DNA-DIRECTED RNA POLYMERASE SUBUNIT ALPHA;
421	3f22-A	5.1	2	44	65	14	MOLECULE:	DOUBLE-STRANDED RNA-SPECIFIC ADENOSINE DEAMINASE;
422	3f22-C	5.1	2	44	66	14	MOLECULE:	DOUBLE-STRANDED RNA-SPECIFIC ADENOSINE DEAMINASE;
423	4gfj-A	5.1	5.1	70	610	19	MOLECULE:	TOPOISOMERASE V;
424	5tjj-A	5.1	2	45	254	13	MOLECULE:	TRANSCRIPTIONAL REGULATOR, ICLR FAMILY;
425	8q3i-F	5.1	6	54	218	11	MOLECULE:	DNA-DIRECTED RNA POLYMERASE SUBUNIT ALPHA;
426	4zh4-F	5.1	18	90	542	9	MOLECULE:	DNA-DIRECTED RNA POLYMERASE SUBUNIT ALPHA;
427	3qp6-A	5.1	6.1	82	258	13	MOLECULE:	CVIR TRANSCRIPTIONAL REGULATOR;
428	6t1f-D	5.1	10.2	52	187	12	MOLECULE:	CHROMOSOME-PARTITIONING PROTEIN PARB;
429	1qbj-C	5.1	2	44	66	14	MOLECULE:	DNA (5'-D(*TP*CP*GP*CP*GP*CP*G)-3');
430	3f6v-A	5.1	2.7	52	96	13	MOLECULE:	POSSIBLE TRANSCRIPTIONAL REGULATOR, ARSR FAMILY P
431	7ol9-A	5.1	13.5	62	201	13	MOLECULE:	NUCLEOID OCCLUSION PROTEIN;
432	2oqg-D	5.1	2.9	51	106	24	MOLECULE:	POSSIBLE TRANSCRIPTIONAL REGULATOR, ARSR FAMILY P
433	3mkw-P	5.1	3.1	42	115	19	MOLECULE:	DNA (5'-
434	1h88-C	5.1	2.1	42	152	14	MOLECULE:	CCAAT/ENHANCER BINDING PROTEIN BETA;
435	2qqa-A	5.1	2	45	218	16	MOLECULE:	DIPHTHERIA TOXIN REPRESSOR;
436	1g3y-A	5.1	2.3	47	212	15	MOLECULE:	DIPHTHERIA TOXIN REPRESSOR;
437	1bi3-A	5.1	2.1	46	212	15	MOLECULE:	DIPHTHERIA TOXIN REPRESSOR;
438	3vep-A	5.1	4.6	57	70	16	MOLECULE:	UNCHARACTERIZED PROTEIN RV3413C/MT3522;
439	1zlj-B	5.1	1.9	46	69	13	MOLECULE:	DORMANCY SURVIVAL REGULATOR;
440	1sfu-A	5.1	2.1	44	70	18	MOLECULE:	5'-D(*T*CP*GP*CP*GP*CP*G)-3';
441	3irq-B	5.1	2	44	62	14	MOLECULE:	DOUBLE-STRANDED RNA-SPECIFIC ADENOSINE DEAMINASE;
442	3irq-A	5.1	2	45	61	13	MOLECULE:	DOUBLE-STRANDED RNA-SPECIFIC ADENOSINE DEAMINASE;
443	1g3s-A	5.1	2	46	212	15	MOLECULE:	DIPHTHERIA TOXIN REPRESSOR;
444	1etv-B	5.1	2.8	44	80	14	MOLECULE:	FACTOR FOR INVERSION STIMULATION;
445	5duk-A	5.1	2.2	44	60	23	MOLECULE:	PUTATIVE DNA BINDING PROTEIN;
446	3b73-B	5.1	2.2	49	89	20	MOLECULE:	PHIH1 REPRESSOR-LIKE PROTEIN;
447	4r79-B	5.1	13.1	75	336	12	MOLECULE:	LEFT INVERTED REPEAT NTS;
448	6kks-A	5.1	18.1	63	106	14	MOLECULE:	TRANSCRIPTION FACTOR WER;
449	5wur-B	5.1	11.9	64	155	11	MOLECULE:	ECF RNA POLYMERASE SIGMA FACTOR SIGW;
450	5zuo-C	5.1	2	44	64	14	MOLECULE:	DOUBLE-STRANDED RNA-SPECIFIC ADENOSINE DEAMINASE;
451	4ka4-D	5.1	2	46	60	15	MOLECULE:	Z-DNA-BINDING PROTEIN 1;
452	2x4h-B	5.1	1.9	47	130	26	MOLECULE:	HYPOTHETICAL PROTEIN SSO2273;
453	2xro-A	5.1	2	45	239	18	MOLECULE:	HTH-TYPE TRANSCRIPTIONAL REGULATOR TTGV;
454	1u8r-C	5.1	1.9	45	221	16	MOLECULE:	MBTA OPERATOR DNA;
455	1u8r-I	5.1	1.9	45	221	16	MOLECULE:	MBTA OPERATOR DNA;
456	4ka4-B	5.1	1.9	45	59	16	MOLECULE:	Z-DNA-BINDING PROTEIN 1;
457	1fx7-C	5.1	1.9	45	220	16	MOLECULE:	IRON-DEPENDENT REPRESSOR IDER;
458	1c0w-C	5	2	45	175	16	MOLECULE:	DNA (5'-
459	2lvs-A	5	3.3	45	105	24	MOLECULE:	PUTATIVE UNCHARACTERIZED PROTEIN;
460	5eri-A	5	2.2	49	153	16	MOLECULE:	MARR FAMILY TRANSCRIPTIONAL REGULATOR;
461	7l1i-A	5	13	56	169	18	MOLECULE:	MARR FAMILY MULTIDRUG RESISTANCE PUMP TRANSCRIPTI
462	2esn-B	5	2.1	47	300	17	MOLECULE:	PROBABLE TRANSCRIPTIONAL REGULATOR;
463	6jx3-B	5	2.1	51	85	16	MOLECULE:	TFUB1;
464	2eth-A	5	2.2	52	141	13	MOLECULE:	TRANSCRIPTIONAL REGULATOR, PUTATIVE, MAR FAMILY;
465	2p6s-G	5	3.4	49	159	18	MOLECULE:	TRANSCRIPTIONAL REGULATOR, LRP/ASNC FAMILY;
466	8wpa-B	5	2.5	48	86	13	MOLECULE:	HTH-TYPE TRANSCRIPTIONAL REGULATOR ACER;
467	3hug-K	5	3.2	56	71	16	MOLECULE:	RNA POLYMERASE SIGMA FACTOR;
468	2qz8-A	5	2.8	46	146	11	MOLECULE:	PROBABLE TRANSCRIPTIONAL REGULATORY PROTEIN;
469	8ffz-B	5	15.4	80	905	9	MOLECULE:	TRANSCRIPTION FACTOR IIIA;
470	1stz-A	5	2.2	47	323	17	MOLECULE:	HEAT-INDUCIBLE TRANSCRIPTION REPRESSOR HRCA HOMOL
471	1ku9-B	5	2.7	50	151	26	MOLECULE:	HYPOTHETICAL PROTEIN MJ223;
472	4pcq-D	5	2.9	46	145	13	MOLECULE:	POSSIBLE TRANSCRIPTIONAL REGULATORY PROTEIN (PROB
473	2q0o-B	5	9.8	79	235	15	MOLECULE:	PROBABLE TRANSCRIPTIONAL ACTIVATOR PROTEIN TRAR;
474	6ff7-L	5	9.9	47	103	9	MOLECULE:	RNA-BINDING MOTIF PROTEIN, X-LINKED 2;
475	1z1d-A	5	2.3	49	69	16	MOLECULE:	REPLICATION PROTEIN A 32 KDA SUBUNIT;
476	1j75-A	5	2	43	57	16	MOLECULE:	5'-D(*TP*CP*GP*CP*GP*CP*G)-3';
477	2qqb-A	5	2	45	214	16	MOLECULE:	DIPHTHERIA TOXIN REPRESSOR;
478	6ga0-A	5	3.4	57	154	19	MOLECULE:	METHYLATED-DNA--PROTEIN-CYSTEINE METHYLTRANSFERAS
479	3fms-A	5	2.8	44	209	20	MOLECULE:	TRANSCRIPTIONAL REGULATOR, GNTR FAMILY;
480	4ylp-L	5	8.1	85	497	13	MOLECULE:	DNA-DIRECTED RNA POLYMERASE SUBUNIT ALPHA;
481	4xsx-L	5	5	80	469	10	MOLECULE:	DNA-DIRECTED RNA POLYMERASE SUBUNIT ALPHA;
482	6vvy-F	5	13	98	322	6	MOLECULE:	DNA-DIRECTED RNA POLYMERASE SUBUNIT ALPHA;
483	1r1t-B	5	8.7	54	99	17	MOLECULE:	TRANSCRIPTIONAL REPRESSOR SMTB;
484	3vep-E	5	4.6	57	70	16	MOLECULE:	UNCHARACTERIZED PROTEIN RV3413C/MT3522;
485	2heo-D	5	2.1	45	58	18	MOLECULE:	5'-D(*TP*CP*GP*CP*GP*CP*G)-3';
486	1guu-A	5	2.4	41	50	10	MOLECULE:	MYB PROTO-ONCOGENE PROTEIN;
487	3vep-H	5	4.6	57	71	16	MOLECULE:	UNCHARACTERIZED PROTEIN RV3413C/MT3522;
488	5clv-E	5	2.1	53	65	19	MOLECULE:	TRFB TRANSCRIPTIONAL REPRESSOR PROTEIN;
489	1sfu-B	5	2.2	44	70	18	MOLECULE:	5'-D(*T*CP*GP*CP*GP*CP*G)-3';
490	3irr-A	5	2.3	45	63	13	MOLECULE:	DOUBLE-STRANDED RNA-SPECIFIC ADENOSINE DEAMINASE;
491	3irq-C	5	1.9	44	64	14	MOLECULE:	DOUBLE-STRANDED RNA-SPECIFIC ADENOSINE DEAMINASE;
492	3nqo-B	5	2.2	49	177	14	MOLECULE:	MARR-FAMILY TRANSCRIPTIONAL REGULATOR;
493	2p6s-B	5	3.5	48	157	15	MOLECULE:	TRANSCRIPTIONAL REGULATOR, LRP/ASNC FAMILY;
494	2acj-C	5	2.1	44	66	14	MOLECULE:	5'-D(*GP*TP*CP*GP*CP*GP*CP*GP*CP*CP*AP*TP*AP*AP*A
495	2p6s-E	5	3.6	49	157	18	MOLECULE:	TRANSCRIPTIONAL REGULATOR, LRP/ASNC FAMILY;
496	3eco-B	5	2.3	48	129	21	MOLECULE:	MEPR;
497	1ku7-A	5	1.7	47	73	9	MOLECULE:	5'-D(*CP*CP*TP*TP*GP*AP*CP*AP*AP*AP*G)-3';
498	1fwz-A	5	2.1	46	211	15	MOLECULE:	DIPHTHERIA TOXIN REPRESSOR;
499	1ddn-D	5	2	45	118	16	MOLECULE:	33 BASE DNA CONTAINING TOXIN OPERATOR;
500	1r1u-D	5	2.6	52	95	27	MOLECULE:	REPRESSOR PROTEIN;
501	7bm8-A	5	12.3	47	180	13	MOLECULE:	CHROMOSOME-PARTITIONING PROTEIN PARB;
502	2isz-A	5	1.9	45	140	16	MOLECULE:	MBTA/MBTB OPERATOR STRAND 1;
503	1u8r-G	5	1.9	45	221	16	MOLECULE:	MBTA OPERATOR DNA;
504	7o0n-B	5	11.3	61	194	8	MOLECULE:	PARB FAMILY PROTEIN;
505	4ka4-E	5	1.9	45	59	16	MOLECULE:	Z-DNA-BINDING PROTEIN 1;
506	6tm5-N	5	14.7	89	676	6	MOLECULE:	ANAPHASE-PROMOTING COMPLEX SUBUNIT 1;
507	1u8r-D	5	2	45	221	16	MOLECULE:	MBTA OPERATOR DNA;
508	1u8r-A	5	1.9	45	221	16	MOLECULE:	MBTA OPERATOR DNA;
509	1u8r-J	5	1.9	45	222	16	MOLECULE:	MBTA OPERATOR DNA;
510	1ku9-A	4.9	2.6	49	151	27	MOLECULE:	HYPOTHETICAL PROTEIN MJ223;
511	6jbx-A	4.9	12.8	54	146	15	MOLECULE:	FATTY ACID BIOSYNTHESIS TRANSCRIPTIONAL REGULATOR
512	3bpx-A	4.9	2.4	49	147	12	MOLECULE:	TRANSCRIPTIONAL REGULATOR;
513	1zlk-A	4.9	2.2	47	65	11	MOLECULE:	5'-
514	1zlk-B	4.9	2.2	47	65	11	MOLECULE:	5'-
515	1smt-B	4.9	8.6	57	101	18	MOLECULE:	TRANSCRIPTIONAL REPRESSOR SMTB;
516	3hug-S	4.9	3.1	59	73	15	MOLECULE:	RNA POLYMERASE SIGMA FACTOR;
517	5f7q-L	4.9	3.6	49	386	18	MOLECULE:	LMO0178 PROTEIN;
518	1z6r-A	4.9	2.1	43	382	9	MOLECULE:	MLC PROTEIN;
519	1leb-A	4.9	2	49	72	20	MOLECULE:	LEXA REPRESSOR DNA BINDING DOMAIN;
520	2qz8-D	4.9	2.9	46	146	11	MOLECULE:	PROBABLE TRANSCRIPTIONAL REGULATORY PROTEIN;
521	3k2z-A	4.9	2	45	192	24	MOLECULE:	LEXA REPRESSOR;
522	2zny-G	4.9	3.2	45	147	20	MOLECULE:	UNCHARACTERIZED HTH-TYPE TRANSCRIPTIONAL
523	6swi-A	4.9	2.5	47	121	19	MOLECULE:	TWO-COMPONENT RESPONSE REGULATOR;
524	5yi0-A	4.9	13.7	55	146	25	MOLECULE:	ZINC TRANSPORT TRANSCRIPTIONAL REGULATOR;
525	8qti-F	4.9	12	80	324	8	MOLECULE:	DNA-DIRECTED RNA POLYMERASE SUBUNIT ALPHA;
526	1sc5-A	4.9	4.2	72	228	18	MOLECULE:	RNA POLYMERASE SIGMA FACTOR FLIA;
527	5ylz-J	4.9	9.5	45	432	9	MOLECULE:	PRE-MRNA-SPLICING FACTOR 8;
528	5llq-A	4.9	3.1	56	151	18	MOLECULE:	METHYLATED-DNA--PROTEIN-CYSTEINE METHYLTRANSFERAS
529	6zym-L	4.9	9.7	46	202	13	MOLECULE:	U2 SNRNA;
530	1hxd-A	4.9	2	44	305	16	MOLECULE:	BIRA BIFUNCTIONAL PROTEIN;
531	1gv5-A	4.9	1.8	41	52	15	MOLECULE:	MYB PROTO-ONCOGENE PROTEIN;
532	6dvb-F	4.9	6.4	72	174	13	MOLECULE:	DNA-DIRECTED RNA POLYMERASE SUBUNIT ALPHA;
533	4xsy-F	4.9	5	80	470	10	MOLECULE:	DNA-DIRECTED RNA POLYMERASE SUBUNIT ALPHA;
534	5clv-J	4.9	2.1	53	63	19	MOLECULE:	TRFB TRANSCRIPTIONAL REPRESSOR PROTEIN;
535	8d8j-6	4.9	13.6	60	250	10	MOLECULE:	PROBABLE S-ADENOSYL-L-METHIONINE-DEPENDENT RNA
536	2p6t-D	4.9	3.3	48	157	19	MOLECULE:	TRANSCRIPTIONAL REGULATOR, LRP/ASNC FAMILY;
537	1b1b-A	4.9	2	45	140	16	MOLECULE:	PROTEIN (IRON DEPENDENT REGULATOR);
538	2esn-D	4.9	2.4	48	298	19	MOLECULE:	PROBABLE TRANSCRIPTIONAL REGULATOR;
539	2ewn-A	4.9	2.1	46	318	20	MOLECULE:	BIRA BIFUNCTIONAL PROTEIN;
540	2esn-A	4.9	2.4	48	299	17	MOLECULE:	PROBABLE TRANSCRIPTIONAL REGULATOR;
541	2ev6-A	4.9	1.9	44	136	16	MOLECULE:	TRANSCRIPTIONAL REGULATOR MNTR;
542	1lva-A	4.9	10.7	85	258	15	MOLECULE:	SELENOCYSTEINE-SPECIFIC ELONGATION FACTOR;
543	9atx-A	4.9	2.1	45	268	24	MOLECULE:	CAPSULE SYNTHESIS POSITIVE REGULATOR ACPB;
544	1c0w-B	4.9	2	45	219	16	MOLECULE:	DNA (5'-
545	1u2w-B	4.9	2.6	52	107	23	MOLECULE:	CADMIUM EFFLUX SYSTEM ACCESSORY PROTEIN;
546	3bpx-B	4.9	2.3	49	138	12	MOLECULE:	TRANSCRIPTIONAL REGULATOR;
547	1r1v-A	4.9	2.6	51	95	27	MOLECULE:	REPRESSOR PROTEIN;
548	1z6r-D	4.9	2	43	382	9	MOLECULE:	MLC PROTEIN;
549	6in7-B	4.9	12.3	93	174	10	MOLECULE:	SIGMA FACTOR ALGU NEGATIVE REGULATORY PROTEIN;
550	1s7o-B	4.9	2.2	55	105	18	MOLECULE:	HYPOTHETICAL UPF0122 PROTEIN
551	2it0-A	4.9	1.9	45	145	16	MOLECULE:	MBTA/MBTB OPERATOR STRAND 1;
552	5zup-C	4.9	2.1	44	66	14	MOLECULE:	DOUBLE-STRANDED RNA-SPECIFIC ADENOSINE DEAMINASE;
553	2isy-A	4.9	1.9	45	147	16	MOLECULE:	IRON-DEPENDENT REPRESSOR IDER;
554	4mqv-A	4.9	2.3	47	65	17	MOLECULE:	REPLICATION PROTEIN A 32 KDA SUBUNIT;
555	2isz-C	4.9	2	45	140	16	MOLECULE:	MBTA/MBTB OPERATOR STRAND 1;
556	3r4k-C	4.9	2.7	45	255	16	MOLECULE:	TRANSCRIPTIONAL REGULATOR, ICLR FAMILY;
557	1rr7-A	4.9	10.1	61	94	15	MOLECULE:	MIDDLE OPERON REGULATOR;
558	1fx7-D	4.9	2	45	220	16	MOLECULE:	IRON-DEPENDENT REPRESSOR IDER;
559	1fx7-B	4.9	2	45	220	16	MOLECULE:	IRON-DEPENDENT REPRESSOR IDER;
560	2it0-C	4.9	2	45	137	16	MOLECULE:	MBTA/MBTB OPERATOR STRAND 1;
561	6cmv-E	4.9	2.6	52	111	21	MOLECULE:	TRANSCRIPTIONAL REGULATOR LRS14-LIKE PROTEIN;
562	2qww-A	4.8	12.2	59	146	12	MOLECULE:	TRANSCRIPTIONAL REGULATOR, MARR FAMILY;
563	3maj-A	4.8	14.3	52	353	23	MOLECULE:	DNA PROCESSING CHAIN A;
564	3mzy-A	4.8	5.9	62	123	19	MOLECULE:	RNA POLYMERASE SIGMA-H FACTOR;
565	2zkz-C	4.8	3	53	87	15	MOLECULE:	TRANSCRIPTIONAL REPRESSOR PAGR;
566	2obp-A	4.8	2.4	46	81	20	MOLECULE:	PUTATIVE DNA-BINDING PROTEIN;
567	2xrn-B	4.8	2	44	241	18	MOLECULE:	HTH-TYPE TRANSCRIPTIONAL REGULATOR TTGV;
568	7wze-A	4.8	13.9	57	161	18	MOLECULE:	UNCHARACTERIZED HTH-TYPE TRANSCRIPTIONAL REGULATO
569	7ovp-A	4.8	10.8	71	340	10	MOLECULE:	ADAPTOR PROTEIN CHEF;
570	2rdp-A	4.8	12.6	54	140	6	MOLECULE:	PUTATIVE TRANSCRIPTIONAL REGULATOR MARR;
571	2y75-E	4.8	2	45	129	20	MOLECULE:	HTH-TYPE TRANSCRIPTIONAL REGULATOR CYMR;
572	1s7o-C	4.8	2.1	55	108	18	MOLECULE:	HYPOTHETICAL UPF0122 PROTEIN
573	8r3g-B	4.8	2.8	48	335	17	MOLECULE:	CENTRAL GLYCOLYTIC GENES REGULATOR;
574	8q90-B	4.8	3	45	147	24	MOLECULE:	ASNC FAMILY TRANSCRIPTIONAL REGULATOR;
575	8r3g-C	4.8	2.8	48	335	17	MOLECULE:	CENTRAL GLYCOLYTIC GENES REGULATOR;
576	5ipl-F	4.8	11.1	95	277	12	MOLECULE:	DNA-DIRECTED RNA POLYMERASE SUBUNIT ALPHA;
577	5m7o-A	4.8	9.1	79	448	14	MOLECULE:	NITROGEN ASSIMILATION REGULATORY PROTEIN;
578	4zh3-F	4.8	7.4	87	542	11	MOLECULE:	DNA-DIRECTED RNA POLYMERASE SUBUNIT ALPHA;
579	1fx7-A	4.8	2	45	230	16	MOLECULE:	IRON-DEPENDENT REPRESSOR IDER;
580	2fe3-A	4.8	3.2	58	141	24	MOLECULE:	PEROXIDE OPERON REGULATOR;
581	2rgv-A	4.8	3.2	58	141	24	MOLECULE:	PEROXIDE OPERON REGULATOR;
582	1r22-B	4.8	2.7	51	97	20	MOLECULE:	TRANSCRIPTIONAL REPRESSOR SMTB;
583	4xsz-F	4.8	5.1	80	470	10	MOLECULE:	DNA-DIRECTED RNA POLYMERASE SUBUNIT ALPHA,DNA-DIR
584	2p7v-B	4.8	0.9	39	68	13	MOLECULE:	REGULATOR OF SIGMA D;
585	3e7l-C	4.8	3	46	60	26	MOLECULE:	TRANSCRIPTIONAL REGULATOR (NTRC FAMILY);
586	3qp5-C	4.8	8.4	52	239	19	MOLECULE:	CVIR TRANSCRIPTIONAL REGULATOR;
587	2l4m-A	4.8	2.1	51	69	14	MOLECULE:	UNCHARACTERIZED PROTEIN;
588	2w7n-B	4.8	2.2	53	95	19	MOLECULE:	TRFB TRANSCRIPTIONAL REPRESSOR PROTEIN;
589	2p5v-F	4.8	3.2	47	154	19	MOLECULE:	TRANSCRIPTIONAL REGULATOR, LRP/ASNC FAMILY;
590	2p6t-B	4.8	3.4	48	158	15	MOLECULE:	TRANSCRIPTIONAL REGULATOR, LRP/ASNC FAMILY;
591	7rhe-A	4.8	3.1	46	368	20	MOLECULE:	ROK FAMILY PROTEIN;
592	2h09-A	4.8	2.9	49	127	20	MOLECULE:	TRANSCRIPTIONAL REGULATOR MNTR;
593	5e1z-B	4.8	14.4	55	168	13	MOLECULE:	TRANSCRIPTIONAL REGULATOR, MARR FAMILY;
594	3r4k-A	4.8	2	44	255	16	MOLECULE:	TRANSCRIPTIONAL REGULATOR, ICLR FAMILY;
595	5y6i-A	4.8	3.1	48	243	17	MOLECULE:	TRANSCRIPTIONAL REGULATOR KDGR;
596	1dpu-A	4.8	2.3	49	69	16	MOLECULE:	REPLICATION PROTEIN A (RPA32) C-TERMINAL DOMAIN;
597	5zuo-B	4.8	2.2	45	66	13	MOLECULE:	DOUBLE-STRANDED RNA-SPECIFIC ADENOSINE DEAMINASE;
598	3r0a-B	4.8	3.3	52	123	19	MOLECULE:	PUTATIVE TRANSCRIPTIONAL REGULATOR;
599	6o5c-A	4.8	2.2	44	215	18	MOLECULE:	PUTATIVE METAL-DEPENDENT TRANSCRIPTIONAL REGULATO
600	6xjf-A	4.8	2.1	53	102	9	MOLECULE:	TRANSCRIPTION FACTOR E;
601	1r23-A	4.8	8.5	54	104	19	MOLECULE:	TRANSCRIPTIONAL REPRESSOR SMTB;
602	4aik-B	4.8	2	48	142	19	MOLECULE:	TRANSCRIPTIONAL REGULATOR SLYA;
603	1lnw-A	4.8	1.9	48	141	13	MOLECULE:	MULTIDRUG RESISTANCE OPERON REPRESSOR;
604	3nrv-B	4.8	2.1	46	130	20	MOLECULE:	PUTATIVE TRANSCRIPTIONAL REGULATOR (MARR/EMRR FAM
605	3bdd-C	4.8	2.3	49	140	27	MOLECULE:	REGULATORY PROTEIN MARR;
606	3nrv-A	4.8	2.2	46	131	20	MOLECULE:	PUTATIVE TRANSCRIPTIONAL REGULATOR (MARR/EMRR FAM
607	3bdd-D	4.8	2.3	47	132	28	MOLECULE:	REGULATORY PROTEIN MARR;
608	2zkz-B	4.8	4.4	60	86	15	MOLECULE:	TRANSCRIPTIONAL REPRESSOR PAGR;
609	2xrn-A	4.8	2	44	239	18	MOLECULE:	HTH-TYPE TRANSCRIPTIONAL REGULATOR TTGV;
610	2it0-B	4.8	2	45	145	16	MOLECULE:	MBTA/MBTB OPERATOR STRAND 1;
611	4xvn-B	4.8	2.1	36	123	25	MOLECULE:	SMALL TERMINASE;
612	1lnw-D	4.8	1.8	48	138	13	MOLECULE:	MULTIDRUG RESISTANCE OPERON REPRESSOR;
613	3lwf-A	4.7	2.1	45	144	20	MOLECULE:	PUTATIVE TRANSCRIPTIONAL REGULATOR;
614	8a5y-T	4.7	12.5	75	650	8	MOLECULE:	ANAPHASE-PROMOTING COMPLEX SUBUNIT CDC27;
615	4zzl-A	4.7	2	48	146	13	MOLECULE:	MULTIDRUG RESISTANCE OPERON REPRESSOR;
616	3w6k-C	4.7	2.8	48	87	17	MOLECULE:	SCPA;
617	3g3z-A	4.7	2.6	49	142	12	MOLECULE:	TRANSCRIPTIONAL REGULATOR, MARR FAMILY;
618	6xtv-B	4.7	2.1	44	291	20	MOLECULE:	LYSINE EXPORT TRANSCRIPTIONAL REGULATORY PROTEIN
619	6qfd-B	4.7	2.5	55	116	16	MOLECULE:	DNA-BINDING PROTEIN;
620	8ylg-A	4.7	14.1	56	161	7	MOLECULE:	MARR FAMILY TRANSCRIPTIONAL REGULATOR;
621	8x6f-E	4.7	10.2	49	271	12	MOLECULE:	DNA-DIRECTED RNA POLYMERASE SUBUNIT ALPHA;
622	8r3g-A	4.7	3.5	49	335	16	MOLECULE:	CENTRAL GLYCOLYTIC GENES REGULATOR;
623	8r3g-D	4.7	3.5	49	335	16	MOLECULE:	CENTRAL GLYCOLYTIC GENES REGULATOR;
624	4llg-F	4.7	5.2	77	521	12	MOLECULE:	DNA-DIRECTED RNA POLYMERASE SUBUNIT ALPHA;
625	8qkf-B	4.7	2.6	50	94	12	MOLECULE:	ARSR FAMILY TRANSCRIPTIONAL REGULATOR;
626	2w29-B	4.7	2.9	47	147	11	MOLECULE:	PROBABLE TRANSCRIPTIONAL REGULATORY PROTEIN;
627	4j00-A	4.7	14.6	53	297	15	MOLECULE:	TRANSCRIPTION FACTOR HETR;
628	6pln-A	4.7	2.7	56	105	11	MOLECULE:	TRANSCRIPTION FACTOR E;
629	3osg-A	4.7	1.8	41	110	10	MOLECULE:	MYB21;
630	4hf1-A	4.7	3.1	49	129	14	MOLECULE:	HTH-TYPE TRANSCRIPTIONAL REGULATOR ISCR;
631	4yln-L	4.7	13.3	89	497	9	MOLECULE:	DNA-DIRECTED RNA POLYMERASE SUBUNIT ALPHA;
632	7qxi-M	4.7	4.5	68	403	13	MOLECULE:	DNA-DIRECTED RNA POLYMERASE SUBUNIT ALPHA;
633	2p6s-A	4.7	3.5	48	157	15	MOLECULE:	TRANSCRIPTIONAL REGULATOR, LRP/ASNC FAMILY;
634	8aes-A	4.7	3.9	59	153	17	MOLECULE:	METHYLATED-DNA--PROTEIN-CYSTEINE METHYLTRANSFERAS
635	1r1t-A	4.7	2.2	49	98	18	MOLECULE:	TRANSCRIPTIONAL REPRESSOR SMTB;
636	1r23-B	4.7	2.1	49	97	18	MOLECULE:	TRANSCRIPTIONAL REPRESSOR SMTB;
637	2p5v-H	4.7	3.2	47	154	19	MOLECULE:	TRANSCRIPTIONAL REGULATOR, LRP/ASNC FAMILY;
638	2acj-B	4.7	2.1	43	65	14	MOLECULE:	5'-D(*GP*TP*CP*GP*CP*GP*CP*GP*CP*CP*AP*TP*AP*AP*A
639	3zpl-F	4.7	2.1	49	154	14	MOLECULE:	PUTATIVE MARR-FAMILY TRANSCRIPTIONAL REPRESSOR;
640	4ru7-B	4.7	2.6	46	99	15	MOLECULE:	ASPA;
641	5hs5-A	4.7	2.2	48	116	15	MOLECULE:	HTH-TYPE TRANSCRIPTIONAL REGULATOR SARX;
642	4l9t-B	4.7	12.5	52	137	19	MOLECULE:	MEPR;
643	8iue-P	4.7	8.4	61	303	21	MOLECULE:	DNA-DIRECTED RNA POLYMERASE III SUBUNIT RPC1;
644	3e7l-D	4.7	3.3	49	63	29	MOLECULE:	TRANSCRIPTIONAL REGULATOR (NTRC FAMILY);
645	2p5v-E	4.7	3.5	48	156	17	MOLECULE:	TRANSCRIPTIONAL REGULATOR, LRP/ASNC FAMILY;
646	4xrf-A	4.7	2.1	49	142	10	MOLECULE:	TRANSCRIPTIONAL REGULATOR, MARR FAMILY;
647	4hv6-B	4.7	2	44	133	16	MOLECULE:	TRANSCRIPTIONAL REGULATOR MNTR;
648	3e7l-A	4.7	3.1	47	60	28	MOLECULE:	TRANSCRIPTIONAL REGULATOR (NTRC FAMILY);
649	3bpv-A	4.7	2.3	48	137	13	MOLECULE:	TRANSCRIPTIONAL REGULATOR;
650	2p6t-A	4.7	3.5	48	157	15	MOLECULE:	TRANSCRIPTIONAL REGULATOR, LRP/ASNC FAMILY;
651	4j01-B	4.7	12.6	56	294	13	MOLECULE:	TRANSCRIPTION FACTOR HETR;
652	2giv-A	4.7	14.6	61	258	13	MOLECULE:	PROBABLE HISTONE ACETYLTRANSFERASE MYST1;
653	3w6j-F	4.7	1.9	45	170	18	MOLECULE:	SCPA;
654	7d98-Q	4.7	2	46	288	13	MOLECULE:	LYSR-TYPE REGULATORY PROTEIN;
655	4hx8-B	4.7	2	42	130	14	MOLECULE:	TRANSCRIPTIONAL REGULATOR MNTR;
656	3pqk-C	4.7	2.9	50	101	10	MOLECULE:	BIOFILM GROWTH-ASSOCIATED REPRESSOR;
657	3pqk-A	4.7	2.9	50	99	10	MOLECULE:	BIOFILM GROWTH-ASSOCIATED REPRESSOR;
658	5cvi-A	4.7	2.3	43	212	23	MOLECULE:	SLOR;
659	6xiu-A	4.7	3.5	55	246	18	MOLECULE:	REGULATORY PROTEIN RNS;
660	3pqk-E	4.7	2.6	50	101	10	MOLECULE:	BIOFILM GROWTH-ASSOCIATED REPRESSOR;
661	2isz-B	4.7	2	45	140	16	MOLECULE:	MBTA/MBTB OPERATOR STRAND 1;
662	5zup-B	4.7	2.2	44	65	14	MOLECULE:	DOUBLE-STRANDED RNA-SPECIFIC ADENOSINE DEAMINASE;
663	3r4k-B	4.7	2.3	44	254	16	MOLECULE:	TRANSCRIPTIONAL REGULATOR, ICLR FAMILY;
664	1lnw-F	4.7	2.1	48	130	13	MOLECULE:	MULTIDRUG RESISTANCE OPERON REPRESSOR;
665	3f72-B	4.6	10.8	56	108	27	MOLECULE:	CADMIUM EFFLUX SYSTEM ACCESSORY PROTEIN;
666	5cyv-B	4.6	1.9	49	143	10	MOLECULE:	TRANSCRIPTIONAL REGULATOR;
667	3onq-B	4.6	4.4	76	255	16	MOLECULE:	REGULATOR OF POLYKETIDE SYNTHASE EXPRESSION;
668	2wte-A	4.6	7.1	83	212	16	MOLECULE:	CSA3;
669	9mj5-B	4.6	13.5	80	208	13	MOLECULE:	REPLICATION PROTEIN A 14 KDA SUBUNIT;
670	8x6g-H	4.6	10.8	72	244	17	MOLECULE:	DNA-DIRECTED RNA POLYMERASE SUBUNIT ALPHA;
671	3jsp-B	4.6	2.1	48	192	21	MOLECULE:	LEXA REPRESSOR;
672	8gzh-F	4.6	8.6	79	314	14	MOLECULE:	DNA-DIRECTED RNA POLYMERASE SUBUNIT ALPHA;
673	6cmv-D	4.6	2.6	51	111	22	MOLECULE:	TRANSCRIPTIONAL REGULATOR LRS14-LIKE PROTEIN;
674	5f7q-E	4.6	3.5	49	396	18	MOLECULE:	LMO0178 PROTEIN;
675	3pqk-B	4.6	2.6	50	101	10	MOLECULE:	BIOFILM GROWTH-ASSOCIATED REPRESSOR;
676	7s03-A	4.6	11.1	64	108	14	MOLECULE:	HISTONE-LYSINE N-METHYLTRANSFERASE SETMAR;
677	2zkz-A	4.6	2.8	51	86	16	MOLECULE:	TRANSCRIPTIONAL REPRESSOR PAGR;
678	2vc0-B	4.6	2.9	47	147	11	MOLECULE:	TRANSCRIPTIONAL REGULATORY PROTEIN;
679	5wsg-c	4.6	9.2	45	436	11	MOLECULE:	PRE-MRNA-SPLICING FACTOR 8;
680	9irz-B	4.6	2.8	47	89	11	MOLECULE:	PROBABLE HTH-TYPE TRANSCRIPTIONAL REGULATOR YHAJ;
681	7bzh-A	4.6	2.2	45	59	16	MOLECULE:	SUL7S;
682	2v79-B	4.6	9.2	54	116	11	MOLECULE:	DNA REPLICATION PROTEIN DNAD;
683	4zh3-L	4.6	17.6	88	539	9	MOLECULE:	DNA-DIRECTED RNA POLYMERASE SUBUNIT ALPHA;
684	4u7b-B	4.6	12.9	74	342	12	MOLECULE:	DNA (25-MER);
685	6ez1-B	4.6	2.2	49	110	18	MOLECULE:	DNA BINDING PROTEIN;
686	6s6h-B	4.6	3.4	43	140	14	MOLECULE:	CHROMOSOME-PARTITIONING PROTEIN PARB;
687	6s6h-A	4.6	3.4	43	121	14	MOLECULE:	CHROMOSOME-PARTITIONING PROTEIN PARB;
688	2gxb-B	4.6	2	42	63	14	MOLECULE:	5'-R(P*(DU)P*CP*GP*CP*GP*CP*G)-3';
689	2esn-C	4.6	2.4	47	298	17	MOLECULE:	PROBABLE TRANSCRIPTIONAL REGULATOR;
690	5xpq-A	4.6	2.9	51	100	12	MOLECULE:	UNCHARACTERIZED HTH-TYPE TRANSCRIPTIONAL REGULATO
691	1mse-C	4.6	2.5	42	105	14	MOLECULE:	DNA (5'-
692	3fzj-F	4.6	2.2	47	296	13	MOLECULE:	LYSR TYPE REGULATOR OF TSAMBCD;
693	6pco-B	4.6	2.4	47	135	19	MOLECULE:	MARR-FAMILY TRANSCRIPTIONAL REGULATOR;
694	4nb5-B	4.6	2.7	49	149	18	MOLECULE:	DNA BINDING PROTEIN;
695	1z05-A	4.6	2.9	48	396	17	MOLECULE:	TRANSCRIPTIONAL REGULATOR, ROK FAMILY;
696	2p6s-D	4.6	3.3	48	157	19	MOLECULE:	TRANSCRIPTIONAL REGULATOR, LRP/ASNC FAMILY;
697	5h3r-A	4.6	1.9	48	141	10	MOLECULE:	DNA (5'-
698	5fo5-A	4.6	2.2	46	88	17	MOLECULE:	HTH-TYPE TRANSCRIPTIONAL REGULATOR METR;
699	3nrv-D	4.6	2.2	49	142	18	MOLECULE:	PUTATIVE TRANSCRIPTIONAL REGULATOR (MARR/EMRR FAM
700	4hv5-A	4.6	1.7	41	126	15	MOLECULE:	TRANSCRIPTIONAL REGULATOR MNTR;
701	1lnw-C	4.6	1.9	47	139	13	MOLECULE:	MULTIDRUG RESISTANCE OPERON REPRESSOR;
702	5clv-B	4.6	2.1	53	96	19	MOLECULE:	TRFB TRANSCRIPTIONAL REPRESSOR PROTEIN;
703	5tjj-B	4.6	2	45	250	13	MOLECULE:	TRANSCRIPTIONAL REGULATOR, ICLR FAMILY;
704	3pqk-D	4.6	2.6	50	101	10	MOLECULE:	BIOFILM GROWTH-ASSOCIATED REPRESSOR;
705	3nrv-C	4.6	2.1	49	142	18	MOLECULE:	PUTATIVE TRANSCRIPTIONAL REGULATOR (MARR/EMRR FAM
706	2fxa-B	4.5	2	49	180	22	MOLECULE:	PROTEASE PRODUCTION REGULATORY PROTEIN HPR;
707	2gqq-C	4.5	3	48	157	19	MOLECULE:	LEUCINE-RESPONSIVE REGULATORY PROTEIN;
708	3i4p-A	4.5	3.2	46	153	17	MOLECULE:	TRANSCRIPTIONAL REGULATOR, ASNC FAMILY;
709	1vz0-G	4.5	11.9	61	186	13	MOLECULE:	CHROMOSOME PARTITIONING PROTEIN PARB;
710	6o8m-A	4.5	2.6	52	95	17	MOLECULE:	TRANSCRIPTIONAL REGULATOR, ARSR FAMILY;
711	4czd-B	4.5	3	49	159	20	MOLECULE:	PUTATIVE TRANSCRIPTIONAL REGULATOR, ASNC FAMILY;
712	5dcf-A	4.5	2.4	44	239	11	MOLECULE:	TYROSINE RECOMBINASE XERD,DNA TRANSLOCASE FTSK;
713	6cmv-A	4.5	2.6	51	112	22	MOLECULE:	TRANSCRIPTIONAL REGULATOR LRS14-LIKE PROTEIN;
714	9fsp-F	4.5	2.2	45	302	13	MOLECULE:	DNA-DIRECTED RNA POLYMERASE III SUBUNIT RPC1;
715	2krf-B	4.5	1.7	48	69	19	MOLECULE:	TRANSCRIPTIONAL REGULATORY PROTEIN COMA;
716	2fxa-A	4.5	2.2	49	156	22	MOLECULE:	PROTEASE PRODUCTION REGULATORY PROTEIN HPR;
717	1jko-C	4.5	1.1	36	46	11	MOLECULE:	5'-D(*TP*GP*TP*TP*TP*TP*TP*GP*GP*TP*AP*AP*GP*A)-
718	6t9q-A	4.5	2.2	45	62	22	MOLECULE:	PROTEIN TIMELESS HOMOLOG;
719	5c17-A	4.5	2.8	50	206	16	MOLECULE:	MERB2;
720	6ez1-A	4.5	2.2	49	110	18	MOLECULE:	DNA BINDING PROTEIN;
721	1a5j-A	4.5	11.7	65	110	12	MOLECULE:	B-MYB;
722	4hf2-A	4.5	3.1	49	115	14	MOLECULE:	HTH-TYPE TRANSCRIPTIONAL REGULATOR ISCR;
723	1jhg-A	4.5	9.3	51	102	14	MOLECULE:	TRP OPERON REPRESSOR;
724	3jth-A	4.5	2.7	51	96	20	MOLECULE:	TRANSCRIPTION ACTIVATOR HLYU;
725	6dt4-A	4.5	9.2	60	203	22	MOLECULE:	CYCLIC AMP RECEPTOR PROTEIN;
726	1w0u-B	4.5	2.5	41	55	5	MOLECULE:	TELOMERIC REPEAT BINDING FACTOR 2;
727	6y93-A	4.5	3.1	42	105	12	MOLECULE:	NUCLEOID OCCLUSION PROTEIN;
728	1idz-A	4.5	1.8	40	54	10	MOLECULE:	MOUSE C-MYB DNA-BINDING DOMAIN REPEAT 3;
729	2qvo-A	4.5	2	46	87	20	MOLECULE:	UNCHARACTERIZED PROTEIN AF_1382;
730	6f40-P	4.5	4.8	63	246	11	MOLECULE:	DNA-DIRECTED RNA POLYMERASE III SUBUNIT RPC1;
731	6f5c-A	4.5	2.2	49	110	18	MOLECULE:	HALOPHILIC WINGED-HELIX-TURN-HELIX DNA BINDING PR
732	2p5v-G	4.5	3.4	49	158	18	MOLECULE:	TRANSCRIPTIONAL REGULATOR, LRP/ASNC FAMILY;
733	5f7p-A	4.5	2.1	43	359	21	MOLECULE:	LMO0178 PROTEIN;
734	2p5v-C	4.5	3.3	47	154	19	MOLECULE:	TRANSCRIPTIONAL REGULATOR, LRP/ASNC FAMILY;
735	4hx8-A	4.5	2.1	43	132	16	MOLECULE:	TRANSCRIPTIONAL REGULATOR MNTR;
736	4ld5-D	4.5	10.4	53	139	21	MOLECULE:	MEPR;
737	1stz-B	4.5	2.3	49	311	16	MOLECULE:	HEAT-INDUCIBLE TRANSCRIPTION REPRESSOR HRCA HOMOL
738	3onq-A	4.5	7.4	86	254	14	MOLECULE:	REGULATOR OF POLYKETIDE SYNTHASE EXPRESSION;
739	2p5v-B	4.5	3.5	48	156	15	MOLECULE:	TRANSCRIPTIONAL REGULATOR, LRP/ASNC FAMILY;
740	3hhg-E	4.5	2.2	48	297	13	MOLECULE:	TRANSCRIPTIONAL REGULATOR, LYSR FAMILY;
741	9esh-W	4.5	18.7	63	526	10	MOLECULE:	PRE-MRNA;
742	1wsu-A	4.5	2.9	47	124	21	MOLECULE:	5'-
743	6id0-L	4.5	9.2	45	475	13	MOLECULE:	PRE-MRNA-PROCESSING-SPLICING FACTOR 8;
744	1umq-A	4.5	2.8	45	60	20	MOLECULE:	PHOTOSYNTHETIC APPARATUS REGULATORY PROTEIN;
745	4ka4-A	4.5	2	44	60	16	MOLECULE:	Z-DNA-BINDING PROTEIN 1;
746	3fhz-D	4.4	2.4	44	167	20	MOLECULE:	ARGININE REPRESSOR;
747	4kyw-A	4.4	13.7	71	254	17	MOLECULE:	TYPE-2 RESTRICTION ENZYME DPNI;
748	3k1m-B	4.4	2.1	46	305	13	MOLECULE:	HTH-TYPE TRANSCRIPTIONAL REGULATOR BENM;
749	5mqf-L	4.4	1.9	41	336	12	MOLECULE:	PRE-MRNA-PROCESSING-SPLICING FACTOR 8;
750	5a31-N	4.4	14	84	703	5	MOLECULE:	ANAPHASE-PROMOTING COMPLEX SUBUNIT 1;
751	1s3j-A	4.4	12.4	56	143	11	MOLECULE:	YUSO PROTEIN;
752	7nfu-A	4.4	12.3	56	221	11	MOLECULE:	NUCLEOID OCCLUSION PROTEIN;
753	2qz8-C	4.4	2.9	46	146	11	MOLECULE:	PROBABLE TRANSCRIPTIONAL REGULATORY PROTEIN;
754	4nb5-A	4.4	2.8	49	145	20	MOLECULE:	DNA BINDING PROTEIN;
755	5w5a-A	4.4	8.7	71	225	13	MOLECULE:	HTH-TYPE TRANSCRIPTIONAL REGULATOR CMR;
756	5gpy-A	4.4	3.1	62	177	13	MOLECULE:	GENERAL TRANSCRIPTION FACTOR IIE SUBUNIT 1;
757	7z1n-P	4.4	2.6	47	140	6	MOLECULE:	DNA-DIRECTED RNA POLYMERASE III SUBUNIT RPC1;
758	2v79-A	4.4	9.2	54	115	9	MOLECULE:	DNA REPLICATION PROTEIN DNAD;
759	1h0m-D	4.4	5.3	70	229	11	MOLECULE:	TRANSCRIPTIONAL ACTIVATOR PROTEIN TRAR;
760	6kkm-G	4.4	3.2	42	329	10	MOLECULE:	ALL5250 PROTEIN;
761	2quf-A	4.4	2.6	52	214	12	MOLECULE:	TRANSCRIPTION FACTOR PF0095;
762	5mmc-A	4.4	7.9	42	70	10	MOLECULE:	PEROXIN 14;
763	9fso-F	4.4	12	53	302	21	MOLECULE:	DNA-DIRECTED RNA POLYMERASE III SUBUNIT RPC1;
764	7kug-D	4.4	2.8	55	96	9	MOLECULE:	PROBABLE TRANSCRIPTIONAL REGULATOR WHIB7;
765	1tqi-A	4.4	2.2	49	269	16	MOLECULE:	CONSERVED HYPOTHETICAL PROTEIN;
766	5ui5-I	4.4	6.1	58	316	19	MOLECULE:	DNA (31-MER);
767	9fsq-F	4.4	12	53	302	21	MOLECULE:	DNA-DIRECTED RNA POLYMERASE III SUBUNIT RPC1;
768	8qfc-B	4.4	2.1	44	631	11	MOLECULE:	60S RIBOSOMAL PROTEIN L10A;
769	5cvi-B	4.4	2.1	43	215	23	MOLECULE:	SLOR;
770	1iz1-B	4.4	2	45	294	13	MOLECULE:	LYSR-TYPE REGULATORY PROTEIN;
771	3ov8-A	4.4	2	46	91	20	MOLECULE:	PROTEIN AF_1382;
772	1fip-A	4.4	2.7	44	73	14	MOLECULE:	FACTOR FOR INVERSION STIMULATION (FIS);
773	3k69-A	4.4	2.2	45	151	9	MOLECULE:	PUTATIVE TRANSCRIPTION REGULATOR;
774	4ejo-A	4.4	2.2	45	112	13	MOLECULE:	TRANSCRIPTIONAL REGULATOR, PADR-LIKE FAMILY;
775	6faq-A	4.4	2.2	49	110	18	MOLECULE:	DNA BINDING PROTEIN;
776	1qgp-A	4.4	3.7	49	76	16	MOLECULE:	PROTEIN (DOUBLE STRANDED RNA ADENOSINE
777	5uha-F	4.4	12	85	322	7	MOLECULE:	DNA-DIRECTED RNA POLYMERASE SUBUNIT ALPHA;
778	2f5f-B	4.4	1.8	46	137	15	MOLECULE:	TRANSCRIPTIONAL REGULATOR MNTR;
779	1okr-B	4.4	4.4	52	122	21	MOLECULE:	METHICILLIN RESISTANCE REGULATORY PROTEIN MECI;
780	3fzv-C	4.4	2.5	46	285	17	MOLECULE:	PROBABLE TRANSCRIPTIONAL REGULATOR;
781	7viv-A	4.4	3.2	48	72	6	MOLECULE:	I73R;
782	5hs9-B	4.4	2.4	49	90	20	MOLECULE:	HTH-TYPE TRANSCRIPTIONAL REGULATOR YODB;
783	5xso-A	4.4	4.2	56	202	16	MOLECULE:	RESPONSE REGULATOR FIXJ;
784	6c05-F	4.4	13.2	110	326	9	MOLECULE:	DNA-DIRECTED RNA POLYMERASE SUBUNIT ALPHA;
785	3cta-A	4.4	2.1	43	187	16	MOLECULE:	RIBOFLAVIN KINASE;
786	2d1h-B	4.4	2.9	52	99	19	MOLECULE:	109AA LONG HYPOTHETICAL TRANSCRIPTIONAL REGULATOR
787	7d98-B	4.4	2	44	283	14	MOLECULE:	LYSR-TYPE REGULATORY PROTEIN;
788	3f72-A	4.4	11.7	60	107	22	MOLECULE:	CADMIUM EFFLUX SYSTEM ACCESSORY PROTEIN;
789	2obp-B	4.4	2.4	46	81	20	MOLECULE:	PUTATIVE DNA-BINDING PROTEIN;
790	4chu-B	4.4	3.1	49	127	14	MOLECULE:	HTH-TYPE TRANSCRIPTIONAL REGULATOR ISCR;
791	5zyr-A	4.3	13.1	58	306	14	MOLECULE:	P-HYDROXYPHENYLACETATE 3-HYDROXYLASE, REDUCTASE C
792	5hso-A	4.3	2.3	46	122	11	MOLECULE:	UNCHARACTERIZED HTH-TYPE TRANSCRIPTIONAL REGULATO
793	6efn-A	4.3	2.8	50	384	14	MOLECULE:	SPORULATION KILLING FACTOR MATURATION PROTEIN SKF
794	8ae6-S	4.3	11.4	88	402	13	MOLECULE:	NITROGEN PERMEASE REGULATOR 3;
795	5yi0-D	4.3	13.6	54	146	26	MOLECULE:	ZINC TRANSPORT TRANSCRIPTIONAL REGULATOR;
796	4oio-F	4.3	5.1	78	344	8	MOLECULE:	DNA-DIRECTED RNA POLYMERASE SUBUNIT ALPHA;
797	1f9n-F	4.3	2.9	44	149	23	MOLECULE:	ARGININE REPRESSOR/ACTIVATOR PROTEIN;
798	2rnj-A	4.3	1.9	49	67	20	MOLECULE:	RESPONSE REGULATOR PROTEIN VRAR;
799	2oz6-A	4.3	10.5	58	201	17	MOLECULE:	VIRULENCE FACTOR REGULATOR;
800	5way-B	4.3	2.2	43	477	21	MOLECULE:	TRANSCRIPTIONAL ACTIVATOR;
801	6kkm-H	4.3	3.2	42	332	10	MOLECULE:	ALL5250 PROTEIN;
802	1mzb-A	4.3	3.2	54	133	19	MOLECULE:	FERRIC UPTAKE REGULATION PROTEIN;
803	1in5-A	4.3	13.9	62	301	13	MOLECULE:	HOLLIDAY JUNCTION DNA HELICASE RUVB;
804	6h1c-B	4.3	3.3	54	134	19	MOLECULE:	FERRIC UPTAKE REGULATION PROTEIN;
805	4hf2-B	4.3	3.1	49	121	14	MOLECULE:	HTH-TYPE TRANSCRIPTIONAL REGULATOR ISCR;
806	5uh6-F	4.3	11.3	65	322	11	MOLECULE:	DNA-DIRECTED RNA POLYMERASE SUBUNIT ALPHA;
807	4hf1-B	4.3	3.1	49	129	14	MOLECULE:	HTH-TYPE TRANSCRIPTIONAL REGULATOR ISCR;
808	4hf0-B	4.3	2.8	48	118	15	MOLECULE:	HTH-TYPE TRANSCRIPTIONAL REGULATOR ISCR;
809	6kkn-A	4.3	3.1	42	332	10	MOLECULE:	ALL5250 PROTEIN;
810	4esj-A	4.3	10.8	87	246	16	MOLECULE:	TYPE-2 RESTRICTION ENZYME DPNI;
811	2fu4-B	4.3	3	54	81	20	MOLECULE:	FERRIC UPTAKE REGULATION PROTEIN;
812	4ylo-F	4.3	5.1	79	497	14	MOLECULE:	DNA-DIRECTED RNA POLYMERASE SUBUNIT ALPHA;
813	4xls-F	4.3	7.7	82	345	9	MOLECULE:	DNA-DIRECTED RNA POLYMERASE SUBUNIT ALPHA;
814	4xbf-B	4.3	11.4	52	133	8	MOLECULE:	LYSINE-SPECIFIC HISTONE DEMETHYLASE 1A;
815	4hv6-A	4.3	1.8	46	133	15	MOLECULE:	TRANSCRIPTIONAL REGULATOR MNTR;
816	4hx7-B	4.3	1.7	43	130	14	MOLECULE:	TRANSCRIPTIONAL REGULATOR MNTR;
817	8b9x-A	4.3	13.4	59	256	8	MOLECULE:	DDRGK DOMAIN-CONTAINING PROTEIN 1,E3 UFM1-PROTEIN
818	3zqc-J	4.3	2.1	41	119	15	MOLECULE:	MYB3;
819	1xmk-A	4.3	3.6	49	79	14	MOLECULE:	DOUBLE-STRANDED RNA-SPECIFIC ADENOSINE DEAMINASE;
820	1etv-A	4.3	2.8	45	75	13	MOLECULE:	FACTOR FOR INVERSION STIMULATION;
821	2p5v-D	4.3	3.4	48	156	19	MOLECULE:	TRANSCRIPTIONAL REGULATOR, LRP/ASNC FAMILY;
822	3frw-B	4.3	8.5	46	96	17	MOLECULE:	PUTATIVE TRP REPRESSOR PROTEIN;
823	3cuo-C	4.3	2.7	50	95	14	MOLECULE:	UNCHARACTERIZED HTH-TYPE TRANSCRIPTIONAL REGULATO
824	4r6i-A	4.3	12.8	60	472	13	MOLECULE:	ANTHRAX TOXIN EXPRESSION TRANS-ACTING POSITIVE RE
825	5x7z-A	4.3	2.5	49	130	12	MOLECULE:	UNCHARACTERIZED HTH-TYPE TRANSCRIPTIONAL REGULATO
826	5v1u-D	4.3	2.9	53	83	13	MOLECULE:	TBIB1;
827	8ity-P	4.3	2.8	48	232	23	MOLECULE:	SNRNA-ACTIVATING PROTEIN COMPLEX SUBUNIT 1;
828	1wsu-D	4.3	2.1	45	121	20	MOLECULE:	5'-
829	1u2w-C	4.3	2.8	51	98	25	MOLECULE:	CADMIUM EFFLUX SYSTEM ACCESSORY PROTEIN;
830	1r22-A	4.3	6.8	51	93	18	MOLECULE:	TRANSCRIPTIONAL REPRESSOR SMTB;
831	2acj-A	4.3	2	40	53	15	MOLECULE:	5'-D(*GP*TP*CP*GP*CP*GP*CP*GP*CP*CP*AP*TP*AP*AP*A
832	5g05-N	4.3	13.7	97	604	8	MOLECULE:	ANAPHASE-PROMOTING COMPLEX SUBUNIT 1;
833	6c06-F	4.3	13.1	111	326	8	MOLECULE:	DNA-DIRECTED RNA POLYMERASE SUBUNIT ALPHA;
834	8hkr-B	4.2	11.5	70	385	9	MOLECULE:	UNCHARACTERIZED PROTEIN RV2067C;
835	4gcv-B	4.2	1.9	46	146	15	MOLECULE:	PUTATIVE TRANSCRIPTION PROTEIN;
836	5l0p-A	4.2	8.7	88	311	13	MOLECULE:	TRANSCRIPTION FACTOR ETV6, TRANSCRIPTION FACTOR E
837	5d1r-A	4.2	2.9	42	227	17	MOLECULE:	RV1816 TRANSCRIPTIONAL REGULATOR;
838	3tgn-B	4.2	13.6	56	146	25	MOLECULE:	ADC OPERON REPRESSOR ADCR;
839	1xsd-A	4.2	2.5	48	125	21	MOLECULE:	5'-
840	7f4l-B	4.2	13.3	48	130	4	MOLECULE:	TRANSMEMBRANE PROTEIN, PUTATIVE;
841	2mlg-A	4.2	2.8	46	77	17	MOLECULE:	SULFOLOBUS TRANSCRIPTION FACTOR 76 AMINOACID PROT
842	9fhl-U	4.2	3	53	154	13	MOLECULE:	RRNA 16S SSO;
843	6hsd-A	4.2	1.9	44	166	7	MOLECULE:	RRF2 FAMILY TRANSCRIPTIONAL REGULATOR;
844	4jk1-X	4.2	11	87	517	9	MOLECULE:	ESCHERICHIA COLI RNA POLYMERASE ALPHA SUBUNIT;
845	4kn4-X	4.2	10.9	88	517	13	MOLECULE:	DNA-DIRECTED RNA POLYMERASE SUBUNIT ALPHA;
846	1mjb-A	4.2	14.3	58	273	14	MOLECULE:	ESA1 PROTEIN;
847	3cjn-A	4.2	2.9	49	146	10	MOLECULE:	TRANSCRIPTIONAL REGULATOR, MARR FAMILY;
848	8vpq-D	4.2	9.9	48	135	13	MOLECULE:	ISOFORM 2 OF KELCH REPEAT AND BTB DOMAIN-CONTAINI
849	3cuq-B	4.2	12.5	51	204	14	MOLECULE:	VACUOLAR-SORTING PROTEIN SNF8;
850	3jb9-W	4.2	10.2	49	426	12	MOLECULE:	PRE-MRNA-SPLICING FACTOR SPP42;
851	8iuh-P	4.2	2.2	45	303	13	MOLECULE:	SNRNA-ACTIVATING PROTEIN COMPLEX SUBUNIT 1;
852	2dim-A	4.2	2.1	42	70	12	MOLECULE:	CELL DIVISION CYCLE 5-LIKE PROTEIN;
853	5f7q-C	4.2	3.6	49	385	18	MOLECULE:	LMO0178 PROTEIN;
854	1mdm-A	4.2	11.6	65	124	11	MOLECULE:	PAX5/ETS BINDING SITE ON THE MB-1 PROMOTER;
855	1akh-A	4.2	3	41	49	10	MOLECULE:	DNA (5'-
856	5whm-D	4.2	2	44	260	18	MOLECULE:	ICLR FAMILY TRANSCRIPTIONAL REGULATOR;
857	7t8k-A	4.2	2	46	286	11	MOLECULE:	BRXR;
858	7t8k-B	4.2	2	46	277	11	MOLECULE:	BRXR;
859	5zc2-B	4.2	13.3	60	301	12	MOLECULE:	P-HYDROXYPHENYLACETATE 3-HYDROXYLASE, REDUCTASE C
860	5oa3-N	4.2	9.9	46	149	15	MOLECULE:	EUKARYOTIC TRANSLATION INITIATION FACTOR 2D;
861	6cnb-P	4.2	6.5	66	277	15	MOLECULE:	DNA-DIRECTED RNA POLYMERASE III SUBUNIT RPC1;
862	6wr6-F	4.2	10.3	80	447	9	MOLECULE:	DNA-DIRECTED RNA POLYMERASE SUBUNIT ALPHA;
863	2glo-A	4.2	1.8	40	59	23	MOLECULE:	BRINKER CG9653-PA;
864	5v1u-A	4.2	2.3	52	84	12	MOLECULE:	TBIB1;
865	1t6s-A	4.2	2.1	44	162	9	MOLECULE:	CONSERVED HYPOTHETICAL PROTEIN;
866	1etw-A	4.2	2.8	44	77	14	MOLECULE:	FACTOR FOR INVERSION STIMULATION;
867	1etq-B	4.2	2.9	44	76	16	MOLECULE:	FACTOR FOR INVERSION STIMULATION;
868	5way-A	4.2	2.2	46	482	22	MOLECULE:	TRANSCRIPTIONAL ACTIVATOR;
869	2lr8-A	4.2	3	47	70	13	MOLECULE:	CASP8-ASSOCIATED PROTEIN 2;
870	3fzj-I	4.2	2.1	45	295	13	MOLECULE:	LYSR TYPE REGULATOR OF TSAMBCD;
871	3f8f-A	4.2	3.6	49	114	18	MOLECULE:	TRANSCRIPTIONAL REGULATOR, PADR-LIKE FAMILY;
872	2p5v-A	4.2	3.5	48	156	15	MOLECULE:	TRANSCRIPTIONAL REGULATOR, LRP/ASNC FAMILY;
873	7qfz-C	4.2	2.5	48	289	8	MOLECULE:	WYL DOMAIN-CONTAINING PROTEIN;
874	1stz-C	4.2	2.3	49	311	16	MOLECULE:	HEAT-INDUCIBLE TRANSCRIPTION REPRESSOR HRCA HOMOL
875	5v1u-B	4.2	2.9	54	86	13	MOLECULE:	TBIB1;
876	7qfz-G	4.2	2.3	47	282	6	MOLECULE:	WYL DOMAIN-CONTAINING PROTEIN;
877	7qfz-F	4.2	2.3	47	288	6	MOLECULE:	WYL DOMAIN-CONTAINING PROTEIN;
878	1mja-A	4.2	14.3	61	273	13	MOLECULE:	ESA1 PROTEIN;
879	5v1u-C	4.2	2.6	53	85	11	MOLECULE:	TBIB1;
880	3f72-D	4.2	10.5	59	100	24	MOLECULE:	CADMIUM EFFLUX SYSTEM ACCESSORY PROTEIN;
881	3f72-F	4.2	2.9	51	102	25	MOLECULE:	CADMIUM EFFLUX SYSTEM ACCESSORY PROTEIN;
882	3hrs-A	4.2	2.4	44	214	20	MOLECULE:	METALLOREGULATOR SCAR;
883	2zkz-D	4.2	4	59	82	14	MOLECULE:	TRANSCRIPTIONAL REPRESSOR PAGR;
884	8jj9-B	4.2	3	49	299	12	MOLECULE:	PROTEIN FAM91A1;
885	3r4k-D	4.2	2	43	253	16	MOLECULE:	TRANSCRIPTIONAL REGULATOR, ICLR FAMILY;
886	5whm-B	4.2	2.1	44	260	18	MOLECULE:	ICLR FAMILY TRANSCRIPTIONAL REGULATOR;
887	2uxx-B	4.1	11.2	52	134	8	MOLECULE:	LYSINE-SPECIFIC HISTONE DEMETHYLASE 1;
888	6juv-A	4.1	2.2	44	192	14	MOLECULE:	SEGREGATION AND CONDENSATION PROTEIN B;
889	8xt8-B	4.1	2.2	48	145	13	MOLECULE:	MARR FAMILY TRANSCRIPTIONAL REGULATOR;
890	7qfz-D	4.1	2.5	49	290	8	MOLECULE:	WYL DOMAIN-CONTAINING PROTEIN;
891	7el3-A	4.1	2.4	49	138	14	MOLECULE:	HOMOPROTOCATECHUATE DEGRADATION OPERON REGULATOR
892	2ga1-A	4.1	10.2	55	101	0	MOLECULE:	PROTEIN OF UNKNOWN FUNCTION DUF433;
893	3mkw-B	4.1	3.2	42	115	19	MOLECULE:	DNA (5'-
894	2cgp-A	4.1	9.4	68	200	18	MOLECULE:	DNA (5'-D(*GP*TP*CP*AP*CP*AP*TP*TP*AP*AP*T)-3');
895	5hsl-A	4.1	2.5	49	132	12	MOLECULE:	UNCHARACTERIZED HTH-TYPE TRANSCRIPTIONAL REGULATO
896	5n07-A	4.1	2.4	43	137	7	MOLECULE:	HTH-TYPE TRANSCRIPTIONAL REPRESSOR NSRR;
897	3tgn-A	4.1	13.1	52	135	19	MOLECULE:	ADC OPERON REPRESSOR ADCR;
898	3cuo-A	4.1	2.8	50	98	14	MOLECULE:	UNCHARACTERIZED HTH-TYPE TRANSCRIPTIONAL REGULATO
899	6az6-B	4.1	2.7	44	205	14	MOLECULE:	GNTR FAMILY TRANSCRIPTIONAL REGULATOR;
900	7ksr-A	4.1	12.2	68	395	12	MOLECULE:	HISTONE-LYSINE N-METHYLTRANSFERASE EZH1;
901	6az6-A	4.1	2.8	45	209	13	MOLECULE:	GNTR FAMILY TRANSCRIPTIONAL REGULATOR;
902	7kso-A	4.1	11.7	67	395	7	MOLECULE:	HISTONE-LYSINE N-METHYLTRANSFERASE EZH1;
903	5hs7-A	4.1	2.4	49	102	20	MOLECULE:	HTH-TYPE TRANSCRIPTIONAL REGULATOR YODB;
904	5yi1-A	4.1	13	51	132	20	MOLECULE:	ZINC TRANSPORT TRANSCRIPTIONAL REGULATOR;
905	4xvn-E	4.1	0.6	38	137	24	MOLECULE:	SMALL TERMINASE;
906	2din-A	4.1	2.4	41	66	15	MOLECULE:	CELL DIVISION CYCLE 5-LIKE PROTEIN;
907	1ku2-A	4.1	11	99	240	10	MOLECULE:	SIGMA FACTOR SIGA;
908	5iy9-Q	4.1	3.5	61	180	13	MOLECULE:	DNA-DIRECTED RNA POLYMERASE II SUBUNIT RPB1;
909	5iyd-Q	4.1	3.5	61	180	13	MOLECULE:	DNA-DIRECTED RNA POLYMERASE II SUBUNIT RPB1;
910	2l02-A	4.1	4.1	49	82	12	MOLECULE:	UNCHARACTERIZED PROTEIN;
911	2l54-A	4.1	2.4	46	63	13	MOLECULE:	DOUBLE-STRANDED RNA-SPECIFIC ADENOSINE DEAMINASE;
912	2g7u-A	4.1	2.1	43	251	23	MOLECULE:	TRANSCRIPTIONAL REGULATOR;
913	1etq-C	4.1	2.8	44	77	14	MOLECULE:	FACTOR FOR INVERSION STIMULATION;
914	4ld5-C	4.1	2.5	49	139	24	MOLECULE:	MEPR;
915	5byh-M	4.1	22.9	77	421	10	MOLECULE:	DNA-DIRECTED RNA POLYMERASE SUBUNIT ALPHA;
916	2dk5-A	4.1	2.3	49	91	22	MOLECULE:	DNA-DIRECTED RNA POLYMERASE III 39 KDA
917	4hw0-A	4.1	2.1	45	98	16	MOLECULE:	DNA-BINDING PROTEIN SSO10A-2;
918	4ld5-A	4.1	2.5	49	138	24	MOLECULE:	MEPR;
919	4hqe-B	4.1	2.9	51	108	20	MOLECULE:	TRANSCRIPTIONAL REGULATOR QSRR;
920	3f72-C	4.1	10.6	64	103	20	MOLECULE:	CADMIUM EFFLUX SYSTEM ACCESSORY PROTEIN;
921	7qfz-A	4.1	2.4	48	287	8	MOLECULE:	WYL DOMAIN-CONTAINING PROTEIN;
922	5jbr-B	4.1	2.8	50	142	16	MOLECULE:	UNCHARACTERIZED PROTEIN BCAV_2135;
923	3hhh-A	4.1	2.3	46	102	24	MOLECULE:	TRANSCRIPTIONAL REGULATOR, PADR FAMILY;
924	7qfz-H	4.1	2.5	49	266	8	MOLECULE:	WYL DOMAIN-CONTAINING PROTEIN;
925	8jj9-A	4.1	3.1	49	298	12	MOLECULE:	PROTEIN FAM91A1;
926	5l3b-B	4.1	11.3	52	133	8	MOLECULE:	LYSINE-SPECIFIC HISTONE DEMETHYLASE 1A;
927	5h6q-B	4.1	11.3	52	131	8	MOLECULE:	LYSINE-SPECIFIC HISTONE DEMETHYLASE 1A;
928	4mte-C	4.1	3.3	56	148	20	MOLECULE:	ZINC UPTAKE REGULATION PROTEIN;
929	2eth-B	4.1	12	71	141	10	MOLECULE:	TRANSCRIPTIONAL REGULATOR, PUTATIVE, MAR FAMILY;
930	2qby-B	4	8.7	62	368	13	MOLECULE:	CELL DIVISION CONTROL PROTEIN 6 HOMOLOG 1;
931	4q2j-A	4	12.2	66	169	9	MOLECULE:	DNA-BINDING PROTEIN SATB1;
932	2fa5-B	4	2.5	47	142	9	MOLECULE:	TRANSCRIPTIONAL REGULATOR MARR/EMRR FAMILY;
933	7t5t-A	4	2.2	40	278	10	MOLECULE:	CAPP TOXIN;
934	4hbl-D	4	2.2	49	147	14	MOLECULE:	TRANSCRIPTIONAL REGULATOR, MARR FAMILY;
935	4mtd-D	4	3.2	60	151	22	MOLECULE:	ZINC UPTAKE REGULATION PROTEIN;
936	6taz-B	4	2.4	45	141	22	MOLECULE:	PROTEIN TIMELESS HOMOLOG;
937	2ijl-A	4	2.6	48	110	15	MOLECULE:	MOLYBDENUM-BINDING TRANSCRIPTIONAL REPRESSOR;
938	8cli-A	4	13.5	67	542	9	MOLECULE:	GENERAL TRANSCRIPTION FACTOR 3C POLYPEPTIDE 1;
939	6lth-O	4	11.1	79	325	6	MOLECULE:	TRANSCRIPTION ACTIVATOR BRG1;
940	6u82-A	4	9.8	54	132	6	MOLECULE:	DOUBLE HOMEOBOX PROTEIN 4;
941	3mky-P	4	4.3	46	114	17	MOLECULE:	DNA (5'-
942	3mky-B	4	4.3	46	115	17	MOLECULE:	DNA (5'-
943	6rbd-T	4	4	57	143	11	MOLECULE:	40S RIBOSOMAL PROTEIN S27-A;
944	9frk-c	4	14.1	54	109	22	MOLECULE:	RRNA 16S;
945	1ylf-A	4	2	44	117	18	MOLECULE:	RRF2 FAMILY PROTEIN;
946	8qu6-F	4	16.8	70	302	7	MOLECULE:	DNA-DIRECTED RNA POLYMERASE SUBUNIT ALPHA;
947	1yyv-B	4	2.9	49	112	16	MOLECULE:	PUTATIVE TRANSCRIPTIONAL REGULATOR;
948	6juv-B	4	5.7	70	187	11	MOLECULE:	SEGREGATION AND CONDENSATION PROTEIN B;
949	8u3b-H	4	3	47	66	19	MOLECULE:	DNA-DIRECTED RNA POLYMERASE SUBUNIT ALPHA;
950	6kf4-G	4	2.9	55	166	16	MOLECULE:	DNA-DIRECTED RNA POLYMERASE SUBUNIT;
951	7t8l-A	4	2.1	46	284	11	MOLECULE:	BRXR;
952	5xnc-B	4	2.6	49	354	10	MOLECULE:	N(4)-BIS(AMINOPROPYL)SPERMIDINE SYNTHASE;
953	4lln-A	4	2.2	48	137	21	MOLECULE:	MEPR;
954	5hs8-A	4	2.8	50	101	18	MOLECULE:	HTH-TYPE TRANSCRIPTIONAL REGULATOR YODB;
955	3r60-A	4	1.8	44	136	16	MOLECULE:	TRANSCRIPTIONAL REGULATOR MNTR;
956	3qph-A	4	2.9	49	335	6	MOLECULE:	TRMB, A GLOBAL TRANSCRIPTION REGULATOR;
957	2yr2-A	4	2.2	49	142	10	MOLECULE:	146AA LONG HYPOTHETICAL TRANSCRIPTIONAL REGULATOR
958	6r7h-D	4	13.3	63	406	16	MOLECULE:	COP9 SIGNALOSOME COMPLEX SUBUNIT 1;
959	4lll-C	4	2.3	49	138	20	MOLECULE:	MEPR;
960	2f5f-A	4	1.7	44	133	16	MOLECULE:	TRANSCRIPTIONAL REGULATOR MNTR;
961	2hyf-D	4	1.9	41	137	15	MOLECULE:	TRANSCRIPTIONAL REGULATOR MNTR;
962	2ev6-B	4	1.9	44	137	16	MOLECULE:	TRANSCRIPTIONAL REGULATOR MNTR;
963	7t8l-B	4	2.1	45	274	11	MOLECULE:	BRXR;
964	5v1v-B	4	3	54	85	13	MOLECULE:	TBIB1;
965	1cf7-A	4	2.2	45	67	13	MOLECULE:	DNA (5'-
966	5tjg-F	4	13.3	104	334	11	MOLECULE:	DNA-DIRECTED RNA POLYMERASE SUBUNIT ALPHA;
967	8tp8-D	4	2.3	45	326	11	MOLECULE:	DEOR-FAMILY TRANSCRIPTIONAL REGULATOR;
968	1ixc-A	4	2	43	289	14	MOLECULE:	LYSR-TYPE REGULATORY PROTEIN;
969	2j5o-A	4	2.4	46	72	15	MOLECULE:	DNA TRANSLOCASE FTSK;
970	1hqc-A	4	13.1	77	314	17	MOLECULE:	RUVB;
971	2csb-A	4	5.6	72	517	18	MOLECULE:	TOPOISOMERASE V;
972	4ejv-B	4	2.5	48	137	21	MOLECULE:	TRANSCRIPTIONAL REGULATOR TCAR;
973	5fyw-X	4	2.4	45	143	13	MOLECULE:	DNA-DIRECTED RNA POLYMERASE II SUBUNIT RPB1;
974	4czz-B	4	11	70	133	7	MOLECULE:	LYSINE-SPECIFIC HISTONE DEMETHYLASE 1A;
975	4mte-B	4	3.3	57	150	19	MOLECULE:	ZINC UPTAKE REGULATION PROTEIN;
976	2yu3-A	4	8.5	58	95	19	MOLECULE:	DNA-DIRECTED RNA POLYMERASE III 39 KDA
977	5zhv-A	4	2	45	102	20	MOLECULE:	TRANSCRIPTIONAL REGULATOR;
978	8urq-A	4	2.5	58	358	16	MOLECULE:	MEIOTIC RECOMBINATION PROTEIN REC104;
979	5xnh-A	4	2.7	49	340	10	MOLECULE:	N(4)-BIS(AMINOPROPYL)SPERMIDINE SYNTHASE;
980	7qfz-B	4	2.3	47	288	6	MOLECULE:	WYL DOMAIN-CONTAINING PROTEIN;
981	3bzc-A	4	3.4	51	730	8	MOLECULE:	TEX;
982	4ejt-B	4	2.5	48	138	21	MOLECULE:	TRANSCRIPTIONAL REGULATOR TCAR;
983	6rwl-A	3.9	2.9	43	270	7	MOLECULE:	POL PROTEIN;
984	6gh5-M	3.9	5.3	70	338	14	MOLECULE:	DNA-DIRECTED RNA POLYMERASE SUBUNIT ALPHA;
985	5jbm-A	3.9	2.7	43	81	9	MOLECULE:	CHROMATIN ASSEMBLY FACTOR 1 SUBUNIT P90;
986	8ea3-W	3.9	10.9	85	514	11	MOLECULE:	TARGET_LE;
987	1o57-A	3.9	2.2	42	270	10	MOLECULE:	PUR OPERON REPRESSOR;
988	9fhl-c	3.9	13.4	50	109	24	MOLECULE:	RRNA 16S SSO;
989	7qh5-A	3.9	5.2	60	313	20	MOLECULE:	RNA POLYMERASE SIGMA FACTOR;
990	5v1v-A	3.9	2.4	51	88	12	MOLECULE:	TBIB1;
991	8soj-B	3.9	16.4	61	428	13	MOLECULE:	CST COMPLEX SUBUNIT CTC1;
992	4ets-B	3.9	6.2	62	149	15	MOLECULE:	FERRIC UPTAKE REGULATION PROTEIN;
993	4o5v-A	3.9	2.4	45	213	18	MOLECULE:	IRON-DEPENDENT TRANSCRIPTION REPRESSOR RELATED PR
994	3j7a-Y	3.9	7.1	60	154	10	MOLECULE:	18S RIBOSOMAL RNA;
995	7cv0-A	3.9	2.4	42	173	19	MOLECULE:	TRANSCRIPTIONAL REGULATOR NIAR;
996	7pkq-C	3.9	3.1	45	369	9	MOLECULE:	MS35;
997	4v1t-B	3.9	3.4	55	753	11	MOLECULE:	LYND;
998	2wte-B	3.9	7	84	210	17	MOLECULE:	CSA3;
999	7kym-B	3.9	2.8	49	144	6	MOLECULE:	MARR FAMILY TRANSCRIPTIONAL REGULATOR;
1000	6cnf-P	3.9	6.5	66	277	15	MOLECULE:	DNA-DIRECTED RNA POLYMERASE III SUBUNIT RPC1;
1001	9frl-c	3.9	13.2	50	109	24	MOLECULE:	RRNA 16S;
1002	1ft9-A	3.9	11.6	77	210	17	MOLECULE:	CARBON MONOXIDE OXIDATION SYSTEM TRANSCRIPTION
1003	4un1-B	3.9	3	49	159	20	MOLECULE:	PUTATIVE TRANSCRIPTIONAL REGULATOR, ASNC FAMILY;
1004	9fsf-c	3.9	2.4	46	109	26	MOLECULE:	RRNA 16S;
1005	7ega-U	3.9	3.1	61	179	11	MOLECULE:	TRANSCRIPTION INITIATION FACTOR TFIID SUBUNIT 1;
1006	5x80-A	3.9	2.6	49	137	12	MOLECULE:	UNCHARACTERIZED HTH-TYPE TRANSCRIPTIONAL REGULATO
1007	5jhf-D	3.9	2.4	41	82	12	MOLECULE:	KLTH0D11660P;
1008	1xg1-A	3.9	2.6	41	67	5	MOLECULE:	TELOMERIC REPEAT BINDING FACTOR 2;
1009	3mkz-B	3.9	3.1	42	111	19	MOLECULE:	PROTEIN SOPB;
1010	3mkz-N	3.9	3	42	110	19	MOLECULE:	PROTEIN SOPB;
1011	1o3s-A	3.9	9.4	65	200	18	MOLECULE:	5'-D(*AP*AP*AP*AP*AP*TP*GP*CP*GP*AP*T)-3';
1012	1xn7-A	3.9	2	43	78	12	MOLECULE:	HYPOTHETICAL PROTEIN YHGG;
1013	3b73-A	3.9	2.3	49	88	20	MOLECULE:	PHIH1 REPRESSOR-LIKE PROTEIN;
1014	5xf8-4	3.9	19	97	716	12	MOLECULE:	DNA REPLICATION LICENSING FACTOR MCM2;
1015	6o8o-B	3.9	8.5	62	108	16	MOLECULE:	TRANSCRIPTIONAL REGULATOR, ARSR FAMILY;
1016	7f4p-B	3.9	13.1	48	129	4	MOLECULE:	TRANSMEMBRANE PROTEIN, PUTATIVE;
1017	5n9g-C	3.9	10.6	44	97	11	MOLECULE:	TRANSCRIPTION FACTOR IIIB 50 KDA SUBUNIT;
1018	6o8l-A	3.9	2.9	51	92	18	MOLECULE:	TRANSCRIPTIONAL REGULATOR, ARSR FAMILY;
1019	5u8j-A	3.9	2.6	49	171	14	MOLECULE:	UPF0502 PROTEIN BFJ73_07745;
1020	2od5-A	3.9	2.4	45	91	11	MOLECULE:	HYPOTHETICAL PROTEIN;
1021	2fmy-A	3.9	11.7	84	218	10	MOLECULE:	CARBON MONOXIDE OXIDATION SYSTEM TRANSCRIPTION RE
1022	5uag-L	3.9	12.8	88	469	13	MOLECULE:	DNA-DIRECTED RNA POLYMERASE SUBUNIT ALPHA;
1023	2vn2-B	3.9	9.2	61	109	11	MOLECULE:	CHROMOSOME REPLICATION INITIATION PROTEIN;
1024	4lln-I	3.9	2.3	49	137	20	MOLECULE:	MEPR;
1025	3dp7-A	3.9	8.5	57	351	11	MOLECULE:	SAM-DEPENDENT METHYLTRANSFERASE;
1026	2yr2-B	3.9	2.2	49	141	10	MOLECULE:	146AA LONG HYPOTHETICAL TRANSCRIPTIONAL REGULATOR
1027	1zq3-P	3.9	2.6	41	68	17	MOLECULE:	HOMEOTIC BICOID PROTEIN;
1028	2z99-A	3.9	12.5	66	160	8	MOLECULE:	PUTATIVE UNCHARACTERIZED PROTEIN;
1029	1g3w-A	3.9	2.5	46	211	9	MOLECULE:	DIPHTHERIA TOXIN REPRESSOR;
1030	4l9n-B	3.9	2.3	49	138	20	MOLECULE:	MEPR;
1031	1on2-B	3.9	2.2	46	135	20	MOLECULE:	TRANSCRIPTIONAL REGULATOR MNTR;
1032	5fyw-R	3.9	11.8	70	199	10	MOLECULE:	DNA-DIRECTED RNA POLYMERASE II SUBUNIT RPB1;
1033	8igs-L	3.9	10.5	78	309	6	MOLECULE:	DNA-DIRECTED RNA POLYMERASE SUBUNIT ALPHA;
1034	7d98-A	3.9	3.7	43	285	14	MOLECULE:	LYSR-TYPE REGULATORY PROTEIN;
1035	2qlz-A	3.9	6.2	97	219	15	MOLECULE:	TRANSCRIPTION FACTOR PF0095;
1036	1k78-I	3.9	1.6	37	58	16	MOLECULE:	PAX5/ETS BINDING SITE ON THE MB-1 PROMOTER;
1037	1l8q-A	3.9	7.7	68	321	9	MOLECULE:	CHROMOSOMAL REPLICATION INITIATOR PROTEIN DNAA;
1038	7zsb-R	3.9	19.8	75	268	8	MOLECULE:	DNA-DIRECTED RNA POLYMERASE II SUBUNIT RPB1;
1039	5x3r-D	3.9	2.4	39	200	26	MOLECULE:	LUXR FAMILY TRANSCRIPTIONAL REGULATOR;
1040	1sax-A	3.9	2.7	48	120	21	MOLECULE:	5'-D(GCTCCGATATTACAGTTGTAATTTT)-3';
1041	7pza-A	3.9	9.1	61	225	20	MOLECULE:	PUTATIVE CAMP-BINDING PROTEIN-CATABOLITE GENE ACT
1042	5fz5-R	3.9	13	55	199	7	MOLECULE:	DNA-DIRECTED RNA POLYMERASE II SUBUNIT RPB1;
1043	4mtd-B	3.9	3.3	57	150	19	MOLECULE:	ZINC UPTAKE REGULATION PROTEIN;
1044	5x3r-A	3.9	2.5	40	203	25	MOLECULE:	LUXR FAMILY TRANSCRIPTIONAL REGULATOR;
1045	4y66-F	3.9	2.5	44	167	9	MOLECULE:	MND1;
1046	3f72-E	3.9	9.5	55	101	18	MOLECULE:	CADMIUM EFFLUX SYSTEM ACCESSORY PROTEIN;
1047	7pza-B	3.9	9.2	63	226	21	MOLECULE:	PUTATIVE CAMP-BINDING PROTEIN-CATABOLITE GENE ACT
1048	6wae-C	3.9	2.5	40	203	25	MOLECULE:	LUXR FAMILY TRANSCRIPTIONAL REGULATOR;
1049	4ejw-B	3.9	2.5	48	137	21	MOLECULE:	TRANSCRIPTIONAL REGULATOR TCAR;
1050	1lnw-E	3.9	2	49	141	12	MOLECULE:	MULTIDRUG RESISTANCE OPERON REPRESSOR;
1051	7pzb-B	3.9	7.3	56	226	23	MOLECULE:	PUTATIVE CAMP-BINDING PROTEIN-CATABOLITE GENE ACT
1052	6p7r-A	3.8	5.7	59	277	25	MOLECULE:	TOXIN CO-REGULATED PILUS VIRULENCE REGULATORY PRO
1053	5nl9-A	3.8	2.8	52	146	19	MOLECULE:	TRANSCRIPTIONAL REGULATOR (FUR FAMILY);
1054	1yyv-A	3.8	5.6	55	114	15	MOLECULE:	PUTATIVE TRANSCRIPTIONAL REGULATOR;
1055	9c5g-B	3.8	2.3	45	290	9	MOLECULE:	CAPW;
1056	4rgu-B	3.8	12.6	53	144	17	MOLECULE:	REPRESSOR PROTEIN;
1057	7aoa-A	3.8	12.1	62	343	8	MOLECULE:	METHYL-CPG-BINDING DOMAIN PROTEIN 2;
1058	2ras-B	3.8	3.2	43	204	9	MOLECULE:	TRANSCRIPTIONAL REGULATOR, TETR FAMILY;
1059	8har-A	3.8	9.8	53	358	13	MOLECULE:	FUR6;
1060	3h0d-A	3.8	2.5	44	155	7	MOLECULE:	CTSR;
1061	2l4a-A	3.8	3.1	53	66	17	MOLECULE:	LEUCINE RESPONSIVE REGULATORY PROTEIN;
1062	1lea-A	3.8	2.8	49	72	14	MOLECULE:	LEXA REPRESSOR DNA BINDING DOMAIN;
1063	6cmv-F	3.8	2.5	51	111	22	MOLECULE:	TRANSCRIPTIONAL REGULATOR LRS14-LIKE PROTEIN;
1064	1hw5-A	3.8	9.2	68	208	18	MOLECULE:	CATABOLITE GENE ACTIVATOR;
1065	1ig7-A	3.8	3.2	41	58	7	MOLECULE:	5'-D(*CP*AP*CP*TP*AP*AP*TP*TP*GP*AP*AP*GP*G)-3';
1066	1x3u-A	3.8	3.7	54	79	15	MOLECULE:	TRANSCRIPTIONAL REGULATORY PROTEIN FIXJ;
1067	8b9x-B	3.8	2.3	44	255	9	MOLECULE:	DDRGK DOMAIN-CONTAINING PROTEIN 1,E3 UFM1-PROTEIN
1068	5hyn-A	3.8	9.2	45	582	11	MOLECULE:	HISTONE-LYSINE N-METHYLTRANSFERASE EZH2;
1069	3lmm-B	3.8	10.1	72	555	7	MOLECULE:	UNCHARACTERIZED PROTEIN;
1070	3j7a-U	3.8	9.8	46	149	11	MOLECULE:	18S RIBOSOMAL RNA;
1071	7ml4-W	3.8	2.9	63	191	14	MOLECULE:	TRANSCRIPTION INITIATION FACTOR IIF SUBUNIT ALPHA
1072	3mkz-A	3.8	3.2	42	112	19	MOLECULE:	PROTEIN SOPB;
1073	3mkz-U	3.8	3.1	42	111	19	MOLECULE:	PROTEIN SOPB;
1074	7f4n-G	3.8	12.9	51	129	4	MOLECULE:	TRANSMEMBRANE PROTEIN, PUTATIVE;
1075	5iy6-Q	3.8	2.9	61	180	11	MOLECULE:	DNA-DIRECTED RNA POLYMERASE II SUBUNIT RPB1;
1076	4hf0-A	3.8	3.1	49	120	14	MOLECULE:	HTH-TYPE TRANSCRIPTIONAL REGULATOR ISCR;
1077	3qpt-A	3.8	2.2	49	132	16	MOLECULE:	TRANSCRIPTIONAL REGULATOR SLYA;
1078	7f4m-A	3.8	13.3	49	129	4	MOLECULE:	TRANSMEMBRANE PROTEIN, PUTATIVE;
1079	3f8m-A	3.8	2.2	42	230	21	MOLECULE:	GNTR-FAMILY PROTEIN TRANSCRIPTIONAL REGULATOR;
1080	7eg9-U	3.8	2.8	61	179	13	MOLECULE:	TRANSCRIPTION INITIATION FACTOR TFIID SUBUNIT 1;
1081	5iy8-Q	3.8	3.4	60	180	13	MOLECULE:	DNA-DIRECTED RNA POLYMERASE II SUBUNIT RPB1;
1082	5iyc-Q	3.8	3.4	60	180	13	MOLECULE:	DNA-DIRECTED RNA POLYMERASE II SUBUNIT RPB1;
1083	5zfz-A	3.8	5.8	47	122	6	MOLECULE:	DOUBLE HOMEOBOX PROTEIN 4-LIKE PROTEIN 4;
1084	5n08-D	3.8	2.1	42	127	7	MOLECULE:	HTH-TYPE TRANSCRIPTIONAL REPRESSOR NSRR;
1085	4f4h-A	3.8	9.3	73	540	8	MOLECULE:	GLUTAMINE DEPENDENT NAD+ SYNTHETASE;
1086	2p8t-A	3.8	2	43	184	16	MOLECULE:	HYPOTHETICAL PROTEIN PH0730;
1087	7asu-A	3.8	8.3	64	169	6	MOLECULE:	DNA-DIRECTED RNA POLYMERASE III SUBUNIT RPC5;
1088	8rvc-A	3.8	3.3	49	340	8	MOLECULE:	2-KETOARGININE METHYLTRANSFERASE;
1089	6r7n-B	3.8	10.7	70	443	19	MOLECULE:	COP9 SIGNALOSOME COMPLEX SUBUNIT 1;
1090	2hoe-A	3.8	2.3	41	354	22	MOLECULE:	N-ACETYLGLUCOSAMINE KINASE;
1091	1p2f-A	3.8	10.5	70	217	16	MOLECULE:	RESPONSE REGULATOR;
1092	7ml4-R	3.8	12.7	56	154	13	MOLECULE:	TRANSCRIPTION INITIATION FACTOR IIF SUBUNIT ALPHA
1093	5kjh-B	3.8	14.1	74	806	9	MOLECULE:	PUTATIVE POLYCOMB PROTEIN EED;
1094	9f29-C	3.8	2.5	44	62	27	MOLECULE:	RPA32 SUBUNIT OF THE HETERO-OLIGOMERIC COMPLEX IN
1095	8rwm-B	3.8	10	53	341	8	MOLECULE:	2-KETOARGININE METHYLTRANSFERASE;
1096	4yif-B	3.8	12.1	53	141	15	MOLECULE:	MARR FAMILY PROTEIN RV0880;
1097	4y66-C	3.8	2.4	44	197	25	MOLECULE:	MND1;
1098	4ld5-H	3.8	2.3	49	139	20	MOLECULE:	MEPR;
1099	5n08-A	3.8	2.1	42	127	7	MOLECULE:	HTH-TYPE TRANSCRIPTIONAL REPRESSOR NSRR;
1100	2o03-A	3.8	2.8	45	129	18	MOLECULE:	PROBABLE ZINC UPTAKE REGULATION PROTEIN FURB;
1101	4ld5-E	3.8	2.4	49	137	20	MOLECULE:	MEPR;
1102	8rvc-B	3.8	3.3	49	340	8	MOLECULE:	2-KETOARGININE METHYLTRANSFERASE;
1103	1xma-B	3.8	2.6	46	103	20	MOLECULE:	PREDICTED TRANSCRIPTIONAL REGULATOR;
1104	1wi9-A	3.8	2.2	46	72	11	MOLECULE:	PROTEIN C20ORF116 HOMOLOG;
1105	6wag-B	3.8	2.4	40	202	25	MOLECULE:	LUXR FAMILY TRANSCRIPTIONAL REGULATOR;
1106	4aik-A	3.8	2	48	139	19	MOLECULE:	TRANSCRIPTIONAL REGULATOR SLYA;
1107	5iya-Q	3.8	2.9	61	180	11	MOLECULE:	DNA-DIRECTED RNA POLYMERASE II SUBUNIT RPB1;
1108	4rgu-A	3.8	12.8	53	141	17	MOLECULE:	REPRESSOR PROTEIN;
1109	7drt-B	3.8	10.1	83	496	6	MOLECULE:	PROTEIN WNT-3A;
1110	6gym-W	3.8	3	63	258	14	MOLECULE:	GENERAL TRANSCRIPTION AND DNA REPAIR FACTOR IIH H
1111	5zfw-A	3.8	6	48	122	6	MOLECULE:	DOUBLE HOMEOBOX PROTEIN 4-LIKE PROTEIN 4;
1112	2d5v-A	3.8	10.3	66	135	9	MOLECULE:	5'-D(*TP*CP*TP*AP*AP*GP*TP*CP*AP*AP*TP*AP*AP*T)-3
1113	3kp5-B	3.8	2.5	48	137	21	MOLECULE:	TRANSCRIPTIONAL REGULATOR TCAR;
1114	5sva-h	3.8	2.7	55	118	16	MOLECULE:	DNA-DIRECTED RNA POLYMERASE II SUBUNIT RPB1;
1115	2g7s-A	3.8	2.4	39	190	18	MOLECULE:	TRANSCRIPTIONAL REGULATOR, TETR FAMILY;
1116	7pzb-A	3.8	7.3	56	227	23	MOLECULE:	PUTATIVE CAMP-BINDING PROTEIN-CATABOLITE GENE ACT
1117	5zfy-A	3.8	5.8	47	123	6	MOLECULE:	DOUBLE HOMEOBOX PROTEIN 4-LIKE PROTEIN 4;
1118	3kp3-B	3.8	2.7	49	137	18	MOLECULE:	TRANSCRIPTIONAL REGULATOR TCAR;
1119	6tnt-N	3.8	13.6	98	672	8	MOLECULE:	ANAPHASE-PROMOTING COMPLEX SUBUNIT 1;
1120	6wah-D	3.8	2.5	40	199	25	MOLECULE:	LUXR FAMILY TRANSCRIPTIONAL REGULATOR;
1121	3hrs-B	3.8	2.2	40	210	20	MOLECULE:	METALLOREGULATOR SCAR;
1122	7o4i-X	3.7	2.1	43	213	14	MOLECULE:	GENERAL TRANSCRIPTION AND DNA REPAIR FACTOR IIH H
1123	8ioi-A	3.7	2.6	47	190	9	MOLECULE:	PADR FAMILY TRANSCRIPTIONAL REGULATOR;
1124	5flv-M	3.7	3.6	42	229	17	MOLECULE:	HOMEOBOX PROTEIN NKX-2.5, T-BOX TRANSCRIPTION FAC
1125	3e6m-D	3.7	13	53	149	9	MOLECULE:	MARR FAMILY TRANSCRIPTIONAL REGULATOR;
1126	2nnn-A	3.7	2.7	49	134	8	MOLECULE:	PROBABLE TRANSCRIPTIONAL REGULATOR;
1127	7nvu-W	3.7	3.1	62	187	13	MOLECULE:	RPB1;
1128	3eyi-A	3.7	2.7	49	64	14	MOLECULE:	Z-DNA-BINDING PROTEIN 1;
1129	6cmv-C	3.7	3.1	53	112	23	MOLECULE:	TRANSCRIPTIONAL REGULATOR LRS14-LIKE PROTEIN;
1130	4iej-A	3.7	1.7	42	75	5	MOLECULE:	DNA METHYLTRANSFERASE 1-ASSOCIATED PROTEIN 1;
1131	5icn-A	3.7	12.1	62	168	8	MOLECULE:	METASTASIS-ASSOCIATED PROTEIN MTA1;
1132	6uxw-G	3.7	2.4	43	197	14	MOLECULE:	HISTONE H3.2;
1133	1kgs-A	3.7	9	68	219	13	MOLECULE:	DNA BINDING RESPONSE REGULATOR D;
1134	2jsc-A	3.7	2.9	52	96	19	MOLECULE:	TRANSCRIPTIONAL REGULATOR RV1994C/MT2050;
1135	3u2r-A	3.7	2.4	46	135	11	MOLECULE:	REGULATORY PROTEIN MARR;
1136	1xma-A	3.7	2.5	46	101	20	MOLECULE:	PREDICTED TRANSCRIPTIONAL REGULATOR;
1137	2mh2-A	3.7	2.6	43	64	28	MOLECULE:	HOMOLOGOUS-PAIRING PROTEIN 2 HOMOLOG;
1138	4l9t-A	3.7	12.3	53	140	19	MOLECULE:	MEPR;
1139	3hrt-A	3.7	2.3	43	212	16	MOLECULE:	METALLOREGULATOR SCAR;
1140	6d7r-A	3.7	3.1	42	197	26	MOLECULE:	HEMAGGLUTININ/PROTEASE REGULATORY PROTEIN;
1141	2e19-A	3.7	2.4	41	64	15	MOLECULE:	TRANSCRIPTION FACTOR 8;
1142	5dcm-A	3.7	3.1	55	97	16	MOLECULE:	PHOB FAMILY TRANSCRIPTIONAL REGULATOR;
1143	3ke2-A	3.7	2.9	47	103	11	MOLECULE:	UNCHARACTERIZED PROTEIN YP_928783.1;
1144	2ma3-A	3.7	12.2	52	88	12	MOLECULE:	DNA REPLICATION INITIATOR (CDC21/CDC54);
1145	8rvs-A	3.7	10	53	342	8	MOLECULE:	2-KETOARGININE METHYLTRANSFERASE;
1146	2dtr-A	3.7	2.5	46	137	9	MOLECULE:	DIPHTHERIA TOXIN REPRESSOR;
1147	2xco-A	3.7	15.2	62	636	6	MOLECULE:	DNA GYRASE SUBUNIT B, DNA GYRASE SUBUNIT A;
1148	8c0d-A	3.7	14.2	49	165	10	MOLECULE:	E3 UFM1-PROTEIN LIGASE 1;
1149	8rvs-B	3.7	10	53	342	8	MOLECULE:	2-KETOARGININE METHYLTRANSFERASE;
1150	1au7-A	3.7	11.4	49	130	14	MOLECULE:	CONSENSUS DNA 25-MER;
1151	5trd-A	3.7	2.4	43	219	16	MOLECULE:	RIBOFLAVIN KINASE;
1152	8r4z-A	3.7	10	53	341	8	MOLECULE:	2-KETOARGININE METHYLTRANSFERASE;
1153	3fxr-B	3.7	2.3	43	296	12	MOLECULE:	LYSR TYPE REGULATOR OF TSAMBCD;
1154	2dql-A	3.7	2.3	45	115	20	MOLECULE:	PEX PROTEIN;
1155	1b72-A	3.7	8.6	48	68	17	MOLECULE:	DNA (5'-
1156	3r60-B	3.7	1.8	42	133	14	MOLECULE:	TRANSCRIPTIONAL REGULATOR MNTR;
1157	2o0y-C	3.7	2.2	44	255	9	MOLECULE:	TRANSCRIPTIONAL REGULATOR;
1158	8r4z-B	3.7	10	53	340	8	MOLECULE:	2-KETOARGININE METHYLTRANSFERASE;
1159	1k61-B	3.7	3.4	42	59	14	MOLECULE:	5'-
1160	6o6o-A	3.7	2.6	40	190	23	MOLECULE:	TETR FAMILY TRANSCRIPTIONAL REGULATOR;
1161	6dk4-A	3.7	3.8	49	135	22	MOLECULE:	FERRIC UPTAKE REGULATION PROTEIN;
1162	6wai-C	3.7	2.4	39	203	26	MOLECULE:	LUXR FAMILY TRANSCRIPTIONAL REGULATOR;
1163	5afq-B	3.7	4.1	59	444	14	MOLECULE:	DNA-DIRECTED RNA POLYMERASE III SUBUNIT RPC3;
1164	1cf7-B	3.7	2.3	43	82	28	MOLECULE:	DNA (5'-
1165	1lj9-B	3.7	2.6	49	142	16	MOLECULE:	TRANSCRIPTIONAL REGULATOR SLYA;
1166	7ml1-W	3.7	2.7	60	191	15	MOLECULE:	TFB1;
1167	5n08-B	3.7	2.2	43	127	7	MOLECULE:	HTH-TYPE TRANSCRIPTIONAL REPRESSOR NSRR;
1168	2k9s-A	3.7	2.9	46	107	11	MOLECULE:	ARABINOSE OPERON REGULATORY PROTEIN;
1169	3ech-B	3.7	11.9	46	135	11	MOLECULE:	MULTIDRUG RESISTANCE OPERON REPRESSOR;
1170	6wag-C	3.7	2.4	39	203	26	MOLECULE:	LUXR FAMILY TRANSCRIPTIONAL REGULATOR;
1171	2b0l-A	3.7	3.8	60	98	8	MOLECULE:	GTP-SENSING TRANSCRIPTIONAL PLEIOTROPIC REPRESSOR
1172	3pqk-F	3.7	2.6	50	100	10	MOLECULE:	BIOFILM GROWTH-ASSOCIATED REPRESSOR;
1173	4mq9-F	3.7	12.1	89	339	10	MOLECULE:	DNA-DIRECTED RNA POLYMERASE SUBUNIT ALPHA;
1174	4txa-A	3.6	9.1	52	367	17	MOLECULE:	ROQUIN-1;
1175	8k3b-A	3.6	2.9	57	281	14	MOLECULE:	MURR/RPIR FAMILY TRANSCRIPTIONAL REGULATOR;
1176	5jb3-Q	3.6	2.6	45	158	11	MOLECULE:	16S RIBOSOMAL RNA;
1177	6rfl-I	3.6	6.7	81	773	7	MOLECULE:	DNA-DEPENDENT RNA POLYMERASE SUBUNIT RPO132;
1178	3df8-A	3.6	2.7	50	109	18	MOLECULE:	POSSIBLE HXLR FAMILY TRANSCRIPTIONAL FACTOR;
1179	8qa9-B	3.6	11.4	53	209	19	MOLECULE:	TRANSCRIPTIONAL REPRESSOR PROTEIN KORB;
1180	8jxk-D	3.6	2.4	46	166	17	MOLECULE:	CONSERVED PROTEIN;
1181	2lkp-A	3.6	6.4	54	119	15	MOLECULE:	TRANSCRIPTIONAL REGULATOR, ARSR FAMILY;
1182	4fht-B	3.6	14.5	53	142	9	MOLECULE:	PCAV TRANSCRIPTIONAL REGULATOR;
1183	2ao9-A	3.6	3.1	50	117	14	MOLECULE:	PHAGE PROTEIN;
1184	1ub9-A	3.6	3	50	100	18	MOLECULE:	HYPOTHETICAL PROTEIN PH1061;
1185	6cyy-A	3.6	3.1	45	330	18	MOLECULE:	HTH-TYPE TRANSCRIPTIONAL REGULATOR PRPR;
1186	5iy7-Q	3.6	3.5	61	180	11	MOLECULE:	DNA-DIRECTED RNA POLYMERASE II SUBUNIT RPB1;
1187	1tty-A	3.6	4.9	62	86	11	MOLECULE:	RNA POLYMERASE SIGMA FACTOR RPOD;
1188	4ljz-L	3.6	5.2	79	469	13	MOLECULE:	DNA-DIRECTED RNA POLYMERASE SUBUNIT ALPHA;
1189	9fs8-c	3.6	12.9	49	109	22	MOLECULE:	RRNA 16S;
1190	4oir-F	3.6	9.9	83	346	7	MOLECULE:	DNA-DIRECTED RNA POLYMERASE SUBUNIT ALPHA;
1191	9fra-c	3.6	13.6	51	109	24	MOLECULE:	RRNA 16S;
1192	7cdg-B	3.6	12.9	54	131	7	MOLECULE:	LYSINE-SPECIFIC HISTONE DEMETHYLASE 1A;
1193	5ffz-A	3.6	11.8	52	140	13	MOLECULE:	MARR FAMILY REGULATORY PROTEIN;
1194	6j28-A	3.6	2.7	51	345	6	MOLECULE:	N(4)-BIS(AMINOPROPYL)SPERMIDINE SYNTHASE;
1195	1fjl-A	3.6	3.4	42	65	10	MOLECULE:	PAIRED PROTEIN;
1196	7x9s-D	3.6	2.2	40	110	5	MOLECULE:	GMAR;
1197	1e2x-A	3.6	2.3	42	222	10	MOLECULE:	FATTY ACID METABOLISM REGULATOR PROTEIN;
1198	8jxk-A	3.6	2.1	43	154	19	MOLECULE:	CONSERVED PROTEIN;
1199	5uh8-F	3.6	12.3	101	322	10	MOLECULE:	DNA-DIRECTED RNA POLYMERASE SUBUNIT ALPHA;
1200	5eea-G	3.6	3.6	42	63	17	MOLECULE:	DNA (5'-
1201	7v9x-C	3.6	2.4	44	132	11	MOLECULE:	RNA-DIRECTED DNA POLYMERASE FROM RETRON EC86;
1202	6o8o-C	3.6	2.6	47	96	17	MOLECULE:	TRANSCRIPTIONAL REGULATOR, ARSR FAMILY;
1203	5xyi-T	3.6	6.2	60	146	12	MOLECULE:	18S;
1204	4lln-J	3.6	2.1	47	140	21	MOLECULE:	MEPR;
1205	2jsc-B	3.6	3	52	97	19	MOLECULE:	TRANSCRIPTIONAL REGULATOR RV1994C/MT2050;
1206	5w1t-L	3.6	12.7	87	469	11	MOLECULE:	DNA-DIRECTED RNA POLYMERASE SUBUNIT ALPHA;
1207	1tw2-B	3.6	11	52	351	8	MOLECULE:	CARMINOMYCIN 4-O-METHYLTRANSFERASE;
1208	9f2a-C	3.6	2.6	44	63	27	MOLECULE:	DNA POLYMERASE II SMALL SUBUNIT;
1209	4ld5-B	3.6	10.3	51	126	20	MOLECULE:	MEPR;
1210	8pha-C	3.6	7.2	68	458	12	MOLECULE:	O-METHYLTRANSFERASE DOMAIN-CONTAINING PROTEIN;
1211	2m45-A	3.6	5.9	50	87	18	MOLECULE:	MINICHROMOSOME MAINTENANCE PROTEIN MCM;
1212	8pha-A	3.6	7.4	68	451	12	MOLECULE:	O-METHYLTRANSFERASE DOMAIN-CONTAINING PROTEIN;
1213	7bin-L	3.6	7.9	64	75	5	MOLECULE:	FLAGELLAR BIOSYNTHETIC PROTEIN FLIP;
1214	1u2w-A	3.6	10.9	60	105	20	MOLECULE:	CADMIUM EFFLUX SYSTEM ACCESSORY PROTEIN;
1215	5wtn-A	3.6	3.2	59	268	5	MOLECULE:	REPLICATION INITIATION AND MEMBRANE ATTACHMENT PR
1216	8z6g-F	3.6	14.4	105	169	9	MOLECULE:	ANTI SIGMA-E RSEA, N-TERMINAL DOMAIN PROTEIN;
1217	4yif-C	3.6	2.6	49	139	16	MOLECULE:	MARR FAMILY PROTEIN RV0880;
1218	1ddn-A	3.6	2	45	118	16	MOLECULE:	33 BASE DNA CONTAINING TOXIN OPERATOR;
1219	5n08-C	3.6	2.1	42	127	7	MOLECULE:	HTH-TYPE TRANSCRIPTIONAL REPRESSOR NSRR;
1220	5cqq-A	3.6	2.4	41	74	12	MOLECULE:	REGULATORY PROTEIN ZESTE;
1221	2d1v-A	3.6	2.6	53	103	15	MOLECULE:	TRANSCRIPTIONAL REGULATORY PROTEIN YYCF;
1222	2g7l-A	3.6	2.7	38	201	16	MOLECULE:	TETR-FAMILY TRANSCRIPTIONAL REGULATOR;
1223	4roe-A	3.6	3	51	307	4	MOLECULE:	TRANSCRIPTION FACTOR IIIB 50 KDA SUBUNIT;
1224	4ou0-A	3.6	2.6	47	66	15	MOLECULE:	REPLICATION PROTEIN A 32 KDA SUBUNIT;
1225	4xls-L	3.6	11	95	345	9	MOLECULE:	DNA-DIRECTED RNA POLYMERASE SUBUNIT ALPHA;
1226	1hlv-A	3.5	2.3	41	131	20	MOLECULE:	CENP-B BOX DNA;
1227	8uru-A	3.5	3	53	363	17	MOLECULE:	MEIOSIS-SPECIFIC PROTEIN SPO11;
1228	5iy7-M	3.5	11.1	73	310	7	MOLECULE:	DNA-DIRECTED RNA POLYMERASE II SUBUNIT RPB1;
1229	7dvr-A	3.5	2.4	49	147	18	MOLECULE:	HTH MARR-TYPE DOMAIN-CONTAINING PROTEIN;
1230	4i98-B	3.5	2.5	43	167	12	MOLECULE:	SEGREGATION AND CONDENSATION PROTEIN A;
1231	4aih-A	3.5	2.1	48	139	19	MOLECULE:	TRANSCRIPTIONAL REGULATOR SLYA;
1232	4em0-B	3.5	2.4	49	150	18	MOLECULE:	UNCHARACTERIZED HTH-TYPE TRANSCRIPTIONAL REGULATO
1233	3k9t-A	3.5	12.8	47	422	17	MOLECULE:	PUTATIVE PEPTIDASE;
1234	6xiv-A	3.5	4	58	257	19	MOLECULE:	REGULATORY PROTEIN RNS;
1235	8qfc-D	3.5	14.2	55	185	15	MOLECULE:	60S RIBOSOMAL PROTEIN L10A;
1236	5xt2-A	3.5	8.1	88	202	9	MOLECULE:	RESPONSE REGULATOR FIXJ;
1237	7wze-Y	3.5	13.9	55	160	16	MOLECULE:	UNCHARACTERIZED HTH-TYPE TRANSCRIPTIONAL REGULATO
1238	8bop-B	3.5	12.8	54	133	6	MOLECULE:	LYSINE-SPECIFIC HISTONE DEMETHYLASE 1A;
1239	5vi8-F	3.5	11	87	319	7	MOLECULE:	RNA POLYMERASE-BINDING PROTEIN RBPA;
1240	6z2k-D	3.5	11.4	51	157	8	MOLECULE:	HISTONE DEACETYLASE 1;
1241	7vdv-W	3.5	8.5	72	248	8	MOLECULE:	HISTONE H4;
1242	3f6o-B	3.5	3.2	53	91	15	MOLECULE:	PROBABLE TRANSCRIPTIONAL REGULATOR, ARSR FAMILY
1243	9fy0-c	3.5	13.3	50	109	24	MOLECULE:	RRNA 16S;
1244	7ast-Z	3.5	2	40	63	10	MOLECULE:	DNA-DIRECTED RNA POLYMERASE III SUBUNIT RPC1;
1245	1hw1-A	3.5	2.2	41	226	10	MOLECULE:	FATTY ACID METABOLISM REGULATOR PROTEIN;
1246	4aih-D	3.5	2.3	48	133	19	MOLECULE:	TRANSCRIPTIONAL REGULATOR SLYA;
1247	3d1n-I	3.5	10.7	63	149	21	MOLECULE:	5'-
1248	9fs6-c	3.5	13.4	50	109	24	MOLECULE:	RRNA 16S;
1249	4yg2-L	3.5	5.2	79	469	11	MOLECULE:	DNA-DIRECTED RNA POLYMERASE SUBUNIT ALPHA;
1250	1jgg-A	3.5	3.5	42	57	12	MOLECULE:	5'-D(P*TP*AP*AP*TP*TP*GP*AP*AP*TP*T)-3';
1251	5xxu-T	3.5	10.3	65	151	9	MOLECULE:	18S RNA;
1252	8jxk-C	3.5	2.2	43	163	19	MOLECULE:	CONSERVED PROTEIN;
1253	3zpl-A	3.5	2.1	49	159	14	MOLECULE:	PUTATIVE MARR-FAMILY TRANSCRIPTIONAL REPRESSOR;
1254	3irr-D	3.5	2.5	44	64	14	MOLECULE:	DOUBLE-STRANDED RNA-SPECIFIC ADENOSINE DEAMINASE;
1255	3elk-A	3.5	2.9	45	104	16	MOLECULE:	PUTATIVE TRANSCRIPTIONAL REGULATOR TA0346;
1256	3zpl-B	3.5	2.1	49	159	14	MOLECULE:	PUTATIVE MARR-FAMILY TRANSCRIPTIONAL REPRESSOR;
1257	4hv5-B	3.5	1.8	41	127	15	MOLECULE:	TRANSCRIPTIONAL REGULATOR MNTR;
1258	6qpq-D	3.5	2.4	42	82	12	MOLECULE:	STRUCTURAL MAINTENANCE OF CHROMOSOMES PROTEIN,STR
1259	3edp-A	3.5	3.4	44	223	14	MOLECULE:	LIN2111 PROTEIN;
1260	5x11-E	3.5	2.4	46	181	26	MOLECULE:	DNA (28-MER);
1261	2lso-A	3.5	2.9	46	83	17	MOLECULE:	HISTONE H1X;
1262	1w1w-H	3.5	2.6	42	70	12	MOLECULE:	STRUCTURAL MAINTENANCE OF CHROMOSOME 1;
1263	1puf-A	3.5	9	47	77	19	MOLECULE:	5'-
1264	5dcm-B	3.5	3	55	98	16	MOLECULE:	PHOB FAMILY TRANSCRIPTIONAL REGULATOR;
1265	5vlm-B	3.5	2.8	38	189	13	MOLECULE:	REGULATORY PROTEIN TETR;
1266	1w1w-F	3.5	2.6	42	70	12	MOLECULE:	STRUCTURAL MAINTENANCE OF CHROMOSOME 1;
1267	1ddn-B	3.5	2	45	118	16	MOLECULE:	33 BASE DNA CONTAINING TOXIN OPERATOR;
1268	7bqp-A	3.5	7.3	70	449	6	MOLECULE:	HPII;
1269	7dvs-D	3.5	2.3	48	109	19	MOLECULE:	MARR FAMILY TRANSCRIPTIONAL REGULATOR;
1270	1ddn-C	3.5	2	45	118	16	MOLECULE:	33 BASE DNA CONTAINING TOXIN OPERATOR;
1271	1w1w-E	3.5	2.6	42	70	12	MOLECULE:	STRUCTURAL MAINTENANCE OF CHROMOSOME 1;
1272	3sqn-A	3.5	3.6	48	468	19	MOLECULE:	CONSERVED DOMAIN PROTEIN;
1273	4g9y-A	3.5	2.5	49	136	8	MOLECULE:	PCAV TRANSCRIPTIONAL REGULATOR;
1274	8h7a-B	3.5	2.8	45	77	18	MOLECULE:	HISTONE ACETYLTRANSFERASE KAT6A;
1275	8h7a-A	3.5	2.8	45	77	18	MOLECULE:	HISTONE ACETYLTRANSFERASE KAT6A;
1276	1f5t-B	3.5	1.9	45	120	16	MOLECULE:	43MER DNA CONTAINING DXTR CONSENSUS BINDING
1277	2hi3-A	3.5	3.5	42	73	10	MOLECULE:	HOMEODOMAIN-ONLY PROTEIN;
1278	6ix3-A	3.5	4.7	58	390	9	MOLECULE:	O-METHYLTRANSFERASE LEPI;
1279	8hci-C	3.5	9.9	92	268	10	MOLECULE:	RIPP RECOGNITION PROTEIN;
1280	5wtn-D	3.5	3.4	59	265	5	MOLECULE:	REPLICATION INITIATION AND MEMBRANE ATTACHMENT PR
1281	1hst-A	3.5	2.7	44	74	16	MOLECULE:	HISTONE H5;
1282	2v7f-A	3.5	3.1	52	139	12	MOLECULE:	RPS19E SSU RIBOSOMAL PROTEIN S19E;
1283	1wpk-A	3.5	13.1	56	146	5	MOLECULE:	ADA REGULATORY PROTEIN;
1284	4d7k-D	3.5	9.3	53	336	8	MOLECULE:	SAM-DEPENDENT METHYLTRANSFERASES;
1285	4g7h-F	3.5	5.3	79	346	6	MOLECULE:	DNA-DIRECTED RNA POLYMERASE SUBUNIT ALPHA;
1286	3kp7-A	3.5	11.6	55	140	13	MOLECULE:	TRANSCRIPTIONAL REGULATOR TCAR;
1287	3pqj-C	3.5	6.2	66	98	11	MOLECULE:	BIOFILM GROWTH-ASSOCIATED REPRESSOR;
1288	8xat-A	3.5	7.8	63	187	10	MOLECULE:	TWO-COMPONENT RESPONSE REGULATOR ARR1;
1289	3mq0-B	3.4	2.3	45	248	9	MOLECULE:	TRANSCRIPTIONAL REPRESSOR OF THE BLCABC OPERON;
1290	8arl-A	3.4	12.2	45	232	4	MOLECULE:	TRYPTOPHAN-RICH ANTIGEN;
1291	2nyx-B	3.4	2.7	49	147	12	MOLECULE:	PROBABLE TRANSCRIPTIONAL REGULATORY PROTEIN, RV14
1292	2zcx-A	3.4	2.8	39	205	18	MOLECULE:	TETR-FAMILY TRANSCRIPTIONAL REGULATOR;
1293	7xx7-U	3.4	9.6	57	213	16	MOLECULE:	HISTONE H3.1;
1294	3zpl-E	3.4	2.1	49	160	14	MOLECULE:	PUTATIVE MARR-FAMILY TRANSCRIPTIONAL REPRESSOR;
1295	5chh-A	3.4	13	72	315	1	MOLECULE:	ARAC FAMILY TRANSCRIPTIONAL REGULATOR;
1296	6fdh-B	3.4	2.8	49	110	14	MOLECULE:	DNA BINDING PROTEIN;
1297	4q4z-F	3.4	7.9	79	346	8	MOLECULE:	DNA-DIRECTED RNA POLYMERASE SUBUNIT ALPHA;
1298	7cde-B	3.4	11.6	52	132	8	MOLECULE:	LYSINE-SPECIFIC HISTONE DEMETHYLASE 1A;
1299	8x6d-F	3.4	2.8	45	80	9	MOLECULE:	PROTEIN TBF1;
1300	6qec-A	3.4	3.5	44	65	16	MOLECULE:	DNA (5'-
1301	8x6d-E	3.4	2.8	45	78	9	MOLECULE:	PROTEIN TBF1;
1302	6nvz-A	3.4	2.5	41	60	7	MOLECULE:	MYB FAMILY DNA-BINDING PROTEIN SHAQKYF FAMILY;
1303	6eu1-O	3.4	9.9	66	551	9	MOLECULE:	DNA-DIRECTED RNA POLYMERASE III SUBUNIT RPC1;
1304	2pmu-B	3.4	2.7	52	106	13	MOLECULE:	RESPONSE REGULATOR PHOP;
1305	1bi1-A	3.4	2	46	213	15	MOLECULE:	DIPHTHERIA TOXIN REPRESSOR;
1306	3cdh-A	3.4	2.5	49	134	10	MOLECULE:	TRANSCRIPTIONAL REGULATOR, MARR FAMILY;
1307	6ayi-A	3.4	2.7	38	183	24	MOLECULE:	HTH-TYPE TRANSCRIPTIONAL REGULATOR UIDR;
1308	5box-D	3.4	3.3	53	263	9	MOLECULE:	PUTATIVE HTH-TYPE TRANSCRIPTIONAL REGULATOR TRMBL
1309	5f6f-A	3.4	12.1	51	141	16	MOLECULE:	MARR FAMILY REGULATORY PROTEIN;
1310	7tb6-A	3.4	3.6	48	285	13	MOLECULE:	S. MALTOPHILIA CAPW;
1311	3bdd-A	3.4	2.9	49	140	16	MOLECULE:	REGULATORY PROTEIN MARR;
1312	4lll-J	3.4	2.3	49	138	20	MOLECULE:	MEPR;
1313	8ioi-B	3.4	2.6	45	181	13	MOLECULE:	PADR FAMILY TRANSCRIPTIONAL REGULATOR;
1314	1x19-A	3.4	8.7	57	350	11	MOLECULE:	CRTF-RELATED PROTEIN;
1315	8ftv-A	3.4	7.9	67	336	4	MOLECULE:	METHYLTRANSFERASE;
1316	5zi8-B	3.4	2	45	103	20	MOLECULE:	TRANSCRIPTIONAL REGULATOR;
1317	6mfv-A	3.4	8.4	72	641	10	MOLECULE:	TETRATRICOPEPTIDE REPEAT SENSOR PH0952;
1318	4lln-B	3.4	2.6	49	138	16	MOLECULE:	MEPR;
1319	2esh-A	3.4	2.3	42	114	19	MOLECULE:	CONSERVED HYPOTHETICAL PROTEIN TM0937;
1320	6fdh-A	3.4	2.9	49	110	14	MOLECULE:	DNA BINDING PROTEIN;
1321	7asv-A	3.4	2.2	43	155	9	MOLECULE:	DNA-DIRECTED RNA POLYMERASE III SUBUNIT RPC5;
1322	7bqk-A	3.4	6.8	70	459	6	MOLECULE:	METHYLTRANSF_2 DOMAIN-CONTAINING PROTEIN;
1323	7kua-A	3.4	2.3	49	149	14	MOLECULE:	TRANSCRIPTIONAL REGULATOR, MARR FAMILY;
1324	7o4j-X	3.4	2.3	43	210	16	MOLECULE:	GENERAL TRANSCRIPTION AND DNA REPAIR FACTOR IIH H
1325	2yqk-A	3.4	10.2	46	63	11	MOLECULE:	ARGININE-GLUTAMIC ACID DIPEPTIDE REPEATS PROTEIN;
1326	8ug4-A	3.4	6.9	70	486	9	MOLECULE:	OTOPETRIN-2;
1327	1w7p-A	3.4	9.9	50	213	6	MOLECULE:	VPS22, YPL002C;
1328	5hlt-B	3.4	9	50	278	8	MOLECULE:	RESTRICTION ENDONUCLEASE R.BPUJI;
1329	1f5t-A	3.4	2	45	120	16	MOLECULE:	43MER DNA CONTAINING DXTR CONSENSUS BINDING
1330	8z6g-B	3.4	14.5	104	168	9	MOLECULE:	ANTI SIGMA-E RSEA, N-TERMINAL DOMAIN PROTEIN;
1331	8h7a-E	3.4	2.8	45	77	18	MOLECULE:	HISTONE ACETYLTRANSFERASE KAT6A;
1332	8h7a-F	3.4	2.8	45	78	18	MOLECULE:	HISTONE ACETYLTRANSFERASE KAT6A;
1333	8z6g-D	3.4	14.5	104	169	9	MOLECULE:	ANTI SIGMA-E RSEA, N-TERMINAL DOMAIN PROTEIN;
1334	3vb2-B	3.4	2.7	49	134	8	MOLECULE:	MULTIPLE ANTIBIOTIC RESISTANCE PROTEIN MARR;
1335	1f5t-C	3.4	2	45	120	16	MOLECULE:	43MER DNA CONTAINING DXTR CONSENSUS BINDING
1336	5wy5-A	3.4	6.6	78	236	14	MOLECULE:	MELANOMA-ASSOCIATED ANTIGEN G1;
1337	2cjj-A	3.4	1.6	38	63	13	MOLECULE:	RADIALIS;
1338	2h6b-A	3.4	17.2	78	239	14	MOLECULE:	CHLOROPHENOL REDUCTION GENE K;
1339	5n08-E	3.4	2.2	42	127	7	MOLECULE:	HTH-TYPE TRANSCRIPTIONAL REPRESSOR NSRR;
1340	4mte-D	3.4	3.4	62	151	19	MOLECULE:	ZINC UPTAKE REGULATION PROTEIN;
1341	4y66-D	3.4	2.5	39	208	10	MOLECULE:	MND1;
1342	6p18-Q	3.3	7.8	68	156	15	MOLECULE:	DNA (67-MER) FRAGMENT CARRYING PHAGE-21 PR' PROMO
1343	3u1d-A	3.3	2.4	49	148	12	MOLECULE:	UNCHARACTERIZED PROTEIN;
1344	7xjg-J	3.3	12.1	52	306	12	MOLECULE:	RNA-DIRECTED DNA POLYMERASE FROM RETRON EC86;
1345	9gm7-C	3.3	7.2	53	440	8	MOLECULE:	CHROMOSOME PARTITION PROTEIN MUKF;
1346	8y30-A	3.3	9.9	55	756	9	MOLECULE:	SINGLE-STRANDED-DNA-SPECIFIC EXONUCLEASE RECJ;
1347	2r3s-A	3.3	8.2	51	330	12	MOLECULE:	UNCHARACTERIZED PROTEIN;
1348	6o8k-A	3.3	3.2	50	93	10	MOLECULE:	TRANSCRIPTIONAL REGULATOR, ARSR FAMILY;
1349	6o8o-D	3.3	7.7	54	99	9	MOLECULE:	TRANSCRIPTIONAL REGULATOR, ARSR FAMILY;
1350	6pco-A	3.3	2.7	49	139	18	MOLECULE:	MARR-FAMILY TRANSCRIPTIONAL REGULATOR;
1351	7nvt-W	3.3	3.2	61	187	16	MOLECULE:	RPB1;
1352	6faq-B	3.3	2.9	49	110	14	MOLECULE:	DNA BINDING PROTEIN;
1353	3r0a-A	3.3	3.7	52	120	19	MOLECULE:	PUTATIVE TRANSCRIPTIONAL REGULATOR;
1354	5e18-F	3.3	10	83	335	6	MOLECULE:	DNA-DIRECTED RNA POLYMERASE SUBUNIT ALPHA;
1355	8xu0-D	3.3	2.6	48	139	13	MOLECULE:	MARR;
1356	3jck-A	3.3	11.5	58	397	17	MOLECULE:	26S PROTEASOME REGULATORY SUBUNIT RPN3;
1357	9c57-I	3.3	7.7	79	179	4	MOLECULE:	RUVB-LIKE 1;
1358	6za3-A	3.3	3	43	238	26	MOLECULE:	TRANSCRIPTIONAL REGULATOR, GNTR FAMILY;
1359	6za0-B	3.3	3.3	43	237	26	MOLECULE:	TRANSCRIPTIONAL REGULATOR, GNTR FAMILY;
1360	1fc3-A	3.3	2.6	52	119	17	MOLECULE:	SPO0A;
1361	8x6d-B	3.3	2.5	44	83	9	MOLECULE:	PROTEIN TBF1;
1362	1bi0-A	3.3	2.1	46	214	15	MOLECULE:	DIPHTHERIA TOXIN REPRESSOR;
1363	8ae6-U	3.3	4	65	563	11	MOLECULE:	NITROGEN PERMEASE REGULATOR 3;
1364	6n57-L	3.3	18.7	88	555	13	MOLECULE:	DNA-DIRECTED RNA POLYMERASE SUBUNIT ALPHA;
1365	6za0-A	3.3	3.4	43	240	26	MOLECULE:	TRANSCRIPTIONAL REGULATOR, GNTR FAMILY;
1366	3s2w-A	3.3	13.6	57	146	12	MOLECULE:	TRANSCRIPTIONAL REGULATOR, MARR FAMILY;
1367	4lmy-B	3.3	3.5	59	157	24	MOLECULE:	PEROXIDE STRESS REGULATOR PERR, FUR FAMILY;
1368	8fts-A	3.3	7.5	62	334	5	MOLECULE:	METHYLTRANSFERASE;
1369	2hyg-D	3.3	2.5	45	133	20	MOLECULE:	TRANSCRIPTIONAL REGULATOR MNTR;
1370	4kt5-C	3.3	2.6	45	88	11	MOLECULE:	GRLR;
1371	3e6d-A	3.3	13.1	55	202	18	MOLECULE:	CYCLIC NUCLEOTIDE-BINDING PROTEIN;
1372	4fx0-B	3.3	2.5	48	135	10	MOLECULE:	PROBABLE TRANSCRIPTIONAL REPRESSOR PROTEIN;
1373	8bie-A	3.3	3.4	48	319	8	MOLECULE:	METHYLTRANSFERASE PLU4894;
1374	7pwf-Z	3.3	2.2	42	59	17	MOLECULE:	RIBOSOMAL PROTEIN S29A;
1375	2uwm-B	3.3	8.2	72	203	14	MOLECULE:	SELENOCYSTEINE-SPECIFIC ELONGATION FACTOR;
1376	3mex-B	3.3	2.4	44	142	11	MOLECULE:	MULTIDRUG RESISTANCE OPERON REPRESSOR;
1377	3q5f-B	3.3	2.6	47	140	17	MOLECULE:	TRANSCRIPTIONAL REGULATOR SLYA;
1378	2uwm-A	3.3	6.1	66	193	15	MOLECULE:	SELENOCYSTEINE-SPECIFIC ELONGATION FACTOR;
1379	8ip4-A	3.3	10.2	76	320	3	MOLECULE:	MAGNESIUM TRANSPORTER MRS2 HOMOLOG, MITOCHONDRIAL
1380	1u2w-D	3.3	9.2	60	94	22	MOLECULE:	CADMIUM EFFLUX SYSTEM ACCESSORY PROTEIN;
1381	6o6p-B	3.3	2.8	39	186	23	MOLECULE:	TETR FAMILY TRANSCRIPTIONAL REGULATOR;
1382	1lnw-B	3.3	1.9	46	139	13	MOLECULE:	MULTIDRUG RESISTANCE OPERON REPRESSOR;
1383	4jk2-Y	3.3	5.5	81	458	9	MOLECULE:	ESCHERICHIA COLI RNA POLYMERASE ALPHA SUBUNIT;
1384	4mte-A	3.3	3.3	57	149	19	MOLECULE:	ZINC UPTAKE REGULATION PROTEIN;
1385	3ech-A	3.3	12.2	51	129	12	MOLECULE:	MULTIDRUG RESISTANCE OPERON REPRESSOR;
1386	6ep3-A	3.3	4.1	48	215	17	MOLECULE:	LMO0651 PROTEIN;
1387	8rwm-A	3.3	9.8	53	341	8	MOLECULE:	2-KETOARGININE METHYLTRANSFERASE;
1388	6iv7-A	3.3	9	64	387	9	MOLECULE:	METHYLTRANSFERASE LEPI;
1389	3kp3-A	3.3	11.9	51	136	18	MOLECULE:	TRANSCRIPTIONAL REGULATOR TCAR;
1390	5mqq-F	3.3	3	39	202	26	MOLECULE:	AMTR PROTEIN;
1391	4mtd-A	3.3	3.3	56	149	20	MOLECULE:	ZINC UPTAKE REGULATION PROTEIN;
1392	4q5s-F	3.3	10.9	88	338	8	MOLECULE:	DNA-DIRECTED RNA POLYMERASE SUBUNIT ALPHA;
1393	5wg6-A	3.2	10	51	517	10	MOLECULE:	HISTONE-LYSINE N-METHYLTRANSFERASE EZH2,POLYCOMB
1394	5jbr-A	3.2	3.1	50	149	12	MOLECULE:	UNCHARACTERIZED PROTEIN BCAV_2135;
1395	8uuc-A	3.2	13.4	79	274	14	MOLECULE:	ADENINE DNA GLYCOSYLASE;
1396	7pik-C	3.2	8.9	85	557	1	MOLECULE:	TRANSPOSON TN7 TRANSPOSITION PROTEIN TNSB;
1397	4fcy-B	3.2	5.2	47	476	11	MOLECULE:	TRANSPOSASE;
1398	6pss-L	3.2	3.2	75	558	12	MOLECULE:	DNA-DIRECTED RNA POLYMERASE SUBUNIT ALPHA;
1399	7nj0-C	3.2	6.7	74	270	12	MOLECULE:	SECURIN,SEPARIN;
1400	7z1n-O	3.2	11.3	70	570	10	MOLECULE:	DNA-DIRECTED RNA POLYMERASE III SUBUNIT RPC1;
1401	5udb-7	3.2	10.5	58	726	7	MOLECULE:	DNA REPLICATION LICENSING FACTOR MCM2;
1402	2ns0-A	3.2	2.2	44	85	11	MOLECULE:	HYPOTHETICAL PROTEIN;
1403	5e17-F	3.2	9.7	86	337	6	MOLECULE:	DNA-DIRECTED RNA POLYMERASE SUBUNIT ALPHA;
1404	4oin-F	3.2	7.8	79	346	8	MOLECULE:	DNA-DIRECTED RNA POLYMERASE SUBUNIT ALPHA;
1405	8xu0-C	3.2	2.5	48	139	13	MOLECULE:	MARR;
1406	2xv4-S	3.2	3.9	60	399	8	MOLECULE:	DNA-DIRECTED RNA POLYMERASE III SUBUNIT RPC3;
1407	7nw0-W	3.2	3.2	62	202	15	MOLECULE:	TFIIH BASAL TRANSCRIPTION FACTOR COMPLEX HELICASE
1408	4oiq-F	3.2	9.4	83	346	7	MOLECULE:	DNA-DIRECTED RNA POLYMERASE SUBUNIT ALPHA;
1409	4oip-F	3.2	3.5	71	346	8	MOLECULE:	DNA-DIRECTED RNA POLYMERASE SUBUNIT ALPHA;
1410	5aip-A	3.2	13.6	53	141	11	MOLECULE:	TRANSCRIPTIONAL REGULATOR, MARR FAMILY;
1411	7qy7-X	3.2	11.3	62	241	15	MOLECULE:	26S PROTEASOME NON-ATPASE REGULATORY SUBUNIT 13;
1412	8fdv-B	3.2	12.9	54	133	7	MOLECULE:	LYSINE-SPECIFIC HISTONE DEMETHYLASE 1A;
1413	7e40-A	3.2	3.7	45	106	4	MOLECULE:	PROTEIN PHOSPHATE STARVATION RESPONSE 2;
1414	7vvz-K	3.2	10	68	237	7	MOLECULE:	CHROMATIN MODIFICATION-RELATED PROTEIN EAF6;
1415	6za3-B	3.2	2.5	40	239	25	MOLECULE:	TRANSCRIPTIONAL REGULATOR, GNTR FAMILY;
1416	8xta-A	3.2	13.9	51	145	10	MOLECULE:	MARR FAMILY TRANSCRIPTIONAL REGULATOR;
1417	1r7j-A	3.2	2.2	44	90	20	MOLECULE:	CONSERVED HYPOTHETICAL PROTEIN SSO10A;
1418	1xgn-A	3.2	4.7	64	295	8	MOLECULE:	METHIONINE AMINOPEPTIDASE;
1419	6lui-A	3.2	2.9	45	71	11	MOLECULE:	ATHERIN;
1420	1b9m-A	3.2	3	47	258	23	MOLECULE:	PROTEIN (MODE);
1421	2di3-A	3.2	2.9	44	231	16	MOLECULE:	BACTERIAL REGULATORY PROTEINS, GNTR FAMILY;
1422	1kyz-E	3.2	4.2	51	362	16	MOLECULE:	CAFFEIC ACID 3-O-METHYLTRANSFERASE;
1423	7tdw-A	3.2	2.9	45	90	11	MOLECULE:	FORKHEAD BOX P3;
1424	3cdh-B	3.2	2.4	47	136	11	MOLECULE:	TRANSCRIPTIONAL REGULATOR, MARR FAMILY;
1425	1xcv-A	3.2	2	45	139	16	MOLECULE:	DIPHTHERIA TOXIN REPRESSOR MUTANT;
1426	8e4y-A	3.2	13.4	84	651	12	MOLECULE:	GLYCEROL-3-PHOSPHATE ACYLTRANSFERASE 1, MITOCHOND
1427	4ld5-F	3.2	11.4	53	139	13	MOLECULE:	MEPR;
1428	8h3v-U	3.2	2.3	46	294	7	MOLECULE:	DNA (125-MER);
1429	8ftr-A	3.2	8.1	58	334	5	MOLECULE:	METHYLTRANSFERASE;
1430	4lll-O	3.2	2.4	48	135	21	MOLECULE:	MEPR;
1431	5f8c-B	3.2	9	65	363	11	MOLECULE:	METHYLTRANSFERASE;
1432	2vqc-A	3.2	2.5	44	70	16	MOLECULE:	HYPOTHETICAL 13.2 KDA PROTEIN;
1433	7pwf-T	3.2	3.3	53	130	4	MOLECULE:	RIBOSOMAL PROTEIN S29A;
1434	1dpr-A	3.2	2.5	47	134	15	MOLECULE:	DIPHTHERIA TOX REPRESSOR;
1435	6cb1-7	3.2	8.8	50	156	8	MOLECULE:	35S PRE-RIBOSOMAL RNA MISCRNA;
1436	1dpr-B	3.2	3	47	134	9	MOLECULE:	DIPHTHERIA TOX REPRESSOR;
1437	6ncm-A	3.2	2.6	43	91	14	MOLECULE:	FORKHEAD BOX PROTEIN N3;
1438	1wsu-B	3.2	3.5	48	122	21	MOLECULE:	5'-
1439	4fht-A	3.2	2.4	49	141	8	MOLECULE:	PCAV TRANSCRIPTIONAL REGULATOR;
1440	7txo-B	3.2	3.8	54	101	17	MOLECULE:	TRANSCRIPTIONAL REGULATOR;
1441	7dh7-D	3.2	3.2	56	150	11	MOLECULE:	TRANSCRIPTIONAL REGULATOR FUR FAMILY;
1442	8eg3-A	3.2	10.9	85	554	7	MOLECULE:	STERYL-SULFATASE;
1443	6cnb-S	3.2	14.4	58	217	10	MOLECULE:	DNA-DIRECTED RNA POLYMERASE III SUBUNIT RPC1;
1444	7dh7-C	3.2	3.2	55	150	11	MOLECULE:	TRANSCRIPTIONAL REGULATOR FUR FAMILY;
1445	4r1h-A	3.2	2.3	41	116	17	MOLECULE:	LMO0741 PROTEIN;
1446	5h1a-A	3.2	2.8	44	238	14	MOLECULE:	ICLR TRANSCRIPTION FACTOR HOMOLOG;
1447	1b9n-A	3.2	3	47	258	23	MOLECULE:	PROTEIN (MODE);
1448	7o72-W	3.2	3.6	65	304	14	MOLECULE:	GENERAL TRANSCRIPTION AND DNA REPAIR FACTOR IIH H
1449	4jk1-Y	3.2	5.4	79	458	9	MOLECULE:	ESCHERICHIA COLI RNA POLYMERASE ALPHA SUBUNIT;
1450	4oy2-A	3.2	12.7	63	470	19	MOLECULE:	TRANSCRIPTION INITIATION FACTOR TFIID SUBUNIT 1;
1451	9e8j-V	3.2	10.5	65	443	14	MOLECULE:	26S PROTEASOME REGULATORY SUBUNIT 7;
1452	1iuf-A	3.1	2.1	40	144	18	MOLECULE:	CENTROMERE ABP1 PROTEIN;
1453	3egq-A	3.1	2.3	36	165	22	MOLECULE:	TETR FAMILY TRANSCRIPTIONAL REGULATOR;
1454	3bdd-B	3.1	3	47	133	19	MOLECULE:	REGULATORY PROTEIN MARR;
1455	2d1h-A	3.1	3.8	59	102	14	MOLECULE:	109AA LONG HYPOTHETICAL TRANSCRIPTIONAL REGULATOR
1456	6f42-W	3.1	12.2	57	165	11	MOLECULE:	DNA-DIRECTED RNA POLYMERASE III SUBUNIT RPC1;
1457	6h4c-D	3.1	3.2	39	148	3	MOLECULE:	DUTPASE;
1458	8gcc-A	3.1	13.9	59	707	7	MOLECULE:	DNA TOPOISOMERASE 2;
1459	8xvv-H	3.1	5.2	51	166	8	MOLECULE:	ISOFORM 2 OF E1A-BINDING PROTEIN P400;
1460	8xt8-A	3.1	2.7	49	139	12	MOLECULE:	MARR FAMILY TRANSCRIPTIONAL REGULATOR;
1461	6j0e-A	3.1	8.9	51	124	14	MOLECULE:	ARSENIC RESPONSIVE REPRESSOR ARSR;
1462	8xta-B	3.1	2.7	49	139	12	MOLECULE:	MARR FAMILY TRANSCRIPTIONAL REGULATOR;
1463	4ljz-F	3.1	5.3	79	470	13	MOLECULE:	DNA-DIRECTED RNA POLYMERASE SUBUNIT ALPHA;
1464	1ufm-A	3.1	2.2	45	84	11	MOLECULE:	COP9 COMPLEX SUBUNIT 4;
1465	7dvn-A	3.1	2.5	47	135	15	MOLECULE:	MARR FAMILY TRANSCRIPTIONAL REGULATOR;
1466	8dk1-H	3.1	6	59	189	8	MOLECULE:	JETA;
1467	5oqj-X	3.1	2.7	44	160	16	MOLECULE:	DNA-DIRECTED RNA POLYMERASE II SUBUNIT RPB1;
1468	6lbs-B	3.1	2.5	40	146	20	MOLECULE:	KLLA0C11825P;
1469	6wfq-C	3.1	2.2	42	228	17	MOLECULE:	HTH-TYPE TRANSCRIPTIONAL REPRESSOR NANR;
1470	5yi0-C	3.1	13.4	54	146	19	MOLECULE:	ZINC TRANSPORT TRANSCRIPTIONAL REGULATOR;
1471	7lhl-C	3.1	2.4	43	568	9	MOLECULE:	ATP-DEPENDENT DNA HELICASE;
1472	2hwv-A	3.1	3	54	101	11	MOLECULE:	DNA-BINDING RESPONSE REGULATOR VICR;
1473	6wg7-F	3.1	2.2	42	228	17	MOLECULE:	DNA (35-MER);
1474	5okc-B	3.1	13.8	85	377	12	MOLECULE:	SISTER CHROMATID COHESION PROTEIN DCC1;
1475	6wg7-C	3.1	2.2	42	228	17	MOLECULE:	DNA (35-MER);
1476	6wg7-E	3.1	2.2	42	228	17	MOLECULE:	DNA (35-MER);
1477	2vxz-A	3.1	3.3	49	153	18	MOLECULE:	PYRSV_GP04;
1478	8pha-D	3.1	7.2	70	460	17	MOLECULE:	O-METHYLTRANSFERASE DOMAIN-CONTAINING PROTEIN;
1479	3f6o-A	3.1	3	52	97	15	MOLECULE:	PROBABLE TRANSCRIPTIONAL REGULATOR, ARSR FAMILY
1480	4lll-D	3.1	2.5	49	137	16	MOLECULE:	MEPR;
1481	8yti-U	3.1	3	47	87	17	MOLECULE:	HISTONE H3.1;
1482	2dk8-A	3.1	2.4	45	81	13	MOLECULE:	DNA-DIRECTED RNA POLYMERASE III 39 KDA
1483	4l9n-A	3.1	2.5	48	137	21	MOLECULE:	MEPR;
1484	8e50-A	3.1	11.8	74	651	11	MOLECULE:	GLYCEROL-3-PHOSPHATE ACYLTRANSFERASE 1, MITOCHOND
1485	2lnb-A	3.1	3.5	47	80	9	MOLECULE:	Z-DNA-BINDING PROTEIN 1;
1486	2hgc-A	3.1	2.5	42	78	17	MOLECULE:	YJCQ PROTEIN;
1487	6gho-B	3.1	11.1	55	274	9	MOLECULE:	REGULATORY PROTEIN SPX;
1488	8jxk-E	3.1	2.4	42	156	17	MOLECULE:	CONSERVED PROTEIN;
1489	4rgl-A	3.1	10.3	78	325	10	MOLECULE:	FILAMENTATION INDUCED BY CAMP PROTEIN FIC;
1490	6lxn-A	3.1	2.8	51	110	10	MOLECULE:	DNA (27-MER);
1491	5box-A	3.1	3.6	53	263	8	MOLECULE:	PUTATIVE HTH-TYPE TRANSCRIPTIONAL REGULATOR TRMBL
1492	2htj-A	3.1	2.4	42	81	21	MOLECULE:	P FIMBRIAL REGULATORY PROTEIN KS71A;
1493	7ml1-X	3.1	2.9	44	156	14	MOLECULE:	TFB1;
1494	3ihu-A	3.1	3.4	42	205	12	MOLECULE:	TRANSCRIPTIONAL REGULATOR, GNTR FAMILY;
1495	1bja-A	3.1	3.4	51	95	12	MOLECULE:	TRANSCRIPTION REGULATORY PROTEIN MOTA;
1496	7b5t-C	3.1	2.2	41	210	24	MOLECULE:	GNTR FAMILY TRANSCRIPTIONAL REGULATOR;
1497	2ply-A	3.1	8.4	74	212	12	MOLECULE:	SELENOCYSTEINE-SPECIFIC ELONGATION FACTOR;
1498	7dh7-A	3.1	3.3	57	148	11	MOLECULE:	TRANSCRIPTIONAL REGULATOR FUR FAMILY;
1499	1sd4-A	3.1	2.6	44	122	23	MOLECULE:	PENICILLINASE REPRESSOR;
1500	2ply-B	3.1	8.5	70	198	13	MOLECULE:	SELENOCYSTEINE-SPECIFIC ELONGATION FACTOR;
1501	5vxn-A	3.1	5.4	68	201	10	MOLECULE:	TRANSCRIPTIONAL REGULATORY PROTEIN RCSB;
1502	1i1s-A	3.1	3.2	50	96	14	MOLECULE:	MOTA;
1503	2p7n-A	3.1	10.7	85	335	7	MOLECULE:	PATHOGENICITY ISLAND 1 EFFECTOR PROTEIN;
1504	3edp-B	3.1	3.3	43	220	9	MOLECULE:	LIN2111 PROTEIN;
1505	3glx-A	3.1	1.9	44	211	16	MOLECULE:	DIPHTHERIA TOXIN REPRESSOR;
1506	1r00-A	3.1	8.3	53	341	6	MOLECULE:	ACLACINOMYCIN-10-HYDROXYLASE;
1507	5tw1-F	3.1	3.4	71	302	8	MOLECULE:	RNA POLYMERASE-BINDING PROTEIN RBPA;
1508	1kyz-C	3.1	7.7	51	357	16	MOLECULE:	CAFFEIC ACID 3-O-METHYLTRANSFERASE;
1509	7b1v-A	3.1	2.7	44	222	9	MOLECULE:	DTXR FAMILY IRON (METAL) DEPENDENT REPRESSOR;
1510	5v89-C	3.1	2.6	45	67	7	MOLECULE:	DCN1-LIKE PROTEIN 4;
1511	3hrt-B	3.1	2.3	40	207	20	MOLECULE:	METALLOREGULATOR SCAR;
1512	4jkr-F	3.1	5	75	481	11	MOLECULE:	DNA-DIRECTED RNA POLYMERASE SUBUNIT ALPHA;
1513	5zzd-A	3.1	5.3	62	388	10	MOLECULE:	O-METHYLTRANSFERASE LEPI;
1514	7eqe-A	3.1	4.3	41	179	24	MOLECULE:	TETR/ACRR FAMILY TRANSCRIPTIONAL REGULATOR;
1515	5vhh-a	3.1	13.5	75	374	13	MOLECULE:	26S PROTEASOME REGULATORY SUBUNIT 7;
1516	8hi8-A	3.1	9.7	77	269	8	MOLECULE:	RIPP RECOGNITION PROTEIN;
1517	3h4c-A	3	12.1	74	207	3	MOLECULE:	TRANSCRIPTION FACTOR TFIIB-LIKE;
1518	8d8l-8	3	12.7	47	452	6	MOLECULE:	PROBABLE S-ADENOSYL-L-METHIONINE-DEPENDENT RNA
1519	6kvg-A	3	4.6	60	256	7	MOLECULE:	ORIGIN RECOGNITION COMPLEX SUBUNIT 6;
1520	7qdr-A	3	34.8	93	1169	11	MOLECULE:	HELICASE SKI2W;
1521	7zvw-E	3	8	43	488	12	MOLECULE:	TRANSCRIPTION-ASSOCIATED PROTEIN;
1522	6c2j-A	3	9.3	63	265	11	MOLECULE:	RNAP1;
1523	4ch7-A	3	2.7	43	309	14	MOLECULE:	NIRD-LIKE PROTEIN;
1524	2qlz-B	3	7	98	220	10	MOLECULE:	TRANSCRIPTION FACTOR PF0095;
1525	6sj9-A	3	2.2	44	642	11	MOLECULE:	PROTEASOME ACCESSORY FACTOR B/C (PAFBC);
1526	2vla-A	3	9.1	50	280	8	MOLECULE:	RESTRICTION ENDONUCLEASE R.BPUJI;
1527	6ep3-B	3	3.9	46	218	17	MOLECULE:	LMO0651 PROTEIN;
1528	3me5-A	3	2	35	414	14	MOLECULE:	CYTOSINE-SPECIFIC METHYLTRANSFERASE;
1529	7cbc-A	3	12.7	96	319	7	MOLECULE:	DE NOVO DESIGNED SWITCH PROTEIN CAGING A HEMAGGLU
1530	5ipn-F	3	4.8	79	277	8	MOLECULE:	DNA-DIRECTED RNA POLYMERASE SUBUNIT ALPHA;
1531	2g9w-A	3	2.6	49	119	10	MOLECULE:	CONSERVED HYPOTHETICAL PROTEIN;
1532	2vn2-A	3	8.5	59	110	8	MOLECULE:	CHROMOSOME REPLICATION INITIATION PROTEIN;
1533	8xt8-D	3	2.5	48	138	13	MOLECULE:	MARR FAMILY TRANSCRIPTIONAL REGULATOR;
1534	5ipm-F	3	4.9	80	277	6	MOLECULE:	DNA-DIRECTED RNA POLYMERASE SUBUNIT ALPHA;
1535	2xub-A	3	4.1	61	433	8	MOLECULE:	DNA-DIRECTED RNA POLYMERASE III SUBUNIT RPC3;
1536	6o8o-A	3	3.4	49	97	10	MOLECULE:	TRANSCRIPTIONAL REGULATOR, ARSR FAMILY;
1537	8dk1-F	3	6	59	189	8	MOLECULE:	JETA;
1538	3szt-A	3	9.3	71	233	8	MOLECULE:	QUORUM-SENSING CONTROL REPRESSOR;
1539	6y8q-B	3	2.7	41	195	20	MOLECULE:	ABORTIVE PHAGE INFECTION PROTEIN;
1540	6o8n-A	3	3.1	50	95	10	MOLECULE:	TRANSCRIPTIONAL REGULATOR, ARSR FAMILY;
1541	6d57-B	3	7	64	151	14	MOLECULE:	FERRIC UPTAKE REGULATION PROTEIN;
1542	6jyi-A	3	2.5	43	174	23	MOLECULE:	TRANSCRIPTIONAL REPRESSOR PADR;
1543	9jpj-J	3	2.1	40	212	15	MOLECULE:	DNA (27-MER);
1544	6o8n-B	3	3.2	50	97	10	MOLECULE:	TRANSCRIPTIONAL REGULATOR, ARSR FAMILY;
1545	1d3y-A	3	2.1	38	289	5	MOLECULE:	DNA TOPOISOMERASE VI A SUBUNIT;
1546	1s6l-A	3	3.5	42	192	19	MOLECULE:	ALKYLMERCURY LYASE;
1547	8uot-P	3	11.6	53	179	4	MOLECULE:	GENERAL TRANSCRIPTION AND DNA REPAIR FACTOR IIH H
1548	6ccv-F	3	10.9	91	305	8	MOLECULE:	DNA-DIRECTED RNA POLYMERASE SUBUNIT ALPHA;
1549	3bdp-A	3	5.5	49	580	20	MOLECULE:	DNA (5'-D(*GP*CP*AP*TP*GP*AP*TP*GP*CP*2DT)-3');
1550	4lll-I	3	2.6	49	137	16	MOLECULE:	MEPR;
1551	3hse-A	3	12.7	49	116	14	MOLECULE:	HTH-TYPE TRANSCRIPTIONAL REGULATOR SARZ;
1552	4pt7-B	3	9.7	60	132	10	MOLECULE:	REPLICATION INITIATOR A FAMILY PROTEIN;
1553	3euh-B	3	7.1	59	321	7	MOLECULE:	CHROMOSOME PARTITION PROTEIN MUKF;
1554	2tdx-A	3	2.1	45	139	16	MOLECULE:	DIPHTHERIA TOX REPRESSOR;
1555	7kbf-K	3	3.2	45	78	9	MOLECULE:	HISTONE H3.2;
1556	9jpj-C	3	3.5	45	215	11	MOLECULE:	DNA (27-MER);
1557	1kyw-C	3	3.7	50	362	16	MOLECULE:	CAFFEIC ACID 3-O-METHYLTRANSFERASE;
1558	1w7p-D	3	13.7	52	171	13	MOLECULE:	VPS22, YPL002C;
1559	5of3-C	3	4.1	46	107	7	MOLECULE:	DNA PRIMASE SMALL SUBUNIT PRIS;
1560	9f26-C	3	2.6	43	80	26	MOLECULE:	DNA PRIMASE SMALL SUBUNIT PRIS;
1561	7tve-C	3	2.1	44	310	16	MOLECULE:	DNA (68-MER);
1562	6y8q-A	3	2.8	41	195	20	MOLECULE:	ABORTIVE PHAGE INFECTION PROTEIN;
1563	7ml4-X	3	2.9	44	149	14	MOLECULE:	TRANSCRIPTION INITIATION FACTOR IIF SUBUNIT ALPHA
1564	1q1h-A	3	3.4	58	85	19	MOLECULE:	TRANSCRIPTION FACTOR E;
1565	7cow-S	3	2.8	44	75	20	MOLECULE:	DNA (353-MER);
1566	4ixa-A	3	3	52	102	10	MOLECULE:	RESPONSE REGULATOR SAER;
1567	1d5y-A	3	2.7	42	288	10	MOLECULE:	DNA (5'-
1568	7xp1-A	3	3.2	42	198	17	MOLECULE:	PROBABLE TRANSCRIPTIONAL REGULATOR;
1569	6sl1-A	3	10.2	77	2651	6	MOLECULE:	SERINE/THREONINE-PROTEIN KINASE TEL1;
1570	8hk0-B	3	10.4	63	379	8	MOLECULE:	DEHYDROGENASE;
1571	1xgs-A	3	7.7	66	295	9	MOLECULE:	METHIONINE AMINOPEPTIDASE;
1572	8gbd-A	3	2.7	41	63	15	MOLECULE:	DOUBLE-STRANDED RNA-SPECIFIC ADENOSINE DEAMINASE;
1573	8gbc-A	3	2.6	41	63	15	MOLECULE:	DOUBLE-STRANDED RNA-SPECIFIC ADENOSINE DEAMINASE;
1574	1z6t-B	3	6.5	86	586	7	MOLECULE:	APOPTOTIC PROTEASE ACTIVATING FACTOR 1;
1575	7c4j-D	3	12.5	65	421	12	MOLECULE:	TRANSCRIPTION REGULATORY PROTEIN SNF12;
1576	4pql-A	3	9.5	65	131	11	MOLECULE:	TRUNCATED REPLICATION PROTEIN REPA;
1577	2l01-A	3	2.6	44	77	11	MOLECULE:	UNCHARACTERIZED PROTEIN;
1578	2hxi-B	3	2.9	39	198	15	MOLECULE:	PUTATIVE TRANSCRIPTIONAL REGULATOR;
1579	4g7o-F	3	5.3	81	346	7	MOLECULE:	DNA-DIRECTED RNA POLYMERASE SUBUNIT ALPHA;
1580	1bby-A	3	2.7	42	69	14	MOLECULE:	RAP30;
1581	3pas-B	2.9	4.1	40	192	28	MOLECULE:	TETR FAMILY TRANSCRIPTION REGULATOR;
1582	3mvp-A	2.9	3.5	43	204	19	MOLECULE:	TETR/ACRR TRANSCRIPTIONAL REGULATOR;
1583	7x3t-V	2.9	11.6	74	792	15	MOLECULE:	HISTONE H3;
1584	1wfx-A	2.9	2.6	44	180	5	MOLECULE:	PROBABLE RNA 2'-PHOSPHOTRANSFERASE;
1585	1y56-A	2.9	12	85	484	6	MOLECULE:	HYPOTHETICAL PROTEIN PH1363;
1586	3u21-A	2.9	2.5	44	109	16	MOLECULE:	NUCLEAR FACTOR RELATED TO KAPPA-B-BINDING PROTEIN
1587	3n0r-A	2.9	8.6	53	258	8	MOLECULE:	RESPONSE REGULATOR;
1588	2co5-B	2.9	2.5	48	94	15	MOLECULE:	VIRAL PROTEIN F93;
1589	5f8f-B	2.9	8.9	62	362	10	MOLECULE:	METHYLTRANSFERASE;
1590	6n61-F	2.9	9.4	96	395	9	MOLECULE:	DNA-DIRECTED RNA POLYMERASE SUBUNIT ALPHA;
1591	4wt3-A	2.9	2.5	44	198	14	MOLECULE:	RUBISCO ACCUMULATION FACTOR 1, ISOFORM 2;
1592	2m2e-A	2.9	2.2	39	70	15	MOLECULE:	DNAJ HOMOLOG SUBFAMILY C MEMBER 2;
1593	2wv0-A	2.9	2.1	39	243	26	MOLECULE:	HTH-TYPE TRANSCRIPTIONAL REPRESSOR YVOA;
1594	1tbx-B	2.9	2.8	46	90	24	MOLECULE:	HYPOTHETICAL 11.0 KDA PROTEIN;
1595	1t98-A	2.9	7.2	49	266	6	MOLECULE:	CHROMOSOME PARTITION PROTEIN MUKF;
1596	5d6e-A	2.9	4	65	370	15	MOLECULE:	METHIONINE AMINOPEPTIDASE 2;
1597	5uhg-F	2.9	5.4	80	321	6	MOLECULE:	DNA-DIRECTED RNA POLYMERASE SUBUNIT ALPHA;
1598	4cgr-A	2.9	4.1	42	197	14	MOLECULE:	PUTATIVE TETR-FAMILY TRANSCRIPTIONAL REGULATOR;
1599	5msm-D	2.9	13.9	80	370	11	MOLECULE:	SISTER CHROMATID COHESION PROTEIN DCC1;
1600	4lll-B	2.9	2.5	49	138	16	MOLECULE:	MEPR;
1601	4m6x-A	2.9	8.1	55	340	9	MOLECULE:	METHYLTRANSFERASE MPPJ;
1602	6ryi-E	2.9	3.3	42	60	19	MOLECULE:	PROTEIN WUSCHEL;
1603	4ld5-G	2.9	11.3	53	139	15	MOLECULE:	MEPR;
1604	8bij-A	2.9	3.4	48	319	8	MOLECULE:	METHYLTRANSFERASE PLU4894 MUTANT I88M, W91L, C97Y
1605	9gm9-C	2.9	7.2	55	440	7	MOLECULE:	CHROMOSOME PARTITION PROTEIN MUKB;
1606	8bie-B	2.9	3	48	319	8	MOLECULE:	METHYLTRANSFERASE PLU4894;
1607	7zsb-X	2.9	2.6	44	211	16	MOLECULE:	DNA-DIRECTED RNA POLYMERASE II SUBUNIT RPB1;
1608	4lln-C	2.9	2.5	47	136	17	MOLECULE:	MEPR;
1609	4mnu-B	2.9	2.5	49	150	22	MOLECULE:	SLYA-LIKE TRANSCRIPTION REGULATOR;
1610	7oz3-B	2.9	3.7	45	203	18	MOLECULE:	GNTR FAMILY TRANSCRIPTIONAL REGULATOR;
1611	7b5t-A	2.9	3.1	44	211	25	MOLECULE:	GNTR FAMILY TRANSCRIPTIONAL REGULATOR;
1612	5u8o-B	2.9	14	56	360	14	MOLECULE:	ZN-DEPENDENT HYDROLASE;
1613	5ube-A	2.9	3.8	61	116	18	MOLECULE:	RCTB REPLICATION INITIATOR PROTEIN;
1614	4b8x-A	2.9	3.1	49	140	12	MOLECULE:	POSSIBLE MARR-TRANSCRIPTIONAL REGULATOR;
1615	2co5-A	2.9	2.6	46	92	15	MOLECULE:	VIRAL PROTEIN F93;
1616	8bij-B	2.9	3.4	47	319	9	MOLECULE:	METHYLTRANSFERASE PLU4894 MUTANT I88M, W91L, C97Y
1617	5ube-B	2.9	3.8	59	116	19	MOLECULE:	RCTB REPLICATION INITIATOR PROTEIN;
1618	3w6v-A	2.9	2.9	43	111	12	MOLECULE:	ADPA;
1619	7oz3-A	2.9	2.5	42	202	19	MOLECULE:	GNTR FAMILY TRANSCRIPTIONAL REGULATOR;
1620	5t0i-V	2.9	12.6	79	480	15	MOLECULE:	26S PROTEASE REGULATORY SUBUNIT 7;
1621	8eav-K	2.9	13.5	56	172	0	MOLECULE:	YAR027W OR YAR028W;
1622	7ml0-W	2.9	2.7	60	191	13	MOLECULE:	DNA-DIRECTED RNA POLYMERASE SUBUNIT;
1623	7o73-W	2.9	3.6	65	312	14	MOLECULE:	GENERAL TRANSCRIPTION AND DNA REPAIR FACTOR IIH H
1624	7dh7-B	2.9	3.4	58	148	10	MOLECULE:	TRANSCRIPTIONAL REGULATOR FUR FAMILY;
1625	5x07-F	2.9	2.5	43	85	7	MOLECULE:	DNA (5'-D(*TP*CP*TP*TP*GP*TP*TP*TP*AP*CP*AP*TP*TP
1626	5u8k-B	2.9	14.1	69	230	10	MOLECULE:	RESPONSE REGULATOR;
1627	3loc-A	2.9	2.6	39	201	21	MOLECULE:	HTH-TYPE TRANSCRIPTIONAL REGULATOR RUTR;
1628	5cvj-D	2.9	7.7	53	362	15	MOLECULE:	(ISO)EUGENOL O-METHYLTRANSFERASE;
1629	2mlk-A	2.9	5.1	56	110	14	MOLECULE:	RSTA;
1630	6ryi-D	2.9	2.8	40	60	23	MOLECULE:	PROTEIN WUSCHEL;
1631	5aiq-A	2.9	2.6	47	131	15	MOLECULE:	TRANSCRIPTIONAL REGULATOR, MARR FAMILY;
1632	2fbi-A	2.9	2.8	49	136	12	MOLECULE:	PROBABLE TRANSCRIPTIONAL REGULATOR;
1633	6ryl-C	2.9	3.2	41	64	22	MOLECULE:	PROTEIN WUSCHEL;
1634	4hku-A	2.9	2.7	37	174	27	MOLECULE:	TETR TRANSCRIPTIONAL REGULATOR;
1635	5m7n-A	2.9	9.4	77	442	12	MOLECULE:	NITROGEN ASSIMILATION REGULATORY PROTEIN;
1636	5jb3-U	2.9	2.8	52	144	12	MOLECULE:	16S RIBOSOMAL RNA;
1637	7yyg-A	2.8	2.7	43	275	5	MOLECULE:	PUTATIVE OUTER PROTEIN N;
1638	8x4k-A	2.8	9.2	62	452	13	MOLECULE:	SUBVERSION OF EUKARYOTIC TRAFFIC PROTEIN A;
1639	8bpz-A	2.8	8.1	79	322	6	MOLECULE:	SPBETA PROPHAGE-DERIVED UNCHARACTERIZED PROTEIN Y
1640	7z0o-D	2.8	7.5	58	296	12	MOLECULE:	HISTONE H3;
1641	9b85-N	2.8	2.6	40	286	10	MOLECULE:	ALPHA-CENTRACTIN;
1642	6tye-F	2.8	10.4	73	163	15	MOLECULE:	RNA POLYMERASE SIGMA FACTOR;
1643	7kfo-A	2.8	3.1	48	134	6	MOLECULE:	TRANSCRIPTIONAL REGULATOR, MARR FAMILY;
1644	8dk1-G	2.8	5.7	57	176	9	MOLECULE:	JETA;
1645	6wg7-H	2.8	2.3	42	219	17	MOLECULE:	DNA (35-MER);
1646	6zvi-B	2.8	4.2	56	143	13	MOLECULE:	A/P-SITE TRNA;
1647	3bz6-A	2.8	3.4	57	168	9	MOLECULE:	UPF0502 PROTEIN PSPTO_2686;
1648	5juy-F	2.8	12.4	72	1139	10	MOLECULE:	APOPTOTIC PROTEASE-ACTIVATING FACTOR 1;
1649	9f27-A	2.8	11.6	62	94	21	MOLECULE:	RPA32 SUBUNIT OF THE HETERO-OLIGOMERIC COMPLEX IN
1650	5juy-B	2.8	6.6	69	1234	12	MOLECULE:	APOPTOTIC PROTEASE-ACTIVATING FACTOR 1;
1651	5dpl-A	2.8	5.7	71	521	14	MOLECULE:	PROTEIN LYSINE METHYLTRANSFERASE 2;
1652	7txn-B	2.8	4	56	105	16	MOLECULE:	TRANSCRIPTIONAL REGULATOR;
1653	3mcz-A	2.8	8.8	48	341	10	MOLECULE:	O-METHYLTRANSFERASE;
1654	2gaj-A	2.8	13	56	581	16	MOLECULE:	DNA TOPOISOMERASE I;
1655	1uss-A	2.8	2.8	47	88	17	MOLECULE:	HISTONE H1;
1656	7b5t-B	2.8	3.5	45	207	20	MOLECULE:	GNTR FAMILY TRANSCRIPTIONAL REGULATOR;
1657	1fnn-A	2.8	10.2	109	379	6	MOLECULE:	CELL DIVISION CONTROL PROTEIN 6;
1658	7yzb-A	2.8	3	45	125	7	MOLECULE:	FORKHEAD BOX PROTEIN H1;
1659	5w7p-A	2.8	9.6	67	397	3	MOLECULE:	OXAC;
1660	1xsx-A	2.8	2.6	44	95	20	MOLECULE:	SSO10A;
1661	6ybs-a	2.8	3	42	99	17	MOLECULE:	EUKARYOTIC TRANSLATION INITIATION FACTOR 3 SUBUNI
1662	7zsa-X	2.8	2.5	44	211	16	MOLECULE:	DNA-DIRECTED RNA POLYMERASE II SUBUNIT RPB1;
1663	3tqn-B	2.8	2.3	39	108	21	MOLECULE:	TRANSCRIPTIONAL REGULATOR, GNTR FAMILY;
1664	5zhc-B	2.8	3.1	46	102	17	MOLECULE:	TRANSCRIPTIONAL REGULATOR;
1665	5o9z-C	2.8	23.9	84	1691	10	MOLECULE:	PRE-MRNA-PROCESSING-SPLICING FACTOR 8;
1666	1e17-A	2.8	2.8	45	90	7	MOLECULE:	AFX;
1667	2hkx-A	2.8	9.3	57	218	19	MOLECULE:	CARBON MONOXIDE OXIDATION SYSTEM TRANSCRIPTION
1668	3cuo-D	2.8	5.6	59	94	10	MOLECULE:	UNCHARACTERIZED HTH-TYPE TRANSCRIPTIONAL REGULATO
1669	7ryq-B	2.8	9.4	58	527	10	MOLECULE:	KIF-BINDING PROTEIN;
1670	4zye-A	2.8	3.7	56	152	16	MOLECULE:	METHYLATED-DNA--PROTEIN-CYSTEINE METHYLTRANSFERAS
1671	1zel-A	2.8	2.9	48	293	8	MOLECULE:	HYPOTHETICAL PROTEIN RV2827C;
1672	3jc5-A	2.8	8.2	93	208	4	MOLECULE:	DNA REPLICATION LICENSING FACTOR MCM2;
1673	4ylp-F	2.8	11.7	77	497	5	MOLECULE:	DNA-DIRECTED RNA POLYMERASE SUBUNIT ALPHA;
1674	5fmf-S	2.8	2.7	42	121	14	MOLECULE:	DNA REPAIR HELICASE RAD25, SSL2;
1675	2rvc-A	2.8	3.6	49	63	16	MOLECULE:	INTERFERON-INDUCIBLE AND DOUBLE-STRANDED-DEPENDEN
1676	4xgc-D	2.8	7.2	75	440	8	MOLECULE:	ORIGIN RECOGNITION COMPLEX SUBUNIT 2;
1677	5uj7-A	2.8	6.5	73	337	11	MOLECULE:	ORIGIN RECOGNITION COMPLEX SUBUNIT 1;
1678	3kp5-A	2.8	11.7	51	136	16	MOLECULE:	TRANSCRIPTIONAL REGULATOR TCAR;
1679	6g8g-C	2.8	2.9	38	195	21	MOLECULE:	TETR/ACRR FAMILY TRANSCRIPTIONAL REGULATOR;
1680	1tbx-A	2.7	2.8	46	94	24	MOLECULE:	HYPOTHETICAL 11.0 KDA PROTEIN;
1681	8xje-B	2.7	11.8	46	149	15	MOLECULE:	YQEY;
1682	8zwa-A	2.7	2.9	55	414	7	MOLECULE:	DISEASE RESISTANCE PROTEIN ADR1;
1683	7zs9-M	2.7	13.7	65	310	5	MOLECULE:	DNA-DIRECTED RNA POLYMERASE II SUBUNIT RPB1;
1684	4kis-A	2.7	3	45	315	18	MOLECULE:	PUTATIVE INTEGRASE [BACTERIOPHAGE A118];
1685	3ukg-A	2.7	11.1	47	223	6	MOLECULE:	DNA-BINDING PROTEIN RAP1;
1686	5xfa-A	2.7	3	43	581	5	MOLECULE:	NAD-REDUCING HYDROGENASE;
1687	8ibw-C	2.7	12	48	922	6	MOLECULE:	DNA (60-MER);
1688	9b7y-A	2.7	3	40	385	25	MOLECULE:	TRANSCRIPTIONAL REPRESSOR MCE3R;
1689	6l87-A	2.7	8.8	66	229	9	MOLECULE:	AT-RICH INTERACTIVE DOMAIN-CONTAINING PROTEIN 4A;
1690	7qcd-D	2.7	2.1	42	326	7	MOLECULE:	STRUCTURAL MAINTENANCE OF CHROMOSOMES PROTEIN 5;
1691	8j56-C	2.7	7.3	47	160	4	MOLECULE:	FLAGELLAR TRANSCRIPTIONAL REGULATOR FLHD;
1692	2auw-B	2.7	7.6	58	155	19	MOLECULE:	HYPOTHETICAL PROTEIN NE0471;
1693	2fna-A	2.7	12.6	81	352	11	MOLECULE:	CONSERVED HYPOTHETICAL PROTEIN;
1694	8xu0-A	2.7	13.5	52	145	12	MOLECULE:	MARR;
1695	7kfq-A	2.7	3.1	49	141	6	MOLECULE:	TRANSCRIPTIONAL REGULATOR, MARR FAMILY;
1696	3w2a-A	2.7	1.7	39	114	26	MOLECULE:	VIRULENCE REGULON TRANSCRIPTIONAL ACTIVATOR VIRB;
1697	7u37-A	2.7	2.3	39	77	18	MOLECULE:	FERROUS IRON TRANSPORT PROTEIN C;
1698	2w57-B	2.7	3.5	55	131	11	MOLECULE:	FERRIC UPTAKE REGULATION PROTEIN;
1699	6v7b-a	2.7	10.9	54	126	9	MOLECULE:	A-DNA;
1700	1z6t-C	2.7	5.3	71	586	7	MOLECULE:	APOPTOTIC PROTEASE ACTIVATING FACTOR 1;
1701	7yzc-A	2.7	2.9	45	116	18	MOLECULE:	FORKHEAD BOX PROTEIN H1;
1702	1ldd-A	2.7	2.3	41	74	12	MOLECULE:	ANAPHASE PROMOTING COMPLEX;
1703	4lll-A	2.7	2.6	49	138	14	MOLECULE:	MEPR;
1704	9jpj-E	2.7	3.6	45	213	9	MOLECULE:	DNA (27-MER);
1705	5sxw-B	2.7	12.7	59	714	17	MOLECULE:	CATALASE-PEROXIDASE;
1706	5whm-C	2.7	2.6	44	264	18	MOLECULE:	ICLR FAMILY TRANSCRIPTIONAL REGULATOR;
1707	3l9f-A	2.7	2.4	42	170	24	MOLECULE:	PUTATIVE UNCHARACTERIZED PROTEIN SMU.1604C;
1708	5xg3-C	2.7	2.5	43	68	12	MOLECULE:	CHROMOSOME PARTITION PROTEIN SMC;
1709	4p9f-A	2.7	2.3	39	212	15	MOLECULE:	HTH-TYPE TRANSCRIPTIONAL REGULATOR MCBR;
1710	3nw0-A	2.7	6.6	78	236	14	MOLECULE:	MELANOMA-ASSOCIATED ANTIGEN G1;
1711	7xrb-A	2.7	2.6	44	223	14	MOLECULE:	ISOFORM 2 OF SERINE/THREONINE-PROTEIN KINASE 19;
1712	7txo-A	2.7	4	55	102	16	MOLECULE:	TRANSCRIPTIONAL REGULATOR;
1713	7bqo-A	2.7	7.6	69	451	7	MOLECULE:	HPII;
1714	9fne-F	2.7	13.8	96	318	8	MOLECULE:	DNA-DIRECTED RNA POLYMERASE SUBUNIT ALPHA;
1715	5zle-A	2.7	9.3	65	225	3	MOLECULE:	CYTOCHROME B REDUCTASE 1;
1716	3l9f-C	2.7	2.4	42	170	24	MOLECULE:	PUTATIVE UNCHARACTERIZED PROTEIN SMU.1604C;
1717	9jpj-F	2.7	2.2	39	209	13	MOLECULE:	DNA (27-MER);
1718	3l9f-D	2.7	2.4	42	170	24	MOLECULE:	PUTATIVE UNCHARACTERIZED PROTEIN SMU.1604C;
1719	7yzp-C	2.7	9.5	77	448	4	MOLECULE:	DNA HAIRPIN (59-MER);
1720	6kf9-G	2.7	3	56	166	16	MOLECULE:	DNA-DIRECTED RNA POLYMERASE SUBUNIT;
1721	5a7d-R	2.7	10	95	311	8	MOLECULE:	PINS;
1722	1c0w-A	2.7	2	45	173	16	MOLECULE:	DNA (5'-
1723	1p6r-A	2.7	2.7	46	82	13	MOLECULE:	PENICILLINASE REPRESSOR;
1724	7o75-W	2.7	3.4	65	312	11	MOLECULE:	GENERAL TRANSCRIPTION AND DNA REPAIR FACTOR IIH H
1725	7o4k-W	2.7	3.5	65	312	11	MOLECULE:	GENERAL TRANSCRIPTION AND DNA REPAIR FACTOR IIH H
1726	6bog-A	2.7	5.7	59	967	3	MOLECULE:	RNA POLYMERASE-ASSOCIATED PROTEIN RAPA;
1727	3l9f-B	2.7	2.3	41	170	24	MOLECULE:	PUTATIVE UNCHARACTERIZED PROTEIN SMU.1604C;
1728	8hr5-A	2.7	7.1	61	466	10	MOLECULE:	TRANSPOSASE;
1729	5vgz-a	2.7	10.1	65	374	9	MOLECULE:	26S PROTEASOME REGULATORY SUBUNIT 7;
1730	1c0w-D	2.7	2	45	175	16	MOLECULE:	DNA (5'-
1731	1kyz-A	2.7	8.3	52	351	17	MOLECULE:	CAFFEIC ACID 3-O-METHYLTRANSFERASE;
1732	5aiq-D	2.7	2.7	47	128	13	MOLECULE:	TRANSCRIPTIONAL REGULATOR, MARR FAMILY;
1733	6r7f-A	2.7	16.1	83	433	11	MOLECULE:	COP9 SIGNALOSOME COMPLEX SUBUNIT 1;
1734	6pmi-F	2.7	8.2	79	239	14	MOLECULE:	DNA-DIRECTED RNA POLYMERASE SUBUNIT ALPHA;
1735	9jpj-K	2.7	2.2	40	221	15	MOLECULE:	DNA (27-MER);
1736	8ke8-A	2.6	3.4	42	201	14	MOLECULE:	NALC;
1737	5oqj-W	2.6	2.7	59	258	15	MOLECULE:	DNA-DIRECTED RNA POLYMERASE II SUBUNIT RPB1;
1738	8dh3-E	2.6	7	102	825	8	MOLECULE:	T7 RNA POLYMERASE;
1739	3lsg-A	2.6	2.6	44	103	16	MOLECULE:	TWO-COMPONENT RESPONSE REGULATOR YESN;
1740	6cmv-B	2.6	3.5	52	113	12	MOLECULE:	TRANSCRIPTIONAL REGULATOR LRS14-LIKE PROTEIN;
1741	4pc4-C	2.6	3.1	41	240	12	MOLECULE:	30K LIPOPROTEIN;
1742	1cy0-A	2.6	13.8	51	534	10	MOLECULE:	DNA TOPOISOMERASE I;
1743	8xt8-C	2.6	2.7	49	139	12	MOLECULE:	MARR FAMILY TRANSCRIPTIONAL REGULATOR;
1744	3wod-F	2.6	7.2	70	278	9	MOLECULE:	DNA-DIRECTED RNA POLYMERASE SUBUNIT ALPHA;
1745	6b6h-F	2.6	5.4	78	497	12	MOLECULE:	DNA-DIRECTED RNA POLYMERASE SUBUNIT ALPHA;
1746	7kfs-A	2.6	3.1	49	140	6	MOLECULE:	TRANSCRIPTIONAL REGULATOR, MARR FAMILY;
1747	7jpp-A	2.6	2.8	53	100	13	MOLECULE:	ORIGIN RECOGNITION COMPLEX SUBUNIT 1;
1748	3jck-H	2.6	12.3	79	246	14	MOLECULE:	26S PROTEASOME REGULATORY SUBUNIT RPN3;
1749	5vyv-A	2.6	2.7	48	173	10	MOLECULE:	UPF0502 PROTEIN YCEH;
1750	7y43-A	2.6	2.6	45	79	13	MOLECULE:	HISTONE ACETYLTRANSFERASE KAT6A;
1751	7lhl-D	2.6	2.3	43	576	9	MOLECULE:	ATP-DEPENDENT DNA HELICASE;
1752	5sxy-A	2.6	2.6	51	94	16	MOLECULE:	BIFUNCTIONAL COENZYME PQQ SYNTHESIS PROTEIN C/D;
1753	5w1e-A	2.6	2	44	500	14	MOLECULE:	PUTATIVE TRANSCRIPTIONAL REGULATOR;
1754	3lmm-D	2.6	18.4	84	556	13	MOLECULE:	UNCHARACTERIZED PROTEIN;
1755	2hyf-C	2.6	2	43	137	16	MOLECULE:	TRANSCRIPTIONAL REGULATOR MNTR;
1756	1d3y-B	2.6	2.5	41	290	7	MOLECULE:	DNA TOPOISOMERASE VI A SUBUNIT;
1757	7yz7-A	2.6	2.9	45	120	18	MOLECULE:	FORKHEAD BOX PROTEIN H1;
1758	7yza-A	2.6	2.9	45	122	18	MOLECULE:	FORKHEAD BOX PROTEIN H1;
1759	7b5y-A	2.6	2.2	40	206	23	MOLECULE:	GNTR FAMILY TRANSCRIPTIONAL REGULATOR;
1760	7nj1-A	2.6	7.9	78	1448	8	MOLECULE:	SEPARIN;
1761	1yg2-A	2.6	2.7	43	169	19	MOLECULE:	GENE ACTIVATOR APHA;
1762	8ibh-A	2.6	8.3	56	75	9	MOLECULE:	CENTROSOMAL PROTEIN OF 57 KDA;
1763	2p22-C	2.6	7.5	59	186	5	MOLECULE:	SUPPRESSOR PROTEIN STP22 OF TEMPERATURE-SENSITIVE
1764	7smo-C	2.6	13.7	72	639	17	MOLECULE:	DEAD/DEAH BOX RNA HELICASE;
1765	5xxu-Z	2.6	2.7	43	71	19	MOLECULE:	18S RNA;
1766	5k12-A	2.6	3.3	58	294	5	MOLECULE:	GLUTAMATE DEHYDROGENASE 1, MITOCHONDRIAL;
1767	6qj2-B	2.6	2.5	42	85	21	MOLECULE:	SMC4;
1768	5z7b-A	2.6	2.9	44	196	7	MOLECULE:	PADR FAMILY TRANSCRIPTIONAL REGULATOR;
1769	3deu-B	2.6	12	49	130	16	MOLECULE:	TRANSCRIPTIONAL REGULATOR SLYA;
1770	5j2l-A	2.6	8.6	60	76	8	MOLECULE:	PROTEIN DESIGN 2L4HC2_11;
1771	6iv7-B	2.6	4.7	57	387	9	MOLECULE:	METHYLTRANSFERASE LEPI;
1772	6zu9-M	2.6	3	45	82	22	MOLECULE:	18S RIBOSOMAL RNA;
1773	6g8g-B	2.6	2.6	36	194	22	MOLECULE:	TETR/ACRR FAMILY TRANSCRIPTIONAL REGULATOR;
1774	3euh-A	2.6	7.1	50	316	10	MOLECULE:	CHROMOSOME PARTITION PROTEIN MUKF;
1775	7r3w-C	2.6	3.1	45	282	7	MOLECULE:	PUTATIVE BACTERIAL REGULATORY HELIX-TURN-HELIX PR
1776	5aiq-B	2.6	2.5	47	132	13	MOLECULE:	TRANSCRIPTIONAL REGULATOR, MARR FAMILY;
1777	6jnx-P	2.6	8.8	67	147	21	MOLECULE:	DNA-DIRECTED RNA POLYMERASE SUBUNIT ALPHA;
1778	4g7o-P	2.6	11.1	88	347	8	MOLECULE:	DNA-DIRECTED RNA POLYMERASE SUBUNIT ALPHA;
1779	4g7h-P	2.6	5.6	81	347	9	MOLECULE:	DNA-DIRECTED RNA POLYMERASE SUBUNIT ALPHA;
1780	1xkp-A	2.5	2.6	46	230	9	MOLECULE:	PUTATIVE MEMBRANE-BOUND YOP TARGETING PROTEIN YOP
1781	7ej3-B	2.5	4.1	40	402	10	MOLECULE:	GTP CYCLOHYDROLASE II;
1782	7a7c-A	2.5	10.3	43	560	7	MOLECULE:	CATALASE-PEROXIDASE;
1783	7vvy-K	2.5	7.2	60	237	10	MOLECULE:	CHROMATIN MODIFICATION-RELATED PROTEIN EAF1;
1784	4cwc-A	2.5	4.1	63	270	5	MOLECULE:	REPLICATION INITIATION PROTEIN, REPLICATION INITI
1785	2ek5-B	2.5	2.2	38	109	21	MOLECULE:	PREDICTED TRANSCRIPTIONAL REGULATORS;
1786	2eby-A	2.5	2.9	38	102	16	MOLECULE:	PUTATIVE HTH-TYPE TRANSCRIPTIONAL REGULATOR YBAQ;
1787	6o9l-Q	2.5	3	60	430	13	MOLECULE:	DNA-DIRECTED RNA POLYMERASE II SUBUNIT RPB1;
1788	5iyb-Q	2.5	3.4	59	180	15	MOLECULE:	DNA-DIRECTED RNA POLYMERASE II SUBUNIT RPB1;
1789	5n4w-A	2.5	13.4	79	671	10	MOLECULE:	CULLIN-2;
1790	4ham-A	2.5	4.2	43	134	19	MOLECULE:	LMO2241 PROTEIN;
1791	5uhe-F	2.5	5.7	82	322	9	MOLECULE:	DNA-DIRECTED RNA POLYMERASE SUBUNIT ALPHA;
1792	8hzv-B	2.5	3.1	53	475	6	MOLECULE:	RADICAL S-ADENOSYL-L-METHIONINE ENZYME DESII;
1793	7nvs-W	2.5	3.2	61	187	15	MOLECULE:	RPB1;
1794	7wjg-A	2.5	2.4	41	199	20	MOLECULE:	PUTATIVE TRANSCRIPTIONAL REGULATOR (GNTR FAMILY);
1795	3m8f-B	2.5	4.9	60	99	8	MOLECULE:	PUTATIVE DNA-BINDING PROTEIN;
1796	4qvg-C	2.5	2.6	43	349	12	MOLECULE:	SIBL;
1797	7kim-F	2.5	12.7	111	322	9	MOLECULE:	DNA-DIRECTED RNA POLYMERASE SUBUNIT ALPHA;
1798	7crc-B	2.5	12.6	82	1112	9	MOLECULE:	NAD+ HYDROLASE (NADASE);
1799	7txm-B	2.5	3.9	54	100	17	MOLECULE:	TRANSCRIPTIONAL REGULATOR;
1800	7wjg-B	2.5	3.1	44	198	16	MOLECULE:	PUTATIVE TRANSCRIPTIONAL REGULATOR (GNTR FAMILY);
1801	6zxg-Z	2.5	13.7	46	82	17	MOLECULE:	PRE-18S RIBOSOMAL RNA;
1802	1w5t-B	2.5	10	89	396	13	MOLECULE:	ORC2;
1803	4gyi-A	2.5	3.5	52	339	10	MOLECULE:	RIO2 KINASE;
1804	4asn-A	2.5	3.2	50	90	20	MOLECULE:	TUBR;
1805	5zr1-B	2.5	7.5	87	374	10	MOLECULE:	ORIGIN RECOGNITION COMPLEX SUBUNIT 1;
1806	3kfw-X	2.5	2.9	45	234	9	MOLECULE:	UNCHARACTERIZED PROTEIN;
1807	2a6h-F	2.5	9.2	88	345	11	MOLECULE:	DNA-DIRECTED RNA POLYMERASE ALPHA CHAIN;
1808	3bro-D	2.5	2.4	49	134	16	MOLECULE:	TRANSCRIPTIONAL REGULATOR;
1809	3bro-C	2.5	2.5	49	135	16	MOLECULE:	TRANSCRIPTIONAL REGULATOR;
1810	6wv9-A	2.5	10.1	76	411	4	MOLECULE:	VITAMIN K EPOXIDE REDUCTASE-LIKE PROTEIN, TERMINI
1811	7b5t-D	2.5	2.3	41	200	24	MOLECULE:	GNTR FAMILY TRANSCRIPTIONAL REGULATOR;
1812	5n77-A	2.5	9.6	68	257	3	MOLECULE:	MAGNESIUM TRANSPORT PROTEIN CORA;
1813	6zbj-A	2.5	13.2	94	666	11	MOLECULE:	PRECURSOR OF THE MAJOR MEROZOITE SURFACE ANTIGENS
1814	4j2c-A	2.5	8.8	64	108	8	MOLECULE:	SYNTAXIN-6;
1815	5llq-B	2.5	3.8	54	148	15	MOLECULE:	METHYLATED-DNA--PROTEIN-CYSTEINE METHYLTRANSFERAS
1816	6wjv-A	2.5	12.2	74	1951	7	MOLECULE:	DNA POLYMERASE EPSILON CATALYTIC SUBUNIT A;
1817	2o3f-A	2.5	3.1	55	83	16	MOLECULE:	PUTATIVE HTH-TYPE TRANSCRIPTIONAL REGULATOR YBBH;
1818	1z6r-C	2.5	2	43	382	9	MOLECULE:	MLC PROTEIN;
1819	3s2w-F	2.5	3.1	49	142	14	MOLECULE:	TRANSCRIPTIONAL REGULATOR, MARR FAMILY;
1820	4asn-C	2.5	3.2	50	90	20	MOLECULE:	TUBR;
1821	3dpt-B	2.5	2.4	43	299	14	MOLECULE:	RAB FAMILY PROTEIN;
1822	3rtr-C	2.5	14.1	64	317	6	MOLECULE:	CULLIN-1;
1823	4kmu-Y	2.5	13.2	88	458	11	MOLECULE:	DNA-DIRECTED RNA POLYMERASE SUBUNIT ALPHA;
1824	5vfx-A	2.5	2.6	44	100	16	MOLECULE:	TCPK;
1825	5fj9-O	2.5	4.5	57	528	9	MOLECULE:	DNA-DIRECTED RNA POLYMERASE III SUBUNIT RPC1;
1826	5zr1-C	2.5	15.1	67	583	12	MOLECULE:	ORIGIN RECOGNITION COMPLEX SUBUNIT 1;
1827	6jq1-B	2.4	2.1	37	130	11	MOLECULE:	TRANSCRIPTIONAL REGULATOR, XRE FAMILY;
1828	8jri-V	2.4	10	56	508	14	MOLECULE:	26S PROTEASE REGULATORY SUBUNIT 7;
1829	5dy0-A	2.4	3	40	220	25	MOLECULE:	TETR FAMILY TRANSCRIPTIONAL REGULATOR;
1830	8w4j-J	2.4	4	59	574	3	MOLECULE:	GLUTAMATE DEHYDROGENASE 1, MITOCHONDRIAL;
1831	6cnb-R	2.4	12.4	59	522	8	MOLECULE:	DNA-DIRECTED RNA POLYMERASE III SUBUNIT RPC1;
1832	6eu0-P	2.4	6.5	59	298	12	MOLECULE:	DNA-DIRECTED RNA POLYMERASE III SUBUNIT RPC1;
1833	8ycm-B	2.4	2.5	41	225	15	MOLECULE:	ISOFORM 4 OF INACTIVE SERINE/THREONINE-PROTEIN KI
1834	3jw4-B	2.4	2.2	40	128	15	MOLECULE:	TRANSCRIPTIONAL REGULATOR, MARR/EMRR FAMILY;
1835	8xta-C	2.4	2.5	48	139	13	MOLECULE:	MARR FAMILY TRANSCRIPTIONAL REGULATOR;
1836	7vvy-E	2.4	16.8	78	415	9	MOLECULE:	CHROMATIN MODIFICATION-RELATED PROTEIN EAF1;
1837	6n88-C	2.4	2.9	42	74	14	MOLECULE:	MGC52556 PROTEIN;
1838	8xu0-B	2.4	2.7	49	140	12	MOLECULE:	MARR;
1839	6ozw-A	2.4	18.6	51	538	12	MOLECULE:	DNA TOPOISOMERASE 1;
1840	3boq-B	2.4	13.1	49	138	12	MOLECULE:	TRANSCRIPTIONAL REGULATOR, MARR FAMILY;
1841	5e1w-A	2.4	14.5	55	168	13	MOLECULE:	TRANSCRIPTIONAL REGULATOR, MARR FAMILY;
1842	5z2h-B	2.4	3.1	44	91	18	MOLECULE:	DICTYOSTELIUM DISCOIDEUM MITOCHONDRIAL CALCIUM UN
1843	5e20-A	2.4	14.5	55	169	13	MOLECULE:	TRANSCRIPTIONAL REGULATOR, MARR FAMILY;
1844	1p4x-A	2.4	3.2	46	250	13	MOLECULE:	STAPHYLOCOCCAL ACCESSORY REGULATOR A HOMOLOGUE;
1845	6o5c-B	2.4	2.9	38	204	16	MOLECULE:	PUTATIVE METAL-DEPENDENT TRANSCRIPTIONAL REGULATO
1846	7q2x-C	2.4	14	78	285	12	MOLECULE:	STRUCTURAL MAINTENANCE OF CHROMOSOMES PROTEIN 2;
1847	5z7b-B	2.4	2.9	44	197	7	MOLECULE:	PADR FAMILY TRANSCRIPTIONAL REGULATOR;
1848	2bv6-A	2.4	2.5	49	137	12	MOLECULE:	HTH-TYPE TRANSCRIPTIONAL REGULATOR MGRA;
1849	7yzg-A	2.4	3	45	121	16	MOLECULE:	FORKHEAD BOX PROTEIN H1;
1850	6c2s-A	2.4	2.4	47	142	17	MOLECULE:	TRANSCRIPTIONAL REGULATOR, MARR FAMILY;
1851	8ylf-A	2.4	14.6	52	153	6	MOLECULE:	MARR FAMILY TRANSCRIPTIONAL REGULATOR;
1852	1p92-A	2.4	3	48	218	10	MOLECULE:	DIPHTHERIA TOXIN REPRESSOR;
1853	1ucr-B	2.4	2.7	43	75	9	MOLECULE:	PROTEIN DSVD;
1854	3bro-A	2.4	2.5	48	135	17	MOLECULE:	TRANSCRIPTIONAL REGULATOR;
1855	3s2w-H	2.4	3	49	139	14	MOLECULE:	TRANSCRIPTIONAL REGULATOR, MARR FAMILY;
1856	3s2w-C	2.4	3.1	49	138	14	MOLECULE:	TRANSCRIPTIONAL REGULATOR, MARR FAMILY;
1857	7lhl-B	2.4	2.4	41	569	12	MOLECULE:	ATP-DEPENDENT DNA HELICASE;
1858	7b5y-D	2.4	2.3	41	205	20	MOLECULE:	GNTR FAMILY TRANSCRIPTIONAL REGULATOR;
1859	4asn-B	2.4	3.2	50	90	20	MOLECULE:	TUBR;
1860	3s2w-D	2.4	3.1	49	138	14	MOLECULE:	TRANSCRIPTIONAL REGULATOR, MARR FAMILY;
1861	3s2w-E	2.4	3.4	49	135	14	MOLECULE:	TRANSCRIPTIONAL REGULATOR, MARR FAMILY;
1862	6eml-I	2.4	4.1	55	143	11	MOLECULE:	PRE-18S RIBOSOMAL RNA;
1863	5w7s-A	2.4	7.4	63	395	2	MOLECULE:	OXAC;
1864	8h3a-G	2.4	3	49	214	10	MOLECULE:	COP9 SIGNALOSOME COMPLEX SUBUNIT 5;
1865	6yvu-C	2.4	13.6	67	235	16	MOLECULE:	STRUCTURAL MAINTENANCE OF CHROMOSOMES PROTEIN 2,S
1866	6r7i-G	2.4	2.2	44	215	11	MOLECULE:	COP9 SIGNALOSOME COMPLEX SUBUNIT 1;
1867	2zpa-B	2.4	9.2	83	662	13	MOLECULE:	UNCHARACTERIZED PROTEIN YPFI;
1868	3j7a-O	2.4	2.9	41	79	24	MOLECULE:	18S RIBOSOMAL RNA;
1869	6gej-S	2.3	14.1	56	208	7	MOLECULE:	VACUOLAR PROTEIN SORTING-ASSOCIATED PROTEIN 72;
1870	5tmc-F	2.3	10.9	60	351	20	MOLECULE:	DNA-DIRECTED RNA POLYMERASE SUBUNIT ALPHA;
1871	2quf-B	2.3	3.3	45	210	18	MOLECULE:	TRANSCRIPTION FACTOR PF0095;
1872	3c7j-A	2.3	2.6	42	237	17	MOLECULE:	TRANSCRIPTIONAL REGULATOR, GNTR FAMILY;
1873	5wtn-B	2.3	2.8	51	264	8	MOLECULE:	REPLICATION INITIATION AND MEMBRANE ATTACHMENT PR
1874	3frq-A	2.3	3.8	42	185	7	MOLECULE:	REPRESSOR PROTEIN MPHR(A);
1875	5xf8-C	2.3	13.6	81	469	6	MOLECULE:	DNA REPLICATION LICENSING FACTOR MCM2;
1876	7qd6-D	2.3	14.5	92	908	13	MOLECULE:	TRANSPOSASE FOR TRANSPOSON TN4430;
1877	8bic-A	2.3	3.7	48	319	8	MOLECULE:	METHYLTRANSFERASE PLU4891;
1878	5wgg-A	2.3	3.2	48	441	17	MOLECULE:	RADICAL SAM DOMAIN PROTEIN;
1879	5zhv-B	2.3	3.1	46	102	17	MOLECULE:	TRANSCRIPTIONAL REGULATOR;
1880	1iw7-P	2.3	9.5	87	345	11	MOLECULE:	RNA POLYMERASE ALPHA SUBUNIT;
1881	2mc3-A	2.3	2.8	43	103	9	MOLECULE:	MUS81 ENDONUCLEASE HOMOLOG (YEAST), ISOFORM CRA_B
1882	6qvw-A	2.3	3.7	47	119	6	MOLECULE:	FORKHEAD BOX PROTEIN O1;
1883	3zec-A	2.3	11.3	110	369	8	MOLECULE:	ADENOSINE MONOPHOSPHATE-PROTEIN TRANSFERASE SOFIC
1884	5ilu-A	2.3	2.4	39	97	5	MOLECULE:	ETS TRANSLOCATION VARIANT 4;
1885	4aij-A	2.3	2.5	48	139	19	MOLECULE:	TRANSCRIPTIONAL REGULATOR SLYA;
1886	6s2e-A	2.3	14.4	79	1006	8	MOLECULE:	DNA POLYMERASE EPSILON CATALYTIC SUBUNIT A;
1887	7lhl-A	2.3	2.4	41	572	12	MOLECULE:	ATP-DEPENDENT DNA HELICASE;
1888	3s2w-B	2.3	3.1	48	137	15	MOLECULE:	TRANSCRIPTIONAL REGULATOR, MARR FAMILY;
1889	7ae3-P	2.3	2.5	44	146	7	MOLECULE:	DNA-DIRECTED RNA POLYMERASE III SUBUNIT RPC1;
1890	5hvq-D	2.3	12.6	59	197	5	MOLECULE:	MELANOMA-ASSOCIATED ANTIGEN G1;
1891	3pvp-A	2.3	2.7	39	96	8	MOLECULE:	CHROMOSOMAL REPLICATION INITIATOR PROTEIN DNAA;
1892	8iaz-A	2.3	11.2	75	384	3	MOLECULE:	TRANSPOSASE;
1893	5x5l-E	2.3	2.9	52	98	8	MOLECULE:	ADER;
1894	4g80-I	2.3	10.8	63	139	2	MOLECULE:	VOLTAGE-SENSOR CONTAINING PHOSPHATASE;
1895	3s2w-G	2.3	3.1	48	134	15	MOLECULE:	TRANSCRIPTIONAL REGULATOR, MARR FAMILY;
1896	5ogs-A	2.3	9.9	60	403	8	MOLECULE:	WD REPEAT AND HMG-BOX DNA-BINDING PROTEIN 1;
1897	1z6r-B	2.3	2	43	382	9	MOLECULE:	MLC PROTEIN;
1898	2iho-A	2.3	3.3	46	292	9	MOLECULE:	LECTIN;
1899	7txn-A	2.3	4	55	104	16	MOLECULE:	TRANSCRIPTIONAL REGULATOR;
1900	8e4v-A	2.3	3.3	44	84	14	MOLECULE:	ISOFORM 3 OF HISTONE ACETYLTRANSFERASE KAT6B;
1901	2f4q-A	2.3	3.4	62	309	8	MOLECULE:	TYPE I TOPOISOMERASE, PUTATIVE;
1902	4rib-B	2.3	6.3	62	628	10	MOLECULE:	FANCONI-ASSOCIATED NUCLEASE 1;
1903	4g7z-F	2.3	5.4	77	346	10	MOLECULE:	DNA-DIRECTED RNA POLYMERASE SUBUNIT ALPHA;
1904	5tbf-A	2.2	2.4	44	280	14	MOLECULE:	TRANSLATION ELONGATION FACTOR;
1905	8pi9-B	2.2	13	46	177	11	MOLECULE:	CHAINS: E;
1906	3hug-M	2.2	3.2	58	74	9	MOLECULE:	RNA POLYMERASE SIGMA FACTOR;
1907	8brd-C	2.2	15.6	66	251	5	MOLECULE:	CHEMOTAXIS PROTEIN POMA;
1908	4kmu-X	2.2	11.9	84	517	11	MOLECULE:	DNA-DIRECTED RNA POLYMERASE SUBUNIT ALPHA;
1909	5fz5-W	2.2	3	57	168	12	MOLECULE:	DNA-DIRECTED RNA POLYMERASE II SUBUNIT RPB1;
1910	5a5t-C	2.2	12.1	67	557	4	MOLECULE:	EUKARYOTIC TRANSLATION INITIATION FACTOR 3 SUBUNI
1911	3chm-A	2.2	2.6	47	161	17	MOLECULE:	COP9 SIGNALOSOME COMPLEX SUBUNIT 7;
1912	4d10-A	2.2	13.5	67	419	12	MOLECULE:	COP9 SIGNALOSOME COMPLEX SUBUNIT 1;
1913	5uhf-F	2.2	5.8	45	322	7	MOLECULE:	DNA-DIRECTED RNA POLYMERASE SUBUNIT ALPHA;
1914	6epd-Q	2.2	12.8	70	422	17	MOLECULE:	PROTEASOME SUBUNIT ALPHA TYPE-6;
1915	3ut2-A	2.2	12.2	57	735	9	MOLECULE:	CATALASE-PEROXIDASE 2;
1916	4g6q-A	2.2	3.2	55	177	7	MOLECULE:	PUTATIVE UNCHARACTERIZED PROTEIN;
1917	1ntc-A	2.2	6.9	62	91	15	MOLECULE:	PROTEIN (NITROGEN REGULATION PROTEIN (NTRC));
1918	6b3a-A	2.2	9.2	54	632	6	MOLECULE:	APRA METHYLTRANSFERASE 1;
1919	2rkh-A	2.2	3	41	164	7	MOLECULE:	PUTATIVE APHA-LIKE TRANSCRIPTION FACTOR;
1920	4aih-B	2.2	3	47	135	17	MOLECULE:	TRANSCRIPTIONAL REGULATOR SLYA;
1921	7a6h-P	2.2	3.2	47	146	11	MOLECULE:	DNA-DIRECTED RNA POLYMERASE III SUBUNIT RPC1;
1922	1d8y-A	2.2	10.3	82	601	12	MOLECULE:	D(T)19 OLIGOMER;
1923	3bp8-A	2.2	2.1	44	381	9	MOLECULE:	PUTATIVE NAGC-LIKE TRANSCRIPTIONAL REGULATOR;
1924	6hq1-A	2.2	3	44	75	16	MOLECULE:	HISTONE H1.0;
1925	6lb9-B	2.2	2.3	45	344	4	MOLECULE:	DUF4007 DOMAIN-CONTAINING PROTEIN;
1926	2pg4-A	2.2	3.4	51	92	20	MOLECULE:	UNCHARACTERIZED PROTEIN;
1927	6h24-B	2.2	3	48	129	6	MOLECULE:	REPLICATION PROTEIN;
1928	4kn4-Y	2.2	3.7	74	458	9	MOLECULE:	DNA-DIRECTED RNA POLYMERASE SUBUNIT ALPHA;
1929	8c7o-A	2.2	6.5	43	256	16	MOLECULE:	GLOBAL TRANSCRIPTIONAL REGULATOR CODY;
1930	6abq-A	2.2	3.4	44	111	23	MOLECULE:	PADR FAMILY TRANSCRIPTIONAL REGULATOR;
1931	1ldj-A	2.2	12.9	80	725	13	MOLECULE:	CULLIN HOMOLOG 1;
1932	2du9-A	2.2	2.2	39	116	18	MOLECULE:	PREDICTED TRANSCRIPTIONAL REGULATORS;
1933	3l09-A	2.2	3.3	45	250	9	MOLECULE:	PUTATIVE TRANSCRIPTIONAL REGULATOR;
1934	2ewf-A	2.2	3.1	45	587	22	MOLECULE:	NICKING ENDONUCLEASE N.BSPD6I;
1935	4kn7-Y	2.2	6.5	75	458	11	MOLECULE:	DNA-DIRECTED RNA POLYMERASE SUBUNIT ALPHA;
1936	1fok-A	2.1	10.4	77	568	14	MOLECULE:	DNA (5'-
1937	8p0c-B	2.1	8.4	51	186	8	MOLECULE:	NON-STRUCTURAL POLYPROTEIN P200;
1938	3hug-E	2.1	3.4	56	73	9	MOLECULE:	RNA POLYMERASE SIGMA FACTOR;
1939	3lfk-A	2.1	3.4	57	122	11	MOLECULE:	MARR LIKE PROTEIN, TVG0766549;
1940	5ils-A	2.1	2.6	42	101	10	MOLECULE:	ETS TRANSLOCATION VARIANT 1;
1941	8ozm-F	2.1	11.5	53	175	8	MOLECULE:	GAG POLYPROTEIN;
1942	7kif-F	2.1	12.4	92	322	4	MOLECULE:	DNA-DIRECTED RNA POLYMERASE SUBUNIT ALPHA;
1943	7a6h-O	2.1	3.4	56	512	9	MOLECULE:	DNA-DIRECTED RNA POLYMERASE III SUBUNIT RPC1;
1944	2a3s-A	2.1	3.3	45	101	7	MOLECULE:	MYOCYTE NUCLEAR FACTOR;
1945	2vrz-A	2.1	10.2	66	98	0	MOLECULE:	VIRULENCE FACTOR ESXA;
1946	6iwt-A	2.1	2.8	46	346	20	MOLECULE:	PMETHYLTRANSFERASE PCOMT-S;
1947	2oeq-C	2.1	13	72	117	4	MOLECULE:	PROTEIN OF UNKNOWN FUNCTION, DUF964;
1948	7nyw-B	2.1	15.4	84	858	6	MOLECULE:	CHROMOSOME PARTITION PROTEIN MUKB;
1949	7b5y-B	2.1	2.5	41	204	24	MOLECULE:	GNTR FAMILY TRANSCRIPTIONAL REGULATOR;
1950	6juf-B	2.1	2.3	45	340	4	MOLECULE:	SSPB PROTEIN;
1951	6aht-A	2.1	6.3	57	111	14	MOLECULE:	CONSERVED HYPOTHETICAL PLASMID PROTEIN;
1952	8h38-G	2.1	2.8	47	214	13	MOLECULE:	COP9 SIGNALOSOME COMPLEX SUBUNIT 1;
1953	4j41-B	2.1	5.6	59	86	15	MOLECULE:	SECRETED PROTEIN ESXB;
1954	8x2q-A	2.1	9.9	64	109	5	MOLECULE:	ADENOMATOUS POLYPOSIS COLI PROTEIN;
1955	4wl5-A	2.1	3.2	46	594	22	MOLECULE:	HETERODIMERIC RESTRICTION ENDONUCLEASE R.BSPD6I L
1956	1oyi-A	2.1	2.9	44	62	2	MOLECULE:	DOUBLE-STRANDED RNA-BINDING PROTEIN;
1957	4ad8-A	2.1	10.6	97	452	9	MOLECULE:	DNA REPAIR PROTEIN RECN;
1958	2js5-A	2.1	8.1	54	71	6	MOLECULE:	UNCHARACTERIZED PROTEIN;
1959	6qj4-E	2.1	2.4	40	71	15	MOLECULE:	CONDENSIN COMPLEX SUBUNIT 1,CONDENSIN COMPLEX SUB
1960	6tda-L	2.1	3.2	53	596	13	MOLECULE:	HISTONE H3.2;
1961	3sfz-A	2.1	6.4	73	1133	11	MOLECULE:	APOPTOTIC PEPTIDASE ACTIVATING FACTOR 1;
1962	6a6i-C	2.1	3.1	43	94	21	MOLECULE:	EXCISION REPAIR CROSS-COMPLEMENTING RODENT REPAIR
1963	2euf-A	2.1	5	67	244	3	MOLECULE:	VIRAL CYCLIN;
1964	6a6i-E	2.1	3.5	44	94	20	MOLECULE:	EXCISION REPAIR CROSS-COMPLEMENTING RODENT REPAIR
1965	6eud-A	2.1	18.5	76	808	8	MOLECULE:	ATP-DEPENDENT RNA HELICASE HRPB;
1966	8tjj-D	2.1	3.8	47	330	4	MOLECULE:	REDM;
1967	6m9a-C	2.1	4.7	50	157	8	MOLECULE:	SIGNALING PROTEIN;
1968	7txm-A	2.1	2.6	44	103	16	MOLECULE:	TRANSCRIPTIONAL REGULATOR;
1969	6rbe-Z	2	3.1	44	70	18	MOLECULE:	18S RIBOSOMAL RNA;
1970	6f3h-B	2	8.2	46	790	7	MOLECULE:	EXORIBONUCLEASE II, MITOCHONDRIAL;
1971	1pdn-C	2	8.6	63	123	11	MOLECULE:	DNA (5'-
1972	8w26-A	2	10.4	76	378	5	MOLECULE:	HISTIDINE KINASE;
1973	2mri-A	2	11.6	59	176	12	MOLECULE:	26S PROTEASOME REGULATORY SUBUNIT RPN9;
1974	7xrb-B	2	2.9	45	223	7	MOLECULE:	ISOFORM 2 OF SERINE/THREONINE-PROTEIN KINASE 19;
1975	7xx6-o	2	3.1	42	76	17	MOLECULE:	HISTONE H3.1;
1976	6tyg-F	2	9.8	72	147	13	MOLECULE:	RNA POLYMERASE SIGMA FACTOR;
1977	8f72-B	2	15.3	80	595	3	MOLECULE:	TPR_REGION DOMAIN-CONTAINING PROTEIN;
1978	6r6b-F	2	3.3	47	245	11	MOLECULE:	SURFACE PRESENTATION OF ANTIGENS PROTEIN SPAP;
1979	3mn2-A	2	2	40	108	13	MOLECULE:	PROBABLE ARAC FAMILY TRANSCRIPTIONAL REGULATOR;
1980	7vzg-a	2	11.8	90	858	3	MOLECULE:	PSCA;
1981	7k5y-U	2	3.7	44	75	20	MOLECULE:	HISTONE H3.1;
1982	1fpq-A	2	8.1	50	334	12	MOLECULE:	ISOLIQUIRITIGENIN 2'-O-METHYLTRANSFERASE;
1983	8tji-B	2	3.9	49	324	4	MOLECULE:	REDM;
1984	8rw1-Z	2	2.9	44	78	11	MOLECULE:	18S RIBOSOMAL RNA;

## Sheet: EvoAcr4_PDB_DALI
No	Chain	Z	rmsd	lali	nres	%id	PDB	Description		Job: EvoAcr4 PDB
1	6mcb-C	9	2.9	87	123	58	MOLECULE:	SINGLE GUIDE RNA (116-MER);		Query: s001A
2	6ifo-F	7.7	2.5	81	118	54	MOLECULE:	CRISPR-ASSOCIATED ENDONUCLEASE CAS9/CSN1;
3	6ifo-E	7.3	2.8	79	115	51	MOLECULE:	CRISPR-ASSOCIATED ENDONUCLEASE CAS9/CSN1;
4	6mcc-C	7	2.8	86	130	23	MOLECULE:	SINGLE GUIDE RNA (116-MER);
5	2p5z-X	5.2	9	64	361	5	MOLECULE:	TYPE VI SECRETION SYSTEM COMPONENT;
6	7a1d-D	5.2	3.2	71	1089	8	MOLECULE:	NAD-SPECIFIC GLUTAMATE DEHYDROGENASE;
7	7mie-A	4.8	4.7	57	242	14	MOLECULE:	PLZA;
8	5n7l-A	4.7	2.4	52	80	8	MOLECULE:	TYPE II SECRETION SYSTEM PROTEIN L;
9	6i6o-B	4.6	5.1	58	106	10	MOLECULE:	30S RIBOSOMAL PROTEIN S6,30S RIBOSOMAL PROTEIN S6
10	7a1d-B	4.5	3.1	65	1089	6	MOLECULE:	NAD-SPECIFIC GLUTAMATE DEHYDROGENASE;
11	7a1d-C	4.5	3.1	65	1089	6	MOLECULE:	NAD-SPECIFIC GLUTAMATE DEHYDROGENASE;
12	7a1d-A	4.4	3.1	66	1089	6	MOLECULE:	NAD-SPECIFIC GLUTAMATE DEHYDROGENASE;
13	7ok0-G	4.3	2.2	43	122	7	MOLECULE:	DNA-DIRECTED RNA POLYMERASE SUBUNIT A';
14	7jsr-B	4.2	3.3	72	1564	8	MOLECULE:	NAD-SPECIFIC GLUTAMATE DEHYDROGENASE;
15	4zja-A	4.2	3	48	106	2	MOLECULE:	AGGREGATION SUPPRESSING PROTEIN;
16	7jsr-A	4.2	3.7	78	1554	8	MOLECULE:	NAD-SPECIFIC GLUTAMATE DEHYDROGENASE;
17	3bpk-B	4.1	6.2	68	202	4	MOLECULE:	NITRILOTRIACETATE MONOOXYGENASE COMPONENT B;
18	2ey4-D	4.1	3.5	55	75	9	MOLECULE:	PROBABLE TRNA PSEUDOURIDINE SYNTHASE B;
19	5hl8-A	4.1	2.6	52	81	4	MOLECULE:	TYPE II SECRETION SYSTEM PROTEIN L;
20	4nkq-A	4	4.5	65	412	5	MOLECULE:	CYTOKINE RECEPTOR COMMON SUBUNIT BETA;
21	3f3b-A	4	2.9	49	115	8	MOLECULE:	PHAGE-LIKE ELEMENT PBSX PROTEIN XKDH;
22	8odo-H	3.9	6.7	63	170	8	MOLECULE:	RNA-SPLICING LIGASE RTCB HOMOLOG;
23	9c39-E	3.8	2.8	58	130	7	MOLECULE:	PORTAL PROTEIN;
24	8f1b-D	3.8	3	58	147	5	MOLECULE:	ZINC-BINDING PROTEIN;
25	8va1-B	3.8	3.3	62	560	13	MOLECULE:	TEICHOIC ACID RIBITOL-PHOSPHATE POLYMERASE TARL;
26	9b42-G	3.8	3.7	62	183	10	MOLECULE:	GP32 SHEATH;
27	2e9w-B	3.8	3.5	65	469	6	MOLECULE:	MAST/STEM CELL GROWTH FACTOR RECEPTOR;
28	6yjp-C	3.8	3.3	60	225	8	MOLECULE:	NATURAL CYTOTOXICITY TRIGGERING RECEPTOR 3 LIGAND
29	8tnn-A	3.8	3.4	49	658	8	MOLECULE:	ENVELOPE GLYCOPROTEIN H;
30	6zgd-A	3.8	2.9	58	288	2	MOLECULE:	PROTON-GATED ION CHANNEL;
31	9fd4-C	3.8	6.5	59	162	10	MOLECULE:	FLAVIN REDUCTASE;
32	5n7s-B	3.8	2.3	50	78	10	MOLECULE:	TYPE II SECRETION SYSTEM PROTEIN L;
33	5n7s-A	3.8	2.2	50	78	10	MOLECULE:	TYPE II SECRETION SYSTEM PROTEIN L;
34	6ghu-A	3.8	2.2	50	78	10	MOLECULE:	TYPE II SECRETION SYSTEM PROTEIN L;
35	6bdd-A	3.8	3.4	57	185	5	MOLECULE:	2,4-DIHYDROXYHEPT-2-ENE-1,7-DIOIC ACID ALDOLASE;
36	9gwt-P	3.7	2.8	54	196	7	MOLECULE:	23ME-00610 FAB (HEAVY);
37	4d2i-A	3.7	3.8	63	464	13	MOLECULE:	HERA;
38	6g4j-A	3.7	4.8	67	273	12	MOLECULE:	PROBABLE SERINE/THREONINE-PROTEIN KINASE YABT;
39	6bdc-A	3.7	3	50	123	8	MOLECULE:	HCP1;
40	1i0r-B	3.7	6.1	60	168	17	MOLECULE:	CONSERVED HYPOTHETICAL PROTEIN;
41	5h3k-A	3.7	13.6	57	535	16	MOLECULE:	SLR0280 PROTEIN;
42	4m1x-A	3.7	2.3	49	73	4	MOLECULE:	UNCHARACTERIZED PROTEIN 201PHI2-1P060;
43	8acx-B	3.7	2.5	47	113	13	MOLECULE:	HCE2 DOMAIN-CONTAINING PROTEIN;
44	6dfl-A	3.7	6	66	241	9	MOLECULE:	LIPOPOLYSACCHARIDE CORE HEPTOSE(I) KINASE RFAP;
45	6ghu-B	3.7	2.3	50	78	10	MOLECULE:	TYPE II SECRETION SYSTEM PROTEIN L;
46	8dfw-B	3.6	3.4	60	220	8	MOLECULE:	BUTYROPHILIN SUBFAMILY 2 MEMBER A1;
47	9cyt-J	3.6	7.9	57	1288	11	MOLECULE:	OUTER CAPSID PROTEIN LAMBDA-2;
48	8r5g-C	3.6	6.8	57	141	9	MOLECULE:	CAPSID PROTEIN;
49	5w5e-A	3.6	6.6	59	167	10	MOLECULE:	FIIR2 PROTEIN;
50	9euh-M	3.6	3.5	53	238	6	MOLECULE:	PEPTIDASE C51 DOMAIN-CONTAINING PROTEIN;
51	6krn-A	3.6	3.4	58	456	12	MOLECULE:	MATING FACTOR ALPHA,GH30 XYLANASE B;
52	3f62-A	3.6	2.9	65	108	8	MOLECULE:	INTERLEUKIN 18 BINDING PROTEIN;
53	8fxh-A	3.6	10.8	51	631	6	MOLECULE:	RIMK DOMAIN-CONTAINING PROTEIN ATP-GRASP;
54	8x0u-A	3.6	3.7	61	189	10	MOLECULE:	CUPIN CONSERVED BARREL DOMAIN PROTEIN;
55	9ev1-A	3.6	3.5	55	601	4	MOLECULE:	NEUR_CHAN_LBD DOMAIN-CONTAINING PROTEIN;
56	3h2d-B	3.6	3.7	52	154	8	MOLECULE:	CHEC-LIKE SUPERFAMILY PROTEIN;
57	3j16-D	3.6	4.4	65	134	11	MOLECULE:	DOM34P;
58	8v34-B	3.6	3.3	60	165	12	MOLECULE:	CDP-GLYCEROL GLYCEROPHOSPHOTRANSFERASE FAMILY PRO
59	6i6i-A	3.6	3.5	51	96	14	MOLECULE:	30S RIBOSOMAL PROTEIN S6,30S RIBOSOMAL PROTEIN S6
60	9fhl-V	3.5	3	58	107	14	MOLECULE:	RRNA 16S SSO;
61	4gcz-B	3.5	10.5	47	378	11	MOLECULE:	BLUE-LIGHT PHOTORECEPTOR, SENSOR PROTEIN FIXL;
62	4bhq-A	3.5	3.1	57	109	5	MOLECULE:	COMPETENCE PROTEIN PILN;
63	8p49-A	3.5	4.6	51	377	12	MOLECULE:	Q8U0N8 PROTEIN;
64	4eib-A	3.5	3.8	73	108	4	MOLECULE:	GLUCOAMYLASE;
65	6vm0-A	3.5	11.7	59	363	7	MOLECULE:	GLYCINE RECEPTOR SUBUNIT ALPHAZ1;
66	4zel-A	3.5	3.5	63	550	2	MOLECULE:	DOPAMINE BETA-HYDROXYLASE;
67	4i2x-E	3.5	2.9	52	314	6	MOLECULE:	FABOX117 LIGHT CHAIN;
68	6gav-A	3.5	11	50	1119	6	MOLECULE:	DNA GYRASE SUBUNIT B,DNA GYRASE SUBUNIT A;
69	6cl5-A	3.5	2.3	46	374	11	MOLECULE:	TAIL FIBER PROTEIN;
70	8sbm-B	3.5	8.6	49	126	6	MOLECULE:	GAF DOMAIN-CONTAINING PROTEIN;
71	7wae-A	3.5	3.5	51	877	6	MOLECULE:	CYANOPHYCIN SYNTHASE;
72	6bgf-A	3.5	3.4	61	189	0	MOLECULE:	CYSTEINE DIOXYGENASE TYPE 1;
73	6m36-I	3.5	4.8	41	104	10	MOLECULE:	SERINE-PROTEIN KINASE RSBW;
74	8kgn-A	3.5	12.2	52	1190	8	MOLECULE:	DNA TOPOISOMERASE 2;
75	3v97-A	3.5	3.9	65	669	5	MOLECULE:	RIBOSOMAL RNA LARGE SUBUNIT METHYLTRANSFERASE L;
76	5t89-Y	3.5	11.3	62	597	0	MOLECULE:	VASCULAR ENDOTHELIAL GROWTH FACTOR A;
77	6gxz-D	3.5	3.2	49	88	6	MOLECULE:	RNA POLYMERASE II-ASSOCIATED PROTEIN 3;
78	6jnx-B	3.5	4.9	69	218	7	MOLECULE:	DNA-DIRECTED RNA POLYMERASE SUBUNIT ALPHA;
79	8zby-G	3.5	11.7	61	221	5	MOLECULE:	SPIKE GLYCOPROTEIN;
80	7xyo-A	3.4	3.7	60	524	5	MOLECULE:	AMINOPEPTIDASE M61;
81	8hbh-B	3.4	3.6	56	577	5	MOLECULE:	GUANYLATE CYCLASE SOLUBLE SUBUNIT ALPHA-1;
82	6x4t-A	3.4	11.3	63	210	13	MOLECULE:	ICOS LIGAND;
83	1bqs-A	3.4	12	62	209	3	MOLECULE:	PROTEIN (MUCOSAL ADDRESSIN CELL ADHESION MOLECULE
84	4asx-A	3.4	4.1	64	310	5	MOLECULE:	ACTIVIN RECEPTOR TYPE-2A;
85	5jjh-A	3.4	3.6	74	704	7	MOLECULE:	4-ALPHA-GLUCANOTRANSFERASE;
86	2xco-A	3.4	3.1	46	636	9	MOLECULE:	DNA GYRASE SUBUNIT B, DNA GYRASE SUBUNIT A;
87	9mu3-E	3.4	8.6	64	162	8	MOLECULE:	HEAD-TAIL CONNECTOR PROTEIN;
88	4mtm-A	3.4	7.6	50	137	8	MOLECULE:	PUTATIVE TAIL FIBER PROTEIN;
89	2lr4-A	3.4	2.6	63	128	10	MOLECULE:	SPBC2 PROPHAGE-DERIVED UNCHARACTERIZED PROTEIN YO
90	6ofm-B	3.4	13.3	57	237	2	MOLECULE:	GREEN FLUORESCENT PROTEIN (GFP); S65T, Y66(3-CH3Y
91	9bct-L	3.4	4.4	56	94	9	MOLECULE:	DNA-DIRECTED RNA POLYMERASE SUBUNIT A';
92	8jnx-A	3.4	4.2	67	662	7	MOLECULE:	ALPHA-AMYLASE;
93	8yx6-A	3.4	13.5	57	324	2	MOLECULE:	LIGAND-GATED CATION CHANNEL ZACN;
94	7v9a-D	3.4	3.2	54	117	13	MOLECULE:	TELOMERASE CAJAL BODY PROTEIN 1;
95	4of3-B	3.4	11.9	60	233	5	MOLECULE:	PROTEIN SYG-1, ISOFORM B;
96	7jz1-H	3.4	9.5	60	348	7	MOLECULE:	MGC34 HEAVY CHAIN;
97	2opk-B	3.4	3.5	52	111	8	MOLECULE:	HYPOTHETICAL PROTEIN;
98	2w7v-A	3.4	2.5	52	82	4	MOLECULE:	GENERAL SECRETION PATHWAY PROTEIN L;
99	8gm8-A	3.4	8.7	57	257	0	MOLECULE:	MHC CLASS I PROTEIN;
100	8z6r-E	3.4	2.8	54	202	6	MOLECULE:	SPIKE GLYCOPROTEIN,FIBRITIN,SPIKE GLYCOPROTEIN,FI
101	6i6s-B	3.4	4	52	96	13	MOLECULE:	30S RIBOSOMAL PROTEIN S6,30S RIBOSOMAL PROTEIN S6
102	6pnq-B	3.3	3.8	63	133	2	MOLECULE:	NEUREXIN-1;
103	7rno-C	3.3	10.2	63	383	5	MOLECULE:	MAJOR HISTOCOMPATIBILITY COMPLEX CLASS I-RELATED
104	8r5g-A	3.3	4.1	78	268	5	MOLECULE:	CAPSID PROTEIN;
105	5j4g-A	3.3	2.5	48	99	2	MOLECULE:	UNCHARACTERIZED PROTEIN;
106	7c7u-A	3.3	7	60	579	5	MOLECULE:	BIOFILM-ASSOCIATED SURFACE PROTEIN;
107	5xzw-B	3.3	4.9	55	379	13	MOLECULE:	SERINE/THREONINE-PROTEIN KINASE RAD53;
108	7qng-A	3.3	10.4	68	376	9	MOLECULE:	TAPASIN;
109	7n7s-B	3.3	4.2	52	441	10	MOLECULE:	HYDROXYMETHYLGLUTARYL-COA REDUCTASE;
110	5ejl-A	3.3	9.8	52	235	8	MOLECULE:	KLEBSIELLA PNEUMONIAE GENOME ASSEMBLY NOVST;
111	6e3f-A	3.3	3.2	56	497	5	MOLECULE:	PROBABLE CELL-SURFACE ANTIGEN I/II;
112	9ilv-A	3.3	10.9	62	161	3	MOLECULE:	TAIL TUBE TERMINATOR PROTEIN P142;
113	4ofy-D	3.3	3.7	55	407	9	MOLECULE:	PROTEIN SYG-1, ISOFORM B;
114	6ri7-A	3.3	4.3	69	228	3	MOLECULE:	NON-TEMPLATE DNA;
115	6rin-A	3.3	4.5	69	228	4	MOLECULE:	NON-TEMPLATE DNA;
116	6jt0-B	3.3	3.7	58	576	5	MOLECULE:	GUANYLATE CYCLASE SOLUBLE SUBUNIT ALPHA-1;
117	8pen-H	3.3	4.8	62	230	8	MOLECULE:	TRANSCRIPTION ANTITERMINATION PROTEIN RFAH;
118	4i0k-A	3.3	3.1	58	200	3	MOLECULE:	CD276 ANTIGEN;
119	1xbn-A	3.2	2.6	57	195	4	MOLECULE:	METHYL-ACCEPTING CHEMOTAXIS PROTEIN;
120	8uci-A	3.2	5.4	59	381	12	MOLECULE:	ATP DEPENDENT DNA LIGASE;
121	8j9c-A	3.2	3.4	58	605	9	MOLECULE:	PUTATIVE GLYCYL AMINOPEPTIDASE;
122	6z5u-F	3.2	3.6	50	193	2	MOLECULE:	ABC TRANSPORTER PERMEASE;
123	7t7i-D	3.2	9.9	52	242	6	MOLECULE:	NUCLEAR EGRESS PROTEIN 2;
124	4uhv-B	3.2	9	60	645	8	MOLECULE:	VGRG1, VALINE-GLYCINE REPEAT PROTEIN G1;
125	7qss-A	3.2	5.5	63	432	13	MOLECULE:	V-TYPE ATP SYNTHASE ALPHA CHAIN;
126	6wm6-A	3.2	10	52	536	6	MOLECULE:	EXTRACELLULAR SOLUTE-BINDING PROTEIN, FAMILY 5;
127	7z20-t	3.2	2.6	42	101	7	MOLECULE:	50S RIBOSOMAL PROTEIN L28;
128	4xi5-A	3.2	3.5	52	728	6	MOLECULE:	ENVELOPE GLYCOPROTEIN H;
129	2rjz-A	3.2	3.2	58	135	10	MOLECULE:	PILO PROTEIN;
130	3gnl-A	3.2	4.1	67	234	6	MOLECULE:	UNCHARACTERIZED PROTEIN, DUF633, LMOF2365_1472;
131	3mah-A	3.2	2.4	46	139	11	MOLECULE:	ASPARTOKINASE;
132	3d2u-A	3.2	2.9	51	281	4	MOLECULE:	UL18 PROTEIN;
133	5dob-A	3.2	10.7	58	237	9	MOLECULE:	VIRION EGRESS PROTEIN UL31 HOMOLOG;
134	1dr9-A	3.2	3.9	58	200	3	MOLECULE:	T LYMPHOCYTE ACTIVATION ANTIGEN;
135	3o77-A	3.2	12.6	63	388	2	MOLECULE:	MYOSIN LIGHT CHAIN KINASE, SMOOTH MUSCLE,GREEN FL
136	4ysm-A	3.2	3.3	51	475	16	MOLECULE:	CALMODULIN-LIKE DOMAIN PROTEIN KINASE;
137	4g7w-C	3.2	3.4	55	99	5	MOLECULE:	PUTATIVE UNCHARACTERIZED PROTEIN;
138	3wqy-A	3.2	4.1	52	906	8	MOLECULE:	ALANINE--TRNA LIGASE;
139	5ncl-A	3.2	4.3	52	418	8	MOLECULE:	SERINE/THREONINE-PROTEIN KINASE CBK1;
140	8d0a-L	3.2	10.3	57	199	5	MOLECULE:	UBIQUITIN CARBOXYL-TERMINAL HYDROLASE 30;
141	6rh3-A	3.2	4.4	70	228	3	MOLECULE:	NON-TEMPLATE DNA;
142	5czo-A	3.1	3.8	57	374	2	MOLECULE:	CASEIN KINASE I HOMOLOG HRR25;
143	3io0-A	3.1	3.3	59	229	5	MOLECULE:	ETUB PROTEIN;
144	9cuy-K	3.1	10.2	56	249	7	MOLECULE:	WEDGE 2 PROTEIN;
145	7l15-A	3.1	6.8	57	213	7	MOLECULE:	T CELL RECEPTOR MU CHAIN;
146	4ce4-X	3.1	2.9	54	87	7	MOLECULE:	MRPL27;
147	6j0m-A	3.1	4.2	52	535	4	MOLECULE:	PVC8;
148	6sum-A	3.1	4.5	60	335	12	MOLECULE:	AMICOUMACIN KINASE;
149	1jj2-L	3.1	4.9	73	194	8	MOLECULE:	23S RRNA;
150	3w0s-A	3.1	4.3	61	298	8	MOLECULE:	HYGROMYCIN-B 4-O-KINASE;
151	4adf-M	3.1	2.8	51	191	4	MOLECULE:	SECRETED PROTEIN BARF1;
152	9lbn-K	3.1	3.7	56	117	2	MOLECULE:	PORTAL PROTEIN GP1;
153	5nik-D	3.1	5	58	340	9	MOLECULE:	OUTER MEMBRANE PROTEIN TOLC;
154	9b42-A	3.1	3.7	64	132	5	MOLECULE:	GP32 SHEATH;
155	4bfi-B	3.1	3.3	57	202	11	MOLECULE:	CELL SURFACE GLYCOPROTEIN CD200 RECEPTOR 1;
156	5tvm-E	3.1	3.4	61	296	5	MOLECULE:	S-ADENOSYLMETHIONINE DECARBOXYLASE BETA CHAIN;
157	6u5j-A	3.1	3.9	63	164	5	MOLECULE:	COLLAR PA0615;
158	4hg6-A	3.1	6.3	59	747	5	MOLECULE:	CELLULOSE SYNTHASE SUBUNIT A;
159	2z6b-D	3.1	7.7	61	368	8	MOLECULE:	TAIL-ASSOCIATED LYSOZYME;
160	3pgb-A	3.1	4	65	740	5	MOLECULE:	PUTATIVE UNCHARACTERIZED PROTEIN;
161	2odr-A	3.1	4.5	52	491	4	MOLECULE:	PHOSPHOSERYL-TRNA SYNTHETASE;
162	7khf-A	3.1	4.3	51	426	8	MOLECULE:	MDB1 FAB HEAVY CHAIN;
163	3rh7-A	3.1	5.9	57	292	12	MOLECULE:	HYPOTHETICAL OXIDOREDUCTASE;
164	8pid-H	3.1	4.7	62	230	8	MOLECULE:	TRANSCRIPTION ANTITERMINATION PROTEIN RFAH;
165	6ri9-A	3.1	4.3	69	228	3	MOLECULE:	NON-TEMPLATE DNA;
166	6rin-B	3.1	5	67	229	7	MOLECULE:	NON-TEMPLATE DNA;
167	8phk-H	3.1	5.2	68	230	10	MOLECULE:	TRANSCRIPTION ANTITERMINATION PROTEIN RFAH;
168	6i6s-A	3.1	3.5	52	96	13	MOLECULE:	30S RIBOSOMAL PROTEIN S6,30S RIBOSOMAL PROTEIN S6
169	8wge-A	3	9.7	60	348	2	MOLECULE:	ZAC;
170	8th8-P	3	5.3	76	305	5	MOLECULE:	DYNEIN REGULATORY COMPLEX PROTEIN 1/2 N-TERMINAL
171	7m72-A	3	8.2	57	296	5	MOLECULE:	ANTIGEN-PRESENTING GLYCOPROTEIN CD1D1;
172	5a2f-A	3	11.5	65	218	8	MOLECULE:	CD166 ANTIGEN;
173	2m83-A	3	3.3	67	139	4	MOLECULE:	PROTEIN PHOSPHATASE 1 REGULATORY SUBUNIT 3A;
174	6wl5-A	3	3.2	50	158	12	MOLECULE:	ECMRR TRANSCRIPTIONAL REGULATOR;
175	5zyr-A	3	4.5	55	306	11	MOLECULE:	P-HYDROXYPHENYLACETATE 3-HYDROXYLASE, REDUCTASE C
176	5a1u-E	3	5	70	822	9	MOLECULE:	ADP-RIBOSYLATION FACTOR 1;
177	3nrf-B	3	4.1	58	103	9	MOLECULE:	APAG PROTEIN;
178	6te9-E	3	2.7	53	110	8	MOLECULE:	ADAPTOR PROTEIN RCC01688;
179	7eeb-E	3	9.8	63	1053	6	MOLECULE:	ENHANCED GREEN FLUORESCENT PROTEIN,CATION CHANNEL
180	7eeb-F	3	7.7	60	1042	12	MOLECULE:	ENHANCED GREEN FLUORESCENT PROTEIN,CATION CHANNEL
181	6bhc-A	3	3.8	52	371	10	MOLECULE:	PSEUDOPODIUM-ENRICHED ATYPICAL KINASE 1;
182	3fbv-D	3	4.3	55	425	7	MOLECULE:	SERINE/THREONINE-PROTEIN KINASE/ENDORIBONUCLEASE
183	8wet-A	3	4.2	62	584	8	MOLECULE:	TDPB;
184	6xrb-A	3	3.2	45	150	4	MOLECULE:	SCIW;
185	5jov-A	3	9.7	54	949	9	MOLECULE:	ALPHA-XYLOSIDASE BOGH31A;
186	7eft-B	3	6.5	61	226	7	MOLECULE:	CELL SHAPE PROTEIN MREC;
187	4fnv-A	3	3.8	64	659	13	MOLECULE:	HEPARINASE III PROTEIN, HEPARITIN SULFATE LYASE;
188	6e8a-A	3	9.4	56	148	9	MOLECULE:	DUF1795 DOMAIN-CONTAINING PROTEIN;
189	4kks-A	3	4.5	62	275	6	MOLECULE:	MEMBRANE FUSION PROTEIN;
190	5iun-E	3	10.1	53	220	8	MOLECULE:	SENSOR HISTIDINE KINASE DESK;
191	7eeb-G	3	7.2	62	714	10	MOLECULE:	ENHANCED GREEN FLUORESCENT PROTEIN,CATION CHANNEL
192	4gx2-B	3	3.3	63	548	8	MOLECULE:	TRKA DOMAIN PROTEIN;
193	3njc-A	3	3	45	153	9	MOLECULE:	YSLB PROTEIN;
194	8hoy-A	3	3.6	50	1006	6	MOLECULE:	DNA POLYMERASE;
195	7ram-A	3	4.4	51	674	12	MOLECULE:	ENVELOPE GLYCOPROTEIN H;
196	3of6-E	3	3.1	58	104	7	MOLECULE:	T CELL RECEPTOR BETA CHAIN;
197	6v0c-A	3	8.2	61	832	5	MOLECULE:	INTERMEMBRANE TRANSPORT PROTEIN YEBT;
198	9euj-G	3	3.6	46	821	0	MOLECULE:	BASEPLATE PROTEIN;
199	5i8i-A	3	3.3	46	1660	7	MOLECULE:	UREA AMIDOLYASE;
200	8d3t-A	3	4.3	68	393	9	MOLECULE:	GALACTAN SYNTHASE;
201	6rip-A	3	4.4	70	228	3	MOLECULE:	NON-TEMPLATE DNA;
202	9khy-6	3	3.6	64	174	8	MOLECULE:	TAIL SHEATH PROTEIN;
203	9khy-5	3	3.5	65	174	6	MOLECULE:	TAIL SHEATH PROTEIN;
204	5ckw-B	2.9	4.8	64	400	6	MOLECULE:	LEGK4;
205	9l0e-A	2.9	3.8	60	123	15	MOLECULE:	TAIL PROTEIN;
206	2ptf-A	2.9	3.4	53	200	8	MOLECULE:	UNCHARACTERIZED PROTEIN MTH_863;
207	9c39-F	2.9	6.8	58	195	9	MOLECULE:	PORTAL PROTEIN;
208	4lee-A	2.9	3.5	67	313	7	MOLECULE:	AGGLUTININ-LIKE PROTEIN 3;
209	3au0-A	2.9	3.7	71	339	13	MOLECULE:	CLUMPING FACTOR B;
210	4jk1-A	2.9	4.3	69	323	3	MOLECULE:	ESCHERICHIA COLI RNA POLYMERASE ALPHA SUBUNIT;
211	5mzv-A	2.9	3.1	60	303	8	MOLECULE:	INTERLEUKIN-12 SUBUNIT BETA;
212	7t4e-A	2.9	6.3	57	307	7	MOLECULE:	EPX1;
213	4acv-B	2.9	2.9	62	122	10	MOLECULE:	PROPHAGE LAMBDALM01, ANTIGEN B;
214	8etc-f	2.9	4.6	63	106	5	MOLECULE:	RNA (2151-MER);
215	7eeb-H	2.9	5	61	916	5	MOLECULE:	ENHANCED GREEN FLUORESCENT PROTEIN,CATION CHANNEL
216	4q9b-A	2.9	3.8	55	101	7	MOLECULE:	NOVEL ANTIGEN RECEPTOR;
217	4g59-C	2.9	8.3	61	264	7	MOLECULE:	RETINOIC ACID EARLY-INDUCIBLE PROTEIN 1-GAMMA;
218	8z7k-B	2.9	4	56	144	2	MOLECULE:	HCP FAMILY TYPE VI SECRETION SYSTEM EFFECTOR;
219	6te9-F	2.9	3.6	63	134	6	MOLECULE:	ADAPTOR PROTEIN RCC01688;
220	5zo2-A	2.9	3.7	57	196	7	MOLECULE:	CELL ADHESION MOLECULE 4;
221	5zs3-A	2.9	2.8	48	113	8	MOLECULE:	MOLECULAR CHAPERONE (SMALL HEAT SHOCK PROTEIN);
222	4mkq-A	2.9	5.5	49	169	4	MOLECULE:	MONALYSIN;
223	6c9j-A	2.9	3.7	53	386	11	MOLECULE:	5'-AMP-ACTIVATED PROTEIN KINASE CATALYTIC SUBUNIT
224	8do8-B	2.9	3.7	62	192	13	MOLECULE:	AUTOPHAGY-RELATED PROTEIN 101;
225	1z1w-A	2.9	4.5	62	780	5	MOLECULE:	TRICORN PROTEASE INTERACTING FACTOR F3;
226	8es8-A	2.9	10.9	63	257	10	MOLECULE:	T-CELL SURFACE GLYCOPROTEIN CD3 ZETA CHAIN;
227	1i3r-B	2.9	4.2	59	216	8	MOLECULE:	H-2 CLASS II HISTOCOMPATIBILITY ANTIGEN, E-K ALPH
228	1jmx-A	2.9	5.4	57	493	5	MOLECULE:	AMINE DEHYDROGENASE;
229	4of8-A	2.9	3.4	53	211	8	MOLECULE:	IRREGULAR CHIASM C-ROUGHEST PROTEIN;
230	9euj-E	2.9	3.5	47	908	17	MOLECULE:	BASEPLATE PROTEIN;
231	7ck4-A	2.9	3	48	106	8	MOLECULE:	HEAT SHOCK PROTEIN;
232	5jbl-C	2.9	12.8	55	166	9	MOLECULE:	PROHEAD CORE PROTEIN PROTEASE;
233	3bnk-B	2.9	6.5	68	187	16	MOLECULE:	FLAVOREDOXIN;
234	5n40-A	2.9	3.4	50	352	8	MOLECULE:	PUTATIVE INVASIN;
235	8q3b-C	2.9	4.6	63	359	6	MOLECULE:	DNA-DIRECTED RNA POLYMERASE RPB1 HOMOLOG;
236	6hyg-A	2.9	5	58	416	2	MOLECULE:	IGHG1 AND IGHG4 HYBRID;
237	7a6h-K	2.9	4.2	53	107	13	MOLECULE:	DNA-DIRECTED RNA POLYMERASE III SUBUNIT RPC1;
238	7m0q-B	2.9	2.4	47	97	9	MOLECULE:	NETWORK HALLUCINATED PROTEIN 0738_MOD;
239	8hc3-D	2.9	10.8	63	214	8	MOLECULE:	SPIKE GLYCOPROTEIN;
240	6toa-F	2.9	3.4	61	134	7	MOLECULE:	ADAPTOR PROTEIN RCC01688;
241	7m0q-A	2.9	2.5	48	96	8	MOLECULE:	NETWORK HALLUCINATED PROTEIN 0738_MOD;
242	4lvl-A	2.8	3.4	58	196	5	MOLECULE:	PLASMID RECOMBINATION ENZYME;
243	1yox-D	2.8	3.2	45	209	2	MOLECULE:	HYPOTHETICAL PROTEIN PA3696;
244	4qvr-A	2.8	3.8	61	318	11	MOLECULE:	UNCHARACTERIZED HYPOTHETICAL PROTEIN FTT_1539C;
245	6iy9-A	2.8	4.2	70	325	9	MOLECULE:	HYGROMYCIN-B 7''-O-KINASE;
246	7o7g-A	2.8	4.7	74	627	14	MOLECULE:	EXTRACELLULAR IRON OXIDE RESPIRATORY SYSTEM SURFA
247	4kyz-A	2.8	2.9	59	167	3	MOLECULE:	DESIGNED PROTEIN OR327;
248	9cc7-E	2.8	3.8	59	142	8	MOLECULE:	PHITE ADAPTOR PROTEIN;
249	8dx0-A	2.8	5.8	44	139	5	MOLECULE:	HISTIDINE KINASE;
250	3tm5-A	2.8	3.6	60	369	8	MOLECULE:	CRYSTAL STRUCTURE OF TRM14;
251	8xcg-e	2.8	3.4	52	109	8	MOLECULE:	TAIL TIP PROTEIN M;
252	4r7f-A	2.8	4.1	70	397	3	MOLECULE:	UNCHARACTERIZED PROTEIN;
253	5izl-A	2.8	5.3	58	514	9	MOLECULE:	SELENOCYSTEINE-SPECIFIC ELONGATION FACTOR;
254	6o6w-A	2.8	3.4	51	147	4	MOLECULE:	MYELOID-DERIVED GROWTH FACTOR;
255	7ltq-A	2.8	9.8	50	256	6	MOLECULE:	HISTIDINE KINASE;
256	5zn2-A	2.8	4.7	58	324	19	MOLECULE:	CASEIN KINASE II SUBUNIT ALPHA;
257	5ucg-A	2.8	4.1	58	345	9	MOLECULE:	STAGE II SPORULATION PROTEIN E;
258	6teh-C	2.8	6.4	54	292	6	MOLECULE:	PUTATIVE GENE TRANSFER AGENT PROTEIN;
259	1na8-A	2.8	4.8	66	151	9	MOLECULE:	ADP-RIBOSYLATION FACTOR BINDING PROTEIN GGA1;
260	3f44-A	2.8	4.2	50	210	6	MOLECULE:	PUTATIVE MONOOXYGENASE;
261	5evf-A	2.8	2.7	52	105	6	MOLECULE:	FRANCISELLA VIRULENCE FACTOR;
262	1ywx-A	2.8	3.2	57	102	5	MOLECULE:	30S RIBOSOMAL PROTEIN S24E;
263	8vsp-A	2.8	4.7	68	215	4	MOLECULE:	HLA CLASS II HISTOCOMPATIBILITY ANTIGEN, DQ ALPHA
264	7r78-A	2.8	4.8	63	1881	6	MOLECULE:	DNA REPAIR PROTEIN RAD8;
265	7tpu-A	2.8	4	47	604	11	MOLECULE:	BETA-LACTAMASE DOMAIN-CONTAINING PROTEIN;
266	7zhe-A	2.8	3.4	52	151	8	MOLECULE:	TRANSCRIPTION ACTIVATOR EFFECTOR BINDING;
267	3ne5-C	2.8	12	57	324	5	MOLECULE:	CATION EFFLUX SYSTEM PROTEIN CUSB;
268	8beg-A	2.8	3.9	56	650	7	MOLECULE:	PRGB;
269	5gyy-G	2.8	2.3	35	58	11	MOLECULE:	S-RECEPTOR KINASE SRK9;
270	3v10-A	2.8	5.5	68	310	18	MOLECULE:	RHUSIOPATHIAE SURFACE PROTEIN B;
271	7xsh-A	2.8	3.9	48	548	6	MOLECULE:	ALPHA-L-FUCOSIDASE;
272	3j8f-7	2.8	10.6	61	306	16	MOLECULE:	CAPSID PROTEIN VP1;
273	8bz5-C	2.8	3.1	65	608	8	MOLECULE:	GLYCOSYLTRANSFERASE;
274	9fmb-A	2.8	3.7	60	195	2	MOLECULE:	ISOFORM 1 OF IMMUNOGLOBULIN HEAVY CONSTANT DELTA;
275	6a5n-A	2.8	3.7	53	502	4	MOLECULE:	HISTONE-LYSINE N-METHYLTRANSFERASE, H3 LYSINE-9 S
276	6c29-A	2.8	4.9	61	247	5	MOLECULE:	PUTATIVE METAL RESISTANCE PROTEIN;
277	8ema-A	2.8	10.1	65	597	6	MOLECULE:	ISOFORM 2 OF IMMUNOGLOBULIN HEAVY CONSTANT MU;
278	8k4i-A	2.8	3	52	163	8	MOLECULE:	YAJQ;
279	6ser-A	2.8	4.2	54	245	2	MOLECULE:	START DOMAIN-CONTAINING PROTEIN 10;
280	1j5u-A	2.8	8.5	47	127	0	MOLECULE:	ARCHEASE, POSSIBLE CHAPERONE;
281	9l9p-J	2.8	10.9	55	242	2	MOLECULE:	PUTATIVE TAIL FIBER PROTEIN;
282	5e68-B	2.8	2.9	57	172	7	MOLECULE:	S-RIBOSYLHOMOCYSTEINE LYASE;
283	6usf-A	2.8	4.2	54	464	7	MOLECULE:	CHIMERA OF SOLUBLE CYTOCHROME B562 (BRIL) AND NEU
284	7wdt-A	2.8	5.5	73	819	7	MOLECULE:	BETA-N-ACETYLHEXOSAMINIDASE;
285	3kyg-A	2.8	5	52	227	8	MOLECULE:	PUTATIVE UNCHARACTERIZED PROTEIN VCA0042;
286	3fbq-A	2.8	5.1	66	283	6	MOLECULE:	CONSERVED DOMAIN PROTEIN;
287	8aom-A	2.8	4.3	57	216	9	MOLECULE:	PROGRAMMED CELL DEATH 1 LIGAND 1;
288	8fef-D	2.8	3.6	48	385	6	MOLECULE:	VIRULENCE FACTOR MCE FAMILY PROTEIN;
289	5u6y-A	2.8	3.2	50	459	8	MOLECULE:	CALCIUM/CALMODULIN-DEPENDENT PROTEIN KINASE TYPE
290	3es4-A	2.8	3.6	56	116	16	MOLECULE:	UNCHARACTERIZED PROTEIN DUF861 WITH A RMLC-LIKE C
291	3gty-X	2.8	2.8	52	412	6	MOLECULE:	TRIGGER FACTOR;
292	3dmk-A	2.8	3.5	52	775	8	MOLECULE:	DOWN SYNDROME CELL ADHESION MOLECULE (DSCAM) ISOF
293	6ri7-B	2.8	4.6	68	229	4	MOLECULE:	NON-TEMPLATE DNA;
294	6kny-B	2.8	3.1	57	190	4	MOLECULE:	PROTEIN AMUC_1100;
295	6wmt-B	2.8	5.2	67	230	4	MOLECULE:	DNA-DIRECTED RNA POLYMERASE SUBUNIT OMEGA;
296	7ye2-A	2.8	4.8	65	306	11	MOLECULE:	DNA-DIRECTED RNA POLYMERASE SUBUNIT ALPHA;
297	9khy-2	2.8	3.6	64	174	8	MOLECULE:	TAIL SHEATH PROTEIN;
298	3mjg-X	2.7	11.2	65	274	5	MOLECULE:	PLATELET-DERIVED GROWTH FACTOR SUBUNIT B;
299	2v64-A	2.7	4	55	210	5	MOLECULE:	MITOTIC SPINDLE ASSEMBLY CHECKPOINT PROTEIN
300	3o3u-N	2.7	4.2	57	580	18	MOLECULE:	MALTOSE-BINDING PERIPLASMIC PROTEIN, ADVANCED GLY
301	8fed-A	2.7	4.8	54	392	13	MOLECULE:	VIRULENCE FACTOR MCE FAMILY PROTEIN;
302	6ya7-A	2.7	4.7	64	350	5	MOLECULE:	CELL DIVISION CYCLE 7-RELATED PROTEIN KINASE,CELL
303	8ovq-A	2.7	3.7	47	208	4	MOLECULE:	CELL RECOGNITION MOLECULE, LONG FORM;
304	8tvy-K	2.7	3.7	53	120	8	MOLECULE:	DNA-DIRECTED RNA POLYMERASE II SUBUNIT RPB1;
305	2cry-A	2.7	3.7	48	122	4	MOLECULE:	KIN OF IRRE-LIKE PROTEIN 3;
306	6smc-C	2.7	3.7	59	303	12	MOLECULE:	INTERLEUKIN-12 SUBUNIT BETA;
307	2pet-A	2.7	11.6	60	231	12	MOLECULE:	LUTHERAN BLOOD GROUP GLYCOPROTEIN;
308	2qri-A	2.7	3	58	398	9	MOLECULE:	H-2 CLASS I HISTOCOMPATIBILITY ANTIGEN K-B ALPHA
309	1pqz-A	2.7	10.6	64	238	8	MOLECULE:	MCMV M144;
310	8b6l-O	2.7	12.4	54	580	7	MOLECULE:	PROTEIN TRANSPORT PROTEIN SEC61 SUBUNIT ALPHA ISO
311	4frw-F	2.7	3.6	57	189	2	MOLECULE:	POLIOVIRUS RECEPTOR-RELATED PROTEIN 4;
312	1msv-B	2.7	3.3	59	320	12	MOLECULE:	S-ADENOSYLMETHIONINE DECARBOXYLASE PROENZYME;
313	8gcc-A	2.7	3.2	41	707	12	MOLECULE:	DNA TOPOISOMERASE 2;
314	9jlf-E	2.7	4.8	60	219	7	MOLECULE:	TERMINATOR PROTEIN;
315	6zqk-C	2.7	8.8	57	443	4	MOLECULE:	841 HEAVY CHAIN;
316	5xsv-A	2.7	2.9	50	486	8	MOLECULE:	CHITINASE;
317	9cuy-X	2.7	6.6	54	305	4	MOLECULE:	WEDGE 2 PROTEIN;
318	5fx8-U	2.7	4.3	64	309	14	MOLECULE:	LINOLEATE 11-LIPOXYGENASE;
319	8orj-B	2.7	4.9	47	422	15	MOLECULE:	RNA-SPLICING LIGASE RTCB HOMOLOG;
320	9l9p-S	2.7	9.6	62	808	5	MOLECULE:	PUTATIVE TAIL FIBER PROTEIN;
321	7e2d-G	2.7	3.7	54	204	6	MOLECULE:	TRAPP-ASSOCIATED PROTEIN TCA17;
322	7czf-B	2.7	3.4	53	644	8	MOLECULE:	EPHRIN TYPE-A RECEPTOR 2;
323	7pab-A	2.7	9.7	55	415	5	MOLECULE:	NUCLEAR EGRESS PROTEIN 2,NUCLEAR EGRESS PROTEIN 1
324	6f7b-A	2.7	5.4	62	343	6	MOLECULE:	MITOTIC CHECKPOINT SERINE/THREONINE-PROTEIN KINAS
325	6u5h-A	2.7	5.5	58	318	3	MOLECULE:	PROBABLE BACTERIOPHAGE PROTEIN PYOCIN R2;
326	8wgo-A	2.7	5.7	64	869	6	MOLECULE:	PROTEIN KINASE DOMAIN-CONTAINING PROTEIN;
327	3ke6-A	2.7	4.8	47	354	6	MOLECULE:	PROTEIN RV1364C/MT1410;
328	6cb1-X	2.7	4.1	46	141	9	MOLECULE:	35S PRE-RIBOSOMAL RNA MISCRNA;
329	9emy-B	2.7	3.9	57	379	12	MOLECULE:	NON-SPECIFIC SERINE/THREONINE PROTEIN KINASE;
330	9mu3-D	2.7	3	57	127	14	MOLECULE:	HEAD-TAIL CONNECTOR PROTEIN;
331	8wg6-A	2.7	3.2	54	419	4	MOLECULE:	FIMA FIMBRIAL SUBUNIT-LIKE PROTEIN, PUTATIVE;
332	3so5-B	2.7	4.1	62	112	3	MOLECULE:	LEUCINE-RICH REPEATS AND IMMUNOGLOBULIN-LIKE DOMA
333	2gjg-A	2.7	4.6	62	247	6	MOLECULE:	HYPOTHETICAL PROTEIN PP4397;
334	7dl8-A	2.7	3.1	50	114	8	MOLECULE:	ALBA-DOMAIN PROTEIN;
335	6lad-A	2.7	3.5	60	197	8	MOLECULE:	AMUC_1100;
336	5nzu-D	2.7	4.1	53	425	11	MOLECULE:	COATOMER SUBUNIT ALPHA;
337	2y23-A	2.7	10.8	50	303	6	MOLECULE:	MYOMESIN;
338	1ug9-A	2.7	3.6	70	1019	14	MOLECULE:	GLUCODEXTRANASE;
339	6j61-A	2.7	3	50	242	10	MOLECULE:	FLAVIN-DEPENDENT THYMIDYLATE SYNTHASE;
340	3cdd-D	2.7	7.9	56	331	2	MOLECULE:	PROPHAGE MUSO2, 43 KDA TAIL PROTEIN;
341	9ncz-A	2.7	3.6	57	214	7	MOLECULE:	ALPHA-KETOGLUTARATE-DEPENDENT DIOXYGENASE ALKB HO
342	6git-A	2.7	4.5	75	507	9	MOLECULE:	PURPLE ACID PHOSPHATASE;
343	4gki-A	2.7	9.1	59	272	3	MOLECULE:	AMINOGLYCOSIDE 3'-PHOSPHOTRANSFERASE APHA1-IAB;
344	7vnx-A	2.7	4.1	61	216	8	MOLECULE:	TKARKI;
345	8fed-E	2.7	3.3	46	358	7	MOLECULE:	VIRULENCE FACTOR MCE FAMILY PROTEIN;
346	5b3f-A	2.7	5.7	54	306	7	MOLECULE:	PHOSPHORIBULOKINASE/URIDINE KINASE;
347	4uoj-A	2.7	5.8	64	917	5	MOLECULE:	BETA-MANNOSIDASE GH2;
348	2ijd-1	2.7	5.8	51	644	6	MOLECULE:	PICORNAIN 3C, RNA-DIRECTED RNA POLYMERASE;
349	8d3z-A	2.7	4.1	67	399	7	MOLECULE:	GALACTAN SYNTHASE;
350	2qsr-A	2.7	10.4	43	161	5	MOLECULE:	TRANSCRIPTION-REPAIR COUPLING FACTOR;
351	6nlq-B	2.7	2.9	52	106	8	MOLECULE:	ALANINE--TRNA LIGASE, MITOCHONDRIAL;
352	6aig-A	2.7	5.1	52	258	8	MOLECULE:	DNA POLYMERASE SLIDING CLAMP 1;
353	8pim-H	2.7	5.2	66	231	11	MOLECULE:	TRANSCRIPTION ANTITERMINATION PROTEIN RFAH;
354	6ri9-B	2.7	5	67	229	10	MOLECULE:	NON-TEMPLATE DNA;
355	9en1-G	2.7	2.2	41	48	10	MOLECULE:	FLAGELLAR BIOSYNTHESIS PROTEIN FLHF;
356	7yh3-C	2.7	4.1	51	155	14	MOLECULE:	TRAPPC3 FROM THORARCHAEOTA SMTZ1-45;
357	9khy-4	2.7	3.5	65	174	6	MOLECULE:	TAIL SHEATH PROTEIN;
358	5ool-U	2.6	3.1	54	139	7	MOLECULE:	16S RIBOSOMAL RNA;
359	2qf4-A	2.6	9.3	57	170	12	MOLECULE:	CELL SHAPE DETERMINING PROTEIN MREC;
360	2kca-A	2.6	2.8	48	109	8	MOLECULE:	BACTERIOPHAGE SPP1 COMPLETE NUCLEOTIDE SEQUENCE;
361	7nit-D	2.6	4.1	58	1253	12	MOLECULE:	BETA-GALACTOSIDASE;
362	8f9q-A	2.6	4.2	58	495	5	MOLECULE:	SIALIC ACID ACETYLESTERASE;
363	6cc2-A	2.6	3.5	59	502	5	MOLECULE:	CELL DIVISION CONTROL PROTEIN 45 CDC45 PUTATIVE;
364	8u0i-A	2.6	4.6	46	85	7	MOLECULE:	PILZ DOMAIN-CONTAINING PROTEIN;
365	3f56-B	2.6	3.9	55	209	4	MOLECULE:	CSOS1D;
366	7mqy-A	2.6	3.8	57	368	4	MOLECULE:	FUSION PROTEIN OF CNTN4 AND APLP2;
367	7a57-B	2.6	2.4	46	449	17	MOLECULE:	ENVELOPMENT POLYPROTEIN;
368	6toa-D	2.6	3.6	57	195	5	MOLECULE:	ADAPTOR PROTEIN RCC01688;
369	6e5d-A	2.6	4.1	57	173	11	MOLECULE:	LIPID BINDING PROTEIN LPQN;
370	6moj-B	2.6	3.3	61	219	7	MOLECULE:	DIMERIC DARPIN ACR5 (A_ANGLE_R5);
371	6pij-A	2.6	3.9	57	351	0	MOLECULE:	CAS7 TYPE I-F CRISPR-ASSOCIATED PROTEIN CSY3;
372	4hjj-H	2.6	11	60	341	7	MOLECULE:	INTERLEUKIN-18;
373	6rie-A	2.6	3.3	51	1285	10	MOLECULE:	DNA-DEPENDENT RNA POLYMERASE SUBUNIT RPO147;
374	5xu0-B	2.6	5.1	60	231	10	MOLECULE:	MEMBRANE-FUSION PROTEIN;
375	2ow6-A	2.6	3.7	56	1016	5	MOLECULE:	ALPHA-MANNOSIDASE 2;
376	2gjv-A	2.6	3.4	60	136	3	MOLECULE:	PUTATIVE CYTOPLASMIC PROTEIN;
377	5ek5-B	2.6	3.8	61	120	8	MOLECULE:	IRMA;
378	5vl3-S	2.6	10.6	66	299	5	MOLECULE:	B-CELL RECEPTOR CD22;
379	9lc0-I	2.6	13.2	55	1381	7	MOLECULE:	60 KDA PROTEIN;
380	5a3k-A	2.6	4	63	335	3	MOLECULE:	PUTATIVE PTERIDINE-DEPENDENT DIOXYGENASE;
381	9khy-1	2.6	3.5	65	174	6	MOLECULE:	TAIL SHEATH PROTEIN;
382	9ko3-A	2.6	3.6	52	174	6	MOLECULE:	METHYLTRANSFERASE;
383	4igb-B	2.6	3.3	55	435	9	MOLECULE:	LPXTG CELL WALL SURFACE PROTEIN;
384	3ebr-A	2.6	4.2	54	157	13	MOLECULE:	UNCHARACTERIZED RMLC-LIKE CUPIN;
385	3fz2-E	2.6	3.1	53	133	8	MOLECULE:	MINOR TAIL PROTEIN U;
386	8iox-A	2.6	6.3	64	524	5	MOLECULE:	GLUCANS BIOSYNTHESIS PROTEIN D;
387	1vm0-B	2.6	3.3	50	103	6	MOLECULE:	UNKNOWN PROTEIN;
388	1ypz-E	2.6	6.6	58	207	10	MOLECULE:	H2-T22 PROTEIN;
389	3st7-A	2.6	5.2	63	369	14	MOLECULE:	CAPSULAR POLYSACCHARIDE SYNTHESIS ENZYME CAP5F;
390	7ztq-A	2.6	5.1	55	236	0	MOLECULE:	CAROTENOID-BINDING PROTEIN;
391	6yhk-A	2.6	12.3	51	994	2	MOLECULE:	CYTOTOXIC NECROTIZING FACTOR;
392	6lkg-D	2.6	4.6	52	171	12	MOLECULE:	SENSOR PROTEIN KINASE HPTS;
393	4lp5-A	2.6	4.5	60	302	15	MOLECULE:	ADVANCED GLYCOSYLATION END PRODUCT-SPECIFIC RECEP
394	3kpt-B	2.6	2.9	54	355	4	MOLECULE:	COLLAGEN ADHESION PROTEIN;
395	7zqp-b	2.6	8.3	55	719	9	MOLECULE:	PROBABLE BASEPLATE HUB PROTEIN;
396	7byf-C	2.6	3.5	53	399	2	MOLECULE:	MRNA EXPORT FACTOR;
397	1el6-A	2.6	7.4	55	208	13	MOLECULE:	BASEPLATE STRUCTURAL PROTEIN GP11;
398	6m7z-E	2.6	3.7	65	269	5	MOLECULE:	BRADYZOITE PSEUDOKINASE 1;
399	4fi1-A	2.6	6.6	69	371	7	MOLECULE:	CASEIN KINASE II SUBUNIT ALPHA;
400	2czn-A	2.6	3	50	103	8	MOLECULE:	CHITINASE;
401	1cwv-A	2.6	9.7	54	484	4	MOLECULE:	INVASIN;
402	3zk4-B	2.6	4.5	60	571	5	MOLECULE:	DIPHOSPHONUCLEOTIDE PHOSPHATASE 1;
403	6k4y-M	2.6	4.8	53	209	8	MOLECULE:	DNA-DIRECTED RNA POLYMERASE SUBUNIT ALPHA;
404	5iqc-A	2.6	5.3	69	301	4	MOLECULE:	BIFUNCTIONAL AAC/APH;
405	9io5-J	2.6	3.1	47	597	2	MOLECULE:	G1-ATPASE SUBUNIT BETA;
406	8uw7-A	2.6	3.5	50	399	6	MOLECULE:	RAC-ALPHA SERINE/THREONINE-PROTEIN KINASE;
407	5ufm-A	2.6	5.4	57	226	16	MOLECULE:	METHYLTRANSFERASE DOMAIN PROTEIN;
408	1jyh-A	2.6	2.8	46	155	11	MOLECULE:	DNA GYRASE INHIBITORY PROTEIN;
409	7n3t-A	2.6	3.6	56	348	5	MOLECULE:	HIGH AFFINITY NERVE GROWTH FACTOR RECEPTOR;
410	4aee-A	2.6	3.6	69	684	10	MOLECULE:	ALPHA AMYLASE, CATALYTIC REGION;
411	8elf-B	2.6	7.7	40	384	13	MOLECULE:	UNCHARACTERIZED PROTEIN AT1G26090, CHLOROPLASTIC;
412	7fi3-A	2.6	11.9	61	724	0	MOLECULE:	ABC-TYPE DIPEPTIDE/OLIGOPEPTIDE TRANSPORT SYSTEM;
413	8suf-E	2.6	3.1	51	108	10	MOLECULE:	TIR DOMAIN-CONTAINING PROTEIN;
414	3ufk-A	2.6	3.4	57	804	5	MOLECULE:	UNDA;
415	6fai-k	2.6	6.2	55	670	13	MOLECULE:	40S RIBOSOMAL PROTEIN S27-A;
416	7oa6-A	2.6	5.4	49	152	6	MOLECULE:	HEAT SHOCK PROTEIN 26;
417	2o61-A	2.6	3.7	57	498	7	MOLECULE:	36-MER;
418	1in0-A	2.6	4.1	60	162	5	MOLECULE:	YAJQ PROTEIN;
419	9en1-L	2.6	2.2	40	46	10	MOLECULE:	FLAGELLAR BIOSYNTHESIS PROTEIN FLHF;
420	6xla-H	2.6	9.2	57	268	4	MOLECULE:	MERR FAMILY TRANSCRIPTIONAL REGULATOR ECMRR;
421	9khy-3	2.6	3.4	65	174	6	MOLECULE:	TAIL SHEATH PROTEIN;
422	1xru-A	2.5	4.4	56	281	4	MOLECULE:	4-DEOXY-L-THREO-5-HEXOSULOSE-URONATE KETOL-ISOMER
423	3ec4-A	2.5	3	52	224	2	MOLECULE:	PUTATIVE ACETYLTRANSFERASE FROM THE GNAT FAMILY;
424	7wrs-B	2.5	5.5	63	280	10	MOLECULE:	GLUTAMYL-TRNA SYNTHETASE;
425	2x8k-C	2.5	3.8	48	243	8	MOLECULE:	HYPOTHETICAL PROTEIN 19.1;
426	9l9p-H	2.5	3.5	55	116	9	MOLECULE:	PUTATIVE TAIL FIBER PROTEIN;
427	7x29-A	2.5	5.7	47	991	11	MOLECULE:	SPIKE GLYCOPROTEIN;
428	6m48-A	2.5	2.9	68	813	12	MOLECULE:	SPAC;
429	7s7u-A	2.5	13.2	60	511	2	MOLECULE:	INICSNFR 3.0 FLUORESCENT NICOTINE SENSOR;
430	6zxv-A	2.5	3	53	325	13	MOLECULE:	TRNA (GUANINE(10)-N2)-DIMETHYLTRANSFERASE;
431	3hyi-A	2.5	5	61	284	10	MOLECULE:	PROTEIN DUF199/WHIA;
432	2grv-A	2.5	11.8	48	516	8	MOLECULE:	LPQW;
433	7uxg-A	2.5	4.1	59	239	8	MOLECULE:	SERINE PROTEASE;
434	8fef-B	2.5	3.2	47	335	4	MOLECULE:	VIRULENCE FACTOR MCE FAMILY PROTEIN;
435	6z0f-A	2.5	3.6	47	384	2	MOLECULE:	ESX SECRETION SYSTEM PROTEIN YUKC;
436	2v3a-A	2.5	5.6	42	381	12	MOLECULE:	RUBREDOXIN REDUCTASE;
437	5a1u-G	2.5	3.7	59	811	5	MOLECULE:	ADP-RIBOSYLATION FACTOR 1;
438	3tdw-A	2.5	4.8	60	302	3	MOLECULE:	GENTAMICIN RESISTANCE PROTEIN;
439	1w26-A	2.5	2.5	50	432	8	MOLECULE:	TRIGGER FACTOR;
440	3onr-A	2.5	3.1	47	71	11	MOLECULE:	PROTEIN TRANSPORT PROTEIN SECE2;
441	6f7k-B	2.5	6.5	56	547	7	MOLECULE:	TAILSPIKE;
442	8cba-A	2.5	3.3	52	195	8	MOLECULE:	CONJUGAL TRANSFER PROTEIN TRAF;
443	7syv-x	2.5	4.8	54	627	6	MOLECULE:	18S RRNA;
444	6eon-A	2.5	9.6	53	754	8	MOLECULE:	BETA-GALACTOSIDASE;
445	5oj2-B	2.5	3	46	692	7	MOLECULE:	MAM DOMAIN-CONTAINING GLYCOSYLPHOSPHATIDYLINOSITO
446	9g93-I	2.5	2.8	53	376	11	MOLECULE:	S-LAYER PROTEIN SAP;
447	4b2j-A	2.5	2.2	44	64	5	MOLECULE:	DODECIN;
448	3d82-A	2.5	3.6	55	102	7	MOLECULE:	CUPIN 2, CONSERVED BARREL DOMAIN PROTEIN;
449	1lmi-A	2.5	4	65	131	3	MOLECULE:	IMMUNOGENIC PROTEIN MPT63/MPB63;
450	7s3l-A	2.5	4.2	62	254	13	MOLECULE:	AMINOGLYCOSIDE PHOSPHOTRANSFERASE FAMILY PROTEIN;
451	6m3l-B	2.5	5.2	48	165	2	MOLECULE:	RE_R_PAB1 DOMAIN-CONTAINING PROTEIN;
452	8rkh-A	2.5	2.8	39	219	8	MOLECULE:	ZONA PELLUCIDA SPERM-BINDING PROTEIN 2;
453	6h0g-B	2.5	5.7	65	401	3	MOLECULE:	DNA DAMAGE-BINDING PROTEIN 1,DNA DAMAGE-BINDING P
454	2rsv-A	2.5	7	75	403	15	MOLECULE:	SERINE/THREONINE-PROTEIN KINASE VRK1;
455	6plm-B	2.5	4.5	57	752	9	MOLECULE:	SIDJ PROTEIN;
456	6s8c-C	2.5	8.3	67	337	4	MOLECULE:	GENOME POLYPROTEIN,GENOME POLYPROTEIN;
457	1vi7-A	2.5	3.1	48	206	8	MOLECULE:	HYPOTHETICAL PROTEIN YIGZ;
458	7vyx-A	2.5	2.6	45	1211	4	MOLECULE:	SELENOMETHIONINE (SEMET)-LABELED CAS12C1 D969A MU
459	6bt9-A	2.5	4.1	51	625	4	MOLECULE:	CHITINASE;
460	8rk8-A	2.5	6.1	56	252	5	MOLECULE:	MAJOR TAIL PROTEIN;
461	6ud7-A	2.5	4	63	426	11	MOLECULE:	DDB1- AND CUL4-ASSOCIATED FACTOR 15;
462	8vva-A	2.5	2.6	43	78	5	MOLECULE:	DUF1480 DOMAIN-CONTAINING PROTEIN, YEBV FAMILY;
463	3dry-C	2.5	2.5	42	178	7	MOLECULE:	BTB/POZ DOMAIN-CONTAINING PROTEIN KCTD5;
464	5wwn-A	2.5	13.6	50	531	2	MOLECULE:	RIBOSOME BIOGENESIS PROTEIN TSR1;
465	3viu-A	2.5	4.4	65	703	6	MOLECULE:	PHOSPHORIBOSYLFORMYLGLYCINAMIDINE SYNTHASE 2;
466	8jpb-G	2.5	6.2	62	658	5	MOLECULE:	BETA-ADRENERGIC RECEPTOR KINASE 1;
467	8upx-A	2.5	5.6	47	906	4	MOLECULE:	SPIKE GLYCOPROTEIN,SARS-COV-2 OMICRON SPIKE WITH
468	6l6m-B	2.5	3.2	43	105	2	MOLECULE:	HEAT SHOCK PROTEIN HSP20 FAMILY PUTATIVE;
469	3qw9-A	2.5	3.6	63	170	5	MOLECULE:	TRANSFORMING GROWTH FACTOR BETA RECEPTOR TYPE 3;
470	9cc7-F	2.5	4.5	58	215	3	MOLECULE:	PHITE ADAPTOR PROTEIN;
471	6yb8-A	2.5	4	49	419	6	MOLECULE:	MULTIFUNCTIONAL PROTEIN ADE2;
472	6x4g-N	2.5	3.4	61	118	8	MOLECULE:	INDUCIBLE T-CELL COSTIMULATOR;
473	7njn-C	2.5	3.3	48	536	10	MOLECULE:	ATP SYNTHASE SUBUNIT ALPHA;
474	1xpp-D	2.5	3.5	46	101	9	MOLECULE:	DNA-DIRECTED RNA POLYMERASE SUBUNIT L;
475	8fed-F	2.5	3.2	43	399	5	MOLECULE:	VIRULENCE FACTOR MCE FAMILY PROTEIN;
476	5cio-A	2.5	5.2	61	770	3	MOLECULE:	PYRROLOQUINOLINE QUINONE BIOSYNTHESIS PROTEIN PQQ
477	4yhb-B	2.5	13.4	59	262	8	MOLECULE:	IRON-CHELATOR UTILIZATION PROTEIN;
478	4y93-A	2.5	3.4	49	429	8	MOLECULE:	NON-SPECIFIC PROTEIN-TYROSINE KINASE,NON-SPECIFIC
479	8s1p-V	2.5	3	45	249	4	MOLECULE:	50S RIBOSOMAL PROTEIN L35;
480	6q2f-A	2.5	8.4	57	1055	5	MOLECULE:	GLYCOSIDE HYDROLASE FAMILY PROTEIN;
481	6clx-B	2.5	6.7	56	343	9	MOLECULE:	O-METHYLTRANSFERASE;
482	9en1-E	2.5	2.1	40	48	10	MOLECULE:	FLAGELLAR BIOSYNTHESIS PROTEIN FLHF;
483	9en1-D	2.5	2.2	39	46	10	MOLECULE:	FLAGELLAR BIOSYNTHESIS PROTEIN FLHF;
484	9mfe-A	2.5	5.9	55	154	7	MOLECULE:	MAJOR TAIL PROTEIN V;
485	2nyi-A	2.4	7.5	60	171	8	MOLECULE:	UNKNOWN PROTEIN;
486	2wb8-A	2.4	11.2	65	351	8	MOLECULE:	SERINE/THREONINE-PROTEIN KINASE HASPIN;
487	7k2v-P	2.4	3.4	58	264	5	MOLECULE:	1-PHOSPHATIDYLINOSITOL 3-PHOSPHATE 5-KINASE;
488	5dgq-A	2.4	4.5	57	578	4	MOLECULE:	PUTATIVE ENDOGLUCANASE-RELATED PROTEIN;
489	6inw-B	2.4	5.5	52	391	6	MOLECULE:	O-METHYLTRANSFERASE LEPI;
490	4xpq-A	2.4	4.2	54	670	4	MOLECULE:	ALPHA-GLUCOSIDASE;
491	4hop-D	2.4	2.7	45	123	11	MOLECULE:	ALPHA-1-SYNTROPHIN;
492	1v70-A	2.4	2.7	50	105	6	MOLECULE:	PROBABLE ANTIBIOTICS SYNTHESIS PROTEIN;
493	9cuy-I	2.4	11.4	54	156	9	MOLECULE:	WEDGE 2 PROTEIN;
494	1svv-B	2.4	5.3	64	342	6	MOLECULE:	THREONINE ALDOLASE;
495	8i8y-A	2.4	3	45	71	2	MOLECULE:	ENGINEERED PROTEIN;
496	7dna-A	2.4	11.6	60	213	5	MOLECULE:	GREEN-TO-RED PHOTOCONVERTIBLE GFP-LIKE PROTEIN;
497	3j2m-A	2.4	4	73	211	4	MOLECULE:	TAIL CONNECTOR PROTEIN GP15;
498	6p5r-A	2.4	3.3	52	308	2	MOLECULE:	MITOCHONDRIAL EDITED MRNA STABILITY FACTOR 1;
499	6tdz-C	2.4	3.1	48	530	6	MOLECULE:	OLIGOMYCIN SENSITIVITY CONFERRING PROTEIN (OSCP);
500	5nzr-K	2.4	4.1	57	559	9	MOLECULE:	COATOMER SUBUNIT ALPHA;
501	1etz-A	2.4	9.9	62	215	2	MOLECULE:	FAB NC10.14 - LIGHT CHAIN;
502	7pcf-F	2.4	3.4	58	341	7	MOLECULE:	HEMOGLOBIN SUBUNIT ALPHA;
503	9lbn-J	2.4	3.4	57	123	7	MOLECULE:	PORTAL PROTEIN GP1;
504	2pso-B	2.4	7.5	57	198	5	MOLECULE:	STAR-RELATED LIPID TRANSFER PROTEIN 13;
505	8es7-B	2.4	3.7	61	287	2	MOLECULE:	T-CELL SURFACE GLYCOPROTEIN CD3 ZETA CHAIN;
506	5ubu-B	2.4	3.5	62	331	5	MOLECULE:	PUTATIVE ACETAMIDASE/FORMAMIDASE;
507	7pw9-A	2.4	9.4	73	1952	4	MOLECULE:	SERINE/THREONINE-PROTEIN KINASE SMG1,SERINE/THREO
508	8jcb-n	2.4	11.6	65	250	9	MOLECULE:	T-CELL SURFACE GLYCOPROTEIN CD3 ZETA CHAIN;
509	7qof-D	2.4	4.1	56	503	11	MOLECULE:	MAJOR CAPSID PROTEIN GP32;
510	3m7p-A	2.4	3.7	50	301	4	MOLECULE:	FN1 PROTEIN;
511	6grt-B	2.4	4.1	60	594	12	MOLECULE:	PAIRED IMMUNOGLOBULIN-LIKE RECEPTOR B;
512	5n8o-A	2.4	4	65	1432	3	MOLECULE:	DNA HELICASE I;
513	8ch4-D	2.4	3.3	65	183	15	MOLECULE:	5-NITROSALICYLIC ACID 1,2-DIOXYGENASE;
514	1g84-A	2.4	3.3	56	105	9	MOLECULE:	IMMUNOGLOBULIN E;
515	6gez-B	2.4	4.2	66	532	5	MOLECULE:	GREEN FLUORESCENT PROTEIN,OPTIMIZED RATIOMETRIC C
516	5ldy-B	2.4	4.4	52	339	10	MOLECULE:	IG DOMAIN PROTEIN GROUP 1 DOMAIN PROTEIN;
517	9eih-A	2.4	4	58	444	5	MOLECULE:	MITOCHONDRIAL IMPORT RECEPTOR SUBUNIT TOM20 HOMOL
518	3tuz-C	2.4	4.5	66	345	8	MOLECULE:	D-METHIONINE TRANSPORT SYSTEM PERMEASE PROTEIN ME
519	9h3q-D	2.4	5.4	56	173	13	MOLECULE:	LARGE RIBOSOMAL SUBUNIT PROTEIN BL34;
520	2b9k-A	2.4	3.1	41	47	12	MOLECULE:	ANTIMICROBIAL PEPTIDE LCI;
521	7x29-B	2.4	5.7	47	1190	11	MOLECULE:	SPIKE GLYCOPROTEIN;
522	5jir-A	2.4	4.4	61	413	8	MOLECULE:	OOP FAMILY OMPA-OMPF PORIN;
523	1ira-Y	2.4	3.2	55	311	5	MOLECULE:	INTERLEUKIN-1 RECEPTOR ANTAGONIST;
524	2b8m-A	2.4	3.5	52	109	4	MOLECULE:	HYPOTHETICAL PROTEIN MJ0764;
525	8p8b-s	2.4	2.8	41	95	10	MOLECULE:	50S RIBOSOMAL PROTEIN L34;
526	8rbt-A	2.4	3.6	52	481	0	MOLECULE:	MAJOR CAPSID PROTEIN;
527	6j0y-C	2.4	2.8	43	58	12	MOLECULE:	REGULATOR OF TY1 TRANSPOSITION PROTEIN 107;
528	2oik-C	2.4	3.7	54	141	2	MOLECULE:	HISTIDINE TRIAD (HIT) PROTEIN;
529	3dxp-A	2.4	4.5	61	329	10	MOLECULE:	PUTATIVE ACYL-COA DEHYDROGENASE;
530	3j26-A	2.4	2.6	54	508	4	MOLECULE:	CAPSID PROTEIN V20;
531	1h3g-A	2.4	4.7	59	597	10	MOLECULE:	CYCLOMALTODEXTRINASE;
532	7yh3-D	2.4	4.5	51	157	12	MOLECULE:	TRAPPC3 FROM THORARCHAEOTA SMTZ1-45;
533	7wrk-A	2.4	3.3	54	160	6	MOLECULE:	HYPOTHETICAL PROTEIN TTHA1873;
534	5vi4-F	2.4	9.4	59	306	3	MOLECULE:	INTERLEUKIN-33;
535	6to1-A	2.4	4	62	566	6	MOLECULE:	MINOR FIMBRIUM SUBUNIT MFA5;
536	3uto-B	2.4	4.8	61	566	8	MOLECULE:	TWITCHIN;
537	8vhx-F	2.4	3.9	56	120	13	MOLECULE:	NECK 1;
538	2mnj-B	2.4	2.9	45	88	2	MOLECULE:	TPR REPEAT-CONTAINING PROTEIN ASSOCIATED WITH HSP
539	2ww8-A	2.4	4	64	815	9	MOLECULE:	CELL WALL SURFACE ANCHOR FAMILY PROTEIN;
540	2f6a-A	2.4	5.1	65	303	5	MOLECULE:	COLLAGEN ADHESIN;
541	8ue1-A	2.4	4.6	58	302	9	MOLECULE:	FRUCTOSAMINE-3-KINASE;
542	3uc2-B	2.4	4.4	62	126	8	MOLECULE:	HYPOTHETICAL PROTEIN WITH IMMUNOGLOBULIN-LIKE FOL
543	8vyb-A	2.4	6.3	60	464	5	MOLECULE:	ISOFORM 2 OF RAB3 GTPASE-ACTIVATING PROTEIN CATAL
544	4a5t-S	2.4	5.1	53	767	6	MOLECULE:	PLASMINOGEN;
545	5t76-A	2.4	4.5	61	208	3	MOLECULE:	ALANINE--TRNA LIGASE, CYTOPLASMIC;
546	1p01-A	2.4	2.9	47	199	9	MOLECULE:	ALPHA-LYTIC PROTEASE;
547	5j72-A	2.4	3.1	56	638	7	MOLECULE:	PUTATIVE N-ACETYLMURAMOYL-L-ALANINE AMIDASE,AUTOL
548	3coo-A	2.4	3.7	57	143	5	MOLECULE:	SPONDIN-1;
549	5yk1-A	2.4	5.4	57	401	12	MOLECULE:	PROBABLE CONSERVED ATP-BINDING PROTEIN ABC TRANSP
550	4ief-C	2.4	4.8	59	195	10	MOLECULE:	GINGIPAIN R2 PRO-DOMAIN;
551	7ezg-A	2.4	5	60	276	5	MOLECULE:	TRNA N(3)-METHYLCYTIDINE METHYLTRANSFERASE METTL6
552	9en1-F	2.4	2.3	40	49	8	MOLECULE:	FLAGELLAR BIOSYNTHESIS PROTEIN FLHF;
553	5j5g-B	2.4	3.7	55	218	7	MOLECULE:	ACETYLCHOLINE-BINDING PROTEIN;
554	5z3g-j	2.4	4.2	58	106	7	MOLECULE:	25S RRNA;
555	3qdk-D	2.4	5.2	52	554	8	MOLECULE:	RIBULOKINASE;
556	8v34-E	2.4	3.5	56	159	4	MOLECULE:	CDP-GLYCEROL GLYCEROPHOSPHOTRANSFERASE FAMILY PRO
557	6wmp-B	2.4	5.7	73	230	3	MOLECULE:	DNA-DIRECTED RNA POLYMERASE SUBUNIT ALPHA 1;
558	8opr-A	2.3	2.9	50	651	10	MOLECULE:	S-LAYER PROTEIN EA1;
559	8r8q-B	2.3	6.5	72	341	4	MOLECULE:	MAJOR FACILITATOR SUPERFAMILY DOMAIN-CONTAINING P
560	6m35-A	2.3	4	41	310	5	MOLECULE:	SULFUR OXYGENASE/REDUCTASE;
561	2xxl-B	2.3	3.9	66	354	3	MOLECULE:	GRAM-POSITIVE SPECIFIC SERINE PROTEASE, ISOFORM B
562	1f00-I	2.3	3.4	51	282	6	MOLECULE:	INTIMIN;
563	4f78-A	2.3	3.1	57	251	7	MOLECULE:	D,D-DIPEPTIDASE/D,D-CARBOXYPEPTIDASE;
564	9b8v-E	2.3	5.5	58	845	9	MOLECULE:	CYCLIC DI-GMP-BINDING PROTEIN;
565	4i8e-X	2.3	2.9	53	359	8	MOLECULE:	PLATELET BINDING PROTEIN GSPB;
566	5bw4-B	2.3	4.5	49	225	12	MOLECULE:	16S RRNA (ADENINE(1408)-N(1))-METHYLTRANSFERASE;
567	8rtb-B	2.3	4.4	45	661	16	MOLECULE:	TRWM PROTEIN;
568	9ard-A	2.3	3.4	57	132	12	MOLECULE:	CYTIDYLATE CYCLASE;
569	8dc2-A	2.3	3.2	36	673	8	MOLECULE:	CASLAMBDA;
570	5gzt-B	2.3	11.2	56	1134	9	MOLECULE:	CHITINASE;
571	4oau-C	2.3	3.8	48	692	4	MOLECULE:	2-5A-DEPENDENT RIBONUCLEASE;
572	1uv7-A	2.3	3.4	47	76	6	MOLECULE:	GENERAL SECRETION PATHWAY PROTEIN M;
573	6s8f-F	2.3	9	63	2571	5	MOLECULE:	SERINE/THREONINE-PROTEIN KINASE TEL1,SERINE/THREO
574	6v55-A	2.3	3.9	50	746	6	MOLECULE:	ADHESION G-PROTEIN COUPLED RECEPTOR G6;
575	8a43-A	2.3	4	53	1549	11	MOLECULE:	DNA-DIRECTED RNA POLYMERASE I SUBUNIT RPA1;
576	4zr7-D	2.3	4	54	120	6	MOLECULE:	SENSOR HISTIDINE KINASE RESE;
577	6jyz-A	2.3	3.6	60	455	12	MOLECULE:	PUTATIVE SECRETED ENDOGLYCOSYLCERAMIDASE;
578	8imx-T	2.3	4.3	57	530	2	MOLECULE:	UL16-BINDING PROTEIN 2,GFP-LIKE FLUORESCENT CHROM
579	9nv4-A	2.3	8.9	56	137	7	MOLECULE:	SMALL HEAT SHOCK PROTEIN HSP16.5;
580	8t8z-A	2.3	3.9	46	217	13	MOLECULE:	KINASE;
581	4yh7-B	2.3	9.5	62	324	5	MOLECULE:	RECEPTOR-TYPE TYROSINE-PROTEIN PHOSPHATASE DELTA;
582	6ka4-A	2.3	7.1	57	534	4	MOLECULE:	F22L4.1 PROTEIN;
583	3h50-A	2.3	2.6	48	114	4	MOLECULE:	TETRACENOMYCIN POLYKETIDE SYNTHESIS PROTEIN;
584	7e43-B	2.3	3.6	43	324	12	MOLECULE:	PEPTIDE METHIONINE SULFOXIDE REDUCTASE MSRA/MSRB;
585	2yy3-A	2.3	4	51	91	18	MOLECULE:	ELONGATION FACTOR 1-BETA;
586	8jzt-F	2.3	5.7	42	133	12	MOLECULE:	RNA POLYMERASE SIGMA FACTOR SIGF;
587	5mkc-A	2.3	3.5	61	207	10	MOLECULE:	CELL WALL SURFACE ANCHOR FAMILY PROTEIN (JO),CELL
588	2nyk-A	2.3	8.9	52	237	12	MOLECULE:	M157;
589	8vc9-A	2.3	10.1	53	379	8	MOLECULE:	LEPTOSPIRA VIRULENCE REGULATOR B (LVRB);
590	3otv-C	2.3	4.2	68	257	7	MOLECULE:	PROBABLE CONSERVED TRANSMEMBRANE PROTEIN;
591	7mo7-B	2.3	3.5	53	699	17	MOLECULE:	HEPATOCYTE GROWTH FACTOR;
592	6tku-A	2.3	3.5	44	545	5	MOLECULE:	DEPOLYMERASE KP32GP38;
593	6o2d-B	2.3	4.7	65	145	5	MOLECULE:	INNER KINETOCHORE SUBUNIT CNP3;
594	1sq1-A	2.3	4.3	54	288	6	MOLECULE:	CHORISMATE SYNTHASE;
595	2c5d-C	2.3	2.9	50	191	6	MOLECULE:	GROWTH-ARREST-SPECIFIC PROTEIN 6 PRECURSOR;
596	3fge-A	2.3	5.4	54	198	13	MOLECULE:	PUTATIVE FLAVIN REDUCTASE WITH SPLIT BARREL DOMAI
597	8w20-C	2.3	4	59	405	17	MOLECULE:	SECRETED PROTEIN;
598	6sl1-A	2.3	8.8	69	2651	6	MOLECULE:	SERINE/THREONINE-PROTEIN KINASE TEL1;
599	8zfm-A	2.3	7.8	56	413	2	MOLECULE:	BETAINE RECEPTOR ACR-23,SOLUBLE CYTOCHROME B562;
600	2vrk-A	2.3	3.5	59	493	5	MOLECULE:	ALPHA-L-ARABINOFURANOSIDASE;
601	3lag-B	2.3	3.7	44	97	7	MOLECULE:	UNCHARACTERIZED PROTEIN RPA4178;
602	6ans-B	2.3	3.9	69	369	7	MOLECULE:	UNCHARACTERIZED PROTEIN;
603	3wo4-C	2.3	9.5	66	270	6	MOLECULE:	INTERLEUKIN-18;
604	2h9u-A	2.3	3.7	52	101	13	MOLECULE:	DNA/RNA-BINDING PROTEIN ALBA 2;
605	6e52-A	2.3	9.8	47	243	13	MOLECULE:	STAPHYLOCOCCUS AUREUS AGRC HISTIDINE KINASE MODUL
606	5u30-A	2.3	3.5	50	1085	4	MOLECULE:	CRISPR-ASSOCIATED ENDONUCLEASE C2C1;
607	4cij-B	2.3	4.2	47	268	4	MOLECULE:	GST REP;
608	7b9f-E	2.3	3.1	43	165	14	MOLECULE:	ECCE5;
609	8vhx-C	2.3	5	72	166	8	MOLECULE:	NECK 1;
610	8ftk-A	2.3	4.7	71	1584	6	MOLECULE:	5'-3' RNA HELICASE-LIKE PROTEIN;
611	2q7a-A	2.3	3.1	59	152	5	MOLECULE:	CELL SURFACE HEME-BINDING PROTEIN;
612	8p1l-A	2.3	4.2	57	2036	12	MOLECULE:	RNA-DIRECTED RNA POLYMERASE L;
613	6ghs-A	2.3	3.2	54	285	6	MOLECULE:	TAGI RESTRICTION ENDONUCLEASE;
614	7jjn-A	2.3	3.2	63	514	8	MOLECULE:	GLYCOSIDASES;
615	7x85-B	2.3	4.2	48	130	8	MOLECULE:	CENP-C;
616	8xcg-f	2.3	10.2	57	232	5	MOLECULE:	TAIL TIP PROTEIN M;
617	2d5w-A	2.3	12.2	55	602	5	MOLECULE:	PEPTIDE ABC TRANSPORTER, PEPTIDE-BINDING PROTEIN;
618	6o8b-B	2.3	4	56	657	9	MOLECULE:	STIMULATOR OF INTERFERON GENES PROTEIN;
619	6iy8-A	2.3	8.1	58	469	7	MOLECULE:	POSITIVE REGULATOR CAPR;
620	8ure-A	2.3	10.9	54	422	9	MOLECULE:	SR312;
621	8iff-A	2.3	9.6	44	868	9	MOLECULE:	PHYTOCHROME A;
622	9mu3-C	2.3	2.9	46	100	13	MOLECULE:	HEAD-TAIL CONNECTOR PROTEIN;
623	9j9a-A	2.3	10.1	59	248	12	MOLECULE:	SERINE PROTEASE;
624	6il9-A	2.3	3.5	43	490	7	MOLECULE:	FRUCTURONATE-TAGATURONATE EPIMERASE UXAE FROM COH
625	3l76-A	2.3	5.4	59	589	7	MOLECULE:	ASPARTOKINASE;
626	5o4j-A	2.3	2.4	35	265	6	MOLECULE:	HCGC;
627	2pfw-A	2.3	3.8	51	112	10	MOLECULE:	CUPIN 2, CONSERVED BARREL DOMAIN PROTEIN;
628	7szb-B	2.3	2.3	36	178	14	MOLECULE:	EKC/KEOPS COMPLEX SUBUNIT TP53RK;
629	2p8t-A	2.3	8.7	46	184	15	MOLECULE:	HYPOTHETICAL PROTEIN PH0730;
630	6icz-A	2.3	4.3	60	2253	7	MOLECULE:	PROTEIN MAGO NASHI HOMOLOG 2;
631	6knh-C	2.3	3.2	59	384	8	MOLECULE:	PROBABLE DIAMINOPIMELATE DECARBOXYLASE PROTEIN;
632	4bvu-A	2.3	4.4	51	171	0	MOLECULE:	PROTEIN KINASE OSPG;
633	7v9o-A	2.3	4.8	61	860	3	MOLECULE:	ALANINE AMINOPEPTIDASE;
634	2qhf-A	2.3	4.7	54	392	9	MOLECULE:	CHORISMATE SYNTHASE;
635	8ptx-B	2.3	4.5	56	800	4	MOLECULE:	ELONGATOR COMPLEX PROTEIN 1;
636	1t0p-B	2.3	3.4	48	86	10	MOLECULE:	INTEGRIN ALPHA-L;
637	8jb1-A	2.3	9.6	56	468	4	MOLECULE:	GLYCERALDEHYDE-3-PHOSPHATE DEHYDROGENASE;
638	8ab1-B	2.3	3.2	54	77	6	MOLECULE:	TYPE II SECRETION SYSTEM PROTEIN M;
639	6vud-A	2.3	8.8	52	185	8	MOLECULE:	RIBOSOME-RECYCLING FACTOR;
640	8ab1-C	2.3	4	45	74	4	MOLECULE:	TYPE II SECRETION SYSTEM PROTEIN M;
641	8v34-H	2.3	3.5	58	161	7	MOLECULE:	CDP-GLYCEROL GLYCEROPHOSPHOTRANSFERASE FAMILY PRO
642	3ryb-A	2.2	7.8	56	563	7	MOLECULE:	OLIGOPEPTIDE-BINDING PROTEIN OPPA;
643	3w81-A	2.2	3.3	49	616	4	MOLECULE:	ALPHA-L-IDURONIDASE;
644	3e20-A	2.2	3.3	47	196	4	MOLECULE:	EUKARYOTIC PEPTIDE CHAIN RELEASE FACTOR GTP-BINDI
645	5z0z-B	2.2	6.5	60	450	8	MOLECULE:	PILUS ASSEMBLY PROTEIN;
646	5h3z-A	2.2	4.1	58	1113	10	MOLECULE:	UNCHARACTERIZED PROTEIN;
647	1u8s-B	2.2	3.9	50	172	4	MOLECULE:	GLYCINE CLEAVAGE SYSTEM TRANSCRIPTIONAL
648	5cg9-A	2.2	3.4	61	267	5	MOLECULE:	TET-LIKE DIOXYGENASE;
649	3lxu-X	2.2	6.4	56	1217	9	MOLECULE:	TRIPEPTIDYL-PEPTIDASE 2;
650	3h8u-A	2.2	3.2	55	121	11	MOLECULE:	UNCHARACTERIZED CONSERVED PROTEIN WITH DOUBLE-STR
651	5lxv-C	2.2	3.4	54	173	6	MOLECULE:	SCAFFOLDIN C;
652	4d6g-A	2.2	3.6	55	587	16	MOLECULE:	GLYCOSIDE HYDROLASE;
653	1mow-A	2.2	4.5	47	248	6	MOLECULE:	5'-D(*CP*CP*AP*AP*AP*CP*TP*GP*TP*CP*TP*CP*AP*AP*G
654	9lwa-B	2.2	4.4	62	136	10	MOLECULE:	HEAD-TO-TAIL STOPPER;
655	4b5z-A	2.2	4.9	65	310	9	MOLECULE:	FIBRONECTIN-BINDING PROTEIN A;
656	3lwc-A	2.2	3	46	104	7	MOLECULE:	UNCHARACTERIZED PROTEIN;
657	3wo4-B	2.2	11.4	60	301	7	MOLECULE:	INTERLEUKIN-18;
658	7db5-A	2.2	5.3	55	586	5	MOLECULE:	ALPHA-L-FUCOSIDASE;
659	6yro-A	2.2	3.5	55	204	9	MOLECULE:	SADP;
660	8bvi-A	2.2	5.1	56	299	16	MOLECULE:	DREV METHYLTRANSFERASE;
661	1he8-A	2.2	7.1	61	749	5	MOLECULE:	PHOSPHATIDYLINOSITOL 3-KINASE CATALYTIC SUBUNIT,
662	8ewy-A	2.2	11	54	1049	9	MOLECULE:	TYROSINE-PROTEIN KINASE;
663	6gf6-B	2.2	3.7	52	110	6	MOLECULE:	ZONA PELLUCIDA SPERM-BINDING PROTEIN 1,ZONA PELLU
664	1i6u-A	2.2	4.1	58	129	5	MOLECULE:	16S RRNA FRAGMENT;
665	3qzp-B	2.2	3.4	55	125	11	MOLECULE:	IRON-REGULATED SURFACE DETERMINANT PROTEIN A;
666	7t69-A	2.2	3.5	48	209	0	MOLECULE:	AVR3 (SIX1), SECRETED IN XYLEM 1;
667	2cbo-A	2.2	3.7	63	115	2	MOLECULE:	NEOCARZINOSTATIN;
668	9g93-A	2.2	3.9	56	595	11	MOLECULE:	S-LAYER PROTEIN SAP;
669	8q01-M	2.2	11.6	56	277	7	MOLECULE:	TAIL TUBE PROTEIN;
670	5zmm-A	2.2	3.4	51	530	12	MOLECULE:	UNCHARACTERIZED PROTEIN MCRA;
671	4r3a-A	2.2	9.9	53	318	4	MOLECULE:	BLUE-LIGHT-ACTIVATED HISTIDINE KINASE 2;
672	6umm-A	2.2	4.3	49	285	6	MOLECULE:	ESX-3 SECRETION SYSTEM PROTEIN ECCE3;
673	5ylb-A	2.2	4.1	52	187	8	MOLECULE:	UNCHARACTERIZED PROTEIN P8A3.02C;
674	1z7z-I	2.2	10.4	57	434	7	MOLECULE:	HUMAN COXSACKIEVIRUS A21;
675	8qtn-C	2.2	2.9	41	133	12	MOLECULE:	CERAMIDE SYNTHASE LAG1;
676	8g3a-D	2.2	11.1	57	334	7	MOLECULE:	BACITRACIN EXPORT PERMEASE PROTEIN BCEB;
677	8bl4-e	2.2	7	54	149	13	MOLECULE:	PHAGE TAIL SHEATH FAMILY PROTEIN;
678	6ndl-A	2.2	4.2	62	323	15	MOLECULE:	BIOTIN PROTEIN LIGASE;
679	6f7e-A	2.2	3.7	56	104	7	MOLECULE:	PUTATIVE SECRETED CELLULOSE BINDING PROTEIN;
680	7e9t-A	2.2	3.6	39	371	3	MOLECULE:	SPIKE PROTEIN S2;
681	8qdx-C	2.2	11.1	51	837	8	MOLECULE:	DNA GYRASE SUBUNIT A;
682	1wsv-A	2.2	5.6	62	372	6	MOLECULE:	AMINOMETHYLTRANSFERASE;
683	3fjs-C	2.2	2.9	45	107	9	MOLECULE:	UNCHARACTERIZED PROTEIN WITH RMLC-LIKE CUPIN FOLD
684	8zsa-A	2.2	4.4	54	285	4	MOLECULE:	4VPMT2;
685	1yy3-A	2.2	5.1	60	315	5	MOLECULE:	S-ADENOSYLMETHIONINE:TRNA RIBOSYLTRANSFERASE-
686	4u64-A	2.2	6.3	59	131	3	MOLECULE:	TWO COMPONENT HISTIDINE KINASE, GGDEF DOMAIN PROT
687	4h7l-B	2.2	3.7	48	117	19	MOLECULE:	UNCHARACTERIZED PROTEIN;
688	7adk-B	2.2	8.4	63	704	8	MOLECULE:	PUTATIVE IMMUNOGLOBULIN-BLOCKING VIRULENCE PROTEI
689	6ahr-L	2.2	5.2	63	362	6	MOLECULE:	H1 RNA;
690	6tqd-B	2.2	8.5	56	206	5	MOLECULE:	INTIMIN;
691	3j3v-T	2.2	3.1	50	95	10	MOLECULE:	50S RIBOSOMAL PROTEIN L32;
692	7kri-A	2.2	5.5	54	127	9	MOLECULE:	NON-STRUCTURAL PROTEIN 9;
693	1xe1-A	2.2	2.5	45	91	9	MOLECULE:	HYPOTHETICAL PROTEIN PF0907;
694	7kik-A	2.2	3.1	53	121	8	MOLECULE:	REPLICATION-ASSOCIATED PROTEIN;
695	2drv-B	2.2	4.4	66	198	11	MOLECULE:	UPF0130 PROTEIN PH1069;
696	7aoc-B	2.2	4.2	63	1159	8	MOLECULE:	DNA-DIRECTED RNA POLYMERASE I SUBUNIT RPA1;
697	6wi5-A	2.2	4	50	90	8	MOLECULE:	DE NOVO DESIGNED PROTEIN FOLDIT4;
698	7kpz-B	2.2	3.1	53	126	9	MOLECULE:	HUPZ;
699	5tth-A	2.2	2.7	44	671	5	MOLECULE:	C-TERMINAL SPYCATCHER FUSION OF WILDTYPE ZEBRAFIS
700	4e9l-A	2.2	10.4	60	314	7	MOLECULE:	ATTACHING AND EFFACING PROTEIN, PATHOGENESIS FACT
701	1tu1-A	2.2	3.1	47	144	11	MOLECULE:	HYPOTHETICAL PROTEIN PA0094;
702	1y7p-B	2.2	3.6	48	217	10	MOLECULE:	HYPOTHETICAL PROTEIN AF1403;
703	3i0o-A	2.2	5.3	62	329	6	MOLECULE:	SPECTINOMYCIN PHOSPHOTRANSFERASE;
704	6zxf-z	2.2	5.9	65	373	6	MOLECULE:	PRE-18S RIBOSOMAL RNA;
705	5egf-C	2.2	3.9	38	444	5	MOLECULE:	TQAA;
706	2icg-A	2.2	3.8	45	159	13	MOLECULE:	LIN2918 PROTEIN;
707	8p6p-B	2.2	6.6	53	232	9	MOLECULE:	23S RIBOSOMAL RNA;
708	3b5m-B	2.2	6.1	60	195	7	MOLECULE:	UNCHARACTERIZED PROTEIN;
709	8uy1-A	2.2	5.2	68	598	13	MOLECULE:	METHYLENETETRAHYDROFOLATE REDUCTASE-LIKE PROTEIN;
710	3tvr-A	2.2	4.5	54	172	7	MOLECULE:	POLYKETIDE CYCLASE;
711	5jcl-A	2.2	4.2	46	429	9	MOLECULE:	OS09G0567300 PROTEIN;
712	8j5d-D	2.2	2.8	50	191	12	MOLECULE:	BETA-AMYLASE 1, CHLOROPLASTIC;
713	8rtd-T	2.2	7.3	52	808	17	MOLECULE:	TRWJ PROTEIN;
714	6ozd-B	2.2	7.4	59	523	7	MOLECULE:	PUTATIVE EXPORTED PROTEIN;
715	7nsn-A	2.2	7.9	60	1371	3	MOLECULE:	GH92 ALPHA-1,2-MANNOSIDASE;
716	5c2z-A	2.2	9.5	58	248	17	MOLECULE:	EXFOLIATIVE TOXIN D2;
717	3ttg-A	2.2	5.2	55	337	7	MOLECULE:	PUTATIVE AMINOMETHYLTRANSFERASE;
718	7tpr-A	2.2	5.6	47	1145	4	MOLECULE:	SPIKE GLYCOPROTEIN;
719	1sgp-E	2.2	3.2	49	185	4	MOLECULE:	STREPTOMYCES GRISEUS PROTEINASE B;
720	6ahr-B	2.2	4.8	72	774	8	MOLECULE:	H1 RNA;
721	7d9b-A	2.2	3.5	69	588	9	MOLECULE:	ALPHA-GLYCOSIDASE;
722	6jp6-A	2.2	7	47	998	6	MOLECULE:	TRNA (GUANOSINE(34)-2'-O)-METHYLTRANSFERASE NON-C
723	8pog-A	2.2	2.9	45	156	4	MOLECULE:	BCSD OF ENTEROBACTER SP. 638;
724	7uwk-L	2.2	3.2	49	252	4	MOLECULE:	INTERLEUKIN-25;
725	3gku-A	2.2	2.8	46	206	9	MOLECULE:	PROBABLE RNA-BINDING PROTEIN;
726	4exp-X	2.2	10.7	58	283	2	MOLECULE:	INTERLEUKIN-34;
727	3it8-D	2.2	9.7	61	299	10	MOLECULE:	TUMOR NECROSIS FACTOR;
728	8hc0-A	2.2	6.7	63	360	6	MOLECULE:	ADHESION G-PROTEIN COUPLED RECEPTOR F1;
729	6u2f-A	2.2	5.9	55	582	5	MOLECULE:	PROPROTEIN CONVERTASE SUBTILISIN/KEXIN TYPE 9;
730	7yqa-B	2.2	7	59	398	5	MOLECULE:	D-THREONINE ALDOLASE;
731	3o61-D	2.2	3.9	42	190	7	MOLECULE:	GDP-MANNOSE PYROPHOSPHATASE NUDK;
732	8a9x-A	2.2	3	54	80	6	MOLECULE:	TYPE II SECRETION SYSTEM PROTEIN M;
733	4ytb-A	2.2	4.3	72	424	14	MOLECULE:	PEPTIDYLARGININE DEIMINASE;
734	8ibt-A	2.2	3	57	694	9	MOLECULE:	BETA-GALACTOSIDASE;
735	6m15-A	2.2	10.3	45	965	7	MOLECULE:	SPIKE GLYCOPROTEIN;
736	5e7g-A	2.2	3.7	57	446	5	MOLECULE:	IPT/TIG DOMAIN-CONTAINING PROTEIN BACOVA_02650;
737	6xux-A	2.2	9.6	56	879	11	MOLECULE:	NANOBODY,GLUCOSIDASE YGJK,GLUCOSIDASE YGJK,NANOBO
738	8r6y-A	2.2	4.6	58	1991	3	MOLECULE:	RNA-DIRECTED RNA POLYMERASE L;
739	3fzq-A	2.2	5.6	52	271	10	MOLECULE:	PUTATIVE HYDROLASE;
740	8ab1-D	2.2	3.5	55	77	9	MOLECULE:	TYPE II SECRETION SYSTEM PROTEIN M;
741	5z3g-R	2.2	5.2	73	175	3	MOLECULE:	25S RRNA;
742	6u5j-E	2.2	3.5	53	164	8	MOLECULE:	COLLAR PA0615;
743	6p4g-E	2.1	5.3	51	228	16	MOLECULE:	18S RRNA;
744	8aur-A	2.1	4.3	62	233	11	MOLECULE:	MAJOR BIOFILM MATRIX COMPONENT;
745	9jlf-D	2.1	2.6	47	132	6	MOLECULE:	TERMINATOR PROTEIN;
746	2e56-A	2.1	4.3	45	144	7	MOLECULE:	LYMPHOCYTE ANTIGEN 96;
747	7eyp-A	2.1	3.2	40	94	13	MOLECULE:	PYRIMIDINE/PURINE NUCLEOSIDE PHOSPHORYLASE;
748	2v3m-C	2.1	3.3	50	101	10	MOLECULE:	NAF1;
749	3hzh-B	2.1	2.9	50	154	8	MOLECULE:	CHEMOTAXIS RESPONSE REGULATOR (CHEY-3);
750	7pfp-A	2.1	4.3	51	563	6	MOLECULE:	UROMODULIN;
751	3oq3-B	2.1	10.6	54	329	13	MOLECULE:	INTERFERON ALPHA-5;
752	4btf-A	2.1	4.2	59	413	7	MOLECULE:	MIXED LINEAGE KINASE DOMAIN-LIKE PROTEIN;
753	9n49-M	2.1	5.1	56	291	14	MOLECULE:	FLAGELLAR M-RING PROTEIN;
754	6ptm-A	2.1	3.1	58	726	12	MOLECULE:	UNCHARACTERIZED PROTEIN;
755	4fgm-A	2.1	3.7	56	587	7	MOLECULE:	AMINOPEPTIDASE N FAMILY PROTEIN;
756	7d58-C	2.1	5.9	65	345	9	MOLECULE:	DNA-DIRECTED RNA POLYMERASE III SUBUNIT RPC1;
757	8ikj-R	2.1	6.8	58	532	5	MOLECULE:	ADHESION G PROTEIN-COUPLED RECEPTOR E5,SOLUBLE CY
758	4hly-A	2.1	3.2	38	106	11	MOLECULE:	K9;
759	8y30-A	2.1	4.7	60	756	3	MOLECULE:	SINGLE-STRANDED-DNA-SPECIFIC EXONUCLEASE RECJ;
760	8csp-9	2.1	10.9	54	446	6	MOLECULE:	28S RIBOSOMAL PROTEIN S34, MITOCHONDRIAL;
761	7ofq-b	2.1	3.7	64	213	9	MOLECULE:	ARCHAELLIN;
762	4zke-A	2.1	5.7	66	473	5	MOLECULE:	SUPERKILLER PROTEIN 7;
763	1heh-C	2.1	3.6	51	88	6	MOLECULE:	ENDO-1,4-BETA-XYLANASE D;
764	2vzs-A	2.1	6.7	64	857	3	MOLECULE:	EXO-BETA-D-GLUCOSAMINIDASE;
765	3eqe-A	2.1	3	57	156	11	MOLECULE:	PUTATIVE CYSTEIN DIOXYGENASE;
766	4ix3-B	2.1	8.8	63	350	2	MOLECULE:	MSSTT7D PROTEIN;
767	4g1e-A	2.1	3.4	56	964	2	MOLECULE:	INTEGRIN ALPHA-V;
768	6hzn-A	2.1	6.2	62	742	5	MOLECULE:	DERMATAN-SULFATE EPIMERASE;
769	6qd6-G	2.1	3.8	50	469	8	MOLECULE:	MB-CHOPQ-NB207,OUTER MEMBRANE PROTEIN,MB-CHOPQ-NB
770	6rao-G	2.1	3.8	54	224	6	MOLECULE:	AFP1;
771	7wb0-A	2.1	3	46	797	11	MOLECULE:	TS-DNA;
772	6oiu-C	2.1	4	57	900	7	MOLECULE:	AMINOPEPTIDASE N;
773	7c50-A	2.1	4.4	52	192	0	MOLECULE:	SIMPL DOMAIN-CONTAINING PROTEIN;
774	4jo5-A	2.1	5.5	63	170	6	MOLECULE:	CELLULOSOME ANCHORING PROTEIN COHESIN REGION;
775	1exg-A	2.1	3.3	50	110	4	MOLECULE:	EXO-1,4-BETA-D-GLYCANASE;
776	4okd-A	2.1	4.7	58	801	5	MOLECULE:	ISOAMYLASE;
777	7y6t-A	2.1	4.9	50	1124	2	MOLECULE:	SPIKE GLYCOPROTEIN;
778	4qfu-E	2.1	3.9	59	472	15	MOLECULE:	GLYCOSIDE HYDROLASE FAMILY 5;
779	5gqu-A	2.1	3	47	755	9	MOLECULE:	1,4-ALPHA-GLUCAN BRANCHING ENZYME GLGB;
780	5jlp-A	2.1	3.5	49	397	6	MOLECULE:	PHOSPHOSERINE PHOSPHATASE;
781	3d37-B	2.1	8	60	316	3	MOLECULE:	TAIL PROTEIN, 43 KDA;
782	4bin-A	2.1	4.5	49	348	6	MOLECULE:	N-ACETYLMURAMOYL-L-ALANINE AMIDASE AMIC;
783	6imc-D	2.1	4.7	64	340	2	MOLECULE:	NUCLEIC ACID DIOXYGENASE ALKBH1;
784	4nzj-A	2.1	4.3	56	468	7	MOLECULE:	PUTATIVE ALPHA-GALACTOSIDASE;
785	4wvz-D	2.1	3.4	62	203	5	MOLECULE:	THIOL DIOXYGENASE;
786	1p91-A	2.1	6.4	57	269	7	MOLECULE:	RIBOSOMAL RNA LARGE SUBUNIT METHYLTRANSFERASE A;
787	8h7g-C	2.1	8.2	67	3261	10	MOLECULE:	TRANSFORMATION/TRANSCRIPTION DOMAIN-ASSOCIATED PR
788	3d7a-A	2.1	4	46	137	2	MOLECULE:	UPF0201 PROTEIN PH1010;
789	6urg-A	2.1	4	50	1202	6	MOLECULE:	CLEAVAGE AND POLYADENYLATION SPECIFICITY FACTOR S
790	5bq9-B	2.1	4.4	62	437	10	MOLECULE:	UNCHARACTERIZED PROTEIN;
791	4ol4-A	2.1	4.2	57	177	12	MOLECULE:	PROLINE-RICH 28 KDA ANTIGEN;
792	5jv4-A	2.1	4.4	60	142	3	MOLECULE:	PYRIDOXAMINE 5'-PHOSPHATE OXIDASE-LIKE FMN-BINDIN
793	3uxf-A	2.1	6.8	67	449	7	MOLECULE:	FIMBRIAL SUBUNIT TYPE 1;
794	5ya0-A	2.1	5.2	67	480	9	MOLECULE:	AUTOINDUCER-2 KINASE;
795	8t2i-N	2.1	3.7	51	425	2	MOLECULE:	TRANSCRIPTION FACTOR MYC3;
796	5jsd-A	2.1	8.6	63	548	11	MOLECULE:	PHIAB6 TAILSPIKE;
797	3mtx-B	2.1	7.5	48	140	2	MOLECULE:	PROTEIN MD-1;
798	2bhz-A	2.1	5.6	49	589	2	MOLECULE:	MALTOOLIGOSYLTREHALOSE TREHALOHYDROLASE;
799	1pj6-A	2.1	5.6	62	829	6	MOLECULE:	N,N-DIMETHYLGLYCINE OXIDASE;
800	5awe-A	2.1	7.5	53	205	9	MOLECULE:	PUTATIVE ACETOIN UTILIZATION PROTEIN, ACETOIN
801	3pj0-A	2.1	4.2	65	359	6	MOLECULE:	LMO0305 PROTEIN;
802	3nt6-A	2.1	6.4	57	565	4	MOLECULE:	FAD-DEPENDENT PYRIDINE NUCLEOTIDE-DISULPHIDE
803	3by9-A	2.1	4.5	57	259	9	MOLECULE:	SENSOR PROTEIN;
804	3oqt-A	2.1	2.9	43	70	12	MOLECULE:	RV1498A PROTEIN;
805	3l2h-B	2.1	3.8	68	159	10	MOLECULE:	PUTATIVE SUGAR PHOSPHATE ISOMERASE;
806	5cn2-A	2.1	3.2	47	115	15	MOLECULE:	ADP-RIBOSYLATION FACTOR-BINDING PROTEIN GGA1;
807	9d2t-A	2.1	3.8	44	85	7	MOLECULE:	L-THREONINE DEHYDRATASE BIOSYNTHETIC ILVA;
808	2kku-A	2.1	4.7	62	139	8	MOLECULE:	UNCHARACTERIZED PROTEIN;
809	7vqo-A	2.1	4.3	51	1180	10	MOLECULE:	AMS1, NBR1 AND MALE FUSION PROTEIN;
810	6hr1-A	2.1	4.2	65	406	3	MOLECULE:	MYOSIN LIGHT CHAIN KINASE 2, SKELETAL/CARDIAC MUS
811	7e2d-B	2.1	11.3	44	202	2	MOLECULE:	TRAPP-ASSOCIATED PROTEIN TCA17;
812	6cx6-B	2.1	4.8	65	334	18	MOLECULE:	ARSENIC METHYLTRANSFERASE;
813	6iuq-B	2.1	4.5	69	296	9	MOLECULE:	PROLYL 4-HYDROXYLASE;
814	3wy4-B	2.1	4.2	49	421	4	MOLECULE:	ALPHA-GLUCOSIDASE;
815	8q00-C	2.1	4.1	53	300	4	MOLECULE:	TSSM;
816	7naa-C	2.1	4.5	46	217	4	MOLECULE:	NON-SPECIFIC SERINE/THREONINE PROTEIN KINASE;
817	5kci-A	2.1	4	68	184	7	MOLECULE:	UNCHARACTERIZED PROTEIN YPL067C;
818	5jzx-A	2.1	5.4	62	364	5	MOLECULE:	UDP-N-ACETYLENOLPYRUVOYLGLUCOSAMINE REDUCTASE;
819	3c19-A	2.1	2.7	39	177	8	MOLECULE:	UNCHARACTERIZED PROTEIN MK0293;
820	1zpv-C	2.1	3.4	48	88	13	MOLECULE:	ACT DOMAIN PROTEIN;
821	6mv2-A	2.1	2.8	48	356	4	MOLECULE:	CYTOCHROME B5 REDUCTASE 4;
822	6l7x-A	2.1	5.2	69	203	6	MOLECULE:	MRNA_TRIPASE DOMAIN-CONTAINING PROTEIN;
823	2mk6-A	2.1	3	39	90	8	MOLECULE:	ADAPTER PROTEIN MECA;
824	8wue-A	2.1	4.6	55	226	7	MOLECULE:	SIGMA NON-OPIOID INTRACELLULAR RECEPTOR 1;
825	2q30-D	2.1	3	51	106	6	MOLECULE:	UNCHARACTERIZED PROTEIN;
826	1o7d-E	2.1	4.6	51	108	2	MOLECULE:	LYSOSOMAL ALPHA-MANNOSIDASE;
827	8zhu-B	2.1	5.7	54	287	7	MOLECULE:	ISONOCARDICIN SYNTHASE;
828	7k10-A	2.1	9.1	67	1259	4	MOLECULE:	DNA-DEPENDENT PROTEIN KINASE CATALYTIC SUBUNIT;
829	5ftt-A	2.1	3.8	54	262	9	MOLECULE:	LEUCINE-RICH REPEAT TRANSMEMBRANE PROTEIN FLRT2;
830	8tie-g	2.1	10.9	46	1157	4	MOLECULE:	NUCLEOPORIN NUP120;
831	6znp-A	2.1	10	55	748	9	MOLECULE:	UNCHARACTERIZED ATP-DEPENDENT HELICASE YPRA;
832	5lfu-A	2.1	6.9	58	487	9	MOLECULE:	MYELIN-ASSOCIATED GLYCOPROTEIN;
833	5gm2-B	2.1	5	53	283	8	MOLECULE:	O-METHYLRANSFERASE;
834	6zqi-A	2.1	3.3	45	504	7	MOLECULE:	GENOME POLYPROTEIN;
835	4ww9-A	2.1	5.5	64	238	11	MOLECULE:	EKC/KEOPS COMPLEX SUBUNIT BUD32;
836	5yvq-A	2.1	2.5	42	358	10	MOLECULE:	TAIL FIBER PROTEIN S;
837	3b43-A	2.1	3.7	48	569	15	MOLECULE:	TITIN;
838	4b7l-B	2.1	4.7	59	330	14	MOLECULE:	FILAMIN-B;
839	6mcp-A	2.1	4.9	63	520	6	MOLECULE:	LEGK7;
840	3k4x-A	2.1	9	61	758	8	MOLECULE:	PROLIFERATING CELL NUCLEAR ANTIGEN;
841	5euv-A	2.1	3.9	59	731	8	MOLECULE:	BETA-D-GALACTOSIDASE;
842	3hrp-A	2.1	3.6	54	400	4	MOLECULE:	UNCHARACTERIZED PROTEIN;
843	3ofk-A	2.1	5.5	60	205	8	MOLECULE:	NODULATION PROTEIN S;
844	8sy3-A	2.1	4.8	48	209	6	MOLECULE:	BURP DOMAIN-CONTAINING PROTEIN;
845	4p7x-A	2	3.6	67	287	4	MOLECULE:	L-PROLINE CIS-4-HYDROXYLASE;
846	6fpy-A	2	3.6	58	600	12	MOLECULE:	INTER-ALPHA-TRYPSIN INHIBITOR HEAVY CHAIN H1;
847	3dxq-A	2	4.4	54	294	4	MOLECULE:	CHOLINE/ETHANOLAMINE KINASE FAMILY PROTEIN;
848	7agv-F	2	3.6	52	163	8	MOLECULE:	K(+)/H(+) ANTIPORTER SUBUNIT KHTT;
849	7xpl-E	2	2.8	52	232	13	MOLECULE:	C/D BOX METHYLATION GUIDE RIBONUCLEOPROTEIN COMPL
850	2kz4-A	2	3.1	53	112	8	MOLECULE:	PUTATIVE HEAD-TAIL ADAPTOR;
851	8x7n-A	2	2	38	118	3	MOLECULE:	CONJUGATIVE TRANSFER: AGGREGATE STABILITY;
852	3vg8-B	2	6	49	116	6	MOLECULE:	HYPOTHETICAL PROTEIN TTHB210;
853	8iaz-A	2	4.2	44	384	7	MOLECULE:	TRANSPOSASE;
854	2pgc-A	2	3.1	39	206	15	MOLECULE:	UNCHARACTERIZED PROTEIN;
855	5j67-C	2	3.7	65	563	12	MOLECULE:	ASTROTACTIN-2;
856	8w8j-A	2	4.8	69	572	10	MOLECULE:	PROLINE--TRNA LIGASE;
857	8ewi-A	2	2.7	42	1775	7	MOLECULE:	E3 UBIQUITIN-PROTEIN LIGASE UBR5;
858	8tl6-B	2	2.3	38	353	0	MOLECULE:	DNA DAMAGE-BINDING PROTEIN 1;
859	1u6m-A	2	4.5	50	188	14	MOLECULE:	ACETYLTRANSFERASE, GNAT FAMILY;
860	4tme-C	2	3.5	58	227	5	MOLECULE:	ETHANOLAMINE UTILIZATION PROTEIN EUTL;
861	8ih7-B	2	10	64	317	8	MOLECULE:	4-HYDROXY-2-OXOVALERATE ALDOLASE;
862	4olo-D	2	3	41	84	12	MOLECULE:	BMC DOMAIN PROTEIN;
863	4ocu-A	2	5.1	52	356	8	MOLECULE:	N-ACETYLHEXOSAMINE 1-PHOSPHATE KINASE;
864	2o30-A	2	3.3	44	82	5	MOLECULE:	NUCLEAR MOVEMENT PROTEIN;
865	6dgv-A	2	12.9	61	553	2	MOLECULE:	FLUORESCENT GABA SENSOR PRECURSOR;
866	6vqv-J	2	3.6	52	337	6	MOLECULE:	ACRF9;
867	5ean-A	2	8.5	55	1051	7	MOLECULE:	DNA REPLICATION ATP-DEPENDENT HELICASE/NUCLEASE D
868	7wkv-A	2	3.5	62	219	11	MOLECULE:	RNA DEMETHYLASE ALKBH5;
869	5hux-A	2	4.6	63	429	5	MOLECULE:	PROBABLE SUGAR KINASE;
870	3avt-A	2	10.1	56	1203	5	MOLECULE:	ELONGATION FACTOR TS, ELONGATION FACTOR TU, LINKE
871	2n51-A	2	4.2	53	133	11	MOLECULE:	ELONGATION FACTOR 1-DELTA;
872	8sfn-A	2	4.7	47	1302	6	MOLECULE:	CRISPR-ASSOCIATED ENDONUCLEASE CAS12A;
873	3ii1-A	2	3.5	60	522	5	MOLECULE:	CELLULASE;
874	6pdk-A	2	6.8	61	248	5	MOLECULE:	UNCHARACTERIZED PROTEIN;
875	3os7-A	2	8	56	338	7	MOLECULE:	GALACTOSE MUTAROTASE-LIKE PROTEIN;
876	1ln1-A	2	5.2	58	203	3	MOLECULE:	PHOSPHATIDYLCHOLINE TRANSFER PROTEIN;
877	4v1a-c	2	8	62	295	3	MOLECULE:	MITORIBOSOMAL PROTEIN ML37, MRPL37;
878	7exf-B	2	11.4	46	719	7	MOLECULE:	PROBABLE GALACTINOL--SUCROSE GALACTOSYLTRANSFERAS
879	6znl-Y	2	6.2	57	410	7	MOLECULE:	ARP1 ACTIN RELATED PROTEIN 1 HOMOLOG A;
880	1l0o-A	2	4.8	45	141	4	MOLECULE:	ANTI-SIGMA F FACTOR;
881	9cpo-B	2	5.5	45	195	7	MOLECULE:	RNA-DIRECTED RNA POLYMERASE NSP12;
882	3vmn-A	2	8.5	58	633	9	MOLECULE:	DEXTRANASE;
883	6mzc-B	2	4.3	60	968	5	MOLECULE:	TRANSCRIPTION INITIATION FACTOR TFIID SUBUNIT 2;
884	6lk8-J	2	5.9	46	1026	13	MOLECULE:	MGC83295 PROTEIN;
885	4ni3-B	2	4.8	56	583	7	MOLECULE:	ALPHA-FUCOSIDASE GH29;
886	4aqz-A	2	6.5	60	138	7	MOLECULE:	TYPE IV PILUS BIOGENESIS AND COMPETENCE PROTEIN P
887	2pp6-A	2	6.8	56	88	7	MOLECULE:	GIFSY-2 PROPHAGE ATP-BINDING SUGAR TRANSPORTER-LI
888	3o14-A	2	6	60	222	2	MOLECULE:	ANTI-ECFSIGMA FACTOR, CHRR;
889	4pkc-C	2	3.5	32	41	9	MOLECULE:	TUTD;
890	7wrx-C	2	5.6	62	594	6	MOLECULE:	HERA;
891	9gc3-B	2	6.4	45	536	4	MOLECULE:	TRANSCRIPTION FACTOR TAU 138 KDA SUBUNIT;
892	8tlq-A	2	5.6	47	1283	9	MOLECULE:	DNA POLYMERASE ZETA CATALYTIC SUBUNIT;
893	6i6w-A	2	4.1	54	100	7	MOLECULE:	30S RIBOSOMAL PROTEIN S6,30S RIBOSOMAL PROTEIN S6

## Sheet: EvoAcr5_PDB_DALI
No	Chain	Z	rmsd	lali	nres	%id	PDB	Description		Job: EvoAcr5 PDB
1	7qf6-C	5.7	3.9	89	438	4	MOLECULE:	N(5)-HYDROXYORNITHINE:CIS-ANHYDROMEVALONYL COENZY		Query: s001A
2	4zbp-B	5.6	4.2	80	270	5	MOLECULE:	NUDIX HYDROLASE 7;
3	3fxt-G	5.6	2.8	68	88	3	MOLECULE:	NUCLEOSIDE DIPHOSPHATE-LINKED MOIETY X MOTIF 6;
4	3fxt-D	5.6	2.8	68	88	3	MOLECULE:	NUCLEOSIDE DIPHOSPHATE-LINKED MOIETY X MOTIF 6;
5	3fxt-B	5.6	2.9	70	89	3	MOLECULE:	NUCLEOSIDE DIPHOSPHATE-LINKED MOIETY X MOTIF 6;
6	4zsv-B	5.6	3.9	104	294	10	MOLECULE:	UNCHARACTERIZED PROTEIN;
7	2zqe-A	5.6	2.2	62	80	2	MOLECULE:	MUTS2 PROTEIN;
8	4zsv-A	5.6	3.8	105	294	10	MOLECULE:	UNCHARACTERIZED PROTEIN;
9	1zo0-A	5.5	2.7	77	126	12	MOLECULE:	ORNITHINE DECARBOXYLASE ANTIZYME;
10	3fxt-A	5.5	2.9	69	90	3	MOLECULE:	NUCLEOSIDE DIPHOSPHATE-LINKED MOIETY X MOTIF 6;
11	3fxt-E	5.5	2.8	68	89	3	MOLECULE:	NUCLEOSIDE DIPHOSPHATE-LINKED MOIETY X MOTIF 6;
12	4zgz-B	5.4	2.7	71	94	18	MOLECULE:	ANTIZYME INHIBITOR 1;
13	4zbp-A	5.4	4	77	258	5	MOLECULE:	NUDIX HYDROLASE 7;
14	4zbp-C	5.4	4.2	79	262	5	MOLECULE:	NUDIX HYDROLASE 7;
15	3fxt-F	5.4	2.9	69	90	3	MOLECULE:	NUCLEOSIDE DIPHOSPHATE-LINKED MOIETY X MOTIF 6;
16	7qf6-A	5.4	3.8	86	438	3	MOLECULE:	N(5)-HYDROXYORNITHINE:CIS-ANHYDROMEVALONYL COENZY
17	2vkc-A	5.3	2.6	69	105	4	MOLECULE:	NEDD4-BINDING PROTEIN 2;
18	2fck-A	5.3	2.9	69	174	7	MOLECULE:	RIBOSOMAL-PROTEIN-SERINE ACETYLTRANSFERASE, PUTAT
19	4zb3-A	5.3	4.2	76	262	3	MOLECULE:	NUDIX HYDROLASE 7;
20	7qf6-E	5.3	4	87	439	5	MOLECULE:	N(5)-HYDROXYORNITHINE:CIS-ANHYDROMEVALONYL COENZY
21	4zsx-B	5.3	4.1	105	294	9	MOLECULE:	UNCHARACTERIZED FUSION PROTEIN;
22	6c30-B	5.3	3.4	85	213	6	MOLECULE:	GNAT FAMILY ACETYLTRANSFERASE;
23	4zgz-D	5.2	2.7	70	95	14	MOLECULE:	ANTIZYME INHIBITOR 1;
24	2arh-A	5.2	4.2	106	198	10	MOLECULE:	HYPOTHETICAL PROTEIN AQ_1966;
25	3fxt-C	5.2	2.7	66	90	5	MOLECULE:	NUCLEOSIDE DIPHOSPHATE-LINKED MOIETY X MOTIF 6;
26	3fxt-H	5.2	2.8	66	87	3	MOLECULE:	NUCLEOSIDE DIPHOSPHATE-LINKED MOIETY X MOTIF 6;
27	3r9e-A	5.2	3.6	80	181	11	MOLECULE:	MCCE PROTEIN;
28	2arh-C	5.2	3.9	102	189	9	MOLECULE:	HYPOTHETICAL PROTEIN AQ_1966;
29	3r9f-A	5.2	3.5	80	181	11	MOLECULE:	MCCE PROTEIN;
30	7mj2-E	5.2	6.3	71	201	6	MOLECULE:	PYRIDINIUM-3,5-BISCARBOXYLIC ACID MONONUCLEOTIDE
31	4och-A	5.2	2.5	62	82	5	MOLECULE:	ENDONUCLEASE MUTS2;
32	4zsz-B	5.1	4.1	102	294	10	MOLECULE:	UNCHARACTERIZED FUSION PROTEIN;
33	4zsz-A	5.1	4.1	101	294	10	MOLECULE:	UNCHARACTERIZED FUSION PROTEIN;
34	2arh-B	5.1	4.1	104	197	10	MOLECULE:	HYPOTHETICAL PROTEIN AQ_1966;
35	8q3k-E	5.1	4.3	76	204	9	MOLECULE:	DNA-DIRECTED RNA POLYMERASE RPB1 HOMOLOG;
36	4od6-A	5.1	2.5	62	82	5	MOLECULE:	ENDONUCLEASE MUTS2;
37	7qf6-B	5.1	4	89	440	3	MOLECULE:	N(5)-HYDROXYORNITHINE:CIS-ANHYDROMEVALONYL COENZY
38	6erd-D	5.1	2.9	72	170	7	MOLECULE:	AMINOGLYCOSIDE N6'-ACETYLTRANSFERASE;
39	7qf6-D	5.1	4.1	89	438	4	MOLECULE:	N(5)-HYDROXYORNITHINE:CIS-ANHYDROMEVALONYL COENZY
40	3hz7-A	5	2.9	59	74	8	MOLECULE:	UPF0033 DOMAIN-CONTAINING PROTEIN;
41	3frm-C	5	2.7	71	254	11	MOLECULE:	UNCHARACTERIZED CONSERVED PROTEIN;
42	3r9g-A	5	3.6	80	181	11	MOLECULE:	MCCE PROTEIN;
43	4zgy-B	5	3.4	84	125	15	MOLECULE:	ORNITHINE DECARBOXYLASE;
44	3frm-F	5	2.9	72	252	10	MOLECULE:	UNCHARACTERIZED CONSERVED PROTEIN;
45	4zsx-A	5	4	105	293	10	MOLECULE:	UNCHARACTERIZED FUSION PROTEIN;
46	2fl4-A	4.9	2.9	74	147	5	MOLECULE:	SPERMINE/SPERMIDINE ACETYLTRANSFERASE;
47	5bwa-B	4.9	3.4	84	121	12	MOLECULE:	ORNITHINE DECARBOXYLASE;
48	3frm-A	4.9	3.1	72	252	10	MOLECULE:	UNCHARACTERIZED CONSERVED PROTEIN;
49	3frm-E	4.9	2.9	72	252	10	MOLECULE:	UNCHARACTERIZED CONSERVED PROTEIN;
50	6w6v-G	4.8	2.8	62	126	6	MOLECULE:	RNA COMPONENT OF RNASE MRP NME1;
51	3fau-C	4.8	2.4	59	77	5	MOLECULE:	NEDD4-BINDING PROTEIN 2;
52	7mj0-B	4.8	6.1	71	202	6	MOLECULE:	PYRIDINIUM-3,5-BISCARBOXYLIC ACID MONONUCLEOTIDE
53	4zbg-A	4.8	3.4	73	154	5	MOLECULE:	ACETYLTRANSFERASE;
54	1dus-A	4.8	3	70	194	9	MOLECULE:	MJ0882;
55	3fau-D	4.7	2.6	59	79	7	MOLECULE:	NEDD4-BINDING PROTEIN 2;
56	3fau-A	4.7	2.4	58	71	5	MOLECULE:	NEDD4-BINDING PROTEIN 2;
57	1z9u-B	4.7	3.1	73	176	11	MOLECULE:	ACETYL TRANSFERASE;
58	7mj1-B	4.7	6.4	74	203	5	MOLECULE:	PYRIDINIUM-3,5-BISCARBOXYLIC ACID MONONUCLEOTIDE
59	7mj2-C	4.7	6.2	65	201	5	MOLECULE:	PYRIDINIUM-3,5-BISCARBOXYLIC ACID MONONUCLEOTIDE
60	5yge-B	4.7	3.1	70	168	4	MOLECULE:	AMINO-ACID ACETYLTRANSFERASE;
61	5yge-A	4.7	3.1	70	170	4	MOLECULE:	AMINO-ACID ACETYLTRANSFERASE;
62	4ii9-A	4.6	3.4	80	337	5	MOLECULE:	FEMX;
63	5jq4-A	4.6	3.1	73	142	8	MOLECULE:	ACETYLTRANSFERASE SACOL1063;
64	3wr7-A	4.6	3.3	81	170	9	MOLECULE:	SPERMIDINE N1-ACETYLTRANSFERASE;
65	7mj0-D	4.6	6.1	68	203	6	MOLECULE:	PYRIDINIUM-3,5-BISCARBOXYLIC ACID MONONUCLEOTIDE
66	3frm-D	4.6	3.1	76	253	9	MOLECULE:	UNCHARACTERIZED CONSERVED PROTEIN;
67	7mj2-B	4.6	5.8	66	201	5	MOLECULE:	PYRIDINIUM-3,5-BISCARBOXYLIC ACID MONONUCLEOTIDE
68	6ajm-A	4.6	2.9	79	172	10	MOLECULE:	N-ACETYLTRANSFERASE;
69	3ngw-A	4.5	2.1	52	195	10	MOLECULE:	MOLYBDOPTERIN-GUANINE DINUCLEOTIDE BIOSYNTHESIS P
70	8vyd-A	4.5	3.1	69	267	9	MOLECULE:	SAM-DEPENDENT METHYLTRANSFERASE, UPF0020 FAMILY;
71	3r9g-B	4.5	3.7	77	174	9	MOLECULE:	MCCE PROTEIN;
72	3wr7-B	4.5	3.3	81	170	9	MOLECULE:	SPERMIDINE N1-ACETYLTRANSFERASE;
73	2a3z-B	4.5	6.9	81	260	9	MOLECULE:	ACTIN, ALPHA SKELETAL MUSCLE;
74	6snr-A	4.4	3.3	85	402	16	MOLECULE:	LIPID II:GLYCINE GLYCYLTRANSFERASE;
75	4b2x-B	4.4	5.2	77	302	5	MOLECULE:	GLUCOSE-1-PHOSPHATE THYMIDYLYLTRANSFERASE;
76	6cwx-B	4.4	3.7	67	121	9	MOLECULE:	RIBONUCLEASE P PROTEIN SUBUNIT P20;
77	3fau-B	4.4	2.6	60	81	5	MOLECULE:	NEDD4-BINDING PROTEIN 2;
78	1ghe-B	4.4	3.5	80	171	6	MOLECULE:	ACETYLTRANSFERASE;
79	3tcv-B	4.4	2.9	77	223	12	MOLECULE:	GCN5-RELATED N-ACETYLTRANSFERASE;
80	6cwx-A	4.4	2.8	66	105	9	MOLECULE:	RIBONUCLEASE P PROTEIN SUBUNIT P20;
81	1ne9-A	4.4	3.5	81	335	5	MOLECULE:	FEMX;
82	7d8u-B	4.4	3.1	70	283	10	MOLECULE:	GTP--RNA GUANYLYLTRANSFERASE;
83	5fvj-A	4.4	2.9	75	165	12	MOLECULE:	PUTATIVE ACETYLTRANSFERASE;
84	7f66-J	4.3	2.4	61	591	3	MOLECULE:	TRANSLATION INITIATION FACTOR EIF-2B SUBUNIT ALPH
85	4uwq-A	4.3	6.6	77	548	8	MOLECULE:	SULFUR OXIDATION PROTEIN SOXB;
86	1mk4-A	4.3	3.5	76	157	5	MOLECULE:	HYPOTHETICAL PROTEIN YQJY;
87	6tgx-B	4.3	3.4	79	172	15	MOLECULE:	ACYL-COA N-ACYLTRANSFERASES (NAT) SUPERFAMILY PRO
88	1vhs-A	4.3	3	85	165	5	MOLECULE:	SIMILAR TO PHOSPHINOTHRICIN ACETYLTRANSFERASE;
89	8tjj-A	4.3	3.5	67	319	1	MOLECULE:	REDM;
90	8tjk-B	4.3	2.7	65	309	2	MOLECULE:	REDM;
91	4r9m-B	4.3	2.8	77	163	6	MOLECULE:	SPERMIDINE N(1)-ACETYLTRANSFERASE;
92	3tt2-A	4.3	3.6	82	315	5	MOLECULE:	GCN5-RELATED N-ACETYLTRANSFERASE;
93	1xeb-A	4.3	3.1	73	149	4	MOLECULE:	HYPOTHETICAL PROTEIN PA0115;
94	7mj2-F	4.3	6.2	67	201	6	MOLECULE:	PYRIDINIUM-3,5-BISCARBOXYLIC ACID MONONUCLEOTIDE
95	2ref-A	4.3	2.8	77	203	4	MOLECULE:	CURA;
96	3ztv-A	4.2	6.4	83	565	10	MOLECULE:	NAD NUCLEOTIDASE;
97	8j2f-A	4.2	6.8	78	384	9	MOLECULE:	SPHINGOMYELIN PHOSPHODIESTERASE 2;
98	6hd5-u	4.2	4	79	235	6	MOLECULE:	N-TERMINAL ACETYLTRANSFERASE A COMPLEX SUBUNIT NA
99	1lrz-A	4.2	3.2	80	400	3	MOLECULE:	FACTOR ESSENTIAL FOR EXPRESSION OF METHICILLIN
100	8j2f-B	4.2	6.8	78	384	9	MOLECULE:	SPHINGOMYELIN PHOSPHODIESTERASE 2;
101	5xun-B	4.2	3.2	79	171	10	MOLECULE:	ACETYLTRANSFERASE;
102	5lmq-X	4.2	3.5	70	168	9	MOLECULE:	16S RRNA;
103	3lvj-D	4.2	2.8	59	77	3	MOLECULE:	CYSTEINE DESULFURASE;
104	4r9m-C	4.2	2.8	77	164	6	MOLECULE:	SPERMIDINE N(1)-ACETYLTRANSFERASE;
105	8j4c-A	4.2	2.9	60	408	12	MOLECULE:	SPIROCHAETA THERMOPHILA YEEE(TSUA)-YEED(TSUB),UPF
106	5xun-A	4.2	3.3	79	170	10	MOLECULE:	ACETYLTRANSFERASE;
107	3frm-B	4.2	3.1	72	252	11	MOLECULE:	UNCHARACTERIZED CONSERVED PROTEIN;
108	1u6m-A	4.2	3.2	74	188	7	MOLECULE:	ACETYLTRANSFERASE, GNAT FAMILY;
109	7f47-A	4.1	3.1	75	830	5	MOLECULE:	HYPOTHETICAL CONSERVED PROTEIN;
110	2pr1-A	4.1	3	73	152	8	MOLECULE:	UNCHARACTERIZED N-ACETYLTRANSFERASE YLBP;
111	2d9i-A	4.1	4.2	68	96	4	MOLECULE:	NEDD4-BINDING PROTEIN 2;
112	3lvj-C	4.1	2.9	59	77	5	MOLECULE:	CYSTEINE DESULFURASE;
113	7d72-E	4.1	2.6	58	360	10	MOLECULE:	MANNOSE-1-PHOSPHATE GUANYLTRANSFERASE BETA;
114	1tig-A	4.1	2.8	64	88	9	MOLECULE:	TRANSLATION INITIATION FACTOR 3;
115	7qf6-F	4.1	5	90	433	3	MOLECULE:	N(5)-HYDROXYORNITHINE:CIS-ANHYDROMEVALONYL COENZY
116	3lvk-B	4.1	2.8	58	76	3	MOLECULE:	CYSTEINE DESULFURASE;
117	3bkx-A	4.1	2.8	64	274	11	MOLECULE:	SAM-DEPENDENT METHYLTRANSFERASE;
118	8bie-B	4.1	3.1	63	319	6	MOLECULE:	METHYLTRANSFERASE PLU4894;
119	7mj0-F	4.1	6.3	71	201	6	MOLECULE:	PYRIDINIUM-3,5-BISCARBOXYLIC ACID MONONUCLEOTIDE
120	2cns-A	4.1	3.2	74	151	5	MOLECULE:	MODIFICATION OF 30S RIBOSOMAL SUBUNIT PROTEIN S18
121	6iuf-A	4	3	70	96	10	MOLECULE:	PROTEIN-A;
122	4gl6-B	4	3.2	68	241	9	MOLECULE:	HYPOTHETICAL PROTEIN;
123	8q3b-E	4	4.2	75	205	8	MOLECULE:	DNA-DIRECTED RNA POLYMERASE RPB1 HOMOLOG;
124	3f5b-A	4	3.7	88	172	6	MOLECULE:	AMINOGLYCOSIDE N(6')ACETYLTRANSFERASE;
125	4y7t-A	4	2.5	58	218	2	MOLECULE:	NUCLEOTIDYL TRANSFERASE;
126	6xpf-B	4	4	64	285	8	MOLECULE:	ZINC TRANSPORTER 8;
127	8ptx-C	4	3.6	77	539	6	MOLECULE:	ELONGATOR COMPLEX PROTEIN 1;
128	8p6p-B	4	3.3	72	232	4	MOLECULE:	23S RIBOSOMAL RNA;
129	3qd7-X	4	2.5	66	131	5	MOLECULE:	UNCHARACTERIZED PROTEIN YDAL;
130	9fco-J	4	4.1	64	102	6	MOLECULE:	16S RRNA;
131	2hqy-A	4	3.2	80	298	5	MOLECULE:	CONSERVED HYPOTHETICAL PROTEIN;
132	5lmo-X	4	3.5	68	168	7	MOLECULE:	16S RRNA;
133	1s7n-D	4	3.3	72	177	13	MOLECULE:	ACETYL TRANSFERASE;
134	3iab-B	4	3	65	107	8	MOLECULE:	RIBONUCLEASES P/MRP PROTEIN SUBUNIT POP6;
135	7dl8-B	4	3.5	63	110	14	MOLECULE:	ALBA-DOMAIN PROTEIN;
136	7r76-A	4	7	71	1834	10	MOLECULE:	DNA REPAIR PROTEIN RAD8;
137	3igr-B	4	3.1	80	183	8	MOLECULE:	RIBOSOMAL-PROTEIN-S5-ALANINE N-ACETYLTRANSFERASE;
138	8tjk-A	4	2.9	65	322	2	MOLECULE:	REDM;
139	2bx2-L	4	3.3	84	500	8	MOLECULE:	RIBONUCLEASE E;
140	7dl8-A	4	3.5	67	114	13	MOLECULE:	ALBA-DOMAIN PROTEIN;
141	1jqd-B	4	2.9	66	289	6	MOLECULE:	HISTAMINE N-METHYLTRANSFERASE;
142	2m71-A	4	3.2	68	98	7	MOLECULE:	TRANSLATION INITIATION FACTOR IF-3;
143	8bij-A	4	2.9	61	319	7	MOLECULE:	METHYLTRANSFERASE PLU4894 MUTANT I88M, W91L, C97Y
144	7bqk-A	4	3.2	71	459	6	MOLECULE:	METHYLTRANSF_2 DOMAIN-CONTAINING PROTEIN;
145	7clu-A	4	2.8	66	338	9	MOLECULE:	METHYLTRANSFERASE DOMAIN-CONTAINING PROTEIN;
146	8bie-A	4	2.9	62	319	8	MOLECULE:	METHYLTRANSFERASE PLU4894;
147	5o7o-A	4	3.4	80	146	6	MOLECULE:	DESFERRIOXAMINE SIDEROPHORE BIOSYNTHESIS PROTEIN
148	6c37-A	4	3.5	88	209	3	MOLECULE:	ACETYLTRANSFERASE, GNAT FAMILY PROTEIN;
149	2bl1-A	4	3.5	88	170	8	MOLECULE:	PUTATIVE PHOSPHINOTHRICIN N-ACETYLTRANSFERASE
150	5o7o-B	4	3.4	80	145	6	MOLECULE:	DESFERRIOXAMINE SIDEROPHORE BIOSYNTHESIS PROTEIN
151	8q6u-B	4	3.4	80	166	6	MOLECULE:	AMINOGLYCOSIDE N6'-ACETYLTRANSFERASE;
152	1yre-B	4	3	79	187	4	MOLECULE:	HYPOTHETICAL PROTEIN PA3270;
153	9crn-A	3.9	2.5	61	361	7	MOLECULE:	TRANSGLUTAMINASE-LIKE DOMAIN-CONTAINING PROTEIN;
154	3qfk-A	3.9	6.1	71	510	17	MOLECULE:	UNCHARACTERIZED PROTEIN;
155	2vzy-B	3.9	3.1	79	191	0	MOLECULE:	RV0802C;
156	1nsl-B	3.9	3.1	82	176	11	MOLECULE:	PROBABLE ACETYLTRANSFERASE;
157	2bsw-A	3.9	3.2	76	145	8	MOLECULE:	GLYPHOSATE N-ACETYLTRANSFERASE;
158	1nsl-A	3.9	3.1	82	176	11	MOLECULE:	PROBABLE ACETYLTRANSFERASE;
159	3wr7-D	3.9	3.7	77	170	6	MOLECULE:	SPERMIDINE N1-ACETYLTRANSFERASE;
160	3shp-A	3.9	3.3	75	168	8	MOLECULE:	PUTATIVE ACETYLTRANSFERASE STHE_0691;
161	3v97-A	3.9	3.3	68	669	7	MOLECULE:	RIBOSOMAL RNA LARGE SUBUNIT METHYLTRANSFERASE L;
162	1jo0-A	3.9	3.7	67	97	4	MOLECULE:	HYPOTHETICAL PROTEIN HI1333;
163	5t7d-B	3.9	3.4	81	173	5	MOLECULE:	PHOSPHINOTHRICIN N-ACETYLTRANSFERASE;
164	7mj2-D	3.9	6.5	70	205	4	MOLECULE:	PYRIDINIUM-3,5-BISCARBOXYLIC ACID MONONUCLEOTIDE
165	6erd-A	3.9	3	77	167	5	MOLECULE:	AMINOGLYCOSIDE N6'-ACETYLTRANSFERASE;
166	7qf6-G	3.9	3.9	86	439	3	MOLECULE:	N(5)-HYDROXYORNITHINE:CIS-ANHYDROMEVALONYL COENZY
167	5c82-A	3.9	3	72	170	14	MOLECULE:	NOURSEOTHRICIN ACETYLTRANSFERASE;
168	5t7e-B	3.9	3.4	82	174	5	MOLECULE:	PHOSPHINOTHRICIN N-ACETYLTRANSFERASE;
169	5us1-A	3.9	3	75	189	5	MOLECULE:	AMINOGLYCOSIDE 2'-N-ACETYLTRANSFERASE;
170	6giy-A	3.8	4.6	73	584	7	MOLECULE:	TSSF;
171	6p4g-E	3.8	10.9	71	228	18	MOLECULE:	18S RRNA;
172	8x7s-B	3.8	3.4	64	391	11	MOLECULE:	UTP--GLUCOSE-1-PHOSPHATE URIDYLYLTRANSFERASE;
173	2k5t-A	3.8	3.3	75	128	13	MOLECULE:	UNCHARACTERIZED PROTEIN YHHK;
174	6gtp-A	3.8	3.9	81	180	11	MOLECULE:	N-ACETYLTRANSFERASE;
175	5lmv-X	3.8	3.7	68	164	7	MOLECULE:	16S RIBOSOMAL RNA;
176	5icw-A	3.8	3.8	84	180	10	MOLECULE:	N-ALPHA-ACETYLTRANSFERASE 60;
177	5k04-B	3.8	3.4	79	153	4	MOLECULE:	UNCHARACTERIZED PROTEIN;
178	1nsl-C	3.8	3.1	82	180	11	MOLECULE:	PROBABLE ACETYLTRANSFERASE;
179	3fbu-B	3.8	3.2	79	166	4	MOLECULE:	ACETYLTRANSFERASE, GNAT FAMILY;
180	2j8m-A	3.8	3.4	84	171	7	MOLECULE:	ACETYLTRANSFERASE PA4866 FROM P. AERUGINOSA;
181	5lmt-X	3.8	3.6	66	164	6	MOLECULE:	16S RIBOSOMAL RNA;
182	3wr7-C	3.8	3.9	84	170	6	MOLECULE:	SPERMIDINE N1-ACETYLTRANSFERASE;
183	7nzi-A	3.8	2.9	68	208	10	MOLECULE:	TRNA (GUANINE-N(7)-)-METHYLTRANSFERASE;
184	3dtn-A	3.8	3.9	71	220	7	MOLECULE:	PUTATIVE METHYLTRANSFERASE MM_2633;
185	7pd7-B	3.8	3.9	74	251	5	MOLECULE:	METHYLTRANSFERASE;
186	6bfh-A	3.8	2.8	74	176	3	MOLECULE:	AMINOGLYCOSIDE ACETYLTRANSFERASE;
187	7byy-B	3.8	3.2	76	179	13	MOLECULE:	ACETYLTRANSFERASE;
188	8rpr-A	3.7	2.9	63	338	2	MOLECULE:	METHYLTRANSFERASE;
189	5xj2-A	3.7	6.1	80	455	9	MOLECULE:	UNCHARACTERIZED RNA METHYLTRANSFERASE SP_1029;
190	9k3e-B	3.7	3.3	60	108	7	MOLECULE:	YD REPEAT PROTEIN;
191	4n7t-A	3.7	4.4	87	402	14	MOLECULE:	PHOSPHOPENTOMUTASE;
192	6rwx-A	3.7	10.2	67	189	9	MOLECULE:	PROTEIN MXIG;
193	6erd-C	3.7	3	77	164	8	MOLECULE:	AMINOGLYCOSIDE N6'-ACETYLTRANSFERASE;
194	5jq4-B	3.7	3.7	76	146	9	MOLECULE:	ACETYLTRANSFERASE SACOL1063;
195	6tgx-A	3.7	3.7	78	174	17	MOLECULE:	ACYL-COA N-ACYLTRANSFERASES (NAT) SUPERFAMILY PRO
196	6bt1-A	3.7	5.3	80	296	9	MOLECULE:	NOCTURNIN;
197	2a1s-C	3.7	4.6	71	393	8	MOLECULE:	POLY(A)-SPECIFIC RIBONUCLEASE PARN;
198	5k18-B	3.7	3.6	85	179	5	MOLECULE:	UNCHARACTERIZED PROTEIN;
199	5jph-A	3.7	3.2	73	142	10	MOLECULE:	ACETYLTRANSFERASE SACOL1063;
200	1nsl-E	3.7	3.1	82	179	11	MOLECULE:	PROBABLE ACETYLTRANSFERASE;
201	3ggd-A	3.7	3.4	71	244	8	MOLECULE:	SAM-DEPENDENT METHYLTRANSFERASE;
202	8bic-B	3.7	2.9	67	324	6	MOLECULE:	METHYLTRANSFERASE PLU4891;
203	7sew-A	3.7	3.1	66	321	8	MOLECULE:	HISTIDINE N-ALPHA-METHYLTRANSFERASE;
204	5lmp-X	3.7	3.5	66	168	6	MOLECULE:	16S RRNA;
205	8tji-B	3.7	3	64	324	3	MOLECULE:	REDM;
206	3fbu-A	3.7	3.2	78	166	4	MOLECULE:	ACETYLTRANSFERASE, GNAT FAMILY;
207	5t7e-C	3.7	3.3	81	175	4	MOLECULE:	PHOSPHINOTHRICIN N-ACETYLTRANSFERASE;
208	5t7d-D	3.7	3.3	81	174	4	MOLECULE:	PHOSPHINOTHRICIN N-ACETYLTRANSFERASE;
209	2jlm-B	3.7	3.2	82	179	5	MOLECULE:	PUTATIVE PHOSPHINOTHRICIN N-ACETYLTRANSFERASE;
210	2qml-A	3.7	3	81	193	12	MOLECULE:	BH2621 PROTEIN;
211	3ajv-A	3.6	3.7	64	168	5	MOLECULE:	PUTATIVE UNCHARACTERIZED PROTEIN;
212	6a43-A	3.6	6.8	63	294	17	MOLECULE:	RNA-DIRECTED DNA POLYMERASE HOMOLOG (R1),POLYUBIQ
213	6ahr-G	3.6	3.1	68	131	10	MOLECULE:	H1 RNA;
214	2mx0-A	3.6	3.3	61	82	7	MOLECULE:	UNCHARACTERIZED PROTEIN HP_0268;
215	4ua3-B	3.6	3.7	80	193	10	MOLECULE:	UNCHARACTERIZED N-ACETYLTRANSFERASE C825.04C;
216	4alz-A	3.6	2.8	58	194	10	MOLECULE:	YOP PROTEINS TRANSLOCATION PROTEIN D;
217	5icw-C	3.6	3.6	80	176	8	MOLECULE:	N-ALPHA-ACETYLTRANSFERASE 60;
218	5lms-X	3.6	3	66	164	8	MOLECULE:	16S RRNA;
219	6th0-B	3.6	3.8	76	172	17	MOLECULE:	ACYL-COA N-ACYLTRANSFERASES (NAT) SUPERFAMILY PRO
220	7oju-A	3.6	3.6	88	214	9	MOLECULE:	N-ACETYLTRANSFERASE-LIKE PROTEIN;
221	7sex-A	3.6	3	65	321	8	MOLECULE:	HISTIDINE N-ALPHA-METHYLTRANSFERASE;
222	3cgg-A	3.6	3.2	70	186	6	MOLECULE:	SAM-DEPENDENT METHYLTRANSFERASE;
223	7sey-A	3.6	3.3	68	321	6	MOLECULE:	HISTIDINE N-ALPHA-METHYLTRANSFERASE;
224	2z10-A	3.6	3	76	188	5	MOLECULE:	RIBOSOMAL-PROTEIN-ALANINE ACETYLTRANSFERASE;
225	2zxv-A	3.6	3.1	80	188	5	MOLECULE:	PUTATIVE UNCHARACTERIZED PROTEIN TTHA1799;
226	2zxv-C	3.6	3.2	81	188	5	MOLECULE:	PUTATIVE UNCHARACTERIZED PROTEIN TTHA1799;
227	2ge3-A	3.6	3.2	77	164	9	MOLECULE:	PROBABLE ACETYLTRANSFERASE;
228	1nsl-F	3.6	3.2	82	177	10	MOLECULE:	PROBABLE ACETYLTRANSFERASE;
229	3d8p-B	3.6	2.8	68	160	7	MOLECULE:	ACETYLTRANSFERASE OF GNAT FAMILY;
230	2vzy-A	3.6	3.1	79	192	1	MOLECULE:	RV0802C;
231	7sf4-A	3.6	3.1	66	321	8	MOLECULE:	HISTIDINE N-ALPHA-METHYLTRANSFERASE;
232	7scf-A	3.6	3.9	68	321	6	MOLECULE:	HISTIDINE N-ALPHA-METHYLTRANSFERASE;
233	2cpm-A	3.6	5.2	72	94	6	MOLECULE:	SPERM-ASSOCIATED ANTIGEN 7;
234	2zxv-B	3.6	3.2	81	188	6	MOLECULE:	PUTATIVE UNCHARACTERIZED PROTEIN TTHA1799;
235	7sf4-B	3.6	3.1	66	321	8	MOLECULE:	HISTIDINE N-ALPHA-METHYLTRANSFERASE;
236	3ccf-B	3.6	3.8	69	242	10	MOLECULE:	CYCLOPROPANE-FATTY-ACYL-PHOSPHOLIPID SYNTHASE;
237	5e72-A	3.6	4.4	65	324	8	MOLECULE:	N2, N2-DIMETHYLGUANOSINE TRNA METHYLTRANSFERASE;
238	5k18-D	3.6	3.1	79	177	5	MOLECULE:	UNCHARACTERIZED PROTEIN;
239	6bff-A	3.6	3.1	77	178	3	MOLECULE:	AMINOGLYCOSIDE ACETYLTRANSFERASE;
240	2h9u-A	3.6	3.2	67	101	10	MOLECULE:	DNA/RNA-BINDING PROTEIN ALBA 2;
241	2jlm-A	3.6	3.3	82	177	6	MOLECULE:	PUTATIVE PHOSPHINOTHRICIN N-ACETYLTRANSFERASE;
242	3c26-A	3.6	2.8	69	257	6	MOLECULE:	PUTATIVE ACETYLTRANSFERASE TA0821;
243	5jph-C	3.6	3.6	73	144	7	MOLECULE:	ACETYLTRANSFERASE SACOL1063;
244	2jlm-C	3.6	3.1	78	177	8	MOLECULE:	PUTATIVE PHOSPHINOTHRICIN N-ACETYLTRANSFERASE;
245	2g3a-A	3.6	3.5	72	137	11	MOLECULE:	ACETYLTRANSFERASE;
246	1y9k-B	3.6	2.9	75	154	8	MOLECULE:	IAA ACETYLTRANSFERASE;
247	5lmn-X	3.5	3.8	69	168	7	MOLECULE:	16S RIBOSOMAL RNA;
248	3dns-A	3.5	3.3	81	131	6	MOLECULE:	RIBOSOMAL-PROTEIN-ALANINE ACETYLTRANSFERASE;
249	3prb-B	3.5	3.2	60	224	8	MOLECULE:	FKBP-TYPE PEPTIDYL-PROLYL CIS-TRANS ISOMERASE;
250	7vvx-B	3.5	3.3	70	283	9	MOLECULE:	SAM-DEPENDENT METHYLTRANSFERASE;
251	1y9w-A	3.5	3.2	69	140	7	MOLECULE:	ACETYLTRANSFERASE;
252	3dns-B	3.5	3.4	77	129	6	MOLECULE:	RIBOSOMAL-PROTEIN-ALANINE ACETYLTRANSFERASE;
253	5icv-B	3.5	3.6	80	180	9	MOLECULE:	N-ALPHA-ACETYLTRANSFERASE 60;
254	7scf-B	3.5	3.9	68	321	6	MOLECULE:	HISTIDINE N-ALPHA-METHYLTRANSFERASE;
255	2z0z-A	3.5	3	80	194	5	MOLECULE:	PUTATIVE UNCHARACTERIZED PROTEIN TTHA1799;
256	1ro5-A	3.5	3.5	84	197	7	MOLECULE:	AUTOINDUCER SYNTHESIS PROTEIN LASI;
257	7sf5-A	3.5	3.9	68	321	6	MOLECULE:	HISTIDINE N-ALPHA-METHYLTRANSFERASE;
258	8g8k-A	3.5	3.5	85	162	6	MOLECULE:	PUTATIVE ISOCITRATE LYASE SUBUNIT B;
259	1z4r-A	3.5	3.2	74	163	9	MOLECULE:	GENERAL CONTROL OF AMINO ACID SYNTHESIS PROTEIN
260	2g0b-A	3.5	4.9	86	189	5	MOLECULE:	FEEM;
261	2vi7-C	3.5	3.3	80	165	8	MOLECULE:	ACETYLTRANSFERASE PA1377;
262	6l8u-A	3.5	5.1	72	229	10	MOLECULE:	RNA 5'-MONOPHOSPHATE METHYLTRANSFERASE;
263	2vzy-D	3.5	3.2	80	191	1	MOLECULE:	RV0802C;
264	7sf5-B	3.5	4	70	321	6	MOLECULE:	HISTIDINE N-ALPHA-METHYLTRANSFERASE;
265	7ec0-P	3.5	3.2	66	198	6	MOLECULE:	JUVENILE HORMONE ACID METHYLTRANSFERASE;
266	5icv-A	3.5	3.5	81	180	9	MOLECULE:	N-ALPHA-ACETYLTRANSFERASE 60;
267	1y9x-A	3.5	2.9	63	97	8	MOLECULE:	DNA/RNA-BINDING PROTEIN ALBA 1;
268	1nfj-A	3.5	2.6	58	87	10	MOLECULE:	CONSERVED HYPOTHETICAL PROTEIN AF1956;
269	2o57-A	3.5	3.2	70	282	3	MOLECULE:	PUTATIVE SARCOSINE DIMETHYLGLYCINE METHYLTRANSFER
270	6g96-B	3.5	3.6	80	174	5	MOLECULE:	ACETYLTRANSFERASE;
271	7f4t-E	3.5	3.8	67	219	1	MOLECULE:	MT-A70 FAMILY PROTEIN;
272	4v34-A	3.5	2.9	72	323	10	MOLECULE:	ALANYL-TRNA-DEPENDENT L-ALANYL- PHOPHATIDYLGLYCER
273	2jlm-F	3.5	3.3	79	180	8	MOLECULE:	PUTATIVE PHOSPHINOTHRICIN N-ACETYLTRANSFERASE;
274	1vm0-B	3.5	3	60	103	8	MOLECULE:	UNKNOWN PROTEIN;
275	2jlm-D	3.5	3	75	182	7	MOLECULE:	PUTATIVE PHOSPHINOTHRICIN N-ACETYLTRANSFERASE;
276	3j6q-A	3.5	3.4	62	1060	8	MOLECULE:	STRUCTURAL PROTEIN VP3;
277	1wyz-B	3.4	2.5	61	227	3	MOLECULE:	PUTATIVE S-ADENOSYLMETHIONINE-DEPENDENT METHYLTRA
278	8zb0-A	3.4	4	64	329	11	MOLECULE:	PROTON-COUPLED ZINC ANTIPORTER SLC30A1;
279	2ob0-C	3.4	3.7	80	166	11	MOLECULE:	HUMAN MAK3 HOMOLOG;
280	3owc-A	3.4	3.5	73	172	7	MOLECULE:	PROBABLE ACETYLTRANSFERASE;
281	7f4r-D	3.4	3.6	63	173	2	MOLECULE:	MT-A70 FAMILY PROTEIN;
282	8iyo-A	3.4	3.5	69	162	12	MOLECULE:	N-ACETYLTRANSFERASE DOMAIN-CONTAINING PROTEIN;
283	2zxv-D	3.4	3.2	80	188	5	MOLECULE:	PUTATIVE UNCHARACTERIZED PROTEIN TTHA1799;
284	1ygh-A	3.4	3.4	79	164	10	MOLECULE:	PROTEIN (TRANSCRIPTIONAL ACTIVATOR GCN5);
285	5i2h-A	3.4	3.6	69	335	3	MOLECULE:	O-METHYLTRANSFERASE FAMILY 2;
286	2ae6-A	3.4	3.3	73	148	8	MOLECULE:	ACETYLTRANSFERASE, GNAT FAMILY;
287	1cm0-A	3.4	3.4	73	162	8	MOLECULE:	P300/CBP ASSOCIATING FACTOR;
288	4kvm-E	3.4	3.5	82	153	6	MOLECULE:	N-TERMINAL ACETYLTRANSFERASE A COMPLEX SUBUNIT NA
289	8x8i-A	3.4	3.6	63	242	3	MOLECULE:	MALONYL-[ACYL-CARRIER PROTEIN] O-METHYLTRANSFERAS
290	5lmu-X	3.4	4.4	67	164	4	MOLECULE:	16S RIBOSOMAL RNA;
291	1nsl-D	3.4	3.2	78	180	10	MOLECULE:	PROBABLE ACETYLTRANSFERASE;
292	8std-E	3.4	7	71	217	4	MOLECULE:	PYRIDINIUM-3,5-BISCARBOXYLIC ACID MONONUCLEOTIDE
293	7dmb-A	3.4	3.7	69	359	3	MOLECULE:	PUTATIVE METHYLTRANSFERASE;
294	6c30-A	3.4	3.3	84	213	6	MOLECULE:	GNAT FAMILY ACETYLTRANSFERASE;
295	7wh9-A	3.4	3	67	477	6	MOLECULE:	O-METHYLTRANSFERASE GEDA;
296	3ddd-A	3.4	3.4	69	281	10	MOLECULE:	PUTATIVE ACETYLTRANSFERASE;
297	1ib1-E	3.4	2.8	75	179	7	MOLECULE:	14-3-3 ZETA ISOFORM;
298	5l7j-A	3.4	3.3	76	406	9	MOLECULE:	ELP3 FAMILY;
299	5ird-A	3.3	4.1	72	119	7	MOLECULE:	UNCHARACTERIZED PROTEIN;
300	7kd7-A	3.3	3.4	81	204	6	MOLECULE:	N-ALPHA-ACETYLTRANSFERASE 40;
301	6g96-A	3.3	3.4	75	175	5	MOLECULE:	ACETYLTRANSFERASE;
302	7f4l-D	3.3	5	71	216	3	MOLECULE:	TRANSMEMBRANE PROTEIN, PUTATIVE;
303	3r95-A	3.3	3.6	80	180	11	MOLECULE:	MCCE PROTEIN;
304	2r7h-B	3.3	3.6	74	159	4	MOLECULE:	PUTATIVE D-ALANINE N-ACETYLTRANSFERASE OF GNAT FA
305	5ktc-A	3.3	3.4	80	187	4	MOLECULE:	FDHC;
306	7f4t-A	3.3	3.8	67	219	1	MOLECULE:	MT-A70 FAMILY PROTEIN;
307	6inw-B	3.3	3.5	68	391	1	MOLECULE:	O-METHYLTRANSFERASE LEPI;
308	1q2y-A	3.3	3.1	70	140	1	MOLECULE:	SIMILAR TO HYPOTHETICAL PROTEINS;
309	8dgf-A	3.3	11.2	64	1541	8	MOLECULE:	ATP-BINDING PROTEIN AVS4;
310	1ug8-A	3.3	3.3	61	87	5	MOLECULE:	POLY(A)-SPECIFIC RIBONUCLEASE;
311	2ek0-A	3.3	2.8	59	90	12	MOLECULE:	STAGE V SPORULATION PROTEIN S (SPOVS) RELATED PRO
312	5ccb-B	3.3	3.2	66	371	11	MOLECULE:	TRNA (ADENINE(58)-N(1))-METHYLTRANSFERASE CATALYT
313	5x62-A	3.3	3.3	63	377	8	MOLECULE:	CARNOSINE N-METHYLTRANSFERASE;
314	6lt7-D	3.3	2.9	62	124	10	MOLECULE:	RIBONUCLEASE P PROTEIN SUBUNIT P20;
315	5k9n-B	3.3	3.2	79	209	3	MOLECULE:	POLYAMINE N ACETYLTRANSFERASE;
316	4klw-A	3.3	3.1	72	159	4	MOLECULE:	UNCHARACTERIZED PROTEIN;
317	5kta-A	3.3	3.4	81	178	2	MOLECULE:	FDHC;
318	1kzf-A	3.3	3.6	84	198	7	MOLECULE:	ACYL-HOMOSERINELACTONE SYNTHASE ESAI;
319	5jph-B	3.3	3.2	70	144	4	MOLECULE:	ACETYLTRANSFERASE SACOL1063;
320	5me1-Z	3.3	3.2	65	91	6	MOLECULE:	16S RIBOSOMAL RNA;
321	3owc-B	3.3	3.1	70	170	3	MOLECULE:	PROBABLE ACETYLTRANSFERASE;
322	5icw-D	3.3	3.1	69	176	9	MOLECULE:	N-ALPHA-ACETYLTRANSFERASE 60;
323	4qc6-A	3.3	3	77	179	3	MOLECULE:	BIFUNCTIONAL AAC/APH;
324	6c32-A	3.3	3.5	87	209	3	MOLECULE:	ACETYLTRANSFERASE, GNAT FAMILY PROTEIN;
325	7byy-A	3.2	3.3	75	180	8	MOLECULE:	ACETYLTRANSFERASE;
326	6wb4-B	3.2	5.5	56	306	2	MOLECULE:	ACARBOSE KINASE MAK1;
327	9evq-A	3.2	3.3	78	214	4	MOLECULE:	N-ACETYLTRANSFERASE DOMAIN-CONTAINING PROTEIN;
328	8g1r-E	3.2	3.9	66	139	0	MOLECULE:	MAJOR HEAD PROTEIN;
329	1ym5-A	3.2	5.1	76	294	8	MOLECULE:	HYPOTHETICAL 32.6 KDA PROTEIN IN DAP2-SLT2
330	6ygc-A	3.2	3.7	79	159	11	MOLECULE:	N-ALPHA-ACETYLTRANSFERASE 30;
331	2oh1-A	3.2	3.5	75	174	4	MOLECULE:	ACETYLTRANSFERASE, GNAT FAMILY;
332	6th0-A	3.2	3.8	78	176	17	MOLECULE:	ACYL-COA N-ACYLTRANSFERASES (NAT) SUPERFAMILY PRO
333	7f4r-B	3.2	4	63	174	2	MOLECULE:	MT-A70 FAMILY PROTEIN;
334	6ygd-A	3.2	4	81	159	11	MOLECULE:	N-ALPHA-ACETYLTRANSFERASE 30;
335	7cfe-A	3.2	4.3	70	215	7	MOLECULE:	RIBOSOMAL RNA SMALL SUBUNIT METHYLTRANSFERASE G;
336	4u9v-B	3.2	3.1	82	197	7	MOLECULE:	N-ALPHA-ACETYLTRANSFERASE 40;
337	5yd0-A	3.2	3.2	69	327	1	MOLECULE:	SCHLAFEN 8;
338	4kox-A	3.2	3.1	72	159	4	MOLECULE:	UNCHARACTERIZED PROTEIN;
339	6neq-z	3.2	4.3	76	207	9	MOLECULE:	28S RIBOSOMAL RNA, MITOCHONDRIAL;
340	4kow-A	3.2	3.1	72	159	4	MOLECULE:	UNCHARACTERIZED PROTEIN;
341	7k09-C	3.2	3.3	73	194	3	MOLECULE:	PUROMYCIN N-ACETYLTRANSFERASE;
342	2jlm-E	3.2	4.2	79	178	8	MOLECULE:	PUTATIVE PHOSPHINOTHRICIN N-ACETYLTRANSFERASE;
343	2cnm-A	3.2	3.1	74	151	7	MOLECULE:	MODIFICATION OF 30S RIBOSOMAL SUBUNIT PROTEIN S18
344	4kou-A	3.2	3.1	72	159	4	MOLECULE:	UNCHARACTERIZED PROTEIN;
345	5wje-A	3.2	2.9	75	159	4	MOLECULE:	CG8481, ISOFORM B;
346	4v35-A	3.2	2.9	71	321	10	MOLECULE:	ALANYL-TRNA-DEPENDENT L-ALANYL- PHOPHATIDYLGLYCER
347	7qf6-H	3.2	4.3	83	438	5	MOLECULE:	N(5)-HYDROXYORNITHINE:CIS-ANHYDROMEVALONYL COENZY
348	4qc6-B	3.2	3.6	80	178	5	MOLECULE:	BIFUNCTIONAL AAC/APH;
349	4kos-A	3.2	3.1	72	159	4	MOLECULE:	UNCHARACTERIZED PROTEIN;
350	4kor-A	3.2	3.6	74	159	3	MOLECULE:	UNCHARACTERIZED PROTEIN;
351	5k9n-A	3.2	3.3	79	210	3	MOLECULE:	POLYAMINE N ACETYLTRANSFERASE;
352	6sat-B	3.1	3.3	60	87	7	MOLECULE:	CELL DIVISION PROTEIN SEPF;
353	9j07-A	3.1	4.7	80	299	4	MOLECULE:	FERULOYL ESTERASE;
354	3gku-A	3.1	5.5	78	206	8	MOLECULE:	PROBABLE RNA-BINDING PROTEIN;
355	2pt7-G	3.1	4.3	83	145	14	MOLECULE:	CAG-ALFA;
356	4krh-A	3.1	4.5	84	431	11	MOLECULE:	PHOSPHOETHANOLAMINE N-METHYLTRANSFERASE 2;
357	8k5l-B	3.1	2.9	59	199	5	MOLECULE:	TRNA (CMO5U34)-METHYLTRANSFERASE;
358	6yga-A	3.1	3.5	76	159	13	MOLECULE:	N-ALPHA-ACETYLTRANSFERASE 30;
359	6ygb-A	3.1	3.5	75	159	12	MOLECULE:	N-ALPHA-ACETYLTRANSFERASE 30;
360	7byy-C	3.1	3.5	73	176	8	MOLECULE:	ACETYLTRANSFERASE;
361	2lxr-A	3.1	3	56	76	7	MOLECULE:	NADH DEHYDROGENASE I SUBUNIT E;
362	3r96-A	3.1	3.5	79	180	11	MOLECULE:	MCCE PROTEIN;
363	3r9f-B	3.1	3.9	79	181	14	MOLECULE:	MCCE PROTEIN;
364	7byy-D	3.1	3.5	73	173	11	MOLECULE:	ACETYLTRANSFERASE;
365	6lt7-A	3.1	2.9	62	124	10	MOLECULE:	RIBONUCLEASE P PROTEIN SUBUNIT P20;
366	5wmm-A	3.1	5.5	66	871	8	MOLECULE:	NRPS;
367	4xqk-A	3.1	5.8	72	1517	7	MOLECULE:	LLABIII;
368	3c9f-B	3.1	3.8	77	540	8	MOLECULE:	5'-NUCLEOTIDASE;
369	8ryg-A	3.1	4.5	64	233	6	MOLECULE:	METHYLTRANSFERASE DOMAIN-CONTAINING PROTEIN;
370	4pv6-A	3.1	3.2	79	154	16	MOLECULE:	N-TERMINAL ACETYLTRANSFERASE COMPLEX SUBUNIT [ARD
371	8hd2-A	3.1	3.7	70	315	9	MOLECULE:	METHYLTRANSF_25 DOMAIN-CONTAINING PROTEIN;
372	2zw4-B	3.1	4.2	89	294	2	MOLECULE:	BLEOMYCIN ACETYLTRANSFERASE;
373	8heh-A	3.1	3.2	67	141	7	MOLECULE:	GNAT FAMILY N-ACETYLTRANSFERASE;
374	6o07-B	3.1	3.6	86	199	7	MOLECULE:	N-TERMINAL ACETYLTRANSFERASE A COMPLEX SUBUNIT NA
375	7ykm-A	3	3.2	57	81	11	MOLECULE:	DCIA DUF721 DOMAIN;
376	2gjx-H	3	6.3	70	492	7	MOLECULE:	BETA-HEXOSAMINIDASE ALPHA CHAIN;
377	1ln4-A	3	3.5	67	98	9	MOLECULE:	HYPOTHETICAL PROTEIN YHBY;
378	6tc0-B	3	3.2	74	154	9	MOLECULE:	PROBABLE CYTOSOLIC IRON-SULFUR PROTEIN ASSEMBLY P
379	6nbw-N	3	3.2	69	167	4	MOLECULE:	ACTIN, CYTOPLASMIC 1;
380	1dcj-A	3	3.1	60	81	5	MOLECULE:	YHHP PROTEIN;
381	8iym-B	3	2.9	69	151	10	MOLECULE:	N-ACETYLTRANSFERASE DOMAIN-CONTAINING PROTEIN;
382	1yvo-B	3	3.7	77	171	3	MOLECULE:	CONSERVED HYPOTHETICAL PROTEIN;
383	1tiq-A	3	3.4	77	173	9	MOLECULE:	PROTEASE SYNTHASE AND SPORULATION NEGATIVE REGULA
384	2vzz-B	3	3.2	79	210	1	MOLECULE:	RV0802C;
385	2vzz-D	3	3.2	79	210	1	MOLECULE:	RV0802C;
386	8k5l-A	3	2.8	59	201	7	MOLECULE:	TRNA (CMO5U34)-METHYLTRANSFERASE;
387	2vzz-C	3	3	78	210	0	MOLECULE:	RV0802C;
388	8k5l-C	3	2.8	62	201	6	MOLECULE:	TRNA (CMO5U34)-METHYLTRANSFERASE;
389	1i6u-A	3	6.5	52	129	10	MOLECULE:	16S RRNA FRAGMENT;
390	4ius-A	3	2.9	62	257	8	MOLECULE:	GCN5-RELATED N-ACETYLTRANSFERASE;
391	3jb0-A	3	3	63	1057	8	MOLECULE:	STRUCTURAL PROTEIN VP3;
392	1sei-A	3	6.3	54	130	6	MOLECULE:	RIBOSOMAL PROTEIN S8;
393	7edb-A	3	8.2	64	350	5	MOLECULE:	ECOT38I RESTRICTION ENDONUCLEASE;
394	5wql-C	3	4.9	69	648	6	MOLECULE:	LIPOPROTEIN NLPI;
395	5m58-A	3	3.4	66	231	8	MOLECULE:	C-METHYLTRANSFERASE COUO;
396	8k5l-F	3	2.8	62	201	6	MOLECULE:	TRNA (CMO5U34)-METHYLTRANSFERASE;
397	5w8c-A	3	3.9	82	211	7	MOLECULE:	AUTOINDUCER SYNTHASE;
398	3eo4-D	3	3.2	69	162	7	MOLECULE:	UNCHARACTERIZED PROTEIN MJ1062;
399	2zw4-D	3	5.1	88	293	2	MOLECULE:	BLEOMYCIN ACETYLTRANSFERASE;
400	5w8d-A	3	3.9	82	211	7	MOLECULE:	AUTOINDUCER SYNTHASE;
401	9emd-A	3	4	73	326	10	MOLECULE:	PROBABLE N-ACETYLTRANSFERASE 16;
402	5w8a-A	3	3.8	82	212	7	MOLECULE:	AUTOINDUCER SYNTHASE;
403	8bv8-B	3	4.1	88	202	7	MOLECULE:	METHYLCARBAMOYLASE MOM;
404	9evq-B	3	2.9	70	214	4	MOLECULE:	N-ACETYLTRANSFERASE DOMAIN-CONTAINING PROTEIN;
405	6gzb-A	2.9	8	82	287	6	MOLECULE:	SPORE GERMINATION PROTEIN GERM;
406	2bh2-A	2.9	6.3	78	419	14	MOLECULE:	23S RRNA (URACIL-5-)-METHYLTRANSFERASE RUMA;
407	3zig-B	2.9	4.1	62	84	8	MOLECULE:	SEPF-LIKE PROTEIN;
408	7cs1-A	2.9	3.4	74	191	5	MOLECULE:	AMINOGLYCOSIDE 2'-N-ACETYLTRANSFERASE;
409	5h86-A	2.9	4.1	81	167	10	MOLECULE:	HISTONE ACETYLTRANSFERASE KAT2A;
410	2q7b-A	2.9	2.8	70	164	4	MOLECULE:	ACETYLTRANSFERASE, GNAT FAMILY;
411	6nas-N	2.9	3	69	180	6	MOLECULE:	ACTIN, ALPHA SKELETAL MUSCLE;
412	3r96-B	2.9	3.7	74	173	11	MOLECULE:	MCCE PROTEIN;
413	1yzh-B	2.9	4.1	69	206	16	MOLECULE:	TRNA (GUANINE-N(7)-)-METHYLTRANSFERASE;
414	3ofk-A	2.9	3.1	68	205	7	MOLECULE:	NODULATION PROTEIN S;
415	6xl1-A	2.9	3	63	373	6	MOLECULE:	CAD1;
416	6clx-B	2.9	4.4	74	343	1	MOLECULE:	O-METHYLTRANSFERASE;
417	7f4n-D	2.9	3.6	66	217	2	MOLECULE:	TRANSMEMBRANE PROTEIN, PUTATIVE;
418	3jwg-A	2.9	3.1	62	195	5	MOLECULE:	METHYLTRANSFERASE TYPE 12;
419	8ryg-B	2.9	2.9	58	233	7	MOLECULE:	METHYLTRANSFERASE DOMAIN-CONTAINING PROTEIN;
420	4ua3-A	2.9	3.2	73	186	11	MOLECULE:	UNCHARACTERIZED N-ACETYLTRANSFERASE C825.04C;
421	2zw5-A	2.9	4	89	293	4	MOLECULE:	BLEOMYCIN ACETYLTRANSFERASE;
422	3qb8-A	2.9	3.2	72	197	10	MOLECULE:	A654L PROTEIN;
423	6vm6-B	2.9	3.6	64	440	9	MOLECULE:	SAVED DOMAIN-CONTAINING PROTEIN;
424	7n1l-D	2.9	3.4	69	141	4	MOLECULE:	GCN5-RELATED N-ACETYLTRANSFERASE;
425	2g0b-B	2.9	3.2	78	190	4	MOLECULE:	FEEM;
426	6d6y-A	2.9	3	62	512	5	MOLECULE:	APRA METHYLTRANSFERASE 2;
427	7rhe-A	2.8	4.2	65	368	6	MOLECULE:	ROK FAMILY PROTEIN;
428	6bsu-A	2.8	7	70	337	4	MOLECULE:	XYLOGLUCAN 6-XYLOSYLTRANSFERASE 1;
429	5hmn-B	2.8	3	66	159	11	MOLECULE:	AAC3-I;
430	4rs2-B	2.8	4.2	73	183	7	MOLECULE:	PREDICTED ACYLTRANSFERASE WITH ACYL-COA N-ACYLTRA
431	6iqs-C	2.8	3.7	71	541	4	MOLECULE:	LIPOPROTEIN NLPI;
432	3zie-B	2.8	5.2	65	85	9	MOLECULE:	SEPF-LIKE PROTEIN;
433	4fd6-A	2.8	4.2	77	218	9	MOLECULE:	ARYLALKYLAMINE N-ACETYLTRANSFERASE 2;
434	1wot-A	2.8	3.2	64	98	8	MOLECULE:	PUTATIVE MINIMAL NUCLEOTIDYLTRANSFERASE;
435	2as0-A	2.8	7	67	396	6	MOLECULE:	HYPOTHETICAL PROTEIN PH1915;
436	5t7d-A	2.8	3.8	75	173	3	MOLECULE:	PHOSPHINOTHRICIN N-ACETYLTRANSFERASE;
437	3pp9-A	2.8	3.9	75	176	13	MOLECULE:	PUTATIVE STREPTOTHRICIN ACETYLTRANSFERASE;
438	2z7c-D	2.8	2.9	62	92	3	MOLECULE:	DNA/RNA-BINDING PROTEIN ALBA;
439	3r9e-B	2.8	3.8	77	181	12	MOLECULE:	MCCE PROTEIN;
440	2guk-B	2.8	6.9	55	112	11	MOLECULE:	HYPOTHETICAL PROTEIN PG1857;
441	2vz9-B	2.8	4.6	82	2086	2	MOLECULE:	FATTY ACID SYNTHASE;
442	1yk3-F	2.8	3.6	83	202	4	MOLECULE:	HYPOTHETICAL PROTEIN RV1347C/MT1389;
443	3zii-A	2.8	4.2	62	82	6	MOLECULE:	CELL DIVISION PROTEIN SEPF;
444	3dxx-A	2.8	3.7	73	208	10	MOLECULE:	TRNA (GUANINE-N(7)-)-METHYLTRANSFERASE;
445	3ssm-B	2.8	3.9	68	354	6	MOLECULE:	METHYLTRANSFERASE;
446	2zw6-A	2.8	4	90	297	2	MOLECULE:	BLEOMYCIN ACETYLTRANSFERASE;
447	2zw5-B	2.8	4.3	89	293	4	MOLECULE:	BLEOMYCIN ACETYLTRANSFERASE;
448	8iym-A	2.8	3.2	68	155	6	MOLECULE:	N-ACETYLTRANSFERASE DOMAIN-CONTAINING PROTEIN;
449	3fix-A	2.8	3.6	73	165	3	MOLECULE:	N-ACETYLTRANSFERASE;
450	9f5q-B	2.8	2.9	70	210	4	MOLECULE:	N-ACETYLTRANSFERASE DOMAIN-CONTAINING PROTEIN;
451	4kov-A	2.8	2.9	69	159	4	MOLECULE:	UNCHARACTERIZED PROTEIN;
452	2zw4-C	2.8	4	89	293	4	MOLECULE:	BLEOMYCIN ACETYLTRANSFERASE;
453	7k0a-A	2.8	3.4	73	196	3	MOLECULE:	PUROMYCIN N-ACETYLTRANSFERASE;
454	5zb9-A	2.8	3.6	87	402	11	MOLECULE:	DNA DAMAGE RESPONSE PROTEIN RTT109, PUTATIVE;
455	1wwz-A	2.8	3.2	71	157	7	MOLECULE:	HYPOTHETICAL PROTEIN PH1933;
456	1b87-A	2.8	3.6	80	181	8	MOLECULE:	PROTEIN (AMINOGLYCOSIDE N6'-ACETYLTRANSFERASE TYP
457	7m3w-B	2.7	6	86	267	8	MOLECULE:	ENOYL-COA HYDRATASE ECHA15;
458	3a25-A	2.7	6.1	68	265	9	MOLECULE:	UNCHARACTERIZED PROTEIN PH0793;
459	6erd-B	2.7	3.2	75	161	8	MOLECULE:	AMINOGLYCOSIDE N6'-ACETYLTRANSFERASE;
460	6mfd-B	2.7	3.7	66	195	9	MOLECULE:	GPHF;
461	3lod-A	2.7	3.4	76	145	7	MOLECULE:	PUTATIVE ACYL-COA N-ACYLTRANSFERASE;
462	6mfd-A	2.7	4.1	75	195	8	MOLECULE:	GPHF;
463	1yx0-A	2.7	3.7	74	151	11	MOLECULE:	HYPOTHETICAL PROTEIN YSNE;
464	2fia-B	2.7	3.6	81	159	5	MOLECULE:	ACETYLTRANSFERASE;
465	3kgd-B	2.7	5	64	342	6	MOLECULE:	RNA 3'-TERMINAL PHOSPHATE CYCLASE;
466	3key-A	2.7	2.7	54	175	6	MOLECULE:	PROTEIN STN1;
467	1y88-A	2.7	7.4	69	184	4	MOLECULE:	HYPOTHETICAL PROTEIN AF1548;
468	7m0q-A	2.7	2.9	56	96	11	MOLECULE:	NETWORK HALLUCINATED PROTEIN 0738_MOD;
469	2zw4-A	2.7	4.6	88	294	5	MOLECULE:	BLEOMYCIN ACETYLTRANSFERASE;
470	5kgh-A	2.7	3.6	66	316	8	MOLECULE:	PREDICTED ACETYLTRANSFERASE;
471	5kf1-A	2.7	3.6	66	316	8	MOLECULE:	PREDICTED ACETYLTRANSFERASE;
472	8har-A	2.7	3.3	67	358	6	MOLECULE:	FUR6;
473	6iuf-B	2.7	3.1	65	95	8	MOLECULE:	PROTEIN-A;
474	2cnt-A	2.7	3.4	69	151	6	MOLECULE:	MODIFICATION OF 30S RIBOSOMAL SUBUNIT PROTEIN S18
475	6yug-B	2.7	3.1	70	143	4	MOLECULE:	DIAMINE ACETYLTRANSFERASE;
476	2gpy-B	2.7	3	62	192	5	MOLECULE:	O-METHYLTRANSFERASE;
477	9f5q-A	2.7	3.1	74	214	4	MOLECULE:	N-ACETYLTRANSFERASE DOMAIN-CONTAINING PROTEIN;
478	6dym-A	2.7	3	76	213	4	MOLECULE:	EBONY;
479	2d4o-A	2.7	3	69	130	12	MOLECULE:	HYPOTHETICAL PROTEIN TTHA1254;
480	5kgh-B	2.7	3.6	72	313	8	MOLECULE:	PREDICTED ACETYLTRANSFERASE;
481	5j7r-B	2.6	3.5	74	149	8	MOLECULE:	PUTATIVE LIPOPROTEIN;
482	6gej-R	2.6	3.8	68	411	13	MOLECULE:	VACUOLAR PROTEIN SORTING-ASSOCIATED PROTEIN 72;
483	7n1l-K	2.6	3.7	71	148	4	MOLECULE:	GCN5-RELATED N-ACETYLTRANSFERASE;
484	8yre-A	2.6	2.7	57	387	5	MOLECULE:	ADP-GLUCOSE PYROPHOSPHORYLASE FAMILY PROTEIN;
485	8xkf-C	2.6	6.1	68	377	9	MOLECULE:	BIFUNCTIONAL ENZYME ISPD/ISPF;
486	4kpk-A	2.6	4.5	85	265	5	MOLECULE:	ENOYL-COA HYDRATASE/ISOMERASE;
487	8d3z-A	2.6	2.7	55	399	5	MOLECULE:	GALACTAN SYNTHASE;
488	6mfc-B	2.6	3.4	69	195	9	MOLECULE:	GPHF;
489	7ovu-A	2.6	3.4	74	196	8	MOLECULE:	ACYL-COA N-ACYLTRANSFERASES (NAT) SUPERFAMILY PRO
490	5wjd-A	2.6	3.5	75	157	5	MOLECULE:	CG8481, ISOFORM B;
491	1yvk-A	2.6	3.6	72	152	4	MOLECULE:	HYPOTHETICAL PROTEIN BSU33890;
492	3r95-B	2.6	3.6	75	175	11	MOLECULE:	MCCE PROTEIN;
493	2ae6-B	2.6	2.9	65	147	6	MOLECULE:	ACETYLTRANSFERASE, GNAT FAMILY;
494	3tm5-A	2.6	3.4	61	369	5	MOLECULE:	CRYSTAL STRUCTURE OF TRM14;
495	5kf1-B	2.6	3.6	70	312	9	MOLECULE:	PREDICTED ACETYLTRANSFERASE;
496	2a2y-A	2.6	3	57	89	9	MOLECULE:	DNA/RNA-BINDING PROTEIN ALBA 2;
497	6f5z-B	2.6	3.6	70	229	7	MOLECULE:	24-STEROL C-METHYLTRANSFERASE;
498	2zw7-A	2.6	4.2	90	293	2	MOLECULE:	BLEOMYCIN ACETYLTRANSFERASE;
499	7dl8-D	2.6	3.8	57	109	12	MOLECULE:	ALBA-DOMAIN PROTEIN;
500	5ztz-A	2.6	3.1	67	401	13	MOLECULE:	PROTEIN ARGININE METHYLTRANSFERASE NDUFAF7 HOMOLO
501	3juw-A	2.6	3.5	74	167	1	MOLECULE:	PROBABLE GNAT-FAMILY ACETYLTRANSFERASE;
502	6yug-A	2.6	3.1	70	143	7	MOLECULE:	DIAMINE ACETYLTRANSFERASE;
503	2zw7-B	2.6	4.9	89	293	4	MOLECULE:	BLEOMYCIN ACETYLTRANSFERASE;
504	7f4l-C	2.6	4	67	215	1	MOLECULE:	TRANSMEMBRANE PROTEIN, PUTATIVE;
505	1msz-A	2.6	2.5	45	62	7	MOLECULE:	DNA-BINDING PROTEIN SMUBP-2;
506	1i3q-E	2.5	5.7	74	215	1	MOLECULE:	DNA-DIRECTED RNA POLYMERASE II LARGEST SUBUNIT;
507	1isv-A	2.5	7.1	71	436	1	MOLECULE:	ENDO-1,4-BETA-D-XYLANASE;
508	8iyo-D	2.5	3.3	68	163	10	MOLECULE:	N-ACETYLTRANSFERASE DOMAIN-CONTAINING PROTEIN;
509	6mfc-A	2.5	4	73	195	8	MOLECULE:	GPHF;
510	6yu8-A	2.5	3.5	71	268	3	MOLECULE:	METHYLTRANSFERASE DOMAIN OF THE L PROTEIN;
511	4hny-B	2.5	3.9	82	216	9	MOLECULE:	N-TERMINAL ACETYLTRANSFERASE A COMPLEX SUBUNIT NA
512	2jdc-A	2.5	2.7	62	145	6	MOLECULE:	GLYPHOSATE N-ACETYLTRANSFERASE;
513	8qrm-8	2.5	4.7	76	191	9	MOLECULE:	12S MITOCHONDRIAL RRNA;
514	5vli-C	2.5	1.7	31	39	6	MOLECULE:	HEMAGGLUTININ;
515	1qys-A	2.5	3.2	60	92	7	MOLECULE:	TOP7;
516	1s7f-A	2.5	3	67	181	12	MOLECULE:	ACETYL TRANSFERASE;
517	1zg3-A	2.5	3.7	63	359	3	MOLECULE:	ISOFLAVANONE 4'-O-METHYLTRANSFERASE;
518	1fjg-H	2.5	6.3	55	138	5	MOLECULE:	16S RIBOSOMAL RNA;
519	3dmg-A	2.5	3.7	70	372	6	MOLECULE:	PROBABLE RIBOSOMAL RNA SMALL SUBUNIT METHYLTRANSF
520	1tid-B	2.5	3.3	60	119	15	MOLECULE:	ANTI-SIGMA F FACTOR;
521	3zxn-A	2.5	3.1	58	117	3	MOLECULE:	ANTI-SIGMA-FACTOR ANTAGONIST (STAS) DOMAIN PROTEI
522	3biy-A	2.5	4	90	318	12	MOLECULE:	HISTONE ACETYLTRANSFERASE P300;
523	7c4f-A	2.5	3.3	73	290	7	MOLECULE:	N-ACETYLTRANSFERASE;
524	3zig-A	2.5	4.6	61	82	7	MOLECULE:	SEPF-LIKE PROTEIN;
525	7k09-D	2.5	3.3	73	195	3	MOLECULE:	PUROMYCIN N-ACETYLTRANSFERASE;
526	8a9o-A	2.5	3.6	73	148	11	MOLECULE:	DPA POLYAMINE ACETYLTRANSFERASE;
527	8a9n-A	2.5	3.5	70	150	13	MOLECULE:	ACETYLTRANSFERASE;
528	8a9n-B	2.5	3.5	71	149	15	MOLECULE:	ACETYLTRANSFERASE;
529	7sp7-A	2.5	3.6	55	497	15	MOLECULE:	HYALURONAN SYNTHASE;
530	6r45-B	2.5	2.8	70	201	13	MOLECULE:	O-GLCNACASE;
531	7k09-B	2.5	3.3	72	192	3	MOLECULE:	PUROMYCIN N-ACETYLTRANSFERASE;
532	2qec-A	2.5	3.3	74	181	9	MOLECULE:	HISTONE ACETYLTRANSFERASE HPA2 AND RELATED
533	7k09-F	2.5	3.3	73	195	3	MOLECULE:	PUROMYCIN N-ACETYLTRANSFERASE;
534	3ey5-A	2.4	3.6	73	176	8	MOLECULE:	ACETYLTRANSFERASE-LIKE, GNAT FAMILY;
535	4bhw-A	2.4	4	91	564	13	MOLECULE:	HISTONE ACETYLTRANSFERASE P300;
536	8iyo-B	2.4	3.3	67	162	10	MOLECULE:	N-ACETYLTRANSFERASE DOMAIN-CONTAINING PROTEIN;
537	8iyo-C	2.4	3.4	68	162	10	MOLECULE:	N-ACETYLTRANSFERASE DOMAIN-CONTAINING PROTEIN;
538	5t7e-A	2.4	3.9	76	174	3	MOLECULE:	PHOSPHINOTHRICIN N-ACETYLTRANSFERASE;
539	1nh9-A	2.4	2.8	56	80	11	MOLECULE:	DNA-BINDING PROTEIN ALBA;
540	2hv2-B	2.4	4.1	91	393	4	MOLECULE:	HYPOTHETICAL PROTEIN;
541	5hr4-J	2.4	5.6	74	752	4	MOLECULE:	MMEI;
542	2fph-X	2.4	5.9	63	165	11	MOLECULE:	YLMH;
543	5inq-A	2.4	5	68	255	10	MOLECULE:	TYROSYL-DNA PHOSPHODIESTERASE 2;
544	7pk1-B	2.4	3.5	66	287	6	MOLECULE:	GLYCINE N-ACYLTRANSFERASE;
545	3kkw-A	2.4	3.1	68	166	4	MOLECULE:	PUTATIVE UNCHARACTERIZED PROTEIN;
546	4kub-A	2.4	3.1	68	160	4	MOLECULE:	GNAT SUPERFAMILY ACETYLTRANSFERASE PA4794;
547	8a9o-B	2.4	3.7	71	148	17	MOLECULE:	DPA POLYAMINE ACETYLTRANSFERASE;
548	4l8a-A	2.4	3.1	68	159	4	MOLECULE:	UNCHARACTERIZED PROTEIN;
549	3pgp-A	2.4	3.1	68	159	4	MOLECULE:	UNCHARACTERIZED PROTEIN PA4794;
550	4kua-A	2.4	3.2	68	161	4	MOLECULE:	GNAT SUPERFAMILY ACETYLTRANSFERASE PA4794;
551	4koy-A	2.4	3.2	68	159	4	MOLECULE:	UNCHARACTERIZED PROTEIN;
552	4kot-A	2.4	3.2	68	159	4	MOLECULE:	UNCHARACTERIZED PROTEIN;
553	6cw3-H	2.4	6	72	191	7	MOLECULE:	ANTIBODY HEAVY CHAIN;
554	4klv-A	2.4	3.2	68	159	4	MOLECULE:	UNCHARACTERIZED PROTEIN;
555	7eey-D	2.3	3.2	57	196	9	MOLECULE:	TRNA-SPECIFIC ADENOSINE DEAMINASE SUBUNIT TAD2;
556	3bln-A	2.3	3.5	72	142	10	MOLECULE:	ACETYLTRANSFERASE GNAT FAMILY;
557	8fcv-R	2.3	5.3	64	343	8	MOLECULE:	DNA (60-MER);
558	6jl7-A	2.3	2.9	64	444	3	MOLECULE:	TBC1 DOMAIN FAMILY MEMBER 23;
559	8zt3-A	2.3	4	76	164	7	MOLECULE:	GNAT FAMILY TRANSFERASE;
560	7k0a-B	2.3	3.7	70	196	4	MOLECULE:	PUROMYCIN N-ACETYLTRANSFERASE;
561	3zie-A	2.3	4.4	58	83	9	MOLECULE:	SEPF-LIKE PROTEIN;
562	4fd7-A	2.3	2.8	75	237	12	MOLECULE:	PUTATIVE ARYLALKYLAMINE N-ACETYLTRANSFERASE 7;
563	2pjd-A	2.3	3.1	67	334	7	MOLECULE:	RIBOSOMAL RNA SMALL SUBUNIT METHYLTRANSFERASE C;
564	2ka5-A	2.3	3	63	125	6	MOLECULE:	PUTATIVE ANTI-SIGMA FACTOR ANTAGONIST TM_1081;
565	8boq-A	2.3	5.1	68	515	4	MOLECULE:	NITROGENASE PROTEIN ALPHA CHAIN;
566	4g6u-A	2.3	3.4	69	213	6	MOLECULE:	EC869 CDIA-CT;
567	3p04-A	2.3	3	50	77	0	MOLECULE:	UNCHARACTERIZED BCR;
568	4l89-A	2.3	3.2	70	159	4	MOLECULE:	UNCHARACTERIZED PROTEIN;
569	3pzj-A	2.3	3.5	85	198	12	MOLECULE:	PROBABLE ACETYLTRANSFERASES;
570	2p6e-C	2.3	6.3	78	446	5	MOLECULE:	GLYCYLPEPTIDE N-TETRADECANOYLTRANSFERASE;
571	2kyy-A	2.2	3.6	72	153	8	MOLECULE:	POSSIBLE ATP-DEPENDENT DNA HELICASE RECG-RELATED
572	8heh-B	2.2	3.5	66	147	5	MOLECULE:	GNAT FAMILY N-ACETYLTRANSFERASE;
573	4bp0-A	2.2	2.9	58	246	9	MOLECULE:	METALLO-B-LACTAMASE;
574	1qst-A	2.2	3.3	75	160	7	MOLECULE:	TGCN5 HISTONE ACETYL TRANSFERASE;
575	7al2-A	2.2	4.2	58	85	14	MOLECULE:	CELL DIVISION PROTEIN SEPF;
576	8p23-B	2.2	3.9	82	715	10	MOLECULE:	ANAEROBIC RIBONUCLEOSIDE-TRIPHOSPHATE REDUCTASE;
577	6nvo-A	2.2	3.5	64	200	5	MOLECULE:	NUCLEASE MPE;
578	8h8p-B	2.2	3.9	55	355	16	MOLECULE:	THIOMORPHOLINE-CARBOXYLATE DEHYDROGENASE;
579	5wzr-A	2.2	5.1	62	630	3	MOLECULE:	ALPHA-N-ACETYLGALACTOSAMINIDASE;
580	7fbo-A	2.2	3.4	67	283	7	MOLECULE:	BEZA;
581	1sqh-A	2.2	3.1	67	297	7	MOLECULE:	HYPOTHETICAL PROTEIN CG14615-PA;
582	7sqr-D	2.2	4.2	81	522	6	MOLECULE:	CHIMALLIN;
583	8zhu-A	2.2	3.9	63	284	5	MOLECULE:	ISONOCARDICIN SYNTHASE;
584	7n1l-G	2.2	3.2	67	140	1	MOLECULE:	GCN5-RELATED N-ACETYLTRANSFERASE;
585	7n1l-O	2.2	3.3	66	134	2	MOLECULE:	GCN5-RELATED N-ACETYLTRANSFERASE;
586	7sqr-A	2.2	4.2	81	522	6	MOLECULE:	CHIMALLIN;
587	7n1l-E	2.2	3.2	66	141	2	MOLECULE:	GCN5-RELATED N-ACETYLTRANSFERASE;
588	6k5m-A	2.2	2.7	59	155	7	MOLECULE:	SEROTONIN N-ACETYLTRANSFERASE 1, CHLOROPLASTIC;
589	1i1d-D	2.2	3.1	69	161	7	MOLECULE:	GLUCOSAMINE-PHOSPHATE N-ACETYLTRANSFERASE;
590	7q3a-B	2.2	3.4	72	340	6	MOLECULE:	PUTATIVE ACETYLTRANSFERASE, GNAT;
591	1y7r-A	2.2	3.2	62	133	8	MOLECULE:	HYPOTHETICAL PROTEIN SA2161;
592	4xnh-C	2.2	3.3	72	159	6	MOLECULE:	N-TERMINAL ACETYLTRANSFERASE A COMPLEX SUBUNIT NA
593	8iym-C	2.2	3.2	68	152	6	MOLECULE:	N-ACETYLTRANSFERASE DOMAIN-CONTAINING PROTEIN;
594	6gyr-A	2.2	3.3	77	589	14	MOLECULE:	HISTONE ACETYLTRANSFERASE P300;
595	8bv8-A	2.1	4.1	75	222	9	MOLECULE:	METHYLCARBAMOYLASE MOM;
596	1qzz-A	2.1	3	66	341	2	MOLECULE:	ACLACINOMYCIN-10-HYDROXYLASE;
597	5me1-H	2.1	6.1	56	129	7	MOLECULE:	16S RIBOSOMAL RNA;
598	6id6-A	2.1	3.2	63	302	3	MOLECULE:	PUTATIVE S-ADENOSYL-L-METHIONINE-DEPENDENT
599	8tji-A	2.1	3.2	59	307	3	MOLECULE:	REDM;
600	3fha-B	2.1	4.4	74	583	8	MOLECULE:	ENDO-BETA-N-ACETYLGLUCOSAMINIDASE;
601	3rf2-A	2.1	6	54	165	7	MOLECULE:	30S RIBOSOMAL PROTEIN S8;
602	7rjf-A	2.1	2.4	35	47	14	MOLECULE:	[L47W]MOPD-1;
603	5me0-H	2.1	6.1	56	129	7	MOLECULE:	16S RIBOSOMAL RNA;
604	7n1l-L	2.1	3.3	66	148	2	MOLECULE:	GCN5-RELATED N-ACETYLTRANSFERASE;
605	6r0j-A	2.1	5	62	185	19	MOLECULE:	RHOMBOID FAMILY SERINE PROTEASE;
606	4f6a-A	2.1	6	65	156	8	MOLECULE:	BH1408 PROTEIN;
607	8d8l-H	2.1	6.7	53	154	2	MOLECULE:	PROBABLE S-ADENOSYL-L-METHIONINE-DEPENDENT RNA
608	2ygw-A	2.1	5	84	415	12	MOLECULE:	MALONYL-COA DECARBOXYLASE, MITOCHONDRIAL;
609	7n1l-J	2.1	3.3	66	134	2	MOLECULE:	GCN5-RELATED N-ACETYLTRANSFERASE;
610	3fnc-B	2.1	3.5	75	161	4	MOLECULE:	PUTATIVE ACETYLTRANSFERASE;
611	3s6h-A	2.1	4.2	72	437	3	MOLECULE:	N-ACETYLGLUTAMATE KINASE / N-ACETYLGLUTAMATE SYNT
612	7n1l-C	2.1	3.3	66	137	2	MOLECULE:	GCN5-RELATED N-ACETYLTRANSFERASE;
613	7n1l-F	2.1	3.3	66	141	2	MOLECULE:	GCN5-RELATED N-ACETYLTRANSFERASE;
614	7n1l-M	2.1	3.2	66	139	2	MOLECULE:	GCN5-RELATED N-ACETYLTRANSFERASE;
615	4f6a-B	2.1	6	65	156	8	MOLECULE:	BH1408 PROTEIN;
616	3d3s-A	2.1	3.3	70	159	9	MOLECULE:	L-2,4-DIAMINOBUTYRIC ACID ACETYLTRANSFERASE;
617	5npq-B	2.1	3.4	72	375	13	MOLECULE:	GLYCYLPEPTIDE N-TETRADECANOYLTRANSFERASE 1;
618	5kf8-A	2.1	3.9	75	317	7	MOLECULE:	PREDICTED ACETYLTRANSFERASE;
619	6cw2-D	2.1	7.3	81	241	7	MOLECULE:	HISTONE ACETYLTRANSFERASE GCN5;
620	6r45-A	2	3.2	70	208	14	MOLECULE:	O-GLCNACASE;
621	2jev-A	2	3.7	71	169	3	MOLECULE:	DIAMINE ACETYLTRANSFERASE 1;
622	1wk4-A	2	3.6	75	174	8	MOLECULE:	TTK003001606;
623	6wbt-A	2	2.8	51	442	10	MOLECULE:	CELLULASE IBT99;
624	7ovv-B	2	3.5	75	196	11	MOLECULE:	PROBABLE ACETYLTRANSFERASE NATA1-LIKE;
625	7n1l-N	2	3.3	67	140	1	MOLECULE:	GCN5-RELATED N-ACETYLTRANSFERASE;
626	5npq-A	2	3.2	66	355	12	MOLECULE:	GLYCYLPEPTIDE N-TETRADECANOYLTRANSFERASE 1;

## Sheet: EvoAcr1_AFDB_DALI
No	Chain	Z	rmsd	lali	nres	%id	PDB	Description		Job: EvoAcr1 AFDB
1	ete2-A	3	9.6	56	91	9	ECOLI:AF-P0CF12-F1	INSERTION ELEMENT IS1 6 PROTEIN INSA;		Query: s001A
2	erjz-A	2.8	9.2	57	91	9	ECOLI:AF-P0CF07-F1	INSERTION ELEMENT IS1 1 PROTEIN INSA;
3	eryk-A	2.8	9.3	53	91	9	ECOLI:AF-P0CF09-F1	INSERTION ELEMENT IS1 3 PROTEIN INSA;
4	etnq-A	2.8	9.3	52	91	10	ECOLI:AF-A0A385XJ53-F1	INSERTION ELEMENT IS1 9 PROTEIN INSA;
5	etd8-A	2.8	9.4	57	91	9	ECOLI:AF-P19767-F1	INSERTION ELEMENT IS1 7 PROTEIN INSA;
6	et5r-A	2.6	9.5	57	91	11	ECOLI:AF-P0CF11-F1	INSERTION ELEMENT IS1 5 PROTEIN INSA;
7	etlx-A	2.5	9.5	56	91	9	ECOLI:AF-P0CF08-F1	INSERTION ELEMENT IS1 2 PROTEIN INSA;
8	esj9-A	2.5	9.5	56	91	9	ECOLI:AF-P0CF10-F1	INSERTION ELEMENT IS1 4 PROTEIN INSA;
9	etmd-A	2	5.6	52	149	13	ECOLI:AF-P0A8D0-F1	TRANSCRIPTIONAL REPRESSOR NRDR;

## Sheet: EvoAcr2_AFDB_DALI
No	Chain	Z	rmsd	lali	nres	%id	PDB	Description		Job: EvoAcr2 AFDB
1	ertb-A	3.2	11.5	62	72	2	ECOLI:AF-P75620-F1	UNCHARACTERIZED PROTEIN YAAY;		Query: s001A
2	etc3-A	3.1	8	65	76	8	ECOLI:AF-P64459-F1	UNCHARACTERIZED PROTEIN YNCJ;
3	es1z-A	3.1	5.6	61	71	7	ECOLI:AF-P77237-F1	PROPHAGE LYSIS PROTEIN S HOMOLOG ESSQ;
4	etaj-A	3	28.1	72	778	7	ECOLI:AF-P0AEC3-F1	AEROBIC RESPIRATION CONTROL SENSOR PROTEIN ARCB;
5	erf0-A	2.8	22.5	66	81	6	ECOLI:AF-P0AF36-F1	CELL DIVISION PROTEIN ZAPB;
6	eraq-A	2.6	10.3	84	138	5	ECOLI:AF-P43533-F1	FLAGELLA SYNTHESIS PROTEIN FLGN;
7	es6s-A	2.6	13.7	80	178	3	ECOLI:AF-Q46832-F1	PUTATIVE TYPE II SECRETION SYSTEM M-TYPE PROTEIN
8	er0r-A	2.5	13.5	58	74	5	ECOLI:AF-P0AFM9-F1	PHAGE SHOCK PROTEIN B;
9	etuk-A	2.5	6.3	59	285	5	ECOLI:AF-P76065-F1	UNCHARACTERIZED PROTEIN YDAU;
10	eubu-A	2.5	17.5	67	372	9	ECOLI:AF-P69741-F1	HYDROGENASE-2 SMALL CHAIN;
11	et7w-A	2.5	13	59	146	3	ECOLI:AF-P71297-F1	UNCHARACTERIZED PROTEIN YAGN;
12	eufm-A	2.5	6.6	60	71	7	ECOLI:AF-P0A9R2-F1	PROPHAGE LYSIS PROTEIN S HOMOLOG ESSD;
13	essg-A	2.4	26.5	75	120	7	ECOLI:AF-P32108-F1	UNCHARACTERIZED PROTEIN YIBI;
14	eucq-A	2.4	5.6	65	331	8	ECOLI:AF-Q46834-F1	PUTATIVE TYPE II SECRETION SYSTEM C-TYPE PROTEIN
15	er37-A	2.4	13.8	64	92	2	ECOLI:AF-P76323-F1	PUTATIVE PROTEIN INTG;
16	et7r-A	2.4	13.6	55	109	11	ECOLI:AF-Q6BEX5-F1	UNCHARACTERIZED PROTEIN YJDP;
17	etq0-A	2.3	19.7	60	78	2	ECOLI:AF-P69776-F1	MAJOR OUTER MEMBRANE LIPOPROTEIN LPP;
18	et57-A	2.3	12.3	56	139	5	ECOLI:AF-P03825-F1	PUTATIVE GENERAL SECRETION PATHWAY PROTEIN B;
19	ete0-A	2.3	22.8	67	134	6	ECOLI:AF-P64585-F1	INNER MEMBRANE PROTEIN YQJE;
20	er3p-A	2.3	13.5	65	305	8	ECOLI:AF-P0AA53-F1	PROTEIN QMCA;
21	er3h-A	2.2	11.4	64	128	6	ECOLI:AF-P62768-F1	UPF0325 PROTEIN YAEH;
22	es27-A	2.2	6.5	49	56	2	ECOLI:AF-P0DPP7-F1	PROTEIN YQID;
23	esq4-A	2.2	3.3	47	53	13	ECOLI:AF-Q2M5U1-F1	UPF0391 MEMBRANE PROTEIN YTJA;
24	esxt-A	2.1	20	59	104	3	ECOLI:AF-P0A8T5-F1	FLAGELLAR HOOK-BASAL BODY COMPLEX PROTEIN FLIE;
25	esc4-A	2.1	12.4	62	109	5	ECOLI:AF-P0ADQ7-F1	UNCHARACTERIZED PROTEIN YGAM;
26	eugy-A	2.1	27.2	64	393	3	ECOLI:AF-P09127-F1	PROTEIN HEMX;
27	et6a-A	2.1	8.9	58	92	5	ECOLI:AF-P75711-F1	UNCHARACTERIZED PROTEIN YBBV;
28	esdh-A	2.1	26.5	76	377	5	ECOLI:AF-P26266-F1	FERRIC ENTEROBACTIN TRANSPORT PROTEIN FEPE;
29	euce-A	2.1	9.4	68	173	9	ECOLI:AF-P19768-F1	INSERTION ELEMENT IS150 PROTEIN INSJ;
30	euhp-A	2.1	3.4	36	844	3	ECOLI:AF-P02919-F1	PENICILLIN-BINDING PROTEIN 1B;
31	etrb-A	2.1	2.4	35	37	9	ECOLI:AF-P56100-F1	CYTOCHROME BD-I UBIQUINOL OXIDASE SUBUNIT X;
32	er7e-A	2.1	2.7	31	33	6	ECOLI:AF-P0DSF5-F1	PROTEIN YDGV;
33	esw5-A	2	2.4	32	34	13	ECOLI:AF-C1P5Z9-F1	PUTATIVE PROTEIN YMIB;
34	ernc-A	2	10.8	40	387	8	ECOLI:AF-P45763-F1	PUTATIVE TYPE II SECRETION SYSTEM PROTEIN L;
35	es8c-A	2	12.6	67	171	4	ECOLI:AF-P69425-F1	SEC-INDEPENDENT PROTEIN TRANSLOCASE PROTEIN TATB;
36	er69-A	2	4.3	43	70	9	ECOLI:AF-P76118-F1	UNCHARACTERIZED PROTEIN YNCH;

## Sheet: EvoAcr3_AFDB_DALI
No	Chain	Z	rmsd	lali	nres	%id	PDB	Description		Job: EvoAcr3 AFDB
1	erex-A	7	10.4	48	196	19	ECOLI:AF-P77170-F1	SERINE RECOMBINASE PINQ;		Query: s001A
2	ete2-A	6.9	1.8	40	91	13	ECOLI:AF-P0CF12-F1	INSERTION ELEMENT IS1 6 PROTEIN INSA;
3	et5r-A	6.9	1.8	40	91	13	ECOLI:AF-P0CF11-F1	INSERTION ELEMENT IS1 5 PROTEIN INSA;
4	etd8-A	6.9	11.8	47	91	13	ECOLI:AF-P19767-F1	INSERTION ELEMENT IS1 7 PROTEIN INSA;
5	eryk-A	6.8	11.9	44	91	11	ECOLI:AF-P0CF09-F1	INSERTION ELEMENT IS1 3 PROTEIN INSA;
6	etnq-A	6.8	11.6	44	91	11	ECOLI:AF-A0A385XJ53-F1	INSERTION ELEMENT IS1 9 PROTEIN INSA;
7	erjz-A	6.7	1.8	40	91	13	ECOLI:AF-P0CF07-F1	INSERTION ELEMENT IS1 1 PROTEIN INSA;
8	erej-A	6.7	11.4	58	209	10	ECOLI:AF-P77174-F1	UNCHARACTERIZED PROTEIN YBDM;
9	etlx-A	6.7	11.8	44	91	11	ECOLI:AF-P0CF08-F1	INSERTION ELEMENT IS1 2 PROTEIN INSA;
10	esj9-A	6.7	10.6	48	91	13	ECOLI:AF-P0CF10-F1	INSERTION ELEMENT IS1 4 PROTEIN INSA;
11	erqh-A	6.7	10.6	49	196	18	ECOLI:AF-P0ADI0-F1	SERINE RECOMBINASE PINR;
12	esx0-A	6.6	10.7	73	196	18	ECOLI:AF-P71301-F1	HTH-TYPE TRANSCRIPTIONAL REGULATOR ECPR;
13	et1g-A	6.6	10.6	88	613	9	ECOLI:AF-P00579-F1	RNA POLYMERASE SIGMA FACTOR RPOD;
14	es78-A	6.3	11.8	61	210	18	ECOLI:AF-P0AEL8-F1	FIMBRIAE Z PROTEIN;
15	es4l-A	6.3	8.3	72	196	17	ECOLI:AF-P0AGA6-F1	TRANSCRIPTIONAL REGULATORY PROTEIN UHPA;
16	es0i-A	6.2	6.5	54	147	20	ECOLI:AF-Q46791-F1	UNCHARACTERIZED RESPONSE REGULATORY PROTEIN YGEK;
17	es7l-A	6.2	3.3	53	362	15	ECOLI:AF-P21514-F1	CYCLIC DI-GMP PHOSPHODIESTERASE PDEL;
18	erds-A	6.1	8.9	75	207	9	ECOLI:AF-P0DMC9-F1	TRANSCRIPTIONAL REGULATORY PROTEIN RCSA;
19	etvd-A	6.1	17.5	74	240	23	ECOLI:AF-P07026-F1	REGULATORY PROTEIN SDIA;
20	es03-A	6.1	8.7	90	330	13	ECOLI:AF-P13445-F1	RNA POLYMERASE SIGMA FACTOR RPOS;
21	etmr-A	6	2.7	56	455	18	ECOLI:AF-P75978-F1	PROTEIN YMFN;
22	ersd-A	5.9	6.9	85	200	19	ECOLI:AF-P37640-F1	PUTATIVE HTH-TYPE TRANSCRIPTIONAL REGULATOR YHJB;
23	erq4-A	5.9	3.4	47	328	19	ECOLI:AF-P39356-F1	UNCHARACTERIZED TRANSCRIPTIONAL REGULATOR YJHU;
24	eteg-A	5.9	6.9	79	216	14	ECOLI:AF-P0DMC7-F1	TRANSCRIPTIONAL REGULATORY PROTEIN RCSB;
25	estn-A	5.8	12.1	47	184	6	ECOLI:AF-P03014-F1	SERINE RECOMBINASE PINE;
26	etue-A	5.8	10.3	49	232	20	ECOLI:AF-P77607-F1	UNCHARACTERIZED PROTEIN YAGL;
27	etdx-A	5.8	1.7	45	316	20	ECOLI:AF-Q47083-F1	HTH-TYPE TRANSCRIPTIONAL REGULATOR CBL;
28	eroo-A	5.7	1.8	44	243	23	ECOLI:AF-P0ACK8-F1	L-FUCOSE OPERON ACTIVATOR;
29	etoc-A	5.7	1.8	45	249	24	ECOLI:AF-P76034-F1	UNCHARACTERIZED HTH-TYPE TRANSCRIPTIONAL REGULATO
30	et8o-A	5.7	4.5	72	216	14	ECOLI:AF-P0AF28-F1	NITRATE/NITRITE RESPONSE REGULATOR PROTEIN NARL;
31	es9f-A	5.7	2	46	305	17	ECOLI:AF-Q47005-F1	NITROGEN ASSIMILATION REGULATORY PROTEIN NAC;
32	ermi-A	5.7	5.6	46	901	15	ECOLI:AF-P06993-F1	HTH-TYPE TRANSCRIPTIONAL REGULATOR MALT;
33	esqi-A	5.7	2.4	44	383	14	ECOLI:AF-P0CF89-F1	TRANSPOSASE INSI FOR INSERTION SEQUENCE ELEMENT I
34	esg4-A	5.6	2.8	50	261	20	ECOLI:AF-P32144-F1	HTH-TYPE TRANSCRIPTIONAL REPRESSOR CSQR;
35	esu7-A	5.6	3.1	47	152	21	ECOLI:AF-P0ACJ5-F1	DNA-BINDING TRANSCRIPTIONAL ACTIVATOR DECR;
36	es1c-A	5.6	10.9	66	218	15	ECOLI:AF-P0AED5-F1	RESPONSE REGULATOR UVRY;
37	etjv-A	5.6	9.7	89	241	11	ECOLI:AF-P0ADD7-F1	PUTATIVE TRANSCRIPTION FACTOR YJJQ;
38	erld-A	5.6	2	48	304	15	ECOLI:AF-P30864-F1	UNCHARACTERIZED HTH-TYPE TRANSCRIPTIONAL REGULATO
39	esty-A	5.5	2	45	305	13	ECOLI:AF-P0ACQ4-F1	HYDROGEN PEROXIDE-INDUCIBLE GENES ACTIVATOR;
40	esme-A	5.5	9.8	55	314	13	ECOLI:AF-P10151-F1	HTH-TYPE TRANSCRIPTIONAL REGULATOR LEUO;
41	etnh-A	5.5	2.2	47	309	15	ECOLI:AF-P67662-F1	HTH-TYPE TRANSCRIPTIONAL ACTIVATOR AAER;
42	eri7-A	5.5	3.1	48	152	17	ECOLI:AF-P0ACI6-F1	REGULATORY PROTEIN ASNC;
43	es92-A	5.5	14.6	96	284	14	ECOLI:AF-P0AGB3-F1	RNA POLYMERASE SIGMA FACTOR RPOH;
44	eud2-A	5.5	2.9	48	321	17	ECOLI:AF-P06709-F1	BIFUNCTIONAL LIGASE/REPRESSOR BIRA;
45	ervl-A	5.5	10.4	49	98	16	ECOLI:AF-P0A6R3-F1	DNA-BINDING PROTEIN FIS;
46	ermz-A	5.5	2.1	48	302	15	ECOLI:AF-P75836-F1	UNCHARACTERIZED HTH-TYPE TRANSCRIPTIONAL REGULATO
47	es8s-A	5.5	17.1	103	461	13	ECOLI:AF-Q06065-F1	REGULATORY PROTEIN ATOC;
48	esmm-A	5.5	2.4	45	383	13	ECOLI:AF-P0CF88-F1	TRANSPOSASE INSI FOR INSERTION SEQUENCE ELEMENT I
49	et9q-A	5.5	4.9	72	215	18	ECOLI:AF-P31802-F1	NITRATE/NITRITE RESPONSE REGULATOR PROTEIN NARP;
50	euce-A	5.4	2.3	42	173	14	ECOLI:AF-P19768-F1	INSERTION ELEMENT IS150 PROTEIN INSJ;
51	etwc-A	5.4	2.1	47	311	21	ECOLI:AF-P03030-F1	TRANSCRIPTIONAL ACTIVATOR PROTEIN LYSR;
52	etvt-A	5.4	1.9	46	299	15	ECOLI:AF-P27111-F1	HTH-TYPE TRANSCRIPTIONAL REGULATOR CYNR;
53	er55-A	5.4	2.4	49	202	20	ECOLI:AF-P0A7C2-F1	LEXA REPRESSOR;
54	erwr-A	5.4	1.9	47	308	17	ECOLI:AF-P0ACR0-F1	HTH-TYPE TRANSCRIPTIONAL ACTIVATOR ALLS;
55	etv3-A	5.3	1.9	45	257	16	ECOLI:AF-P15082-F1	GLUCITOL OPERON REPRESSOR;
56	erfo-A	5.3	2.2	48	308	15	ECOLI:AF-P0ACR7-F1	UNCHARACTERIZED HTH-TYPE TRANSCRIPTIONAL REGULATO
57	ethv-A	5.3	2.2	48	299	8	ECOLI:AF-P77333-F1	HTH-TYPE TRANSCRIPTIONAL REGULATOR PGRR;
58	esjc-A	5.3	3.9	49	397	20	ECOLI:AF-P76586-F1	UNCHARACTERIZED PROTEIN YPHH;
59	eq86-A	5.3	10.1	43	99	14	ECOLI:AF-P0CF68-F1	TRANSPOSASE INSE FOR INSERTION SEQUENCE IS3C;
60	eris-A	5.3	11.3	58	141	14	ECOLI:AF-P75680-F1	PUTATIVE TRANSPOSASE INSO FOR INSERTION SEQUENCE
61	et3c-A	5.2	2.3	48	312	17	ECOLI:AF-P0ACQ7-F1	HTH-TYPE TRANSCRIPTIONAL REGULATOR TDCA;
62	ess2-A	5.2	2.3	48	307	15	ECOLI:AF-P76250-F1	HTH-TYPE TRANSCRIPTIONAL REGULATOR DMLR;
63	es3p-A	5.2	8.1	70	225	11	ECOLI:AF-P39404-F1	TRANSCRIPTIONAL ACTIVATOR PROTEIN BGLJ;
64	et61-A	5.2	11.7	80	508	19	ECOLI:AF-P77698-F1	UNCHARACTERIZED PROTEIN YBCK;
65	eq83-A	5.2	2.4	45	383	13	ECOLI:AF-P0CF90-F1	TRANSPOSASE INSI FOR INSERTION SEQUENCE ELEMENT I
66	erdp-A	5.2	10.7	61	198	13	ECOLI:AF-Q47718-F1	PUTATIVE TRANSPOSASE INSO FOR INSERTION SEQUENCE
67	erkg-A	5.2	10.5	58	283	17	ECOLI:AF-P19769-F1	PUTATIVE TRANSPOSASE INSK FOR INSERTION SEQUENCE
68	euau-A	5.2	2.3	48	302	19	ECOLI:AF-P77744-F1	HTH-TYPE TRANSCRIPTIONAL REGULATOR ABGR;
69	es2d-A	5.2	9.9	43	99	14	ECOLI:AF-P0CF67-F1	TRANSPOSASE INSE FOR INSERTION SEQUENCE IS3B;
70	et3j-A	5.2	2.4	42	121	10	ECOLI:AF-P0CF45-F1	TRANSPOSASE INSC FOR INSERTION ELEMENT IS2K;
71	eszq-A	5.1	1.6	46	279	11	ECOLI:AF-P0A8R9-F1	HTH-TYPE TRANSCRIPTIONAL REGULATOR HDFR;
72	erox-A	5.1	2.1	48	294	19	ECOLI:AF-P23841-F1	HTH-TYPE TRANSCRIPTIONAL REGULATOR XAPR;
73	eteu-A	5.1	1.8	45	293	20	ECOLI:AF-P33634-F1	UNCHARACTERIZED HTH-TYPE TRANSCRIPTIONAL REGULATO
74	et6f-A	5.1	1.8	44	255	20	ECOLI:AF-P52598-F1	UNCHARACTERIZED HTH-TYPE TRANSCRIPTIONAL REGULATO
75	erhl-A	5.1	8.1	75	123	16	ECOLI:AF-P77688-F1	PROTEIN YLBG;
76	euhj-A	5.1	1.9	44	252	11	ECOLI:AF-P77721-F1	UNCHARACTERIZED HTH-TYPE TRANSCRIPTIONAL REGULATO
77	et3h-A	5.1	14.3	50	274	8	ECOLI:AF-P16528-F1	TRANSCRIPTIONAL REPRESSOR ICLR;
78	esdy-A	5.1	2	47	582	17	ECOLI:AF-P32152-F1	PUTATIVE FRV OPERON REGULATORY PROTEIN;
79	euaw-A	5.1	6.1	72	477	13	ECOLI:AF-P24255-F1	RNA POLYMERASE SIGMA-54 FACTOR;
80	estr-A	5.1	2	46	324	17	ECOLI:AF-P0A9F3-F1	HTH-TYPE TRANSCRIPTIONAL REGULATOR CYSB;
81	euhb-A	5	1.7	46	297	11	ECOLI:AF-P05827-F1	HTH-TYPE TRANSCRIPTIONAL REGULATOR ILVY;
82	ercv-A	5	10.8	85	301	9	ECOLI:AF-Q47129-F1	TRANSCRIPTIONAL ACTIVATOR FEAR;
83	eudz-A	5	2.1	48	324	19	ECOLI:AF-P37682-F1	UNCHARACTERIZED HTH-TYPE TRANSCRIPTIONAL REGULATO
84	er83-A	5	2.2	47	299	13	ECOLI:AF-P37641-F1	UNCHARACTERIZED HTH-TYPE TRANSCRIPTIONAL REGULATO
85	etvw-A	5	13.2	55	282	11	ECOLI:AF-P37671-F1	DNA-BINDING TRANSCRIPTIONAL REPRESSOR YIAJ;
86	eref-A	5	2.4	42	121	10	ECOLI:AF-P0CF42-F1	TRANSPOSASE INSC FOR INSERTION ELEMENT IS2F;
87	eq9t-A	5	12.7	64	288	11	ECOLI:AF-P0CF81-F1	TRANSPOSASE INSF FOR INSERTION SEQUENCE IS3C;
88	er8a-A	5	12.6	64	288	11	ECOLI:AF-P0CF82-F1	TRANSPOSASE INSF FOR INSERTION SEQUENCE IS3D;
89	eryt-A	5	9.9	43	99	14	ECOLI:AF-P0CF69-F1	TRANSPOSASE INSE FOR INSERTION SEQUENCE IS3D;
90	erxn-A	5	11	63	288	11	ECOLI:AF-P0CF80-F1	TRANSPOSASE INSF FOR INSERTION SEQUENCE IS3B;
91	escu-A	5	11	63	288	11	ECOLI:AF-P0CF83-F1	TRANSPOSASE INSF FOR INSERTION SEQUENCE IS3E;
92	eslf-A	4.9	2.5	48	317	15	ECOLI:AF-P52696-F1	UNCHARACTERIZED HTH-TYPE TRANSCRIPTIONAL REGULATO
93	erva-A	4.9	2	43	252	16	ECOLI:AF-P0ACL0-F1	GLYCEROL-3-PHOSPHATE REGULON REPRESSOR;
94	et29-A	4.9	11.9	81	385	11	ECOLI:AF-P37047-F1	CARBOHYDRATE DIACID REGULATOR;
95	ert7-A	4.9	2	46	293	20	ECOLI:AF-P77309-F1	UNCHARACTERIZED HTH-TYPE TRANSCRIPTIONAL REGULATO
96	etne-A	4.9	2.2	49	319	22	ECOLI:AF-P31463-F1	HTH-TYPE TRANSCRIPTIONAL REGULATOR YIDZ;
97	es9v-A	4.9	2.1	45	406	9	ECOLI:AF-P50456-F1	PROTEIN MLC;
98	etb5-A	4.9	3.6	66	191	14	ECOLI:AF-P0AGB6-F1	ECF RNA POLYMERASE SIGMA-E FACTOR;
99	euet-A	4.9	8.7	105	363	8	ECOLI:AF-P30844-F1	SENSOR PROTEIN BASS;
100	ers3-A	4.9	2.4	42	121	10	ECOLI:AF-P0CF44-F1	TRANSPOSASE INSC FOR INSERTION ELEMENT IS2I;
101	er68-A	4.9	10	43	99	14	ECOLI:AF-P0CF70-F1	TRANSPOSASE INSE FOR INSERTION SEQUENCE IS3E;
102	etye-A	4.8	2.3	47	317	17	ECOLI:AF-P0A9F9-F1	HTH-TYPE TRANSCRIPTIONAL REGULATOR METR;
103	erzc-A	4.8	2.2	48	305	17	ECOLI:AF-P0A9F6-F1	GLYCINE CLEAVAGE SYSTEM TRANSCRIPTIONAL ACTIVATOR
104	etlc-A	4.8	2.9	49	310	12	ECOLI:AF-P77700-F1	UNCHARACTERIZED HTH-TYPE TRANSCRIPTIONAL REGULATO
105	eug2-A	4.8	14.3	58	155	17	ECOLI:AF-P0A9F1-F1	TRANSCRIPTIONAL REGULATOR MNTR;
106	esf7-A	4.8	1.9	46	296	11	ECOLI:AF-Q47141-F1	HCA OPERON TRANSCRIPTIONAL ACTIVATOR HCAR;
107	es98-A	4.8	1.7	42	112	19	ECOLI:AF-Q79E92-F1	PUTATIVE TRANSPOSASE YKGN;
108	er6k-A	4.8	11.9	93	475	4	ECOLI:AF-P0AG71-F1	DNA RECOMBINATION PROTEIN RMUC;
109	er95-A	4.8	2.4	42	384	17	ECOLI:AF-P37007-F1	UNCHARACTERIZED PROTEIN YAGA;
110	etn4-A	4.8	11.9	60	288	12	ECOLI:AF-P0CF79-F1	TRANSPOSASE INSF FOR INSERTION SEQUENCE IS3A;
111	euja-A	4.7	2.8	47	298	17	ECOLI:AF-P67660-F1	PROBABLE HTH-TYPE TRANSCRIPTIONAL REGULATOR YHAJ;
112	esq0-A	4.7	1.9	45	263	16	ECOLI:AF-P76268-F1	TRANSCRIPTIONAL REGULATOR KDGR;
113	ety4-A	4.7	1.9	44	112	18	ECOLI:AF-P36930-F1	PUTATIVE GALACTITOL UTILIZATION OPERON REPRESSOR;
114	etl2-A	4.7	8.3	56	317	20	ECOLI:AF-P30979-F1	UNCHARACTERIZED HTH-TYPE TRANSCRIPTIONAL REGULATO
115	euj7-A	4.7	2.3	48	310	17	ECOLI:AF-P45463-F1	HTH-TYPE TRANSCRIPTIONAL ACTIVATOR TTDR;
116	eru8-A	4.7	2.4	48	293	21	ECOLI:AF-P0ACR4-F1	UNCHARACTERIZED HTH-TYPE TRANSCRIPTIONAL REGULATO
117	er6e-A	4.7	2.2	48	297	17	ECOLI:AF-P77559-F1	UNCHARACTERIZED HTH-TYPE TRANSCRIPTIONAL REGULATO
118	es6i-A	4.7	7	65	173	14	ECOLI:AF-P23484-F1	PROBABLE RNA POLYMERASE SIGMA FACTOR FECI;
119	erdy-A	4.7	12.1	63	186	8	ECOLI:AF-P0DP22-F1	PUTATIVE INACTIVE RECOMBINATION-PROMOTING NUCLEAS
120	erad-A	4.7	1.7	43	78	12	ECOLI:AF-P64638-F1	PROBABLE -DEPENDENT TRANSCRIPTIONAL REPRESS
121	et2c-A	4.7	10.2	56	108	14	ECOLI:AF-P0A881-F1	TRP OPERON REPRESSOR;
122	er1z-A	4.7	11.5	60	301	13	ECOLI:AF-P0CF56-F1	TRANSPOSASE INSD FOR INSERTION ELEMENT IS2H;
123	esfk-A	4.7	11.5	55	301	11	ECOLI:AF-P0CF58-F1	TRANSPOSASE INSD FOR INSERTION ELEMENT IS2K;
124	etpn-A	4.7	9.8	43	99	14	ECOLI:AF-P0CF66-F1	TRANSPOSASE INSE FOR INSERTION SEQUENCE IS3A;
125	etph-A	4.7	2.5	48	309	10	ECOLI:AF-P76369-F1	UNCHARACTERIZED HTH-TYPE TRANSCRIPTIONAL REGULATO
126	et8t-A	4.7	9.4	104	137	6	ECOLI:AF-P69432-F1	BIOFILM PGA SYNTHESIS PROTEIN PGAD;
127	etw3-A	4.7	8.4	70	120	7	ECOLI:AF-P0ADL6-F1	INNER MEMBRANE PROTEIN YIDG;
128	etex-A	4.6	2.1	49	297	10	ECOLI:AF-Q57083-F1	HTH-TYPE TRANSCRIPTIONAL REGULATOR PERR;
129	esv4-A	4.6	5.9	52	312	12	ECOLI:AF-P36771-F1	PROBABLE HTH-TYPE TRANSCRIPTIONAL REGULATOR LRHA;
130	eui2-A	4.6	2	43	251	19	ECOLI:AF-P0A9W0-F1	HTH-TYPE TRANSCRIPTIONAL REGULATOR ULAR;
131	es2o-A	4.6	2.2	47	310	17	ECOLI:AF-P0ACR2-F1	UNCHARACTERIZED HTH-TYPE TRANSCRIPTIONAL REGULATO
132	ere0-A	4.6	5.3	77	671	10	ECOLI:AF-P76562-F1	TRNA(MET) CYTIDINE ACETYLTRANSFERASE TMCA;
133	er69-A	4.6	6.1	66	70	8	ECOLI:AF-P76118-F1	UNCHARACTERIZED PROTEIN YNCH;
134	eubh-A	4.6	14.8	54	271	19	ECOLI:AF-P0ACN4-F1	HTH-TYPE TRANSCRIPTIONAL REPRESSOR ALLR;
135	erwt-A	4.6	11.2	61	301	8	ECOLI:AF-P0CF57-F1	TRANSPOSASE INSD FOR INSERTION ELEMENT IS2I;
136	er42-A	4.6	3	48	370	15	ECOLI:AF-P0CF92-F1	PUTATIVE TRANSPOSASE INSL FOR INSERTION SEQUENCE
137	et04-A	4.5	2.8	49	303	10	ECOLI:AF-P39376-F1	HTH-TYPE TRANSCRIPTIONAL REGULATOR YJIE;
138	esxv-A	4.5	6.6	66	1073	6	ECOLI:AF-P00968-F1	CARBAMOYL-PHOSPHATE SYNTHASE LARGE CHAIN;
139	ero5-A	4.5	2.2	46	298	11	ECOLI:AF-P52044-F1	UNCHARACTERIZED HTH-TYPE TRANSCRIPTIONAL REGULATO
140	et2m-A	4.5	2.4	49	307	16	ECOLI:AF-P77171-F1	UNCHARACTERIZED HTH-TYPE TRANSCRIPTIONAL REGULATO
141	esa9-A	4.5	2.2	45	262	13	ECOLI:AF-P39360-F1	UNCHARACTERIZED HTH-TYPE TRANSCRIPTIONAL REGULATO
142	es8w-A	4.5	11.2	72	300	8	ECOLI:AF-P31665-F1	RECOMBINATION-PROMOTING NUCLEASE RPNC;
143	etps-A	4.5	9.9	59	297	20	ECOLI:AF-P31449-F1	UNCHARACTERIZED HTH-TYPE TRANSCRIPTIONAL REGULATO
144	esj3-A	4.5	6.9	94	342	9	ECOLI:AF-P77658-F1	PROTEIN YNAA;
145	erby-A	4.5	2.4	48	297	21	ECOLI:AF-P0A8S1-F1	HTH-TYPE TRANSCRIPTIONAL REGULATOR ARGP;
146	eq9d-A	4.5	2	44	260	14	ECOLI:AF-P39361-F1	PUTATIVE SGC REGION TRANSCRIPTIONAL REGULATOR;
147	euge-A	4.5	2.5	36	301	14	ECOLI:AF-P0CF55-F1	TRANSPOSASE INSD FOR INSERTION ELEMENT IS2F;
148	er6n-A	4.5	2.5	36	301	14	ECOLI:AF-P0CF53-F1	TRANSPOSASE INSD FOR INSERTION ELEMENT IS2A;
149	euhx-A	4.5	2.4	42	121	10	ECOLI:AF-P0CF40-F1	TRANSPOSASE INSC FOR INSERTION ELEMENT IS2A;
150	eron-A	4.4	9.9	54	285	15	ECOLI:AF-P77396-F1	UNCHARACTERIZED HTH-TYPE TRANSCRIPTIONAL REGULATO
151	eucx-A	4.4	2.3	48	301	15	ECOLI:AF-P0A9G2-F1	TRANSCRIPTIONAL ACTIVATOR PROTEIN NHAR;
152	eudd-A	4.4	4.4	53	164	17	ECOLI:AF-P0ACJ0-F1	LEUCINE-RESPONSIVE REGULATORY PROTEIN;
153	et7g-A	4.4	10.4	80	306	8	ECOLI:AF-P77293-F1	PROPHAGE BACTOPRENOL GLUCOSYL TRANSFERASE HOMOLOG
154	er2q-A	4.4	5.3	63	72	3	ECOLI:AF-P58034-F1	INNER MEMBRANE PROTEIN YMGF;
155	etrr-A	4.4	8.2	75	104	5	ECOLI:AF-P0AF54-F1	INNER MEMBRANE PROTEIN YJCH;
156	esx6-A	4.4	1.8	45	277	22	ECOLI:AF-P77569-F1	DNA-BINDING TRANSCRIPTIONAL ACTIVATOR MHPR;
157	esst-A	4.3	11.7	62	303	16	ECOLI:AF-P77402-F1	UNCHARACTERIZED HTH-TYPE TRANSCRIPTIONAL REGULATO
158	etqt-A	4.3	3.5	61	283	8	ECOLI:AF-P32677-F1	UNCHARACTERIZED HTH-TYPE TRANSCRIPTIONAL REGULATO
159	eue7-A	4.3	11.1	70	226	11	ECOLI:AF-P0AEF4-F1	TRANSCRIPTIONAL REGULATORY PROTEIN DPIA;
160	es7x-A	4.3	3.1	45	156	16	ECOLI:AF-P0A6D0-F1	ARGININE REPRESSOR;
161	ervc-A	4.3	2	40	186	23	ECOLI:AF-P76066-F1	PROTEIN YDAW;
162	er67-A	4.3	2.4	42	192	14	ECOLI:AF-P0ABY7-F1	FLAGELLAR TRANSCRIPTIONAL REGULATOR FLHC;
163	euhu-A	4.3	3.5	57	148	19	ECOLI:AF-P0A9A9-F1	FERRIC UPTAKE REGULATION PROTEIN;
164	ett4-A	4.3	8.5	44	469	18	ECOLI:AF-P0AFB8-F1	DNA-BINDING TRANSCRIPTIONAL REGULATOR NTRC;
165	eri3-A	4.3	2.3	42	88	17	ECOLI:AF-P39212-F1	PUTATIVE TRANSPOSASE INSN FOR INSERTION SEQUENCE
166	er7u-A	4.3	1.7	36	301	14	ECOLI:AF-P0CF54-F1	TRANSPOSASE INSD FOR INSERTION ELEMENT IS2D;
167	eri9-A	4.3	10.1	87	121	8	ECOLI:AF-P0ABY2-F1	FLAGELLAR PROTEIN FLIT;
168	etke-A	4.2	11.9	60	242	13	ECOLI:AF-P63201-F1	HTH-TYPE TRANSCRIPTIONAL REGULATOR GADW;
169	etjt-A	4.2	2	44	269	14	ECOLI:AF-P0ACK2-F1	PUTATIVE AGA OPERON TRANSCRIPTIONAL REPRESSOR;
170	et3u-A	4.2	3.4	42	178	12	ECOLI:AF-P77626-F1	HTH-TYPE TRANSCRIPTIONAL REGULATOR SUTR;
171	et4v-A	4.2	9.1	64	210	19	ECOLI:AF-P0ACJ8-F1	CAMP-ACTIVATED GLOBAL TRANSCRIPTIONAL REGULATOR C
172	erh0-A	4.2	4	47	127	17	ECOLI:AF-P0ACH5-F1	MULTIPLE ANTIBIOTIC RESISTANCE PROTEIN MARA;
173	esoq-A	4.2	13.3	65	336	12	ECOLI:AF-P0A812-F1	HOLLIDAY JUNCTION ATP-DEPENDENT DNA HELICASE RUVB
174	eq8s-A	4.2	9.1	88	408	3	ECOLI:AF-P46139-F1	DIGUANYLATE CYCLASE DGCN;
175	etns-A	4.2	10.4	61	1538	13	ECOLI:AF-P30015-F1	PROBABLE ATP-DEPENDENT HELICASE LHR;
176	etgg-A	4.2	2.8	54	223	13	ECOLI:AF-P23836-F1	TRANSCRIPTIONAL REGULATORY PROTEIN PHOP;
177	erp8-A	4.2	3.6	46	252	20	ECOLI:AF-P0ACK5-F1	DEOXYRIBOSE OPERON REPRESSOR;
178	et6p-A	4.1	10.1	73	282	8	ECOLI:AF-P09378-F1	HTH-TYPE TRANSCRIPTIONAL ACTIVATOR RHAR;
179	et6y-A	4.1	2.8	51	99	14	ECOLI:AF-P77295-F1	PROBABLE HTH-TYPE TRANSCRIPTIONAL REGULATOR YGAV;
180	erlt-A	4.1	13.4	71	166	7	ECOLI:AF-P76540-F1	ETHANOLAMINE UTILIZATION PROTEIN EUTK;
181	etaw-A	4.1	9.2	60	207	18	ECOLI:AF-P0AAP5-F1	INHIBITOR OF HYDROGEN PEROXIDE RESISTANCE;
182	erg1-A	4.1	1.9	48	311	17	ECOLI:AF-P46068-F1	HTH-TYPE TRANSCRIPTIONAL REGULATOR DSDC;
183	esjf-A	4.1	10.3	77	100	1	ECOLI:AF-P76334-F1	CELL DIVISION PROTEIN DRPB;
184	eujn-A	4	2.2	45	233	16	ECOLI:AF-P52133-F1	UNCHARACTERIZED HTH-TYPE TRANSCRIPTIONAL REGULATO
185	eto6-A	4	10.6	65	592	20	ECOLI:AF-Q46802-F1	PUTATIVE URIC ACID SIGMA-54-DEPENDENT TRANSCRIPTI
186	estt-A	4	14.3	78	240	19	ECOLI:AF-P64624-F1	UNCHARACTERIZED PROTEIN YHEO;
187	erly-A	4	4	62	171	19	ECOLI:AF-P0AC51-F1	ZINC UPTAKE REGULATION PROTEIN;
188	euki-A	4	10.7	90	231	3	ECOLI:AF-P75936-F1	BASAL-BODY ROD MODIFICATION PROTEIN FLGD;
189	esai-A	4	2	41	443	17	ECOLI:AF-P39410-F1	TOXIN YJJJ;
190	erzf-A	4	3.5	57	458	14	ECOLI:AF-P76639-F1	UNCHARACTERIZED PROTEIN YGEH;
191	etjg-A	4	6	75	90	12	ECOLI:AF-P32685-F1	UNCHARACTERIZED PROTEIN YJBD;
192	er7a-A	4	4.2	66	292	15	ECOLI:AF-P0A9E0-F1	ARABINOSE OPERON REGULATORY PROTEIN;
193	es2h-A	4	2.4	42	121	10	ECOLI:AF-P0CF41-F1	TRANSPOSASE INSC FOR INSERTION ELEMENT IS2D;
194	esjr-A	4	15.1	71	93	4	ECOLI:AF-P32700-F1	UNCHARACTERIZED PROTEIN YJCB;
195	erjk-A	3.9	11.3	64	504	11	ECOLI:AF-P37013-F1	ANAEROBIC NITRIC OXIDE REDUCTASE TRANSCRIPTION RE
196	eq8a-A	3.9	3.4	56	117	14	ECOLI:AF-P37309-F1	ARSENICAL RESISTANCE OPERON REPRESSOR;
197	esry-A	3.9	9.9	98	315	2	ECOLI:AF-P0ABJ1-F1	CYTOCHROME BO(3) UBIQUINOL OXIDASE SUBUNIT 2;
198	esc4-A	3.9	11	72	109	4	ECOLI:AF-P0ADQ7-F1	UNCHARACTERIZED PROTEIN YGAM;
199	es1p-A	3.9	8.9	96	552	4	ECOLI:AF-P77510-F1	SENSOR HISTIDINE KINASE DPIB;
200	etom-A	3.9	4.2	92	326	5	ECOLI:AF-P76372-F1	CHAIN LENGTH DETERMINANT PROTEIN;
201	estz-A	3.9	2.4	42	121	10	ECOLI:AF-P0CF43-F1	TRANSPOSASE INSC FOR INSERTION ELEMENT IS2H;
202	etrp-A	3.9	11.2	79	284	1	ECOLI:AF-P0AE14-F1	PROTEIN AMPE;
203	erap-A	3.9	7.1	70	350	13	ECOLI:AF-P36547-F1	HTH-TYPE TRANSCRIPTIONAL REGULATOR EUTR;
204	es0h-A	3.8	2.6	46	164	17	ECOLI:AF-P76510-F1	UNCHARACTERIZED PROTEIN YFDN;
205	erpq-A	3.8	2.7	41	253	17	ECOLI:AF-P10805-F1	PORIN THERMOREGULATORY PROTEIN ENVY;
206	esxb-A	3.8	3.1	44	274	23	ECOLI:AF-P37639-F1	HTH-TYPE TRANSCRIPTIONAL REGULATOR GADX;
207	es09-A	3.8	7.3	53	278	17	ECOLI:AF-P09377-F1	HTH-TYPE TRANSCRIPTIONAL ACTIVATOR RHAS;
208	etjk-A	3.8	7.7	58	444	12	ECOLI:AF-P0AFU4-F1	TRANSCRIPTIONAL REGULATORY PROTEIN GLRR;
209	esj2-A	3.8	2	45	141	13	ECOLI:AF-P0AF63-F1	HTH-TYPE TRANSCRIPTIONAL REPRESSOR NSRR;
210	esdf-A	3.8	16.5	90	441	14	ECOLI:AF-P14375-F1	TRANSCRIPTIONAL REGULATORY PROTEIN ZRAR;
211	euj4-A	3.7	2.8	57	285	18	ECOLI:AF-P77245-F1	HTH-TYPE TRANSCRIPTIONAL REGULATOR MURR;
212	esha-A	3.7	1.8	45	162	16	ECOLI:AF-P0AGK8-F1	HTH-TYPE TRANSCRIPTIONAL REGULATOR ISCR;
213	eq8l-A	3.7	11.6	62	225	11	ECOLI:AF-P21866-F1	KDP OPERON TRANSCRIPTIONAL REGULATORY PROTEIN KDP
214	eson-A	3.7	2.7	48	215	15	ECOLI:AF-P29217-F1	UPF0502 PROTEIN YCEH;
215	eug1-A	3.7	13	57	253	18	ECOLI:AF-P76135-F1	HTH-TYPE TRANSCRIPTIONAL REGULATOR YDEO;
216	eraq-A	3.7	10.9	100	138	4	ECOLI:AF-P43533-F1	FLAGELLA SYNTHESIS PROTEIN FLGN;
217	erux-A	3.7	14.9	68	614	7	ECOLI:AF-P14081-F1	SELENOCYSTEINE-SPECIFIC ELONGATION FACTOR;
218	eseb-A	3.7	11.1	86	467	10	ECOLI:AF-P03004-F1	CHROMOSOMAL REPLICATION INITIATOR PROTEIN DNAA;
219	et1v-A	3.7	10	51	639	24	ECOLI:AF-P76016-F1	PTS-DEPENDENT DIHYDROXYACETONE KINASE OPERON REGU
220	ettb-A	3.7	13.1	55	354	7	ECOLI:AF-P06134-F1	BIFUNCTIONAL TRANSCRIPTIONAL ACTIVATOR/DNA REPAIR
221	et1z-A	3.7	2.9	49	262	22	ECOLI:AF-P0A9G8-F1	DNA-BINDING TRANSCRIPTIONAL DUAL REGULATOR MODE;
222	et08-A	3.7	2.6	43	107	14	ECOLI:AF-P0A9E2-F1	REGULATORY PROTEIN SOXS;
223	euhg-A	3.7	2.2	48	144	17	ECOLI:AF-P0A8W2-F1	TRANSCRIPTIONAL REGULATOR SLYA;
224	etrm-A	3.7	2.9	46	566	9	ECOLI:AF-P46890-F1	UNCHARACTERIZED PROTEIN YBAE;
225	esip-A	3.7	8.7	72	392	15	ECOLI:AF-P0ACI3-F1	XYLOSE OPERON REGULATORY PROTEIN;
226	etrg-A	3.6	9.1	61	126	11	ECOLI:AF-P0ACN2-F1	UNCHARACTERIZED HTH-TYPE TRANSCRIPTIONAL REGULATO
227	es1o-A	3.6	13.7	60	176	8	ECOLI:AF-P0ACR9-F1	TRANSCRIPTIONAL REPRESSOR MPRA;
228	eso3-A	3.6	9.8	74	120	1	ECOLI:AF-P0ADK8-F1	UNCHARACTERIZED PROTEIN YIBL;
229	etu4-A	3.6	4.2	56	57	11	ECOLI:AF-A5A613-F1	UNCHARACTERIZED PROTEIN YCIY;
230	etua-A	3.6	10.1	98	564	6	ECOLI:AF-P76330-F1	PROBABLE DIGUANYLATE CYCLASE DGCQ;
231	eud7-A	3.6	2.4	45	131	11	ECOLI:AF-P0AE58-F1	TRANSCRIPTIONAL ACTIVATORY PROTEIN CAIF;
232	eq7z-A	3.6	3.4	45	240	18	ECOLI:AF-P13669-F1	MANNOSYL-D-GLYCERATE TRANSPORT/METABOLISM SYSTEM
233	etpc-A	3.6	9.6	98	582	7	ECOLI:AF-P60752-F1	ATP-DEPENDENT LIPID A-CORE FLIPPASE;
234	er7w-A	3.6	2.9	57	289	21	ECOLI:AF-P46118-F1	HTH-TYPE TRANSCRIPTIONAL REGULATOR HEXR;
235	etbq-A	3.6	2.6	48	875	8	ECOLI:AF-P0AES4-F1	DNA GYRASE SUBUNIT A;
236	etcf-A	3.6	7.9	53	253	13	ECOLI:AF-P33234-F1	HTH-TYPE TRANSCRIPTIONAL REGULATOR ADIY;
237	esr5-A	3.6	2.3	42	236	24	ECOLI:AF-P0ACM9-F1	UNCHARACTERIZED HTH-TYPE TRANSCRIPTIONAL REGULATO
238	et0v-A	3.6	9.1	76	119	5	ECOLI:AF-P39349-F1	PUTATIVE PHOSPHOETHANOLAMINE TRANSFERASE YJGX;
239	eua8-A	3.6	4.7	79	352	5	ECOLI:AF-P0AC30-F1	CELL DIVISION PROTEIN FTSX;
240	etay-A	3.6	9.6	70	250	10	ECOLI:AF-P0A9E5-F1	FUMARATE AND NITRATE REDUCTION REGULATORY PROTEIN
241	erlq-A	3.6	7.7	60	273	10	ECOLI:AF-P76241-F1	HTH-TYPE TRANSCRIPTIONAL REGULATOR NIMR;
242	etba-A	3.6	14.4	63	207	13	ECOLI:AF-P64588-F1	TRANSCRIPTIONAL REGULATOR YQJI;
243	etbf-A	3.6	5.2	56	60	4	ECOLI:AF-P75979-F1	UNCHARACTERIZED PROTEIN YMFR;
244	erst-A	3.6	3.9	73	125	11	ECOLI:AF-P64439-F1	INNER MEMBRANE PROTEIN YBJM;
245	erkh-A	3.5	7.1	62	284	10	ECOLI:AF-P77379-F1	RCS-SPECIFIC HTH-TYPE TRANSCRIPTIONAL ACTIVATOR R
246	et2y-A	3.5	2.2	42	238	12	ECOLI:AF-P31453-F1	UNCHARACTERIZED HTH-TYPE TRANSCRIPTIONAL REGULATO
247	erf1-A	3.5	3.1	56	282	18	ECOLI:AF-P37767-F1	UNCHARACTERIZED HTH-TYPE TRANSCRIPTIONAL REGULATO
248	etcb-A	3.5	6.8	98	310	2	ECOLI:AF-P37327-F1	INNER MEMBRANE PROTEIN YFDC;
249	etra-A	3.5	3.3	44	166	20	ECOLI:AF-P0AFD1-F1	NADH-QUINONE OXIDOREDUCTASE SUBUNIT E;
250	etsn-A	3.5	10	84	335	7	ECOLI:AF-P46142-F1	UNCHARACTERIZED PROTEIN YGGM;
251	euh6-A	3.5	4.1	55	57	4	ECOLI:AF-P64646-F1	TOXIN GHOT;
252	esap-A	3.5	10	83	110	2	ECOLI:AF-P0AG99-F1	PROTEIN-EXPORT MEMBRANE PROTEIN SECG;
253	esi9-A	3.5	4	67	450	6	ECOLI:AF-P06715-F1	GLUTATHIONE REDUCTASE;
254	etda-A	3.5	7.8	97	161	13	ECOLI:AF-P0AEU7-F1	CHAPERONE PROTEIN SKP;
255	et7f-A	3.5	6.9	84	518	7	ECOLI:AF-P0AEC0-F1	UPF0053 INNER MEMBRANE PROTEIN YOAE;
256	es4u-A	3.5	3.9	45	228	18	ECOLI:AF-P0ACM2-F1	HTH-TYPE TRANSCRIPTIONAL REPRESSOR RSPR;
257	es7s-A	3.5	3.3	45	241	16	ECOLI:AF-P16684-F1	PROBABLE TRANSCRIPTIONAL REGULATOR PHNF;
258	er51-A	3.5	3.2	43	243	12	ECOLI:AF-P45544-F1	PROBABLE FRUCTOSELYSINE UTILIZATION OPERON TRANSC
259	esnw-A	3.5	3.7	45	239	7	ECOLI:AF-P0A8V6-F1	FATTY ACID METABOLISM REGULATOR PROTEIN;
260	es17-A	3.4	14.3	52	144	10	ECOLI:AF-P27245-F1	MULTIPLE ANTIBIOTIC RESISTANCE PROTEIN MARR;
261	esui-A	3.4	10.9	75	134	12	ECOLI:AF-P0ACG1-F1	DNA-BINDING PROTEIN STPA;
262	et6x-A	3.4	13	46	166	11	ECOLI:AF-P33596-F1	REGULATORY PROTEIN RECX;
263	erjx-A	3.4	7.4	81	280	15	ECOLI:AF-P17410-F1	HTH-TYPE TRANSCRIPTIONAL REGULATOR CHBR;
264	eud3-A	3.4	3.4	44	470	16	ECOLI:AF-P39389-F1	UNCHARACTERIZED HTH-TYPE TRANSCRIPTIONAL REGULATO
265	ermu-A	3.4	4.4	47	440	9	ECOLI:AF-P60293-F1	CHROMOSOME PARTITION PROTEIN MUKF;
266	esnd-A	3.4	10.9	101	918	9	ECOLI:AF-P0AEC5-F1	SIGNAL TRANSDUCTION HISTIDINE-PROTEIN KINASE BARA
267	eub2-A	3.3	8.2	58	175	16	ECOLI:AF-P63204-F1	TRANSCRIPTIONAL REGULATOR GADE;
268	ety1-A	3.3	10.7	62	176	13	ECOLI:AF-P37195-F1	HTH-TYPE TRANSCRIPTIONAL REGULATOR DCTR;
269	es46-A	3.3	2.9	44	304	20	ECOLI:AF-P39399-F1	PROBABLE HTH-TYPE TRANSCRIPTIONAL REGULATOR LGOR;
270	erxl-A	3.3	2.7	65	120	8	ECOLI:AF-P77682-F1	PROPHAGE BACTOPRENOL-LINKED GLUCOSE TRANSLOCASE H
271	eucb-A	3.3	12.9	98	949	6	ECOLI:AF-P0DMC5-F1	SENSOR HISTIDINE KINASE RCSC;
272	etll-A	3.3	8.1	50	325	10	ECOLI:AF-P37344-F1	PSP OPERON TRANSCRIPTIONAL ACTIVATOR;
273	etqs-A	3.3	6.3	65	618	8	ECOLI:AF-P08395-F1	PROTEASE 4;
274	er11-A	3.3	11.4	78	137	12	ECOLI:AF-P0ACF8-F1	DNA-BINDING PROTEIN H-NS;
275	et97-A	3.3	3.2	42	198	19	ECOLI:AF-P0C093-F1	NUCLEOID OCCLUSION FACTOR SLMA;
276	etnw-A	3.3	18.6	57	928	16	ECOLI:AF-P00582-F1	DNA POLYMERASE I;
277	erxk-A	3.3	7.6	95	662	4	ECOLI:AF-P37649-F1	PROBABLE CYCLIC DI-GMP PHOSPHODIESTERASE PDEK;
278	ere8-A	3.3	2.2	55	127	11	ECOLI:AF-Q47274-F1	PROPHAGE ANTITERMINATION PROTEIN Q HOMOLOG QUUD;
279	erfq-A	3.3	10.2	100	553	3	ECOLI:AF-P07017-F1	METHYL-ACCEPTING CHEMOTAXIS PROTEIN II;
280	erzs-A	3.3	7.4	67	456	6	ECOLI:AF-P04994-F1	EXODEOXYRIBONUCLEASE 7 LARGE SUBUNIT;
281	es27-A	3.3	6.7	55	56	5	ECOLI:AF-P0DPP7-F1	PROTEIN YQID;
282	erjs-A	3.2	11.4	56	219	16	ECOLI:AF-P52076-F1	TRANSCRIPTIONAL REGULATORY PROTEIN QSEB;
283	ernq-A	3.2	14.8	50	847	12	ECOLI:AF-P08201-F1	NITRITE REDUCTASE (NADH) LARGE SUBUNIT;
284	etza-A	3.2	5.1	81	213	16	ECOLI:AF-P76543-F1	UNCHARACTERIZED PROTEIN YFFL;
285	essl-A	3.2	10.1	78	474	12	ECOLI:AF-P0A9P0-F1	DIHYDROLIPOYL DEHYDROGENASE;
286	eska-A	3.2	9.2	109	742	5	ECOLI:AF-P0DM85-F1	CLAMP-BINDING PROTEIN CRFC;
287	esj4-A	3.2	3.3	45	257	18	ECOLI:AF-P39161-F1	UXU OPERON TRANSCRIPTIONAL REGULATOR;
288	erae-A	3.2	8.6	119	483	7	ECOLI:AF-P0ADN0-F1	PROTEIN VIAA;
289	eraa-A	3.2	21.7	76	1300	11	ECOLI:AF-P43329-F1	ATP-DEPENDENT RNA HELICASE HRPA;
290	et2u-A	3.2	3.1	49	49	0	ECOLI:AF-P0DPN3-F1	PROTEIN YLCJ;
291	esrb-A	3.2	9.1	77	574	1	ECOLI:AF-P45804-F1	UNCHARACTERIZED PROTEIN YHGE;
292	esoe-A	3.2	10.3	59	249	14	ECOLI:AF-P05052-F1	HTH-TYPE TRANSCRIPTIONAL REGULATOR APPY;
293	esx7-A	3.2	6.2	52	52	4	ECOLI:AF-P0DPP2-F1	PROTEIN YOAL;
294	etqw-A	3.2	2.7	54	230	13	ECOLI:AF-P38684-F1	TORCAD OPERON TRANSCRIPTIONAL REGULATORY PROTEIN
295	eubn-A	3.2	5.2	69	239	17	ECOLI:AF-P0AEM6-F1	RNA POLYMERASE SIGMA FACTOR FLIA;
296	ethr-A	3.2	3.9	45	221	16	ECOLI:AF-P76114-F1	HTH-TYPE TRANSCRIPTIONAL REGULATOR MCBR;
297	er5t-A	3.2	6	59	73	8	ECOLI:AF-P64622-F1	UNCHARACTERIZED PROTEIN YHDV;
298	euip-A	3.2	5.1	72	235	8	ECOLI:AF-Q46793-F1	PUTATIVE UNCHARACTERIZED PROTEIN YGEN;
299	esxz-A	3.2	7.5	60	103	5	ECOLI:AF-P75971-F1	PUTATIVE PROTEIN YMFH;
300	et4p-A	3.2	8.5	106	608	6	ECOLI:AF-Q06067-F1	SIGNAL TRANSDUCTION HISTIDINE-PROTEIN KINASE ATOS
301	etyd-A	3.2	2.8	47	370	13	ECOLI:AF-P0CF91-F1	PUTATIVE TRANSPOSASE INSL FOR INSERTION SEQUENCE
302	eudf-A	3.2	2.8	47	370	13	ECOLI:AF-P0CF93-F1	PUTATIVE TRANSPOSASE INSL FOR INSERTION SEQUENCE
303	esh1-A	3.2	3.3	45	551	13	ECOLI:AF-P33595-F1	HTH-TYPE TRANSCRIPTIONAL REGULATOR SGRR;
304	er2j-A	3.1	2.3	41	254	20	ECOLI:AF-P0ACL5-F1	GLC OPERON TRANSCRIPTIONAL ACTIVATOR;
305	euar-A	3.1	2	38	258	16	ECOLI:AF-P0ACL7-F1	PUTATIVE L-LACTATE DEHYDROGENASE OPERON REGULATOR
306	es1f-A	3.1	3.4	44	529	5	ECOLI:AF-P08957-F1	TYPE I RESTRICTION ENZYME ECOKI M PROTEIN;
307	esik-A	3.1	11.2	91	480	5	ECOLI:AF-P77485-F1	SENSOR HISTIDINE KINASE CUSS;
308	euf3-A	3.1	6.7	47	138	13	ECOLI:AF-P76546-F1	UNCHARACTERIZED PROTEIN YFFO;
309	etko-A	3.1	2.1	48	48	6	ECOLI:AF-P0ADB7-F1	ENTERICIDIN B;
310	es2s-A	3.1	13.1	74	102	5	ECOLI:AF-P75973-F1	UNCHARACTERIZED PROTEIN YMFJ;
311	es2c-A	3.1	10.7	99	296	6	ECOLI:AF-P31129-F1	DIGUANYLATE CYCLASE DGCZ;
312	et8l-A	3.1	13.4	61	243	3	ECOLI:AF-P75989-F1	HTH-TYPE TRANSCRIPTIONAL REPRESSOR BLUR;
313	es15-A	3.1	11.5	70	890	10	ECOLI:AF-P0A705-F1	TRANSLATION INITIATION FACTOR IF-2;
314	esfn-A	3.1	10.9	100	533	6	ECOLI:AF-P07018-F1	METHYL-ACCEPTING CHEMOTAXIS PROTEIN IV;
315	ete0-A	3.1	4.9	73	134	3	ECOLI:AF-P64585-F1	INNER MEMBRANE PROTEIN YQJE;
316	esc0-A	3.1	11.6	95	378	5	ECOLI:AF-P0AFV0-F1	INNER MEMBRANE PROTEIN YIBH;
317	er0o-A	3.1	3.1	42	47	2	ECOLI:AF-P64512-F1	PHOP/PHOQ REGULATOR MGRB;
318	esm2-A	3.1	9.3	103	316	6	ECOLI:AF-P0ABI4-F1	MAGNESIUM TRANSPORT PROTEIN CORA;
319	etch-A	3.1	2.9	44	301	20	ECOLI:AF-P45552-F1	UNCHARACTERIZED PROTEIN YHFZ;
320	ertz-A	3.1	2.8	45	104	11	ECOLI:AF-P39283-F1	UNCHARACTERIZED PROTEIN YJEN;
321	er0d-A	3.1	9.9	62	711	6	ECOLI:AF-P05055-F1	POLYRIBONUCLEOTIDE NUCLEOTIDYLTRANSFERASE;
322	esqb-A	3.1	3.2	49	49	2	ECOLI:AF-P77494-F1	TOXIC PROTEIN HOKB;
323	ese7-A	3.1	5.3	60	93	3	ECOLI:AF-P76692-F1	PROTEIN YZGL;
324	etm5-A	3	10.5	52	286	8	ECOLI:AF-P67087-F1	RIBOSOMAL RNA SMALL SUBUNIT METHYLTRANSFERASE I;
325	ersm-A	3	12.3	71	418	18	ECOLI:AF-P36661-F1	UNCHARACTERIZED PROTEIN YCCE;
326	eub0-A	3	5.9	65	1197	6	ECOLI:AF-P30855-F1	SENSOR PROTEIN EVGS;
327	eui4-A	3	9.5	60	229	7	ECOLI:AF-P0AFJ5-F1	PHOSPHATE REGULON TRANSCRIPTIONAL REGULATORY PROT
328	erpo-A	3	9.6	68	296	3	ECOLI:AF-P77768-F1	RECOMBINATION-PROMOTING NUCLEASE RPNB;
329	eudt-A	3	3.1	53	229	15	ECOLI:AF-P08368-F1	TRANSCRIPTIONAL REGULATORY PROTEIN CREB;
330	et48-A	3	5.1	83	192	6	ECOLI:AF-P33366-F1	INNER MEMBRANE PROTEIN YOHD;
331	etfu-A	3	10.8	44	513	20	ECOLI:AF-P07604-F1	TRANSCRIPTIONAL REGULATORY PROTEIN TYRR;
332	et80-A	3	6.7	85	162	7	ECOLI:AF-P38392-F1	SUPERINFECTION EXCLUSION PROTEIN B;
333	etbp-A	3	9.2	71	352	8	ECOLI:AF-P76505-F1	UNCHARACTERIZED PROTEIN YFDF;
334	eswx-A	3	4.8	64	450	2	ECOLI:AF-P08369-F1	INNER MEMBRANE PROTEIN CRED;
335	et0t-A	3	7.7	85	467	7	ECOLI:AF-P30847-F1	SIGNAL TRANSDUCTION HISTIDINE-PROTEIN KINASE BAES
336	ess3-A	3	6.2	56	127	11	ECOLI:AF-P28911-F1	UNCHARACTERIZED PROTEIN YHHH;
337	eub7-A	3	2.1	46	46	11	ECOLI:AF-P64442-F1	UNCHARACTERIZED PROTEIN YCEO;
338	etd4-A	3	3.5	43	468	16	ECOLI:AF-P77730-F1	UNCHARACTERIZED HTH-TYPE TRANSCRIPTIONAL REGULATO
339	eq8z-A	3	8.8	95	452	8	ECOLI:AF-P76339-F1	SENSOR HISTIDINE KINASE HPRS;
340	euex-A	3	11.9	44	142	5	ECOLI:AF-P0A7J7-F1	50S RIBOSOMAL PROTEIN L11;
341	eshu-A	3	8.6	69	286	3	ECOLI:AF-Q46833-F1	PUTATIVE TYPE II SECRETION SYSTEM L-TYPE PROTEIN
342	esvv-A	3	9.4	74	80	4	ECOLI:AF-P32696-F1	PHAGE SHOCK PROTEIN G;
343	eroi-A	2.9	13.5	49	2358	12	ECOLI:AF-P76347-F1	UNCHARACTERIZED PROTEIN YEEJ;
344	er3r-A	2.9	11.4	64	204	19	ECOLI:AF-P0ACZ4-F1	DNA-BINDING TRANSCRIPTIONAL ACTIVATOR EVGA;
345	er96-A	2.9	2.6	41	543	2	ECOLI:AF-P0AF43-F1	UNCHARACTERIZED PROTEIN YJBB;
346	et8e-A	2.9	9.9	83	469	10	ECOLI:AF-P52124-F1	PROTEIN YFJI;
347	etpk-A	2.9	6	53	80	2	ECOLI:AF-P45566-F1	UNCHARACTERIZED MEMBRANE PROTEIN YHDT;
348	erwi-A	2.9	3.4	42	212	21	ECOLI:AF-P0ACU2-F1	HTH-TYPE TRANSCRIPTIONAL REGULATOR RUTR;
349	es0p-A	2.9	10.3	69	80	1	ECOLI:AF-P0A8G9-F1	EXODEOXYRIBONUCLEASE 7 SMALL SUBUNIT;
350	eso4-A	2.9	12.5	104	214	6	ECOLI:AF-P0A9H9-F1	PROTEIN PHOSPHATASE CHEZ;
351	et6k-A	2.9	10.8	105	475	3	ECOLI:AF-P52101-F1	SENSOR HISTIDINE KINASE GLRK;
352	etpu-A	2.9	2.5	52	512	19	ECOLI:AF-P23890-F1	TRANSCRIPTIONAL ACTIVATOR CADC;
353	eud6-A	2.9	12	45	472	16	ECOLI:AF-P0AED9-F1	DNA-CYTOSINE METHYLTRANSFERASE;
354	et7v-A	2.9	3.5	72	644	10	ECOLI:AF-P0ACY3-F1	UNCHARACTERIZED PROTEIN YEAG;
355	eteb-A	2.9	2.5	43	813	26	ECOLI:AF-P21499-F1	RIBONUCLEASE R;
356	es3o-A	2.9	2	48	51	4	ECOLI:AF-P0DPC7-F1	RPOE LEADER PEPTIDE;
357	et7d-A	2.9	9.1	74	147	5	ECOLI:AF-P0AFC3-F1	NADH-QUINONE OXIDOREDUCTASE SUBUNIT A;
358	etwx-A	2.9	8.7	46	134	17	ECOLI:AF-P75679-F1	PUTATIVE TRANSPOSASE INSN FOR INSERTION SEQUENCE
359	ethh-A	2.9	11.7	82	581	6	ECOLI:AF-P0ABS5-F1	DNA PRIMASE;
360	er5l-A	2.9	6.6	60	91	2	ECOLI:AF-P0AAP3-F1	TRANSCRIPTIONAL REPRESSOR FRMR;
361	es2p-A	2.9	12.2	57	865	11	ECOLI:AF-P06612-F1	DNA TOPOISOMERASE 1;
362	etnz-A	2.9	3.4	43	230	14	ECOLI:AF-P31475-F1	UNCHARACTERIZED HTH-TYPE TRANSCRIPTIONAL REGULATO
363	er3q-A	2.9	4.7	76	306	3	ECOLI:AF-P75798-F1	GLUTATHIONE TRANSPORT SYSTEM PERMEASE PROTEIN GSI
364	erlw-A	2.9	7.5	66	149	3	ECOLI:AF-P31446-F1	INNER MEMBRANE PROTEIN YIDI;
365	era0-A	2.9	11.1	76	673	11	ECOLI:AF-P0A8F8-F1	UVRABC SYSTEM PROTEIN B;
366	eq8w-A	2.9	12.9	58	239	22	ECOLI:AF-P52108-F1	TRANSCRIPTIONAL REGULATORY PROTEIN RSTA;
367	eq7s-A	2.9	4.5	60	109	3	ECOLI:AF-P0ABJ6-F1	CYTOCHROME BO(3) UBIQUINOL OXIDASE SUBUNIT 4;
368	erbt-A	2.9	16.8	79	820	8	ECOLI:AF-P00561-F1	BIFUNCTIONAL ASPARTOKINASE/HOMOSERINE DEHYDROGENA
369	estb-A	2.8	10.7	77	210	8	ECOLI:AF-Q46941-F1	UNCHARACTERIZED PROTEIN YQEH;
370	er56-A	2.8	2.9	45	57	7	ECOLI:AF-A5A611-F1	UNCHARACTERIZED PROTEIN YMGI;
371	eri8-A	2.8	5.7	65	85	8	ECOLI:AF-P64445-F1	UNCHARACTERIZED PROTEIN YNAJ;
372	esww-A	2.8	15.6	66	215	9	ECOLI:AF-P77564-F1	UNCHARACTERIZED PROTEIN YDHW;
373	erzu-A	2.8	2.5	44	292	7	ECOLI:AF-P31667-F1	RECOMBINATION-PROMOTING NUCLEASE RPNA;
374	es26-A	2.8	6	87	527	7	ECOLI:AF-P76389-F1	UPF0053 PROTEIN YEGH;
375	ercw-A	2.8	12.4	84	197	7	ECOLI:AF-P75685-F1	INNER MEMBRANE PROTEIN RCLC;
376	esjk-A	2.8	4.3	41	41	5	ECOLI:AF-P0ADB4-F1	ENTERICIDIN A;
377	et4m-A	2.8	6.8	59	63	3	ECOLI:AF-P64545-F1	PROTEIN YFGG;
378	er5x-A	2.8	8	57	732	11	ECOLI:AF-P17888-F1	PRIMOSOMAL PROTEIN N';
379	et40-A	2.8	7	50	141	8	ECOLI:AF-P77136-F1	UNCHARACTERIZED PROTEIN YQEK;
380	etce-A	2.8	6.8	89	442	7	ECOLI:AF-P75801-F1	PROBABLE DIGUANYLATE CYCLASE DGCI;
381	esvp-A	2.8	8.2	99	741	5	ECOLI:AF-P75783-F1	MODERATE CONDUCTANCE MECHANOSENSITIVE CHANNEL YBI
382	et6u-A	2.8	9	79	232	4	ECOLI:AF-P0AF78-F1	UNCHARACTERIZED PROTEIN YJFJ;
383	er8j-A	2.8	3.7	93	285	4	ECOLI:AF-P0AC23-F1	PROBABLE FORMATE TRANSPORTER 1;
384	ernc-A	2.8	10.4	71	387	3	ECOLI:AF-P45763-F1	PUTATIVE TYPE II SECRETION SYSTEM PROTEIN L;
385	etdv-A	2.8	5.5	67	112	3	ECOLI:AF-P77354-F1	PUTATIVE INNER MEMBRANE PROTEIN YAFU;
386	ermx-A	2.8	4.1	46	471	15	ECOLI:AF-P04805-F1	GLUTAMATE--TRNA LIGASE;
387	eufn-A	2.8	12.5	99	419	7	ECOLI:AF-P37690-F1	MUREIN HYDROLASE ACTIVATOR ENVC;
388	et8c-A	2.8	10.6	77	371	1	ECOLI:AF-P75830-F1	MACROLIDE EXPORT PROTEIN MACA;
389	esb2-A	2.8	3.3	43	229	14	ECOLI:AF-P31460-F1	GALACTONATE OPERON TRANSCRIPTIONAL REPRESSOR;
390	esiw-A	2.8	7.6	70	89	3	ECOLI:AF-P0AC07-F1	FLAGELLAR BIOSYNTHETIC PROTEIN FLIQ;
391	euav-A	2.8	11.1	80	530	6	ECOLI:AF-P19642-F1	PTS SYSTEM MALTOSE-SPECIFIC EIICB COMPONENT;
392	esk7-A	2.8	22.1	101	590	4	ECOLI:AF-P77265-F1	MULTIDRUG RESISTANCE-LIKE ATP-BINDING PROTEIN MDL
393	erjt-A	2.8	5.2	81	414	9	ECOLI:AF-P75958-F1	LIPOPROTEIN-RELEASING SYSTEM TRANSMEMBRANE PROTEI
394	es6z-A	2.8	2.9	41	41	2	ECOLI:AF-C1P614-F1	UNCHARACTERIZED PROTEIN YQFG;
395	er3s-A	2.8	14.5	72	290	8	ECOLI:AF-P55140-F1	UPF0603 PROTEIN YGCG;
396	etaj-A	2.8	6.5	68	778	18	ECOLI:AF-P0AEC3-F1	AEROBIC RESPIRATION CONTROL SENSOR PROTEIN ARCB;
397	etu8-A	2.7	11.2	66	661	6	ECOLI:AF-P32717-F1	PUTATIVE ALKYL/ARYL-SULFATASE YJCS;
398	et69-A	2.7	14	72	501	13	ECOLI:AF-P13035-F1	AEROBIC GLYCEROL-3-PHOSPHATE DEHYDROGENASE;
399	etkq-A	2.7	7.5	60	175	2	ECOLI:AF-P23862-F1	PRIMOSOMAL REPLICATION PROTEIN N'';
400	erhf-A	2.7	7.5	86	382	2	ECOLI:AF-P76299-F1	FLAGELLAR BIOSYNTHETIC PROTEIN FLHB;
401	erh1-A	2.7	9.7	62	116	6	ECOLI:AF-P69791-F1	PTS SYSTEM N,N'-DIACETYLCHITOBIOSE-SPECIFIC EIIA
402	eszp-A	2.7	2.8	54	232	9	ECOLI:AF-P0AE88-F1	TRANSCRIPTIONAL REGULATORY PROTEIN CPXR;
403	etv6-A	2.7	23.3	97	588	7	ECOLI:AF-P29018-F1	ATP-BINDING/PERMEASE PROTEIN CYDD;
404	es7z-A	2.7	5.8	46	46	11	ECOLI:AF-C1P612-F1	UNCHARACTERIZED PROTEIN YQCG;
405	euj9-A	2.7	10.7	83	147	8	ECOLI:AF-P52613-F1	FLAGELLAR FLIJ PROTEIN;
406	eriu-A	2.7	10.2	76	466	7	ECOLI:AF-P27306-F1	SOLUBLE PYRIDINE NUCLEOTIDE TRANSHYDROGENASE;
407	erv4-A	2.7	7	61	72	3	ECOLI:AF-P0A8R4-F1	PROTEIN SLYX;
408	etxk-A	2.7	2.1	39	46	5	ECOLI:AF-P0ADD9-F1	UNCHARACTERIZED PROTEIN YJJY;
409	esk9-A	2.7	7.9	105	421	11	ECOLI:AF-P19934-F1	TOL-PAL SYSTEM PROTEIN TOLA;
410	es8n-A	2.7	3.7	66	152	8	ECOLI:AF-P0AAS3-F1	INNER MEMBRANE PROTEIN YBBJ;
411	etie-A	2.7	11.8	63	227	13	ECOLI:AF-P0ACZ8-F1	TRANSCRIPTIONAL REGULATORY PROTEIN CUSR;
412	er08-A	2.7	8.6	61	303	3	ECOLI:AF-P00960-F1	GLYCINE--TRNA LIGASE ALPHA SUBUNIT;
413	eubd-A	2.7	8.2	69	138	6	ECOLI:AF-P0ABW9-F1	FLAGELLAR BASAL BODY ROD PROTEIN FLGB;
414	ermd-A	2.7	9.1	72	237	6	ECOLI:AF-P0AD44-F1	UNCHARACTERIZED PROTEIN YFHG;
415	eshp-A	2.7	2.6	59	296	19	ECOLI:AF-P0ACS7-F1	HTH-TYPE TRANSCRIPTIONAL REGULATOR RPIR;
416	eryg-A	2.7	2.8	52	223	15	ECOLI:AF-P76340-F1	TRANSCRIPTIONAL REGULATORY PROTEIN HPRR;
417	euhf-A	2.7	14	95	931	4	ECOLI:AF-P31828-F1	PROBABLE ZINC PROTEASE PQQL;
418	euc9-A	2.7	5.5	88	254	9	ECOLI:AF-P30149-F1	INNER MEMBRANE PROTEIN YABI;
419	er9x-A	2.7	5.6	56	102	2	ECOLI:AF-P0AAP7-F1	INNER MEMBRANE PROTEIN YAIY;
420	esnu-A	2.7	6.9	75	374	9	ECOLI:AF-P30852-F1	PROTEIN SMF;
421	esju-A	2.7	3.2	48	442	17	ECOLI:AF-P03835-F1	TRANSPOSASE INSG FOR INSERTION SEQUENCE ELEMENT I
422	er1c-A	2.6	11.2	57	222	5	ECOLI:AF-P30843-F1	TRANSCRIPTIONAL REGULATORY PROTEIN BASR;
423	erdl-A	2.6	9.5	104	670	7	ECOLI:AF-P76186-F1	UNCHARACTERIZED TRANSPORTER YDHK;
424	erdz-A	2.6	3.3	49	86	6	ECOLI:AF-P0AAN9-F1	ANTI-ADAPTER PROTEIN IRAP;
425	erlr-A	2.6	5.4	54	498	2	ECOLI:AF-P31473-F1	ATPASE RAVA;
426	ergx-A	2.6	3.2	40	185	8	ECOLI:AF-P0A9U6-F1	HTH-TYPE TRANSCRIPTIONAL REGULATOR PUUR;
427	esht-A	2.6	9.8	88	230	2	ECOLI:AF-P0ABU9-F1	TOL-PAL SYSTEM PROTEIN TOLQ;
428	etai-A	2.6	6.3	70	353	6	ECOLI:AF-P0A8R7-F1	UPF0283 MEMBRANE PROTEIN YCJF;
429	etx7-A	2.6	7.3	60	90	8	ECOLI:AF-P64530-F1	TRANSCRIPTIONAL REPRESSOR RCNR;
430	erin-A	2.6	4.5	50	337	12	ECOLI:AF-P27434-F1	CYTOSKELETON PROTEIN RODZ;
431	es93-A	2.6	13.4	53	263	13	ECOLI:AF-P0A8W0-F1	HTH-TYPE TRANSCRIPTIONAL REPRESSOR NANR;
432	ervt-A	2.6	7.4	59	68	7	ECOLI:AF-P0AAU2-F1	UNCHARACTERIZED PROTEIN YBFA;
433	es66-A	2.6	8.9	72	318	8	ECOLI:AF-Q46855-F1	UNCHARACTERIZED HTH-TYPE TRANSCRIPTIONAL REGULATO
434	eryj-A	2.6	11.1	67	299	4	ECOLI:AF-P37014-F1	INACTIVE RECOMBINATION-PROMOTING NUCLEASE-LIKE PR
435	erax-A	2.6	10.7	92	655	5	ECOLI:AF-P46481-F1	P-HYDROXYBENZOIC ACID EFFLUX PUMP SUBUNIT AAEB;
436	esjb-A	2.6	4.5	67	109	10	ECOLI:AF-P0ADS2-F1	CELL DIVISION PROTEIN ZAPA;
437	et5v-A	2.6	9.8	103	561	7	ECOLI:AF-P31826-F1	INNER MEMBRANE ABC TRANSPORTER ATP-BINDING PROTEI
438	esfv-A	2.6	8	85	493	7	ECOLI:AF-P75742-F1	DIPEPTIDE PERMEASE D;
439	etk2-A	2.6	13.1	69	368	9	ECOLI:AF-P31452-F1	PHOSPHOTRANSFERASE IIC COMPONENT GLVC;
440	erti-A	2.6	2.8	49	72	6	ECOLI:AF-P0ADA7-F1	OSMOTICALLY-INDUCIBLE LIPOPROTEIN B;
441	etzn-A	2.6	7.6	62	633	0	ECOLI:AF-P0AD65-F1	PEPTIDOGLYCAN D,D-TRANSPEPTIDASE MRDA;
442	eq7o-A	2.6	4.3	53	70	6	ECOLI:AF-P75688-F1	PUTATIVE UNCHARACTERIZED PROTEIN B0309;
443	erv3-A	2.6	11.5	53	239	19	ECOLI:AF-P77601-F1	PUTATIVE HTH-TYPE TRANSCRIPTIONAL REGULATOR YKGA;
444	erj5-A	2.6	4.5	48	289	15	ECOLI:AF-P0ACI0-F1	RIGHT ORIGIN-BINDING PROTEIN;
445	es7g-A	2.6	7.4	45	729	9	ECOLI:AF-P23842-F1	PROBABLE CYCLIC DI-GMP PHOSPHODIESTERASE PDEA;
446	eski-A	2.6	5.9	67	189	1	ECOLI:AF-P31061-F1	PROPHAGE DNA-PACKING PROTEIN NOHA;
447	euiu-A	2.6	3.6	44	248	14	ECOLI:AF-P0ACM5-F1	UNCHARACTERIZED HTH-TYPE TRANSCRIPTIONAL REGULATO
448	er63-A	2.5	9.9	55	326	15	ECOLI:AF-P0CE50-F1	TRANSPOSASE INSH FOR INSERTION SEQUENCE ELEMENT I
449	ersu-A	2.5	5.4	68	108	3	ECOLI:AF-P0AAU5-F1	UNCHARACTERIZED PROTEIN YBFB;
450	et22-A	2.5	2.4	34	410	9	ECOLI:AF-P27278-F1	TRIFUNCTIONAL NAD BIOSYNTHESIS/REGULATOR PROTEIN
451	erkl-A	2.5	6.9	46	747	7	ECOLI:AF-P77172-F1	CYCLIC DI-GMP PHOSPHODIESTERASE PDEF;
452	esyb-A	2.5	2.9	39	116	5	ECOLI:AF-P0A8S9-F1	FLAGELLAR TRANSCRIPTIONAL REGULATOR FLHD;
453	et65-A	2.5	4.8	77	328	6	ECOLI:AF-P75910-F1	UNCHARACTERIZED PROTEIN YCDU;
454	ettk-A	2.5	7.5	92	1120	4	ECOLI:AF-P77338-F1	MECHANOSENSITIVE CHANNEL MSCK;
455	eui9-A	2.5	22.8	100	593	6	ECOLI:AF-P0AAG5-F1	MULTIDRUG RESISTANCE-LIKE ATP-BINDING PROTEIN MDL
456	es53-A	2.5	17.6	60	510	10	ECOLI:AF-P76361-F1	INNER MEMBRANE PROTEIN YEER;
457	erc4-A	2.5	7.5	88	212	5	ECOLI:AF-P76249-F1	LEUCINE EFFLUX PROTEIN;
458	erle-A	2.5	5.3	63	355	3	ECOLI:AF-Q46841-F1	INNER MEMBRANE PROTEIN YGHQ;
459	er3z-A	2.5	2.9	43	160	5	ECOLI:AF-P0AAT9-F1	UNCHARACTERIZED PROTEIN YBEL;
460	et0u-A	2.5	6	72	240	13	ECOLI:AF-P69228-F1	TRANSCRIPTIONAL REGULATORY PROTEIN BAER;
461	escp-A	2.5	15.4	85	127	6	ECOLI:AF-P0AG96-F1	PROTEIN TRANSLOCASE SUBUNIT SECE;
462	etb8-A	2.5	2	45	406	18	ECOLI:AF-P0AF20-F1	N-ACETYLGLUCOSAMINE REPRESSOR;
463	esr4-A	2.5	10.6	67	115	0	ECOLI:AF-P0AC44-F1	SUCCINATE DEHYDROGENASE HYDROPHOBIC MEMBRANE ANCH
464	erfm-A	2.5	6	63	122	5	ECOLI:AF-P0DP70-F1	PUTATIVE CRYPTIC PHOSPHONATE TRANSPORT SYSTEM PER
465	er6g-A	2.5	3.5	50	51	4	ECOLI:AF-P77184-F1	PUTATIVE PROTEIN LOMR;
466	er6o-A	2.5	13.6	99	222	6	ECOLI:AF-P0AFM6-F1	PHAGE SHOCK PROTEIN A;
467	euis-A	2.5	9.5	85	214	5	ECOLI:AF-P0AGC7-F1	PROBABLE INNER MEMBRANE PROTEIN SMP;
468	etc4-A	2.5	5.2	54	179	4	ECOLI:AF-P0A710-F1	PROBABLE INTRACELLULAR SEPTATION PROTEIN A;
469	et0h-A	2.5	7.1	67	101	3	ECOLI:AF-P0AEH5-F1	PROTEIN ELAB;
470	etn1-A	2.4	2.9	40	156	8	ECOLI:AF-P33355-F1	UNCHARACTERIZED PROTEIN YEHS;
471	eq71-A	2.4	6.9	105	491	6	ECOLI:AF-P76236-F1	PROBABLE DIGUANYLATE CYCLASE CDGI;
472	ervn-A	2.4	7.6	67	631	6	ECOLI:AF-P45848-F1	UNCHARACTERIZED PROTEIN YCIQ;
473	erub-A	2.4	11.8	74	296	3	ECOLI:AF-P0AEA5-F1	PROTOHEME IX FARNESYLTRANSFERASE;
474	erb1-A	2.4	9.1	47	138	15	ECOLI:AF-P67701-F1	ANTITOXIN HIGA;
475	ercr-A	2.4	2.3	40	58	13	ECOLI:AF-P0DPP3-F1	PROTEIN YECU;
476	erbg-A	2.4	8.8	80	261	11	ECOLI:AF-P33135-F1	FLAGELLAR BIOSYNTHETIC PROTEIN FLIR;
477	esxt-A	2.4	8.9	64	104	3	ECOLI:AF-P0A8T5-F1	FLAGELLAR HOOK-BASAL BODY COMPLEX PROTEIN FLIE;
478	euf8-A	2.4	3.9	50	82	0	ECOLI:AF-P39355-F1	PUTATIVE UNCHARACTERIZED PROTEIN YJHE;
479	eryr-A	2.4	3.4	46	74	4	ECOLI:AF-P0AD07-F1	UNCHARACTERIZED PROTEIN YECF;
480	et84-A	2.4	7	100	318	8	ECOLI:AF-P52123-F1	UNCHARACTERIZED PROTEIN YFJH;
481	es33-A	2.4	8.3	83	463	5	ECOLI:AF-P0AGC0-F1	HEXOSE-6-PHOSPHATE:PHOSPHATE ANTIPORTER;
482	ers4-A	2.4	3.4	61	148	8	ECOLI:AF-Q46786-F1	PUTATIVE UNCHARACTERIZED PROTEIN YGEF;
483	etn7-A	2.4	5.2	79	304	4	ECOLI:AF-P24202-F1	MRR RESTRICTION SYSTEM PROTEIN;
484	eri2-A	2.4	5.1	56	558	9	ECOLI:AF-P39830-F1	PUTATIVE CATION/PROTON ANTIPORTER YBAL;
485	er9d-A	2.4	17.1	86	701	8	ECOLI:AF-P15078-F1	PEPTIDE TRANSPORTER CSTA;
486	erd2-A	2.4	8	67	122	4	ECOLI:AF-P0ABN1-F1	DIACYLGLYCEROL KINASE;
487	et9a-A	2.4	10.6	60	453	20	ECOLI:AF-P0AGD7-F1	SIGNAL RECOGNITION PARTICLE PROTEIN;
488	etuk-A	2.4	7	62	285	11	ECOLI:AF-P76065-F1	UNCHARACTERIZED PROTEIN YDAU;
489	erud-A	2.4	1.9	31	114	13	ECOLI:AF-P0AD37-F1	UNCHARACTERIZED PROTEIN YFEC;
490	es7v-A	2.4	6.2	70	195	4	ECOLI:AF-P0AD17-F1	INNER MEMBRANE PROTEIN YOHC;
491	es06-A	2.4	6.2	59	122	15	ECOLI:AF-P33668-F1	UNCHARACTERIZED PROTEIN YBBC;
492	eudg-A	2.4	12.6	75	828	8	ECOLI:AF-P33937-F1	PERIPLASMIC NITRATE REDUCTASE;
493	erx2-A	2.4	8.8	57	182	4	ECOLI:AF-P0ABF8-F1	CDP-DIACYLGLYCEROL--GLYCEROL-3-PHOSPHATE
494	euae-A	2.4	4.4	55	115	5	ECOLI:AF-P0ADM0-F1	INNER MEMBRANE PROTEIN YIDH;
495	ert1-A	2.4	9.5	85	430	5	ECOLI:AF-P0A8L1-F1	SERINE--TRNA LIGASE;
496	erou-A	2.4	12.8	95	717	4	ECOLI:AF-P75870-F1	INNER MEMBRANE PROTEIN YCCS;
497	esfl-A	2.4	3.1	47	81	4	ECOLI:AF-P76544-F1	UNCHARACTERIZED PROTEIN YFFM;
498	eto5-A	2.4	5.6	51	107	10	ECOLI:AF-P46141-F1	INNER MEMBRANE PROTEIN YGBE;
499	erkf-A	2.4	23.7	57	1329	2	ECOLI:AF-P46889-F1	DNA TRANSLOCASE FTSK;
500	etp9-A	2.4	6.4	58	216	2	ECOLI:AF-P0AFX7-F1	ANTI-SIGMA-E FACTOR RSEA;
501	etsx-A	2.4	3	48	80	6	ECOLI:AF-P76521-F1	UNCHARACTERIZED PROTEIN YFDY;
502	ervi-A	2.4	10.4	87	643	7	ECOLI:AF-P06710-F1	DNA POLYMERASE III SUBUNIT TAU;
503	esri-A	2.4	4.9	62	222	3	ECOLI:AF-P77180-F1	UNCHARACTERIZED PROTEIN YKGH;
504	erc9-A	2.4	2.5	41	132	17	ECOLI:AF-P09996-F1	UNCHARACTERIZED PROTEIN YIDB;
505	etqi-A	2.3	4.8	43	220	19	ECOLI:AF-P0ACT2-F1	PROBABLE ACREF/ENVCD OPERON REPRESSOR;
506	es55-A	2.3	13.1	96	1342	3	ECOLI:AF-P0A8V2-F1	DNA-DIRECTED RNA POLYMERASE SUBUNIT BETA;
507	esmj-A	2.3	8.3	60	726	0	ECOLI:AF-P38134-F1	TYROSINE-PROTEIN KINASE ETK;
508	etc2-A	2.3	4.6	57	82	2	ECOLI:AF-P77506-F1	UNCHARACTERIZED PROTEIN YBDJ;
509	eq8e-A	2.3	9.4	51	807	10	ECOLI:AF-P0A7A7-F1	GLYCEROL-3-PHOSPHATE ACYLTRANSFERASE;
510	es16-A	2.3	8.7	81	404	0	ECOLI:AF-P76197-F1	INNER MEMBRANE TRANSPORT PROTEIN YDIM;
511	erbp-A	2.3	6.6	48	57	6	ECOLI:AF-A5A614-F1	UPF0509 PROTEIN YCIZ;
512	ethf-A	2.3	5.5	68	156	9	ECOLI:AF-P0AAS0-F1	INNER MEMBRANE PROTEIN YLAC;
513	erdi-A	2.3	5.9	54	70	4	ECOLI:AF-P0AAQ0-F1	UNCHARACTERIZED PROTEIN YAIZ;
514	euer-A	2.3	2.9	41	224	7	ECOLI:AF-P75974-F1	PROPHAGE REPRESSOR COHE;
515	esdp-A	2.3	4.9	71	263	6	ECOLI:AF-P75851-F1	PUTATIVE ALIPHATIC SULFONATES TRANSPORT PERMEASE
516	es4j-A	2.3	3.2	41	66	5	ECOLI:AF-P26649-F1	SURFACE COMPOSITION REGULATOR;
517	et5x-A	2.3	3.3	46	236	2	ECOLI:AF-P76359-F1	PUTATIVE UNCHARACTERIZED PROTEIN YEEP;
518	eua3-A	2.3	5.2	59	126	5	ECOLI:AF-P0ABC0-F1	ATP SYNTHASE PROTEIN I;
519	erng-A	2.3	9.3	79	185	6	ECOLI:AF-P75976-F1	UNCHARACTERIZED PROTEIN YMFL;
520	eryl-A	2.3	2.1	34	130	21	ECOLI:AF-P27238-F1	UNCHARACTERIZED PROTEIN YFED;
521	ervp-A	2.3	3.1	48	87	10	ECOLI:AF-P0A7U7-F1	30S RIBOSOMAL PROTEIN S20;
522	eswh-A	2.3	9.3	63	239	17	ECOLI:AF-P0AD01-F1	TRANSCRIPTIONAL REGULATORY PROTEIN DCUR;
523	etfh-A	2.3	14	76	426	4	ECOLI:AF-P39385-F1	UNCHARACTERIZED PROTEIN YJIN;
524	ermc-A	2.3	3.3	56	269	14	ECOLI:AF-Q46942-F1	UNCHARACTERIZED PROTEIN YQEI;
525	eshw-A	2.3	6.8	84	364	7	ECOLI:AF-P33667-F1	TRNA 2-SELENOURIDINE SYNTHASE;
526	et7i-A	2.3	15.3	76	604	4	ECOLI:AF-P39336-F1	UNCHARACTERIZED PROTEIN YJGL;
527	erek-A	2.3	10.2	105	546	5	ECOLI:AF-P05704-F1	METHYL-ACCEPTING CHEMOTAXIS PROTEIN III;
528	ertf-A	2.3	13.2	48	234	15	ECOLI:AF-P0ACU5-F1	HTH-TYPE TRANSCRIPTIONAL REPRESSOR FABR;
529	ets6-A	2.3	3.1	43	149	5	ECOLI:AF-P76111-F1	INNER MEMBRANE PROTEIN YDCZ;
530	essy-A	2.3	5.4	48	49	6	ECOLI:AF-P0AAW9-F1	MULTIDRUG EFFLUX PUMP ACCESSORY PROTEIN ACRZ;
531	erm9-A	2.2	2.6	34	334	15	ECOLI:AF-P0ACP1-F1	CATABOLITE REPRESSOR/ACTIVATOR;
532	etg8-A	2.2	9.6	98	547	6	ECOLI:AF-P33235-F1	FLAGELLAR HOOK-ASSOCIATED PROTEIN 1;
533	es2g-A	2.2	5.8	83	268	4	ECOLI:AF-P0AC26-F1	NITRITE TRANSPORTER NIRC;
534	et4l-A	2.2	10.6	43	1122	7	ECOLI:AF-P07648-F1	RECBCD ENZYME SUBUNIT RECC;
535	es3i-A	2.2	4.1	74	511	5	ECOLI:AF-P76224-F1	INNER MEMBRANE ABC TRANSPORTER PERMEASE PROTEIN Y
536	er5s-A	2.2	3.4	74	231	3	ECOLI:AF-P60844-F1	AQUAPORIN Z;
537	es6s-A	2.2	7.3	93	178	5	ECOLI:AF-Q46832-F1	PUTATIVE TYPE II SECRETION SYSTEM M-TYPE PROTEIN
538	erdf-A	2.2	9	61	136	7	ECOLI:AF-P0A7C8-F1	PROTEIN PSIE;
539	euim-A	2.2	2.7	50	67	6	ECOLI:AF-P46478-F1	PROTEIN AAEX;
540	etqe-A	2.2	11	81	406	9	ECOLI:AF-P0AFY6-F1	PEPTIDE ANTIBIOTIC TRANSPORTER SBMA;
541	erg7-A	2.2	10.2	78	122	15	ECOLI:AF-P42616-F1	PROTEIN YQJC;
542	etrc-A	2.2	14.2	58	387	9	ECOLI:AF-P24218-F1	PROPHAGE INTEGRASE INTD;
543	etqx-A	2.2	2.6	39	113	15	ECOLI:AF-P0A9T6-F1	UNCHARACTERIZED HTH-TYPE TRANSCRIPTIONAL REGULATO
544	eq9a-A	2.2	9.8	60	532	5	ECOLI:AF-P38035-F1	TRANSCRIPTIONAL REGULATORY PROTEIN RTCR;
545	eq73-A	2.2	14.5	94	648	5	ECOLI:AF-P76393-F1	PROTEIN KINASE YEGI;
546	et9s-A	2.2	6.3	57	171	9	ECOLI:AF-P0A6L9-F1	CO-CHAPERONE PROTEIN HSCB;
547	erdr-A	2.2	11.1	63	219	13	ECOLI:AF-P0A9E9-F1	REGULATORY PROTEIN YEIL;
548	euea-A	2.2	3.3	45	81	18	ECOLI:AF-P0ACV8-F1	UNCHARACTERIZED PROTEIN YMJA;
549	etu9-A	2.2	4.7	52	230	6	ECOLI:AF-P75839-F1	UPF0702 TRANSMEMBRANE PROTEIN YCAP;
550	erqp-A	2.2	8.5	61	402	5	ECOLI:AF-P75937-F1	FLAGELLAR HOOK PROTEIN FLGE;
551	eucw-A	2.2	4.3	49	111	0	ECOLI:AF-Q47377-F1	PROBABLE 4-AMINO-4-DEOXY-L-ARABINOSE-PHOSPHOUNDEC
552	er7h-A	2.2	9.3	64	69	3	ECOLI:AF-P33236-F1	REGULATORY PROTEIN MOKC;
553	eufz-A	2.2	9.2	83	500	1	ECOLI:AF-P77304-F1	DIPEPTIDE AND TRIPEPTIDE PERMEASE A;
554	etzf-A	2.2	3.8	51	121	0	ECOLI:AF-P69212-F1	SPERMIDINE EXPORT PROTEIN MDTJ;
555	eto7-A	2.2	9	55	269	7	ECOLI:AF-P76550-F1	UNCHARACTERIZED PROTEIN YFFS;
556	es45-A	2.2	10	50	131	6	ECOLI:AF-Q46864-F1	ANTITOXIN MQSA;
557	eszd-A	2.2	4.5	67	197	4	ECOLI:AF-P67143-F1	UPF0056 INNER MEMBRANE PROTEIN YHGN;
558	ery1-A	2.2	7.4	74	158	1	ECOLI:AF-P0AFX4-F1	REGULATOR OF SIGMA D;
559	ethd-A	2.2	3.5	67	234	7	ECOLI:AF-P0AAC4-F1	INNER MEMBRANE PROTEIN YBHL;
560	er7c-A	2.2	4.6	66	133	3	ECOLI:AF-P42905-F1	PUTATIVE N-ACETYLGALACTOSAMINE PERMEASE IIC COMPO
561	er5f-A	2.2	6.3	72	339	6	ECOLI:AF-P0AEF8-F1	DIPEPTIDE TRANSPORT SYSTEM PERMEASE PROTEIN DPPB;
562	ett0-A	2.2	10.6	87	646	6	ECOLI:AF-P13518-F1	RNASE E SPECIFICITY FACTOR CSRD;
563	euhd-A	2.2	8.4	72	110	10	ECOLI:AF-P77609-F1	PROTEIN FLXA;
564	etm2-A	2.2	4.5	70	259	7	ECOLI:AF-P77307-F1	PROBABLE IRON EXPORT PERMEASE PROTEIN FETB;
565	etkk-A	2.2	7.8	56	271	2	ECOLI:AF-P0AB98-F1	ATP SYNTHASE SUBUNIT A;
566	esny-A	2.2	8.2	60	720	7	ECOLI:AF-P76387-F1	TYROSINE-PROTEIN KINASE WZC;
567	et0s-A	2.2	7.3	77	419	8	ECOLI:AF-P0ABC7-F1	MODULATOR OF FTSH PROTEASE HFLK;
568	ervk-A	2.2	4.5	62	188	5	ECOLI:AF-P76264-F1	PROBABLE MANGANESE EFFLUX PUMP MNTP;
569	et6i-A	2.2	6.2	63	96	17	ECOLI:AF-P0A9V5-F1	UNCHARACTERIZED HTH-TYPE TRANSCRIPTIONAL REGULATO
570	eswt-A	2.2	7.1	64	234	9	ECOLI:AF-P22524-F1	CHROMOSOME PARTITION PROTEIN MUKE;
571	esal-A	2.2	10.5	74	343	5	ECOLI:AF-P32716-F1	MULTIDRUG RESISTANCE PROTEIN MDTN;
572	esgd-A	2.2	7.3	84	353	6	ECOLI:AF-P0AFI9-F1	PUTATIVE PERMEASE PERM;
573	eq8c-A	2.2	4.8	53	135	9	ECOLI:AF-Q46824-F1	INNER MEMBRANE PROTEIN YGFX;
574	et3y-A	2.2	7.2	61	158	10	ECOLI:AF-P0A6W5-F1	TRANSCRIPTION ELONGATION FACTOR GREA;
575	esy1-A	2.2	4.1	55	130	7	ECOLI:AF-Q46755-F1	PROTEIN YCHQ;
576	esxg-A	2.2	5.1	87	547	8	ECOLI:AF-P33941-F1	ABC TRANSPORTER ATP-BINDING/PERMEASE PROTEIN YOJI
577	etm1-A	2.2	3.8	41	64	7	ECOLI:AF-P0AE56-F1	BACTERIOFERRITIN-ASSOCIATED FERREDOXIN;
578	esbz-A	2.2	16.2	73	609	7	ECOLI:AF-P15043-F1	ATP-DEPENDENT DNA HELICASE RECQ;
579	etls-A	2.2	12.3	95	782	7	ECOLI:AF-P75800-F1	PROBABLE CYCLIC DI-GMP PHOSPHODIESTERASE PDEI;
580	etkl-A	2.1	8.5	94	700	2	ECOLI:AF-P45537-F1	UNCHARACTERIZED PROTEIN YHFK;
581	es9i-A	2.1	3.9	50	109	6	ECOLI:AF-P69210-F1	SPERMIDINE EXPORT PROTEIN MDTI;
582	et85-A	2.1	10.3	72	308	1	ECOLI:AF-P32166-F1	1,4-DIHYDROXY-2-NAPHTHOATE OCTAPRENYLTRANSFERASE;
583	erja-A	2.1	5.3	78	536	6	ECOLI:AF-P31549-F1	THIAMINE TRANSPORT SYSTEM PERMEASE PROTEIN THIP;
584	et3q-A	2.1	7.9	70	250	10	ECOLI:AF-P76161-F1	PROPHAGE ANTITERMINATION PROTEIN Q HOMOLOG QUUQ;
585	er13-A	2.1	9.4	76	398	5	ECOLI:AF-P41441-F1	PUTATIVE TYPE II SECRETION SYSTEM PROTEIN F;
586	erq8-A	2.1	3.6	47	184	11	ECOLI:AF-P39380-F1	RNA 2'-PHOSPHOTRANSFERASE;
587	erlv-A	2.1	9	84	176	4	ECOLI:AF-P0A6M2-F1	DISULFIDE BOND FORMATION PROTEIN B;
588	erev-A	2.1	13.2	90	351	8	ECOLI:AF-P32151-F1	UNCHARACTERIZED PROTEIN YIIG;
589	er0c-A	2.1	4.3	57	110	5	ECOLI:AF-Q46867-F1	INNER MEMBRANE PROTEIN YGIZ;
590	es7t-A	2.1	8	62	326	2	ECOLI:AF-P06609-F1	VITAMIN B12 IMPORT SYSTEM PERMEASE PROTEIN BTUC;
591	et4x-A	2.1	4.2	83	414	5	ECOLI:AF-P0AGE4-F1	SERINE/THREONINE TRANSPORTER SSTT;
592	essr-A	2.1	4.8	78	573	1	ECOLI:AF-P23886-F1	ATP-BINDING/PERMEASE PROTEIN CYDC;
593	erqx-A	2.1	10	66	119	2	ECOLI:AF-P0A8Q3-F1	FUMARATE REDUCTASE SUBUNIT D;
594	er03-A	2.1	8.9	50	129	14	ECOLI:AF-P0AFP2-F1	DNA BASE-FLIPPING PROTEIN;
595	erib-A	2.1	11.9	49	132	6	ECOLI:AF-P60632-F1	UPF0299 MEMBRANE PROTEIN YOHJ;
596	eskq-A	2.1	3.5	50	773	8	ECOLI:AF-P46837-F1	PROTEIN YHGF;
597	esan-A	2.1	9.6	90	692	7	ECOLI:AF-P76298-F1	FLAGELLAR BIOSYNTHESIS PROTEIN FLHA;
598	etbz-A	2.1	12.1	100	914	5	ECOLI:AF-P39453-F1	SENSOR PROTEIN TORS;
599	esns-A	2.1	9.2	83	1486	6	ECOLI:AF-P22523-F1	CHROMOSOME PARTITION PROTEIN MUKB;
600	eq7m-A	2.1	4.6	51	248	6	ECOLI:AF-P76119-F1	PUTATIVE TRANSPOSASE YNCI;
601	et77-A	2.1	9.1	62	127	6	ECOLI:AF-P0AAY1-F1	BIOFILM REGULATOR BSSR;
602	es6o-A	2.1	2.9	54	238	9	ECOLI:AF-P0A9Q1-F1	AEROBIC RESPIRATION CONTROL PROTEIN ARCA;
603	etlh-A	2.1	5.8	58	171	10	ECOLI:AF-P0AFH0-F1	METHYLATED-DNA--PROTEIN-CYSTEINE METHYLTRANSFERAS
604	er0a-A	2.1	21.7	66	692	5	ECOLI:AF-P19323-F1	FORMATE HYDROGENLYASE TRANSCRIPTIONAL ACTIVATOR F
605	erse-A	2.1	15.1	64	901	9	ECOLI:AF-P10408-F1	PROTEIN TRANSLOCASE SUBUNIT SECA;
606	esyo-A	2.1	4.8	63	219	5	ECOLI:AF-P0AAC6-F1	MODULATOR OF FTSH PROTEASE YCCA;
607	er4d-A	2.1	4.1	85	284	7	ECOLI:AF-P76173-F1	ANAEROBIC DIMETHYL SULFOXIDE REDUCTASE CHAIN YNFH
608	et54-A	2.1	6.8	68	146	3	ECOLI:AF-P76180-F1	INNER MEMBRANE PROTEIN YDGK;
609	et2i-A	2.1	12.4	99	237	6	ECOLI:AF-P76445-F1	LIPID A 1-DIPHOSPHATE SYNTHASE;
610	et68-A	2.1	4.9	58	269	3	ECOLI:AF-P0A9L8-F1	PYRROLINE-5-CARBOXYLATE REDUCTASE;
611	es6u-A	2.1	8.6	79	682	8	ECOLI:AF-P03960-F1	POTASSIUM-TRANSPORTING ATPASE ATP-BINDING SUBUNIT
612	er5q-A	2.1	8	57	79	7	ECOLI:AF-P64536-F1	UNCHARACTERIZED PROTEIN YEIS;
613	et6q-A	2.1	18.3	90	485	4	ECOLI:AF-P39276-F1	DIPEPTIDE AND TRIPEPTIDE PERMEASE C;
614	etzu-A	2.1	3.1	47	125	11	ECOLI:AF-P0AAR5-F1	INNER MEMBRANE PROTEIN YBAN;
615	etaa-A	2.1	9.2	95	417	7	ECOLI:AF-P31069-F1	VOLTAGE-GATED POTASSIUM CHANNEL KCH;
616	erf2-A	2.1	6.8	70	673	7	ECOLI:AF-P09980-F1	ATP-DEPENDENT DNA HELICASE REP;
617	etmp-A	2.1	3	41	191	15	ECOLI:AF-P0ACU7-F1	HTH-TYPE TRANSCRIPTIONAL REGULATOR YJDC;
618	eszu-A	2.1	16.7	90	415	3	ECOLI:AF-P0AAT4-F1	MINICONDUCTANCE MECHANOSENSITIVE CHANNEL YBDG;
619	es3s-A	2.1	5.4	53	104	9	ECOLI:AF-P39284-F1	INNER MEMBRANE PROTEIN YJEO;
620	es6v-A	2.1	8.9	92	337	3	ECOLI:AF-P37642-F1	INNER MEMBRANE PROTEIN YHJD;
621	esvj-A	2.1	12.9	79	211	3	ECOLI:AF-P76343-F1	PROTEIN-METHIONINE-SULFOXIDE REDUCTASE HEME-BINDI
622	etn5-A	2.1	3.1	42	578	10	ECOLI:AF-P11071-F1	ISOCITRATE DEHYDROGENASE KINASE/PHOSPHATASE;
623	esn0-A	2.1	6.7	69	204	3	ECOLI:AF-P0ABJ3-F1	CYTOCHROME BO(3) UBIQUINOL OXIDASE SUBUNIT 3;
624	eruh-A	2	10.7	70	383	9	ECOLI:AF-P0A9U8-F1	PROBABLE ACYL-COA DEHYDROGENASE YDIO;
625	erc0-A	2	11	57	670	12	ECOLI:AF-P71229-F1	DNA-BINDING TRANSCRIPTIONAL ACTIVATOR HYFR;
626	eujx-A	2	9.8	90	732	3	ECOLI:AF-P37617-F1	ZINC/CADMIUM/LEAD-TRANSPORTING P-TYPE ATPASE;
627	et8j-A	2	21.3	83	658	2	ECOLI:AF-P54745-F1	PTS SYSTEM 2-O-ALPHA-MANNOSYL-D-GLYCERATE-SPECIFI
628	esth-A	2	5.4	52	951	8	ECOLI:AF-P07118-F1	VALINE--TRNA LIGASE;
629	et19-A	2	7.9	83	415	4	ECOLI:AF-P77579-F1	FRUCTOSE-LIKE PERMEASE IIC COMPONENT 1;
630	es8r-A	2	3.9	72	209	1	ECOLI:AF-P39270-F1	INNER MEMBRANE PROTEIN YJDF;
631	er1b-A	2	5	68	109	6	ECOLI:AF-P0A8M6-F1	UPF0265 PROTEIN YEEX;
632	etuh-A	2	11.6	62	348	3	ECOLI:AF-P75747-F1	PUTATIVE REGULATOR ABRB;
633	ermh-A	2	7.7	59	136	5	ECOLI:AF-P0AAW5-F1	INNER MEMBRANE PROTEIN YBHQ;
634	erm6-A	2	10.2	85	498	7	ECOLI:AF-P04949-F1	FLAGELLIN;
635	et02-A	2	7.4	36	97	14	ECOLI:AF-P0AAU7-F1	UNCHARACTERIZED PROTEIN YBFE;
636	esou-A	2	2.5	30	44	10	ECOLI:AF-P76061-F1	UNCHARACTERIZED PROTEIN YDAG;
637	es83-A	2	4.6	75	219	1	ECOLI:AF-P0ABP6-F1	PROTEIN DEDA;
638	esy6-A	2	12.1	96	349	7	ECOLI:AF-P0AGM0-F1	PUTATIVE TRANSPORT PROTEIN YHHT;
639	esrv-A	2	2.8	39	94	15	ECOLI:AF-P67699-F1	UNCHARACTERIZED HTH-TYPE TRANSCRIPTIONAL REGULATO
640	er5w-A	2	8.6	46	99	2	ECOLI:AF-Q47710-F1	UNCHARACTERIZED PROTEIN YQJK;
641	er0l-A	2	2.9	34	331	21	ECOLI:AF-P0ABZ1-F1	FLAGELLAR MOTOR SWITCH PROTEIN FLIG;
642	er2k-A	2	8	70	157	3	ECOLI:AF-P37674-F1	2,3-DIKETO-L-GULONATE TRAP TRANSPORTER SMALL PERM
643	eq77-A	2	12.5	97	462	6	ECOLI:AF-P69826-F1	PTS SYSTEM MANNITOL-SPECIFIC CRYPTIC EIICB COMPON
644	esdh-A	2	8.5	97	377	12	ECOLI:AF-P26266-F1	FERRIC ENTEROBACTIN TRANSPORT PROTEIN FEPE;

## Sheet: EvoAcr4_AFDB_DALI
No	Chain	Z	rmsd	lali	nres	%id	PDB	Description		Job: EvoAcr4 AFDB
1	er3j-A	4.2	4.3	64	890	9	ECOLI:AF-P27249-F1	BIFUNCTIONAL URIDYLYLTRANSFERASE/URIDYLYL-REMOVIN		Query: s001A
2	esi7-A	4	6.8	71	216	10	ECOLI:AF-P27294-F1	PROTEIN INAA;
3	er8k-A	4	4	64	105	9	ECOLI:AF-P76406-F1	UNCHARACTERIZED PROTEIN YEGR;
4	eshu-A	3.9	2.3	53	286	4	ECOLI:AF-Q46833-F1	PUTATIVE TYPE II SECRETION SYSTEM L-TYPE PROTEIN
5	er7d-A	3.8	2.9	55	146	5	ECOLI:AF-P45751-F1	DNA UTILIZATION PROTEIN HOFO;
6	etqp-A	3.7	2.7	54	432	9	ECOLI:AF-P0A850-F1	TRIGGER FACTOR;
7	etem-A	3.5	9.7	51	566	8	ECOLI:AF-P27896-F1	NITRATE/NITRITE SENSOR PROTEIN NARQ;
8	erxq-A	3.5	6.6	56	164	13	ECOLI:AF-P75893-F1	FMN REDUCTASE (NADH) RUTF;
9	eudv-A	3.3	4.9	71	329	4	ECOLI:AF-P0A7Z4-F1	DNA-DIRECTED RNA POLYMERASE SUBUNIT ALPHA;
10	et9r-A	3.2	4.5	60	332	10	ECOLI:AF-P75777-F1	UPF0194 MEMBRANE PROTEIN YBHG;
11	eucb-A	3.2	12.8	54	949	7	ECOLI:AF-P0DMC5-F1	SENSOR HISTIDINE KINASE RCSC;
12	et14-A	3.2	2.3	47	172	4	ECOLI:AF-P76508-F1	PUTATIVE UNCHARACTERIZED PROTEIN YFDL;
13	erky-A	3.2	7.5	61	654	7	ECOLI:AF-P07363-F1	CHEMOTAXIS PROTEIN CHEA;
14	es80-A	3.1	6.5	63	265	10	ECOLI:AF-P25741-F1	LIPOPOLYSACCHARIDE CORE HEPTOSE(I) KINASE RFAP;
15	esbp-A	3.1	8.8	60	642	13	ECOLI:AF-P0A8M3-F1	THREONINE--TRNA LIGASE;
16	euh7-A	3.1	4.6	51	183	4	ECOLI:AF-P64604-F1	INTERMEMBRANE PHOSPHOLIPID TRANSPORT SYSTEM BINDI
17	etaj-A	3	11.5	58	778	3	ECOLI:AF-P0AEC3-F1	AEROBIC RESPIRATION CONTROL SENSOR PROTEIN ARCB;
18	etkh-A	3	2.2	50	107	6	ECOLI:AF-P76308-F1	UNCHARACTERIZED PROTEIN YECR;
19	etbq-A	3	11.1	51	875	8	ECOLI:AF-P0AES4-F1	DNA GYRASE SUBUNIT A;
20	es1p-A	3	9.9	54	552	11	ECOLI:AF-P77510-F1	SENSOR HISTIDINE KINASE DPIB;
21	etam-A	3	4.5	72	547	8	ECOLI:AF-P77694-F1	FIMBRIA ADHESIN ECPD;
22	et2z-A	3	6.2	64	511	13	ECOLI:AF-P33136-F1	GLUCANS BIOSYNTHESIS PROTEIN G;
23	etdk-A	2.9	3.8	55	367	7	ECOLI:AF-P16926-F1	CELL SHAPE-DETERMINING PROTEIN MREC;
24	et4p-A	2.9	12	57	608	9	ECOLI:AF-Q06067-F1	SIGNAL TRANSDUCTION HISTIDINE-PROTEIN KINASE ATOS
25	er57-A	2.9	12.1	58	890	7	ECOLI:AF-P39838-F1	PHOSPHOTRANSFERASE RCSD;
26	et8c-A	2.9	5.1	59	371	10	ECOLI:AF-P75830-F1	MACROLIDE EXPORT PROTEIN MACA;
27	eue1-A	2.8	3.2	55	219	5	ECOLI:AF-P76541-F1	ETHANOLAMINE UTILIZATION PROTEIN EUTL;
28	es49-A	2.8	3.3	48	160	13	ECOLI:AF-Q46866-F1	PROBABLE TRANSCRIPTIONAL REGULATOR YGIV;
29	esdr-A	2.8	5.2	56	872	9	ECOLI:AF-P37653-F1	CELLULOSE SYNTHASE CATALYTIC SUBUNIT [UDP-FORMING
30	eted-A	2.8	11.4	54	894	7	ECOLI:AF-P21865-F1	SENSOR PROTEIN KDPD;
31	erb2-A	2.8	8.8	53	877	8	ECOLI:AF-P76272-F1	INTERMEMBRANE TRANSPORT PROTEIN YEBT;
32	esgk-A	2.7	2.9	53	207	9	ECOLI:AF-P0A6U5-F1	RIBOSOMAL RNA SMALL SUBUNIT METHYLTRANSFERASE G;
33	es6s-A	2.7	9	54	178	7	ECOLI:AF-Q46832-F1	PUTATIVE TYPE II SECRETION SYSTEM M-TYPE PROTEIN
34	etny-A	2.7	9	58	546	7	ECOLI:AF-P43671-F1	INTERMEMBRANE TRANSPORT PROTEIN PQIB;
35	er1p-A	2.7	2.9	51	179	12	ECOLI:AF-P64634-F1	DNA UTILIZATION PROTEIN HOFN;
36	etgh-A	2.6	4.7	58	286	7	ECOLI:AF-P77739-F1	PROBABLE KETOAMINE KINASE YNIA;
37	es9x-A	2.6	3.5	60	577	7	ECOLI:AF-P21893-F1	SINGLE-STRANDED-DNA-SPECIFIC EXONUCLEASE RECJ;
38	ernc-A	2.6	5.8	52	387	6	ECOLI:AF-P45763-F1	PUTATIVE TYPE II SECRETION SYSTEM PROTEIN L;
39	erux-A	2.6	4.3	63	614	8	ECOLI:AF-P14081-F1	SELENOCYSTEINE-SPECIFIC ELONGATION FACTOR;
40	etw6-A	2.6	2.8	50	157	8	ECOLI:AF-P33012-F1	DNA GYRASE INHIBITOR;
41	etzj-A	2.6	3.5	68	702	4	ECOLI:AF-P75864-F1	RIBOSOMAL RNA LARGE SUBUNIT METHYLTRANSFERASE K/L
42	erx5-A	2.6	7.5	58	755	5	ECOLI:AF-P77154-F1	KOJIBIOSE PHOSPHORYLASE;
43	ervn-A	2.6	4.4	50	631	2	ECOLI:AF-P45848-F1	UNCHARACTERIZED PROTEIN YCIQ;
44	etrj-A	2.5	3.8	50	190	8	ECOLI:AF-P0A9I3-F1	GLYCINE CLEAVAGE SYSTEM TRANSCRIPTIONAL REPRESSOR
45	erz3-A	2.5	7	53	420	6	ECOLI:AF-P0ABH0-F1	CELL DIVISION PROTEIN FTSA;
46	etwg-A	2.5	5	59	244	12	ECOLI:AF-P76010-F1	FLAGELLAR BRAKE PROTEIN YCGR;
47	et82-A	2.5	5.2	61	150	7	ECOLI:AF-Q47158-F1	UNCHARACTERIZED N-ACETYLTRANSFERASE YAFP;
48	er7j-A	2.4	4.8	51	153	4	ECOLI:AF-P33354-F1	UNCHARACTERIZED LIPOPROTEIN YEHR;
49	eub1-A	2.4	4.5	57	375	4	ECOLI:AF-P75817-F1	23S RRNA (URACIL(747)-C(5))-METHYLTRANSFERASE RLM
50	eszi-A	2.4	3.9	48	445	4	ECOLI:AF-P26365-F1	N-ACETYLMURAMOYL-L-ALANINE AMIDASE AMIB;
51	er1a-A	2.4	2.3	43	78	12	ECOLI:AF-P64503-F1	UNCHARACTERIZED PROTEIN YEBV;
52	etyk-A	2.4	4	57	449	12	ECOLI:AF-P08660-F1	LYSINE-SENSITIVE ASPARTOKINASE 3;
53	et2f-A	2.4	6.2	71	343	7	ECOLI:AF-P30750-F1	METHIONINE IMPORT ATP-BINDING PROTEIN METN;
[truncated: 50 more rows]

[truncated: 13 more sheets: EvoAcr5_AFDB_DALI, EvoRelE1_PDB_DALI, EvoAT1_PDB_DALI, EvoAT2_PDB_DALI, EvoAT3_PDB_DALI, EvoAT4_PDB_DALI, EvoT1_PDB_DALI, EvoRelE1_AFDB_DALI, EvoAT1_AFDB_DALI, EvoAT2_AFDB_DALI, EvoAT3_AFDB_DALI, EvoAT4_AFDB_DALI, EvoT1_AFDB_DALI]
