# Supplementary material for: Semantic design of functional de novo genes from a genomic language model
Source: Nature. 2025 Nov 19;649(8097):749–58. doi: 10.1038/s41586-025-09749-7 (PMC12804078; doi:10.1038/s41586-025-09749-7)
Supplement: Supplementary file 7 — Compiled BLAST results for EvoRelE1, EvoAT1-4, EvoT1, and EvoAcr1-5. (1) Results for EvoAT1. (2) Results for EvoAT2. (3) Results for EvoAT3. (4) Results for EvoAT4. (5) Results for EvoRelE1. (6) Results for EvoT1. (7) Results for EvoAcr1. (8) Results for EvoAcr2. (9) Results for EvoAcr3. (10) Results for EvoAcr4. (11) Results for EvoAcr5. [file 41586_2025_9749_MOESM7_ESM.xlsx]

## Sheet: EvoAT1
Hit ID	Description	E-value	Bit Score	Percent Identity	Alignment Length	Query Start	Query End	Subject Start	Subject End	Query Sequence	Match (Midline)	Subject Sequence
ref|WP_070618426.1|	MULTISPECIES: type II toxin-antitoxin system RelB family antitoxin [unclassified Actinomyces] >gb|MBS5825567.1| ribbon-helix-helix protein, CopG family [Actinomyces sp.] >gb|MDU4286489.1| DUF6290 family protein [Actinomyces sp.] >gb|MDU5231075.1| DUF6290 family protein [Actinomyces sp.] >gb|MDU6756508.1| DUF6290 family protein [Actinomyces sp.] >gb|MDU7238552.1| DUF6290 family protein [Actinomyce…	0.0652872	40.817	56.76	37	42	78	41	77	LEDLEDELQIHGAREAIRAGKGQSYTVEEVLADLGLD	L+DLED +AIRAGK ++Y++EEV ADLGLD	LDDLEDYYLAAEELDAIRAGKSKTYSLEEVRADLGLD
ref|WP_070664740.1|	MULTISPECIES: type II toxin-antitoxin system RelB family antitoxin [Actinomycetaceae] >gb|MBS6101235.1| ribbon-helix-helix protein, CopG family [Actinomyces sp.] >gb|MDK7142647.1| DUF6290 family protein [Gleimia europaea] >gb|MDP9835171.1| RHH-type rel operon transcriptional repressor/antitoxin RelB [Gleimia europaea] >gb|OFR33565.1| hypothetical protein HMPREF2891_07145 [Actinomyces sp. HMSC065F…	0.0704215	40.817	56.76	37	42	78	41	77	LEDLEDELQIHGAREAIRAGKGQSYTVEEVLADLGLD	L+DLED +AIRAGK ++Y++EEV ADLGLD	LDDLEDYYLAAEELDAIRAGKSKTYSLEEVKADLGLD
gb|MBK8814451.1|	ribbon-helix-helix protein, CopG family [Methylococcaceae bacterium]	0.107716	40.4318	38.96	77	2	78	3	74	TIAQITAQIEQLSQSDKLDLLRTIWAALKGNNITIANAALLEDLEDELQIHGAREAIRAGKGQSYTVEEVLADLGLD	T ++ +IEQ +LD L T K + LED+ED A E IRAGKG++YT +EV +LGLD	TSIRLEPEIEQ-----RLDYLATQTGRTKAYYLREIIKQGLEDVEDIYLADKALEDIRAGKGRTYTTDEVRKELGLD
gb|MBI5814920.1|	ribbon-helix-helix protein, CopG family [Nitrospinota bacterium]	0.142855	40.0466	48.89	45	37	78	29	73	ANAALLE---DLEDELQIHGAREAIRAGKGQSYTVEEVLADLGLD	A A+LE D+ED Q E +R GK ++YT+EEV DLGLD	ARQAILEYIDDMEDIYQAENELENLRTGKSRTYTIEEVAKDLGLD
gb|MCV0397490.1|	DUF6290 family protein [Rhizobiaceae bacterium] >gb|MCV0409142.1| DUF6290 family protein [Rhizobiaceae bacterium]	0.176488	40.0466	54.05	37	42	78	38	74	LEDLEDELQIHGAREAIRAGKGQSYTVEEVLADLGLD	LEDLED A E+IR G ++YT+EE+ A+LGLD	LEDLEDYYAAEAAMESIRRGDERTYTLEEMRAELGLD
gb|MCF8038968.1|	DUF6290 family protein [Desulfohalobiaceae bacterium]	0.294077	39.2762	36.84	76	2	77	3	73	TIAQITAQIEQLSQSDKLDLLRTIWAALKGNNITIANAALLEDLEDELQIHGAREAIRAGKGQSYTVEEVLADLGL	T Q+ ++E+ +LD L K + IT A A LEDLED E +RAGK ++Y++EEV +LG	TTIQLPDELEK-----RLDALAKETGRPKKDYITEAVAEHLEDLEDAYLAEKRLEDLRAGKSETYSLEEVGRELGF
gb|MGH8400044.1|	type II toxin-antitoxin system RelB family antitoxin [Gammaproteobacteria bacterium]	0.545961	38.5058	47.37	38	41	78	36	73	LLEDLEDELQIHGAREAIRAGKGQSYTVEEVLADLGLD	L+DLED E +R GK ++YT+EEV+ DLGL+	FLDDLEDYYLAEATMEKLRQGKMRTYTLEEVIKDLGLE
ref|WP_092053998.1|	type II toxin-antitoxin system Phd/YefM family antitoxin [Trichloromonas acetexigens] >gb|TRO79113.1| type II toxin-antitoxin system Phd/YefM family antitoxin [Trichloromonas acetexigens]	0.762867	38.1206	46.81	47	31	77	34	80	GNNITIANAALLEDLEDELQIHGAREAIRAGKGQSYTVEEVLADLGL	G I++ + LLE LED+L I AREAI +G+ EEV LGL	GAIISMDDLKLLEMLEDQLDIKAAREAIEESRGERIPYEEVRKKLGL
gb|MEN9982091.1|	hypothetical protein [Pseudomonadota bacterium] >gb|MEY4535889.1| hypothetical protein [Pseudomonadota bacterium] >gb|MEY4585022.1| hypothetical protein [Pseudomonadota bacterium]	0.826039	38.1206	45.83	48	30	77	29	76	KGNNITIANAALLEDLEDELQIHGAREAIRAGKGQSYTVEEVLADLGL	K I A A ED+ED A IR+G+G++YT+EEV A LGL	KSFYIKEALARYFEDMEDIYLAESAMARIRSGEGRTYTLEEVEAKLGL
ref|WP_224512386.1|	MULTISPECIES: type II toxin-antitoxin system RelB family antitoxin [Phyllobacterium] >gb|MBZ9604462.1| DUF6290 family protein [Phyllobacterium sp. KW56]	0.830588	38.1206	37.66	77	2	78	3	74	TIAQITAQIEQLSQSDKLDLLRTIWAALKGNNITIANAALLEDLEDELQIHGAREAIRAGKGQSYTVEEVLADLGLD	T ++ A+IE D+LD L K I A L+DLED Q A +R G+ ++YT+EEV +LGLD	TSIRLPAEIE-----DRLDALAARTGRTKAYYIREAIEEHLDDLEDLYQAEQAVRRLRNGESRTYTLEEVGRELGLD
ref|WP_034507268.1|	type II toxin-antitoxin system RelB family antitoxin [Actinomyces sp. S4-C9] >gb|KGF02337.1| hypothetical protein HMPREF1628_02185 [Actinomyces sp. S4-C9]	1.03591	37.7354	54.05	37	42	78	41	77	LEDLEDELQIHGAREAIRAGKGQSYTVEEVLADLGLD	L+DLED EAIRAG+ ++Y++ EV ADLGLD	LDDLEDYYLAAEELEAIRAGRSKTYSLGEVKADLGLD
tpg|HMF69454.1|	DUF6290 family protein [Phyllobacterium sp.]	1.43729	38.1206	37.66	77	2	78	3	74	TIAQITAQIEQLSQSDKLDLLRTIWAALKGNNITIANAALLEDLEDELQIHGAREAIRAGKGQSYTVEEVLADLGLD	T ++ A+IE D+LD L K I A L+DLED Q A +R G+ ++YT+EEV +LGLD	TSIRLPAEIE-----DRLDALAARTGRTKAYYIREAIEEHLDDLEDLYQAEQAVRRLRNGESRTYTLEEVGRELGLD
ref|WP_432821825.1|	type II toxin-antitoxin system Phd/YefM family antitoxin [Trichloromonas sp.]	1.6792	37.3502	48.94	47	31	77	37	83	GNNITIANAALLEDLEDELQIHGAREAIRAGKGQSYTVEEVLADLGL	G I+I + LLE LED+L I AREAI +G+ EEV LGL	GAIISIDDLRLLEMLEDQLDIKMAREAIAESRGERIPYEEVRKKLGL
ref|WP_236869909.1|	type II toxin-antitoxin system RelB family antitoxin [Candidatus Bandiella numerosa]	2.426	36.965	55.56	36	42	77	38	73	LEDLEDELQIHGAREAIRAGKGQSYTVEEVLADLGL	LEDLED A E IRAG+ ++YT+EEV LGL	LEDLEDIYLAEKALEDIRAGRSETYTLEEVKQSLGL
ref|WP_155875078.1|	type II toxin-antitoxin system Phd/YefM family antitoxin [Desulfuromonas sp. AOP6] >dbj|BCA78728.1| hypothetical protein AOP6_0515 [Desulfuromonas sp. AOP6]	2.8427	36.965	46.81	47	31	77	37	83	GNNITIANAALLEDLEDELQIHGAREAIRAGKGQSYTVEEVLADLGL	G I+I + LLE LED+L I AREAI +G+ +EV LGL	GAIISIDDLKLLEMLEDQLDIKTAREAIVESRGERIPYDEVRKKLGL
ref|WP_077425198.1|	type II toxin-antitoxin system RelB family antitoxin [Rodentibacter myodis] >gb|OOF56781.1| CopG family transcriptional regulator [Rodentibacter myodis]	2.91322	36.5798	37.7	61	18	78	14	74	KLDLLRTIWAALKGNNITIANAALLEDLEDELQIHGAREAIRAGKGQSYTVEEVLADLGLD	+LD L K + IA +EDLED L + E +R GK + Y++E+V +LGLD	RLDHLSLQTGRPKSYYVKIALETYMEDLEDLLLANATLERVRLGKEKIYSLEDVERELGLD
gb|MBS3780214.1|	ribbon-helix-helix domain-containing protein [Desulfovermiculus sp.]	3.33091	36.5798	40	60	18	77	14	73	KLDLLRTIWAALKGNNITIANAALLEDLEDELQIHGAREAIRAGKGQSYTVEEVLADLGL	+LD L K + IT A LEDLED E +RAGK ++Y++EEV +LG	RLDDLAKETGRPKSDYITEAVTEYLEDLEDIYLAEKRIEDLRAGKSETYSLEEVGRELGF
tpg|HVW56455.1|	DUF6290 family protein [Rhizobiaceae bacterium]	3.65182	36.5798	48.65	37	42	78	38	74	LEDLEDELQIHGAREAIRAGKGQSYTVEEVLADLGLD	LED+ED A E +R G+ ++YT EEV +LGLD	LEDVEDYYHAEAAMERLRKGEERTYTAEEVSKELGLD
gb|NCB32194.1|	ribbon-helix-helix protein, CopG family [Clostridia bacterium] >gb|NCD26907.1| ribbon-helix-helix protein, CopG family [Deltaproteobacteria bacterium]	4.14104	36.1946	41.67	60	18	77	14	73	KLDLLRTIWAALKGNNITIANAALLEDLEDELQIHGAREAIRAGKGQSYTVEEVLADLGL	+L++L T K I A A L+DLED E +RAG+ ++YT+EEV A LGL	RLNVLATETGRSKAFYIREAVAEYLDDLEDIYLAEKRLEDLRAGRSRTYTLEEVGARLGL
gb|MGA7884321.1|	DUF6290 family protein [Acidobacteriaceae bacterium]	4.70899	36.965	51.11	45	37	78	29	73	ANAALLEDLEDELQIHGARE---AIRAGKGQSYTVEEVLADLGLD	A A+L +ED I A E AIRAG+ ++YT+EEV DLGLD	AREAILRHIEDLEDIQIAEEELIAIRAGRSRTYTLEEVERDLGLD
gb|MFZ0632760.1|	DUF6290 family protein [Acidobacteriaceae bacterium] >gb|MGB6870527.1| DUF6290 family protein [Acidobacteriaceae bacterium] >gb|MGB7170071.1| DUF6290 family protein [Acidobacteriaceae bacterium] >gb|MGB7354523.1| DUF6290 family protein [Acidobacteriaceae bacterium] >gb|MGC2499505.1| DUF6290 family protein [Acidobacteriaceae bacterium]	5.07118	36.5798	39.02	82	1	78	1	73	MTIAQITAQIEQLSQSDKLDLLRTIWAALKGNNITI-ANAALLEDLEDELQIHGARE---AIRAGKGQSYTVEEVLADLGLD	M ++ A IE+ +LD L A G T A A+L LED + A E AIR G+ ++YT+EEV DLGLD	MLAIRLPADIEE-----RLDRL----AKRSGRTKTYYAREAILRHLEDLEDLQAAEEELIAIRDGRSRTYTLEEVERDLGLD
gb|MGA8162891.1|	DUF6290 family protein [Acidobacteriaceae bacterium]	5.7282	36.1946	39.02	82	1	78	1	73	MTIAQITAQIEQLSQSDKLDLLRTIWAALKGNNITI-ANAALLEDLEDELQIHGARE---AIRAGKGQSYTVEEVLADLGLD	M ++ A IE+ +LD L A G T A A+L LED + A E AIR G+ ++YT+EEV DLGLD	MLAIRLPADIEE-----RLDRL----AKRSGRTKTYYAREAILRHLEDLEDLQAAEEELIAIRDGRSRTYTLEEVERDLGLD
gb|MDO5049201.1|	ribbon-helix-helix protein, CopG family [Actinomycetaceae bacterium]	6.33531	36.1946	51.35	37	42	78	47	83	LEDLEDELQIHGAREAIRAGKGQSYTVEEVLADLGLD	L+DLED E IRAG+ ++Y +EEV ADLGL+	LDDLEDYYLAAQEAEDIRAGRSRTYPLEEVKADLGLE
gb|MGB9029612.1|	DUF6290 family protein [Acidobacteriaceae bacterium]	6.5384	36.5798	53.85	39	40	78	35	73	ALLEDLEDELQIHGAREAIRAGKGQSYTVEEVLADLGLD	A LEDLED A AIR G+ ++YT+EEV LGLD	AHLEDLEDAYLAEKALIAIREGRSRTYTLEEVERSLGLD
gb|MGA7521759.1|	DUF6290 family protein [Acidobacteriaceae bacterium]	6.82041	36.5798	60	40	42	78	37	73	LEDLEDELQIHGARE---AIRAGKGQSYTVEEVLADLGLD	LEDLED +QI A E AIR G+ ++YT+EEV DLGLD	LEDLED-IQI--AEEELIAIREGRSRTYTLEEVQRDLGLD
ref|WP_175935291.1|	type II toxin-antitoxin system RelB family antitoxin [Corynebacterium sp. Marseille-P4321]	7.16007	35.4242	37.25	51	26	75	19	69	WAALKGNNIT-IANAALLEDLEDELQIHGAREAIRAGKGQSYTVEEVLADL	+A +G ++ A A+LE +ED + R+AI G G+ Y++++VLADL	YARFEGVTLSDFARNAILEKIEDAHDLQELRDAIAHGTGERYSLDKVLADL
tpg|HVA56183.1|	DUF6290 family protein [Gammaproteobacteria bacterium]	7.83469	35.4242	51.43	35	42	76	37	71	LEDLEDELQIHGAREAIRAGKGQSYTVEEVLADLG	L+DLED A E R GK +SYT+EEV +LG	LDDLEDYYLAEAAMEKFRLGKSRSYTLEEVKKELG
ref|WP_015556386.1|	type II toxin-antitoxin system RelB family antitoxin [Fretibacterium fastidiosum] >emb|CAM1380181.1| hypothetical protein FF3_01401 [Fretibacterium fastidiosum] >emb|CBL28239.1| hypothetical protein SY1_10030 [Fretibacterium fastidiosum]	8.49476	35.4242	48.65	37	42	78	42	75	LEDLEDELQIHGAREAIRAGKGQSYTVEEVLADLGLD	LED ED ++I E +R+G+ ++Y++EEV A LGLD	LEDYEDAVRIS---EEVRSGRMKTYSLEEVRAHLGLD

## Sheet: EvoAT2
Hit ID	Description	E-value	Bit Score	Percent Identity	Alignment Length	Query Start	Query End	Subject Start	Subject End	Query Sequence	Match (Midline)	Subject Sequence
gb|MEO5333511.1|	hypothetical protein [Magnetococcus sp. YQC-5]	0.217673	39.6614	51.22	41	45	84	31	71	EAAFDYIEDLLDMAHARQAVEEYEQ-GQGISHEQVMSELGL	+A + Y+ED+ D+ ARQA+EEYE+ G GIS + ELGL	DAVWRYLEDMQDVEAARQALEEYEREGGGISLNDFVCELGL
ref|WP_138192661.1|	type II toxin-antitoxin system RelB family antitoxin [Culicoidibacter larvae] >gb|TLG71088.1| hypothetical protein FEZ08_11800 [Culicoidibacter larvae]	3.08344	36.965	42.42	66	23	84	9	73	EERVKALQTLFAILREQFGISD---EAAFDYIEDLLDMAHARQAVEEYEQ-GQGISHEQVMSELGL	+++ K L +A LR Q ISD + F YIED D A A +A EEY++ + SHE+VM GL	DDKQKELYKKYAELRGQ-TISDFINQVVFSYIEDEYDAALADKAYEEYQKDPKTYSHEEVMEMYGL
gb|MAG91946.1|	hypothetical protein [Candidatus Woesearchaeota archaeon]	5.23185	36.1946	38.1	42	48	84	31	72	FDYIEDLLDMA-----HARQAVEEYEQGQGISHEQVMSELGL	+D +ED L+++ H +QA +E+++G+ I+HEQ+ +LGL	WDLLEDTLELSEQTKRHIKQAEKEFKEGKYITHEQLKKKLGL
gb|MEA2053535.1|	hypothetical protein [Thermoplasmatota archaeon]	6.14712	36.1946	39.13	46	44	84	27	72	DEAAFDYIEDLLDMA-----HARQAVEEYEQGQGISHEQVMSELGL	+E +D IED ++++ H +QA E+Y+ G+ +HEQV +LGL	EEVIWDLIEDSMELSEETKRHIKQAEEDYKAGKVYTHEQVKKDLGL
gb|OGV92484.1|	MAG: hypothetical protein A3B57_00030 [Microgenomates group bacterium RIFCSPLOWO2_01_FULL_47_10]	7.37812	36.1946	42.5	40	49	82	45	84	DYIEDLLDMAH------ARQAVEEYEQGQGISHEQVMSEL	D++EDLL + H RQ+ +EY++G+ +HEQV EL	DFLEDLLALKHQDYLSSIRQSRKEYQEGKTFTHEQVFGEL

## Sheet: EvoAT3
Hit ID	Description	E-value	Bit Score	Percent Identity	Alignment Length	Query Start	Query End	Subject Start	Subject End	Query Sequence	Match (Midline)	Subject Sequence
gb|MEO9139508.1|	hypothetical protein [Jatrophihabitans sp.]	2.15708	37.3502	39.02	41	2	42	45	85	KALTVNLPEEDYDALKALVEQQNMPLSQFVRSRVIDKLTEE	+ LT+ L + +YDA++ EQ+++P S RS ++DKL+E+	RMLTLRLRQSEYDAIQRAAEQRHLPPSTLARSLLLDKLSEQ
ref|WP_009787122.1|	MULTISPECIES: hypothetical protein [Oscillatoriales] >gb|EAW34316.1| hypothetical protein L8106_29060 [Lyngbya sp. PCC 8106] >gb|MEA5539688.1| hypothetical protein [Limnoraphis robusta Tam1]	2.20973	37.7354	35.38	65	4	68	3	64	LTVNLPEEDYDALKALVEQQNMPLSQFVRSRVIDKLTEETDLEEAKLRFEAYQKGAIKTYSVEEL	LT++LPE ++ L L E N PLS V + L ++ A++R E A++T SVE L	LTIDLPESAFERLSRLAELTNQPLSNLVIQSITGNLPPAIEMAPAEIRTELL---ALQTLSVEAL
ref|WP_342682296.1|	DUF6290 family protein [Zongyangia sp. HA2173]	3.27563	37.7354	29.51	61	2	62	18	70	KALTVNLPEEDYDALKALVEQQNMPLSQFVRSRVIDKLTEETDLEEAKLRFEAYQKGAIKT	K + L +++Y+ALK + ++ N+ +S+ +RSR+I+ E ++ YQK A +T	KQYRIRLTDDEYEALKTIAKKHNLSVSKLIRSRIIEG--------EYQMTINEYQKAAYRT
ref|WP_357808461.1|	S-(hydroxymethyl)mycothiol dehydrogenase [Nocardia niwae] >gb|MEU2042257.1| S-(hydroxymethyl)mycothiol dehydrogenase [Nocardia niwae] >gb|MEU2121704.1| S-(hydroxymethyl)mycothiol dehydrogenase [Nocardia niwae]	3.32813	38.1206	37.74	53	8	60	310	354	LPEEDYDALKALVEQQNMPLSQFVRSRVIDKLTEETDLEEAKLRFEAYQKGAI	LPE D+ L L QQ +PL QFV TE DL E + F+ + G +	LPERDFPTLIELYRQQRLPLDQFV--------TERIDLTEVEKAFDTMKAGRV
ref|WP_247274615.1|	plasmid mobilization protein [Rhodococcus sp. F64268] >gb|MCK0093107.1| hypothetical protein [Rhodococcus sp. F64268]	4.07333	37.3502	38.3	47	2	48	86	132	KALTVNLPEEDYDALKALVEQQNMPLSQFVRSRVIDKLTEETDLEEA	K L V L E+YDA+ +L + +P S FVR+R++D L++ + + A	KVLQVRLNPEEYDAIVSLADAAGLPTSTFVRARLLDLLSDRPERQAA
gb|MEN8163650.1|	ribbon-helix-helix protein, CopG family [Acidobacteriota bacterium]	4.27987	36.1946	41.03	39	2	37	3	41	KALTVNLPEEDYDALKALVEQQNMPLSQFVR---SRVID	K +T+ LPEE Y+ + L +++N PLS F+ SR +D	KTVTLRLPEETYERFRTLAKRENRPLSNFIETAASRYVD
gb|MGH2352803.1|	ribbon-helix-helix protein, CopG family [Chloroflexota bacterium] >gb|MGH2367926.1| ribbon-helix-helix protein, CopG family [Chloroflexota bacterium]	4.72381	36.1946	37.5	56	4	58	6	60	LTVNLPEEDYDALKALVEQQNMPLSQFVRSRVIDKLTEETDLEEAKLRFE-AYQKG	L V+LPE YD L+++VE+ N+P SQ + + + D L ++E+ + R AY G	LAVSLPEPLYDRLQSMVEETNLPRSQVIATALHDYL-RRREIEQLRARINAAYADG
gb|MDX9972377.1|	ribbon-helix-helix protein, CopG family [FCB group bacterium]	5.25132	35.8094	43.33	30	2	31	3	32	KALTVNLPEEDYDALKALVEQQNMPLSQFV	K +T+ LP+E Y+ + L E++N PLS F+	KTVTLRLPDETYEQFRTLAERENRPLSNFI
emb|VFJ49929.1|	MAG: hypothetical protein BECKDK2373C_GA0170839_102717 [Candidatus Kentron sp. DK]	5.78548	35.8094	33.96	53	2	49	3	55	KALTVNLPEEDYDALKALVEQQNMPLSQFVR---SRVID--KLTEETDLEEAK	K +T+ LP++ Y + L EQ+N PLS F+ SR ++ + +E ++EE +	KTVTLRLPDQTYQWFRTLAEQENRPLSNFIETAASRYVEAQQFVDEFEMEEIR
ref|WP_266279177.1|	hypothetical protein [Kaistia geumhonensis] >gb|MCX5478012.1| hypothetical protein [Kaistia geumhonensis] >gb|MDQ0516773.1| hypothetical protein [Kaistia geumhonensis]	6.05822	35.8094	47.62	42	2	42	21	62	KALTVNLPEEDYDALKALVEQQNMPLS-QFVRSRVIDKLTEE	K LT++L EDYDAL+AL E PLS Q++ S + L E+	KRLTISLELEDYDALRALAEGHRPPLSLQYILSVAVKDLLEK
gb|MFO7877127.1|	ribbon-helix-helix protein, CopG family [Desulfovermiculus sp.]	8.31389	35.4242	43.33	30	2	31	4	33	KALTVNLPEEDYDALKALVEQQNMPLSQFV	K +T+ LPE+ Y+ + L E++N PLS F+	KTVTLRLPEQTYERFRILAERENRPLSNFI

## Sheet: EvoAT4
Hit ID	Description	E-value	Bit Score	Percent Identity	Alignment Length	Query Start	Query End	Subject Start	Subject End	Query Sequence	Match (Midline)	Subject Sequence
ref|WP_006366116.1|	addiction module protein [Chlorobium ferrooxidans] >gb|EAT59260.1| conserved hypothetical protein [Chlorobium ferrooxidans DSM 13031]	0.0638885	40.817	72.73	22	54	75	48	69	RIAEFKADPEAGFSWEQVKQEL	R+AEF+A+PEAG+SWEQVK L	RLAEFEANPEAGYSWEQVKSHL
gb|MFZ2406840.1|	addiction module protein [Methylobacter sp.]	0.0984884	40.4318	40.3	67	24	75	3	69	NTSVSAYFARMVERRL---ELLIDE-----EEAEIARK-------RIAEFKADPEAGFSWEQVKQEL	N S+S A ++ R+ EL+ D E EI+ + R+AEF+A+PEAG+SWEQVK L	NISISDILALPIQERIRLVELIWDSVAAVPEAVEISPELKIELEARMAEFEANPEAGYSWEQVKSCL
gb|MGI9244225.1|	addiction module protein [Verrucomicrobiales bacterium]	0.116693	40.0466	37.5	48	30	76	21	68	YFARMVERRLELLIDEEEAEI-ARKRIAEFKADPEAGFSWEQVKQELG	A ++E +L D ++ I A++RIAE K DP +G +W ++K LG	LVAELIESLPAVLADSDDGSIEAKRRIAELKRDPSSGKTWTEIKSSLG
gb|MBV5305054.1|	addiction module protein [Chlorobium sp.]	0.120959	40.4318	65.22	23	54	76	48	70	RIAEFKADPEAGFSWEQVKQELG	R+AEF+A+PEAG+SW+QVK L	RLAEFEANPEAGYSWDQVKSHLN
ref|WP_117314039.1|	type II toxin-antitoxin system RelB family antitoxin [Planomicrobium okeanokoites] >gb|MFC3210742.1| type II toxin-antitoxin system RelB family antitoxin [Planomicrobium okeanokoites] >gb|MFC3499294.1| type II toxin-antitoxin system RelB family antitoxin [Planomicrobium okeanokoites] >gb|TAA66728.1| CopG family transcriptional regulator [Planomicrobium okeanokoites]	0.125802	40.0466	36.36	77	1	77	1	70	MTTIIVRVDQKLHQVVRDVAKQENTSVSAYFARMVERRLELLIDEEEAEIARKRIAEFKADPEAGFSWEQVKQELGL	M TI +RVD++ +++RD AK +NTSVS + ++E DE + E + +A E S + VK+ELGL	MATISLRVDERDSKLIRDYAKLKNTSVSDLMRNAIIEKIE---DELDVENFDRVLATM----EKTHSLDDVKKELGL
gb|MBC8128597.1|	addiction module protein [Verrucomicrobiales bacterium]	0.125894	40.0466	61.76	34	43	76	36	68	IDEEEAEIARKRIAEFKADPEAGFSWEQVKQELG	ID+ AE R RIAE KADP +WEQVK ELG	IDDGSAEAGR-RIAEMKADPTTRRTWEQVKAELG
gb|PPC91142.1|	MAG: addiction module protein [Methylobacter sp.] >gb|PPD03678.1| MAG: addiction module protein [Methylobacter sp.]	0.13189	40.0466	72.73	22	54	75	48	69	RIAEFKADPEAGFSWEQVKQEL	R+AEF+A+PEAG+SWEQVK L	RMAEFEANPEAGYSWEQVKSRL
ref|WP_297326008.1|	addiction module protein [Nitrosomonas sp.]	0.13189	40.0466	69.57	23	54	76	48	70	RIAEFKADPEAGFSWEQVKQELG	R+AEF+A+PEAG+SWEQVK L	RLAEFEANPEAGYSWEQVKSCLN
ref|WP_292921679.1|	addiction module protein [Nitrosomonas sp.] >gb|MBY0475960.1| addiction module protein [Nitrosomonas sp.]	0.139217	40.0466	69.57	23	54	76	48	70	RIAEFKADPEAGFSWEQVKQELG	R+AEF+ +PEAGFSWEQVK L	RLAEFEKNPEAGFSWEQVKSHLN
gb|MEI6639999.1|	addiction module protein [Chlorobium sp.]	0.16731	40.0466	65.22	23	54	76	48	70	RIAEFKADPEAGFSWEQVKQELG	R+AEF+A+PEAG+SW+QVK L	RLAEFEANPEAGYSWDQVKSHLN
ref|WP_090717222.1|	addiction module protein [Nitrosomonas sp. Nm166] >emb|SFD84103.1| putative addiction module component, TIGR02574 family [Nitrosomonas sp. Nm166]	0.180462	39.6614	69.57	23	54	76	48	70	RIAEFKADPEAGFSWEQVKQELG	R+AEF+ +PEAGFSWEQVK L	RLAEFEENPEAGFSWEQVKSHLN
gb|MGH8498116.1|	addiction module protein [Methylococcales bacterium] >gb|MGH8558252.1| addiction module protein [Methylococcales bacterium]	0.182295	39.2762	65.22	23	53	75	21	43	KRIAEFKADPEAGFSWEQVKQEL	KR+ EF+A+P+AG+SWEQVK L	KRLKEFEANPDAGYSWEQVKSHL
gb|KXS30599.1|	MAG: Addiction module component, TIGR02574 family [Candidatus Gallionella acididurans]	0.184406	39.6614	68.18	22	54	75	48	69	RIAEFKADPEAGFSWEQVKQEL	R+AEF+A+PEAG+SW+QVK L	RLAEFEANPEAGYSWDQVKSSL
gb|MDP2786303.1|	addiction module protein [Sulfurimicrobium sp.]	0.193362	40.4318	62.5	24	54	77	48	71	RIAEFKADPEAGFSWEQVKQELGL	R+AEF+A+PEAG+SW+QVK L +	RLAEFEANPEAGYSWDQVKPRLSI
gb|MGB7512496.1|	addiction module protein [Pelodictyon phaeoclathratiforme]	0.194648	39.6614	68.18	22	54	75	48	69	RIAEFKADPEAGFSWEQVKQEL	R+AEF+A+PEAG+SW+QVK L	RLAEFEANPEAGYSWDQVKSHL
ref|WP_076792458.1|	addiction module protein [Chlorobium sp. KB01]	0.194648	39.6614	68.18	22	54	75	48	69	RIAEFKADPEAGFSWEQVKQEL	R+AEF+A+PEAG+SW+QVK L	RLAEFEANPEAGYSWDQVKSHL
gb|NOT82277.1|	addiction module protein [Gallionella sp.]	0.194648	39.6614	68.18	22	54	75	48	69	RIAEFKADPEAGFSWEQVKQEL	R+AEF+A+PEAG+SW+QVK L	RLAEFEANPEAGYSWDQVKSSL
ref|WP_012509038.1|	addiction module protein [Pelodictyon phaeoclathratiforme] >gb|ACF44564.1| addiction module component, TIGR02574 family [Pelodictyon phaeoclathratiforme BU-1] >gb|MBV5289016.1| addiction module protein [Pelodictyon phaeoclathratiforme]	0.205457	39.6614	68.18	22	54	75	48	69	RIAEFKADPEAGFSWEQVKQEL	R+AEF+A+PEAG+SW+QVK L	RLAEFEANPEAGYSWDQVKSHL
ref|WP_372608796.1|	MULTISPECIES: addiction module protein [Acidithiobacillus] >gb|MDD2746142.1| addiction module protein [Acidithiobacillus ferrooxidans] >gb|MDD5004007.1| addiction module protein [Acidithiobacillus sp.] >gb|MDD5378269.1| addiction module protein [Acidithiobacillus sp.] >gb|MDD5576720.1| addiction module protein [Acidithiobacillus sp.] >gb|MFA6182560.1| addiction module protein [Acidithiobacillus s…	0.20769	39.6614	68.18	22	54	75	48	69	RIAEFKADPEAGFSWEQVKQEL	R+AEF+A+PEAG+SW+QVK L	RLAEFEANPEAGYSWDQVKSSL
gb|MBK6618579.1|	addiction module protein [Nitrosomonas sp.] >gb|MCC7135502.1| addiction module protein [Nitrosomonas sp.] >gb|MFZ1712761.1| addiction module protein [Nitrosomonas sp.]	0.212228	39.6614	72.73	22	54	75	48	69	RIAEFKADPEAGFSWEQVKQEL	R+AEF+A+PEAG+SWEQVK L	RMAEFEANPEAGYSWEQVKSCL
gb|MBI3902269.1|	addiction module protein [Nitrosomonadales bacterium]	0.214535	39.6614	68.18	22	54	75	48	69	RIAEFKADPEAGFSWEQVKQEL	R+AEF+A+PEAG+SW+QVK L	RLAEFEANPEAGYSWDQVKSSL
gb|MFZ2163042.1|	addiction module protein [Sideroxyarcus sp.] >gb|MFZ2334436.1| addiction module protein [Sideroxyarcus sp.]	0.219222	39.6614	65.22	23	54	76	48	70	RIAEFKADPEAGFSWEQVKQELG	R+AEF+A+PEAG+SW+QVK L	RLAEFEANPEAGYSWDQVKSRLN
gb|MDD5579326.1|	addiction module protein [Methylobacter sp.]	0.221605	39.6614	72.73	22	54	75	48	69	RIAEFKADPEAGFSWEQVKQEL	R+AEF+A+PEAG+SWEQVK L	RMAEFEANPEAGYSWEQVKSCL
ref|WP_219820914.1|	MULTISPECIES: addiction module protein [Methylobacter] >gb|MCK9636859.1| addiction module protein [Methylobacter tundripaludum] >gb|MEE7625591.1| addiction module protein [Methylobacter sp. Wu8] >gb|PPK65314.1| putative addiction module component (TIGR02574 family) [Methylobacter tundripaludum]	0.225388	39.6614	72.73	22	54	75	51	72	RIAEFKADPEAGFSWEQVKQEL	R+AEF+A+PEAG+SWEQVK L	RMAEFEANPEAGYSWEQVKSCL
gb|MBI5891942.1|	addiction module protein [Nitrosomonadales bacterium]	0.228907	39.6614	65.22	23	54	76	48	70	RIAEFKADPEAGFSWEQVKQELG	R+AEF+A+PEAG+SW+QVK L	RLAEFEANPEAGYSWDQVKSRLN
gb|MDP1594499.1|	addiction module protein [Gallionella sp.]	0.228907	39.6614	68.18	22	54	75	48	69	RIAEFKADPEAGFSWEQVKQEL	R+AEF+A+PEAG+SW+QVK L	RLAEFEANPEAGYSWDQVKSSL
gb|QOJ10316.1|	MAG: addiction module protein [Nitrosomonas sp. H1_AOB3]	0.231395	39.6614	72.73	22	54	75	48	69	RIAEFKADPEAGFSWEQVKQEL	R+AEF+A+PEAG+SWEQVK L	RMAEFEANPEAGYSWEQVKSCL
gb|MFL6199124.1|	addiction module protein [Thermoanaerobaculia bacterium]	0.23492	39.6614	34.43	61	18	77	15	75	DVAKQENTS-VSAYFARMVERRLELLIDEEEAEIARKRIAEFKADPEAGFSWEQVKQELGL	D++ QE V + + R+ + ++ I E ++ +R+AE+ +DPEAG SWE+V++E+ L	DLSTQEKLDYVQSLWDRIFAQPEDVPIPEWHLQLLDERLAEYDSDPEAGSSWEEVREEILL
ref|WP_287399053.1|	addiction module protein [Nitrosomonas sp. H1_AOB3]	0.235029	40.0466	72.73	22	54	75	78	99	RIAEFKADPEAGFSWEQVKQEL	R+AEF+A+PEAG+SWEQVK L	RMAEFEANPEAGYSWEQVKSCL
gb|MDO8812703.1|	addiction module protein [Gallionella sp.]	0.241617	39.6614	65.22	23	54	76	48	70	RIAEFKADPEAGFSWEQVKQELG	R+AEF+A+PEAG+SW+QVK L	RLAEFEANPEAGYSWDQVKSRLN
gb|MEY3122127.1|	hypothetical protein [Pseudomonadota bacterium]	0.24308	39.6614	72.73	22	54	75	51	72	RIAEFKADPEAGFSWEQVKQEL	R+AEF+A+PEAG+SWEQVK L	RMAEFEANPEAGYSWEQVKSCL
gb|MEI6639992.1|	addiction module protein [Chlorobium sp.]	0.246896	39.2762	68.18	22	54	75	48	69	RIAEFKADPEAGFSWEQVKQEL	R+AEF+A+PEAG+SW+QVK L	RLAEFEANPEAGYSWDQVKSHL
ref|WP_245754726.1|	addiction module protein [Candidatus Accumulibacter aalborgensis] >emb|SBT10173.1| conserved hypothetical protein [Candidatus Accumulibacter aalborgensis]	0.251081	39.6614	68.18	22	54	75	51	72	RIAEFKADPEAGFSWEQVKQEL	R+AEF+A+PEAG+SW+QVK L	RLAEFEANPEAGYSWDQVKSSL
gb|MDQ3583510.1|	addiction module protein [Pseudomonadota bacterium]	0.261637	38.891	68.18	22	54	75	24	45	RIAEFKADPEAGFSWEQVKQEL	R+ EF+A+PEAG+SWEQVK L	RLKEFEANPEAGYSWEQVKSHL
ref|WP_301017984.1|	addiction module protein [Thiothrix sp.] >gb|MDD5395610.1| addiction module protein [Thiothrix sp.]	0.269189	39.2762	68.18	22	54	75	48	69	RIAEFKADPEAGFSWEQVKQEL	R+AEF+A+PEAG+SW+QVK L	RLAEFEANPEAGYSWDQVKSRL
ref|WP_324544681.1|	addiction module protein [Nitrosomonas europaea] >gb|XBE65708.1| addiction module protein [Nitrosomonas europaea] >tpg|HRN82741.1| addiction module protein [Nitrosomonas europaea]	0.275782	40.0466	72.73	22	54	75	78	99	RIAEFKADPEAGFSWEQVKQEL	R+AEF+A+PEAG+SWEQVK L	RMAEFEANPEAGYSWEQVKSCL
gb|MFZ2301056.1|	addiction module protein [Gallionella sp.]	0.276696	39.2762	68.18	22	54	75	51	72	RIAEFKADPEAGFSWEQVKQEL	R+AEF+A+PEAG+SW+QVK L	RLAEFEANPEAGYSWDQVKSRL
gb|MDE2388990.1|	addiction module protein [Betaproteobacteria bacterium]	0.281078	39.2762	69.57	23	54	76	48	70	RIAEFKADPEAGFSWEQVKQELG	R+AEF+ +PEAGFSWEQVK L	RLAEFEENPEAGFSWEQVKSRLN
gb|MBX9915692.1|	addiction module protein [Nitrosomonas sp.] >gb|OQW84282.1| MAG: addiction module protein [Proteobacteria bacterium ST_bin16] >gb|TXI39462.1| MAG: addiction module protein [Nitrosomonas sp.]	0.287219	39.2762	69.57	23	54	76	48	70	RIAEFKADPEAGFSWEQVKQELG	R+AEF+ +PEAGFSWEQVK L	RLAEFEENPEAGFSWEQVKSRLN
ref|WP_074671253.1|	MULTISPECIES: addiction module protein [Nitrosomonas] >tpg|HRO57232.1| addiction module protein [Nitrosomonas europaea] >tpg|HUM74852.1| addiction module protein [Nitrosomonas europaea]	0.304125	38.891	72.73	22	54	75	35	56	RIAEFKADPEAGFSWEQVKQEL	R+AEF+A+PEAG+SWEQVK L	RMAEFEANPEAGYSWEQVKSCL
ref|WP_304905420.1|	addiction module protein [Nitrosomonas sp.] >gb|MDO8893402.1| addiction module protein [Nitrosomonas sp.] >gb|MDP3280727.1| addiction module protein [Nitrosomonas sp.] >gb|MDP3663490.1| addiction module protein [Nitrosomonas sp.] >gb|MDZ4104771.1| addiction module protein [Nitrosomonas sp.]	0.306454	39.2762	69.57	23	54	76	48	70	RIAEFKADPEAGFSWEQVKQELG	R+AEF+ +PEAGFSWEQVK L	RLAEFEENPEAGFSWEQVKSRLN
gb|OGT04976.1|	MAG: addiction module protein [Gallionellales bacterium RIFCSPLOWO2_02_58_13]	0.313148	39.2762	68.18	22	54	75	48	69	RIAEFKADPEAGFSWEQVKQEL	R+AEF+A+PEAG+SW+QVK L	RLAEFEANPEAGYSWDQVKSRL
ref|WP_291508741.1|	addiction module protein [Acidithiobacillus sp.] >gb|MCK9189421.1| addiction module protein [Acidithiobacillus sp.] >gb|MCK9358966.1| addiction module protein [Acidithiobacillus sp.]	0.316549	39.2762	68.18	22	54	75	48	69	RIAEFKADPEAGFSWEQVKQEL	R+AEF+A+PEAG+SW+QVK L	RLAEFEANPEAGYSWDQVKSRL
gb|MFI3186078.1|	addiction module protein [Methylococcaceae bacterium]	0.334118	39.2762	68.18	22	54	75	48	69	RIAEFKADPEAGFSWEQVKQEL	R+AEF+ +PEAGFSW+QVK L	RLAEFETNPEAGFSWDQVKTHL
tpg|HET9113151.1|	addiction module protein [Burkholderiales bacterium]	0.337747	39.2762	68.18	22	54	75	48	69	RIAEFKADPEAGFSWEQVKQEL	R+AEF+A+PEAG+SW+QVK L	RLAEFEANPEAGYSWDQVKSRL
ref|WP_044981906.1|	type II toxin-antitoxin system RelB family antitoxin [Streptococcus suis] >emb|CYZ62872.1| toxin-antitoxin system%2C antitoxin component%2C ribbon-helix-helix fold protein [Streptococcus suis] >emb|CYZ73151.1| toxin-antitoxin system%2C antitoxin component%2C ribbon-helix-helix fold protein [Streptococcus suis]	0.384245	39.2762	33.75	80	1	77	1	77	MTTIIVRVDQKLHQVVRDVAKQENTSVSAYFARMVERRLELLIDEEEAEIARKRIAEFKADPEAGF---SWEQVKQELGL	M I ++V ++ ++D+AK E S+S + LE L DE +A +A ++E++AD G SWE++ +ELGL	MAAITLKVSEQDKLFMQDMAKFEGVSLSELIRT---KTLEALEDEYDARVADIALSEYEADLAKGIEPISWEEMLEELGL
gb|MEI7933623.1|	addiction module protein [Chlorobiaceae bacterium]	0.39503	39.2762	63.64	22	54	75	48	69	RIAEFKADPEAGFSWEQVKQEL	R+AEF+ +PEAG+SW+QVK +L	RLAEFETNPEAGYSWDQVKSQL
gb|MFZ4526126.1|	addiction module protein [Chlorobium sp.]	0.401464	38.891	60.87	23	54	76	48	70	RIAEFKADPEAGFSWEQVKQELG	R+AEF+A+P+AG+SW+QVK L	RLAEFEANPDAGYSWDQVKSHLN
ref|WP_153248779.1|	addiction module protein [Candidatus Methylospira mobilis] >gb|QFY42783.1| addiction module protein [Candidatus Methylospira mobilis] >gb|WNV03669.1| addiction module protein [Candidatus Methylospira mobilis]	0.405823	38.891	68.18	22	54	75	48	69	RIAEFKADPEAGFSWEQVKQEL	R+AEF+A PEAG+SW+QVK L	RLAEFEASPEAGYSWDQVKSSL
ref|WP_041356839.1|	MULTISPECIES: addiction module protein [Nitrosomonas] >gb|MFZ2883615.1| addiction module protein [Nitrosomonas europaea] >tpg|HBF24672.1| addiction module protein [Nitrosomonas sp.]	0.419118	38.5058	72.73	22	54	75	40	61	RIAEFKADPEAGFSWEQVKQEL	R+AEF+A+PEAG+SWEQVK L	RMAEFEANPEAGYSWEQVKSCL
gb|MBI3523170.1|	addiction module protein [Betaproteobacteria bacterium]	0.419187	38.891	68.18	22	54	75	48	69	RIAEFKADPEAGFSWEQVKQEL	R+AEF+A+PEAG+SW+QVK L	RMAEFEANPEAGYSWDQVKSRL
ref|WP_350116955.1|	addiction module protein [Nitrosomonas sp.]	0.43993	38.891	69.57	23	54	76	56	78	RIAEFKADPEAGFSWEQVKQELG	R+AEF+ +PEAGFSWEQVK L	RLAEFEENPEAGFSWEQVKSCLN
gb|MER0204729.1|	addiction module protein [Nitrosomonas sp.]	0.472059	38.891	69.57	23	54	76	48	70	RIAEFKADPEAGFSWEQVKQELG	R+AEF+ +PEAGFSWEQVK L	RLAEFEENPEAGFSWEQVKSCLN
tpg|HEM5089441.1|	antitoxin [Streptococcus suis] >tpg|HEM5098138.1| antitoxin [Streptococcus suis] >tpg|HEM5100622.1| antitoxin [Streptococcus suis] >tpg|HEM5102599.1| antitoxin [Streptococcus suis] >tpg|HEM5108497.1| antitoxin [Streptococcus suis]	0.487021	38.891	35	80	1	77	1	77	MTTIIVRVDQKLHQVVRDVAKQENTSVSAYFARMVERRLELLIDEEEAEIARKRIAEFKADPEAGF---SWEQVKQELGL	M TI ++V ++ ++ +AK E S+S + LE L DE +A +A +AE++AD G SWE++ +ELGL	MATITLKVSEQDKLFMQAMAKFEGVSLSELIRT---KTLEALEDEYDARVADIALAEYEADLANGIEPISWEEMLEELGL
gb|MCI0357438.1|	addiction module protein [Planctomycetaceae bacterium]	0.506059	38.5058	48.57	35	41	75	37	70	LLIDEEEAEIARKRIAEFKADPEAGFSWEQVKQEL	L+ DE AE+ R R+ +++A+P+AG SWE+VKQ +	LIDDETRAELDR-RLDDYRANPDAGLSWEEVKQRI
gb|MGH8864964.1|	addiction module protein [Burkholderiales bacterium]	0.514648	38.5058	65.22	23	53	75	47	69	KRIAEFKADPEAGFSWEQVKQEL	+R+ EF+A+PEAG+SWEQVK L	ERLKEFEANPEAGYSWEQVKSHL
gb|MEI6652739.1|	addiction module protein [Chlorobiaceae bacterium]	0.593539	39.6614	65.22	23	54	76	48	70	RIAEFKADPEAGFSWEQVKQELG	R+AEF+A+PEAG+SW+QVK L	RLAEFEANPEAGYSWDQVKSHLN
gb|MEK6685362.1|	addiction module protein [Pseudomonadota bacterium]	0.598618	38.5058	65.22	23	54	76	48	70	RIAEFKADPEAGFSWEQVKQELG	R+AEF+ +P+AGFSWEQVK L	RLAEFEENPDAGFSWEQVKSHLN
gb|MDP2829732.1|	addiction module protein [Sulfuricellaceae bacterium]	0.612908	38.1206	73.68	19	54	72	48	66	RIAEFKADPEAGFSWEQVK	R+AEF+A+PEAG+SW+QVK	RLAEFEANPEAGYSWDQVK
gb|MEW6314296.1|	addiction module protein [Pseudomonadota bacterium] >gb|MFZ5531354.1| addiction module protein [Pseudomonadota bacterium]	0.618321	38.5058	68.18	22	54	75	48	69	RIAEFKADPEAGFSWEQVKQEL	R+AEF+A+PEAG+SW+QVK L	RLAEFEANPEAGYSWDQVKAYL
gb|TLU54262.1|	MAG: addiction module protein, partial [Chlorobium sp.]	0.628987	37.3502	66.67	21	55	75	1	21	IAEFKADPEAGFSWEQVKQEL	+AEF+A+PEAG+SW+QVK L	LAEFEANPEAGYSWDQVKSHL
ref|WP_317537206.1|	addiction module protein [Nitrosomonas sp. Is35] >gb|MDV6346072.1| addiction module protein [Nitrosomonas sp. Is35]	0.645603	38.5058	65.22	23	54	76	48	70	RIAEFKADPEAGFSWEQVKQELG	R+AEF+ +P+AGFSWEQVK L	RLAEFEENPDAGFSWEQVKSHLN
gb|PWB55180.1|	MAG: addiction module protein [Nitrosomonadales bacterium]	0.674086	38.5058	63.64	22	54	75	48	69	RIAEFKADPEAGFSWEQVKQEL	R+AEF+A+PEAG++W+QVK L	RLAEFEANPEAGYTWDQVKSRL
ref|WP_052051065.1|	addiction module protein [Leptolyngbya sp. KIOST-1]	0.678356	38.5058	42.11	38	40	77	36	73	ELLIDEEEAEIARKRIAEFKADPEAGFSWEQVKQELGL	EL++ E + + +R+ +++ DP AG +WE+VKQ LGL	ELVLSEAQEQELDRRLGQYQQDPTAGSTWEEVKQRLGL
gb|OQW43343.1|	MAG: addiction module protein [Proteobacteria bacterium SG_bin4]	0.681401	38.5058	65.22	23	54	76	48	70	RIAEFKADPEAGFSWEQVKQELG	R+AEF+ +P+AGFSWEQVK L	RLAEFEENPDAGFSWEQVKSRLN
tpg|HVK15598.1|	addiction module protein [Fimbriiglobus sp.]	0.730748	38.1206	48.65	37	36	72	32	67	ERRLELLIDEEEAEIARKRIAEFKADPEAGFSWEQVK	E R L DE++AE+ R R+A+ +A+P+ G +WEQVK	EDRAPDLTDEQKAELDR-RLADLRANPQIGLTWEQVK
gb|MDP2067155.1|	addiction module protein [Burkholderiaceae bacterium] >gb|MDZ4146199.1| addiction module protein [Burkholderiales bacterium]	0.742847	38.1206	63.64	22	54	75	48	69	RIAEFKADPEAGFSWEQVKQEL	R+A+F+ DPEAG+SW+QVK++L	RLADFERDPEAGYSWDQVKEQL
gb|MDO8990474.1|	addiction module protein [Sideroxyarcus sp.]	0.759054	38.1206	73.68	19	54	72	48	66	RIAEFKADPEAGFSWEQVK	R+AEF+A+PEAG+SW+QVK	RLAEFEANPEAGYSWDQVK
ref|WP_323349490.1|	addiction module protein [Leptolyngbya sp. CCNP1308] >gb|MEA5447352.1| addiction module protein [Leptolyngbya sp. CCNP1308]	0.761762	38.1206	50	36	42	77	39	73	LIDEEEAEIARKRIAEFKADPEAGFSWEQVKQELGL	L D +E E+ R R+ E++ DP AG +WE+VKQ LG	LTDAQEQELDR-RLEEYQRDPTAGSTWEEVKQRLGF
ref|WP_103965121.1|	addiction module protein [Nitrosomonas ureae] >emb|SEF39670.1| putative addiction module component, TIGR02574 family [Nitrosomonas ureae]	0.775615	38.1206	65.22	23	54	76	48	70	RIAEFKADPEAGFSWEQVKQELG	R+AEF+ +P+AGFSWEQVK L	RLAEFEENPDAGFSWEQVKSRLN
ref|WP_385886548.1|	addiction module protein [Terrimonas alba] >gb|MFC0772207.1| addiction module protein [Terrimonas alba]	0.807859	38.1206	29.41	68	8	75	3	69	VDQKLHQVVRDVAKQENTSVSAYFARMVERRLELLIDEEEAEIARKRIAEFKADPEAGFSWEQVKQEL	+D Q++R++ K ++ V ++++ +E I EE A + +RIAE++++P+ WE +K EL	IDSDKKQIIREILKTKDEWVIKAIRKLLDLEVED-IPEEHASVLNERIAEYESNPDNVIDWETLKAEL
ref|WP_249719808.1|	addiction module protein [Aquiflexum sp. TKW24L] >gb|MCL6259017.1| addiction module protein [Aquiflexum sp. TKW24L]	0.83647	38.1206	53.66	41	32	72	31	69	ARMVERRLELLIDEEEAEIARKRIAEFKADPEAGFSWEQVK	A M E+ EL E +I +RIA KADPEAG SWE+VK	ADMEEKEYEL--SEAHIKILDERIASHKADPEAGSSWEEVK
ref|WP_141014318.1|	addiction module protein [Nocardioides sambongensis]	0.898692	38.1206	28.99	69	8	76	2	69	VDQKLHQVVRDVAKQENTSVSAYFARMVERRLELLIDEEEAEIARKRIAEFKADPEAGFSWEQVKQELG	V+ L + ++ E + AY VE + + + EE+ + R R AE +ADP G +W+++K L	VNPALQSAIEAMSLDERLELVAYIESTVES-VPIEVTEEQRTMIRSRAAELRADPSIGLTWDELKARLA
gb|MBY0498595.1|	addiction module protein [Nitrosomonas sp.]	0.911878	38.1206	65.22	23	54	76	48	70	RIAEFKADPEAGFSWEQVKQELG	R+AEF+ +P+AGFSWEQVK L	RLAEFEENPDAGFSWEQVKSRLN
gb|OFZ67439.1|	MAG: addiction module protein [Betaproteobacteria bacterium RBG_16_56_24]	0.911878	38.1206	62.5	24	52	75	46	69	RKRIAEFKADPEAGFSWEQVKQEL	+ R+ EF+A+PEAG+SWEQVK L	KMRMEEFEANPEAGYSWEQVKSRL
gb|MEP7009170.1|	addiction module protein [Acidobacteriota bacterium]	0.939991	38.1206	32.65	49	27	75	23	71	VSAYFARMVERRLELLIDEEEAEIARKRIAEFKADPEAGFSWEQVKQEL	V A + R+ +R ++ + + E+ +++ E++ADPEAG WE+++ EL	VQALWGRIAQREDQIPVPDWHREVIAEQLEEYRADPEAGRPWEEIEAEL
gb|MDD4929501.1|	addiction module protein [Gallionella sp.]	0.994074	37.7354	68.18	22	54	75	48	69	RIAEFKADPEAGFSWEQVKQEL	R+ EF+A+PEAGFSW+QVK L	RLEEFEANPEAGFSWDQVKSRL
gb|TWU38654.1|	putative addiction module component [Novipirellula aureliae]	1.03421	37.7354	51.52	33	43	75	37	69	IDEEEAEIARKRIAEFKADPEAGFSWEQVKQEL	I + + EI KR+A F+ADP G SW+QV+ EL	ISDSQREILDKRLAAFEADPNKGESWDQVRSEL
gb|MBX9637512.1|	addiction module protein [Nitrosomonas sp.]	1.06054	37.7354	65.22	23	54	76	48	70	RIAEFKADPEAGFSWEQVKQELG	R+ EF+ +PEAGFSWEQVK L	RLVEFEKNPEAGFSWEQVKSRLN
ref|WP_231617714.1|	addiction module protein [Novipirellula aureliae]	1.06163	37.7354	51.52	33	43	75	34	66	IDEEEAEIARKRIAEFKADPEAGFSWEQVKQEL	I + + EI KR+A F+ADP G SW+QV+ EL	ISDSQREILDKRLAAFEADPNKGESWDQVRSEL
gb|KAF0204573.1|	MAG: addiction module [Gallionellaceae bacterium]	1.20708	37.7354	63.64	22	54	75	48	69	RIAEFKADPEAGFSWEQVKQEL	R+AEF+A+PEAG+SW++VK L	RLAEFEANPEAGYSWDEVKSRL
gb|MEJ1959350.1|	addiction module protein [Nitrosomonadales bacterium]	1.25372	37.3502	63.64	22	54	75	28	49	RIAEFKADPEAGFSWEQVKQEL	R+ EF+A+PEAG+SW+QVK L	RLVEFEANPEAGYSWDQVKSRL
ref|WP_105114729.1|	type II toxin-antitoxin system RelB family antitoxin [Streptococcus suis] >gb|NQI88483.1| antitoxin [Streptococcus suis] >gb|NQI92943.1| antitoxin [Streptococcus suis] >gb|NQJ01026.1| antitoxin [Streptococcus suis] >gb|NQJ49515.1| antitoxin [Streptococcus suis] >gb|NQJ51670.1| antitoxin [Streptococcus suis]	1.2971	37.7354	33.75	80	1	77	1	77	MTTIIVRVDQKLHQVVRDVAKQENTSVSAYFARMVERRLELLIDEEEAEIARKRIAEFKADPEAGF---SWEQVKQELGL	M I ++V ++ ++ +AK E S+S + LE L DE +A +A +AE++AD G SWE++ +ELGL	MAAITLKVSEQDKLFMQAMAKFEGVSLSELIRT---KTLEALEDEYDARVADTALAEYEADLANGIEPISWEEMLEELGL
ref|WP_423234356.1|	addiction module protein [Amphibiibacter pelophylacis] >gb|MEJ7137468.1| addiction module protein [Amphibiibacter pelophylacis]	1.31585	37.7354	60	25	52	76	46	70	RKRIAEFKADPEAGFSWEQVKQELG	+ R+ EF+A PEAGFSW+QVK L	QDRLDEFEASPEAGFSWDQVKSRLA
ref|WP_160827273.1|	addiction module protein [Nitrosomonas sp. JL21] >gb|MBL8496689.1| addiction module protein [Nitrosomonas sp.] >gb|MCC7092543.1| addiction module protein [Nitrosomonas sp.] >gb|MXS76574.1| addiction module protein [Nitrosomonas sp. JL21]	1.33011	37.7354	65.22	23	54	76	48	70	RIAEFKADPEAGFSWEQVKQELG	R+AEF+ +P+AGFSWEQVK L	RLAEFEENPDAGFSWEQVKLHLN
ref|WP_309732447.1|	addiction module protein [Chamaesiphon sp. OTE_75_metabat_556]	1.33542	37.3502	34.78	46	31	76	27	72	FARMVERRLELLIDEEEAEIARKRIAEFKADPEAGFSWEQVKQELG	+ +++R+ E+ +D + + +R+ + + DP AG SWE VKQ LG	WDSILDRQDEIELDRTQQQELDRRLTQHRQDPNAGSSWETVKQRLG
gb|MBK6296043.1|	addiction module protein [Rhodoferax sp.]	1.35911	37.7354	63.64	22	54	75	48	69	RIAEFKADPEAGFSWEQVKQEL	R+A+F+ DPEAG+SW+QVK +L	RLADFERDPEAGYSWDQVKTQL
gb|MEM9079717.1|	addiction module protein [Verrucomicrobiota bacterium]	1.40831	37.3502	55.17	29	48	76	40	68	AEIARKRIAEFKADPEAGFSWEQVKQELG	+E AR+R+ E K DPEA +WE++K ELG	SEEARRRLEEMKRDPEARRTWEEIKSELG
ref|WP_099877035.1|	type II toxin-antitoxin system RelB family antitoxin [Streptococcus suis] >gb|RRN49785.1| antitoxin [Streptococcus suis]	1.41365	37.7354	35	80	1	77	1	77	MTTIIVRVDQKLHQVVRDVAKQENTSVSAYFARMVERRLELLIDEEEAEIARKRIAEFKADPEAGF---SWEQVKQELGL	M I ++V ++ ++ +AK E S+S + LE L DE +A +A AE++AD E G SWE++ +ELGL	MAAITLKVSEQDKLFMQAMAKFEGVSLSELIRT---KTLEALEDEYDARVADIAWAEYQADLENGIEPISWEEMLEELGL
ref|WP_373540064.1|	addiction module protein [Chamaesiphon sp.]	1.44021	37.3502	36.17	47	31	77	27	73	FARMVERRLELLIDEEEAEIARKRIAEFKADPEAGFSWEQVKQELGL	+ +V+R+ E+ +D + + +R+A+++ DP AG SWE VK LG+	WDSIVDRQDEIELDLAQQQELDRRLAQYRQDPNAGSSWETVKLRLGV
tpg|HEX7478870.1|	addiction module protein [Polyangiales bacterium]	1.51053	37.3502	38.18	55	21	75	17	70	KQENTSVSAYFARMVERRLELLIDEEEAEIARKRIAEFKADPEAGFSWEQVKQEL	KQ+ V A + R+ + + ++ E E+ R+R+AE +A+PEA WEQV+ EL	KQKLEYVQALWKRIGDPQ-DVPSPEWHREVVRQRLAEHRANPEAAIPWEQVRDEL
gb|MDQ3776382.1|	addiction module protein [Pseudomonadota bacterium]	1.51701	37.3502	60.87	23	53	75	46	68	KRIAEFKADPEAGFSWEQVKQEL	+R+ EF+A+PEAG+SWEQ+K L	ERLKEFEANPEAGYSWEQLKSHL
ref|WP_394809651.1|	addiction module protein [Nitrosomonas sp.]	1.58056	37.3502	38.24	68	24	76	3	70	NTSVSAYFARMVERRL---ELLIDE-----EEAEIARK-------RIAEFKADPEAGFSWEQVKQELG	N S++ V+ R+ EL+ D EE EI+ + R+AEF+ +PEAGFSWEQ+K L	NISIADILKLPVQERIRLVELIWDSVAAVPEEVEISPELKAELEARLAEFEENPEAGFSWEQIKFRLN
ref|WP_125064485.1|	type II toxin-antitoxin system RelB family antitoxin [Streptococcus suis] >gb|RRN54891.1| antitoxin [Streptococcus suis]	1.59117	37.3502	33.75	80	1	77	1	77	MTTIIVRVDQKLHQVVRDVAKQENTSVSAYFARMVERRLELLIDEEEAEIARKRIAEFKADPEAGF---SWEQVKQELGL	M I ++V ++ ++ +AK E S+S + LE L DE +A +A ++E+KAD G SWE++ +ELGL	MAAITLKVSEQDKLFMQAMAKFEGVSLSELIRT---KTLEALEDEYDARVADIALSEYKADLAKGIEPISWEEMLEELGL
ref|WP_172115245.1|	MULTISPECIES: type II toxin-antitoxin system RelB family antitoxin [Streptococcus] >gb|MBO4111043.1| antitoxin [Streptococcus suis] >gb|MBY0718534.1| DUF6290 family protein [Streptococcus sp. 2018110] >gb|MCO8206450.1| DUF6290 family protein [Streptococcus suis] >gb|MCO8210804.1| DUF6290 family protein [Streptococcus suis] >gb|MCO8234039.1| DUF6290 family protein [Streptococcus suis]	1.82988	37.3502	33.75	80	1	77	1	77	MTTIIVRVDQKLHQVVRDVAKQENTSVSAYFARMVERRLELLIDEEEAEIARKRIAEFKADPEAGF---SWEQVKQELGL	M I ++V ++ ++ +AK E S+S + LE L DE +A +A +AE++AD G SWE++ +ELGL	MAAITLKVSEQDKLFMQAMAKFEGVSLSELIRT---KTLEALEDEYDARVADIALAEYEADLANGLEPISWEEMLEELGL
tpg|HFH9839229.1|	type II toxin-antitoxin system RelB family antitoxin [Streptococcus suis]	1.88986	37.3502	33.75	80	1	77	1	77	MTTIIVRVDQKLHQVVRDVAKQENTSVSAYFARMVERRLELLIDEEEAEIARKRIAEFKADPEAGF---SWEQVKQELGL	M I ++V ++ ++ +AK E S+S + LE L DE +A +A +AE++AD G SWE++ +ELGL	MAAITLKVSEQDKLFMQAMAKFEGVSLSELIRT---KTLEALEDEYDAHVADIALAEYEADLAKGIEPISWEEMLEELGL
ref|WP_304731342.1|	addiction module protein [Rhodoferax sp.] >gb|MDO8321125.1| addiction module protein [Rhodoferax sp.] >gb|MDP2679270.1| addiction module protein [Rhodoferax sp.] >gb|OGB58584.1| MAG: addiction module protein [Burkholderiales bacterium RIFOXYD12_FULL_59_19] >gb|OGB71748.1| MAG: addiction module protein [Burkholderiales bacterium RIFOXYC12_FULL_60_6]	1.98205	36.965	63.64	22	54	75	48	69	RIAEFKADPEAGFSWEQVKQEL	R+A+F+ DPEAG+SW+QVK +L	RLADFERDPEAGYSWDQVKAKL
gb|MFT5425772.1|	putative addiction module component (TIGR02574 family) [Gammaproteobacteria bacterium]	2.02732	36.965	36.73	49	27	75	20	68	VSAYFARMVERRLELLIDEEEAEIARKRIAEFKADPEAGFSWEQVKQEL	V+ + +V+ E+ I + E+ RKR++E K DPE G WE+VK ++	VAEIWESIVKNPDEIEIGKSTRELLRKRLSEHKGDPEDGSPWEEVKGKI
ref|WP_323301568.1|	hypothetical protein [Crocosphaera sp. UHCC 0190] >gb|MEA5510607.1| hypothetical protein [Crocosphaera sp. UHCC 0190]	2.08694	36.965	33.33	75	6	77	4	78	VRVDQKLHQVVRDVAKQENTSVSAYFARMVERRLELLIDEEEAEIARKR---IAEFKADPEAGFSWEQVKQELGL	V + Q + + +A Q N SV ++ + +L ++ EE ++ R IAE D + SWE VKQELGL	VTLSQDIITGITQLANQLNLSVDELLEQISQGKLTIIDTEELEDLLDVRDAIIAETDPDNQERISWEDVKQELGL
gb|NQO84507.1|	antitoxin [Streptococcus suis] >tpg|HEM5489774.1| antitoxin [Streptococcus suis]	2.19677	36.965	33.75	80	1	77	1	77	MTTIIVRVDQKLHQVVRDVAKQENTSVSAYFARMVERRLELLIDEEEAEIARKRIAEFKADPEAGF---SWEQVKQELGL	M I ++V ++ ++ +AK E S+S + LE L DE +A +A +AE++AD G SWE++ +ELGL	MAAITLKVSEQDKLFMQAMAKFEGVSLSELIRT---KTLEALEDEYDARVADIALAEYQADLAKGIEPISWEEMLEELGL

## Sheet: EvoRelE
Hit ID	Description	E-value	Bit Score	Percent Identity	Alignment Length	Query Start	Query End	Subject Start	Subject End	Query Sequence	Match (Midline)	Subject Sequence
ref|WP_279342098.1|	type II toxin-antitoxin system RelE family toxin [Mesoterricola sediminis] >dbj|BDU77114.1| translation repressor RelE [Mesoterricola sediminis]	2.52622e-39	136.732	70.79	89	1	89	1	89	MSFTVVFSEQAKDQLRKLDRPAAKRILKFMHERIATLDDPRSIGEALKGSRLGEFWKYRVGDYRIIASIEDAQLRILVVRIGNRREVYR	M++++ F+ A+ +LR LD P A+RILKF+ ERIA L+DPR IGEAL+GSRLGEFWKYRVGDYRII +IED QL++LVVRIGNRREVYR	MAWSIEFAPAARKELRDLDPPVARRILKFLSERIAPLEDPRCIGEALQGSRLGEFWKYRVGDYRIICAIEDGQLKVLVVRIGNRREVYR
gb|MBJ7262234.1|	type II toxin-antitoxin system RelE/ParE family toxin [Burkholderiaceae bacterium]	4.42093e-39	135.961	71.91	89	1	89	1	89	MSFTVVFSEQAKDQLRKLDRPAAKRILKFMHERIATLDDPRSIGEALKGSRLGEFWKYRVGDYRIIASIEDAQLRILVVRIGNRREVYR	M++ V A L KLD P +RILKF+HER+ATLDDPRS+GEALKG++LGEFWKYRVGDYRIIASIED+ L +LVVRIGNRREVYR	MAWKVELGSDADKDLAKLDPPIVRRILKFLHERVATLDDPRSVGEALKGAKLGEFWKYRVGDYRIIASIEDSTLSVLVVRIGNRREVYR
ref|WP_300084530.1|	type II toxin-antitoxin system RelE family toxin [Rhodoferax sp.] >gb|MDD2809698.1| type II toxin-antitoxin system RelE/ParE family toxin [Rhodoferax sp.] >gb|MDD4944878.1| type II toxin-antitoxin system RelE/ParE family toxin [Rhodoferax sp.]	1.33912e-38	134.806	69.66	89	1	89	1	89	MSFTVVFSEQAKDQLRKLDRPAAKRILKFMHERIATLDDPRSIGEALKGSRLGEFWKYRVGDYRIIASIEDAQLRILVVRIGNRREVYR	M++ + F + AK L KLDRP AKRI F+ ER+ L+DPRS+GEALKGS+LGEFWKYRVGDYRII +ED+QLR+LVVRIGNRREVYR	MAWQIEFGDAAKKDLAKLDRPVAKRITTFLRERVVALNDPRSVGEALKGSKLGEFWKYRVGDYRIICHLEDSQLRVLVVRIGNRREVYR
ref|WP_215856734.1|	type II toxin-antitoxin system RelE family toxin [Acidithiobacillus ferridurans] >gb|MBU2717842.1| type II toxin-antitoxin system RelE/ParE family toxin [Acidithiobacillus ferridurans] >gb|MBU2732617.1| type II toxin-antitoxin system RelE/ParE family toxin [Acidithiobacillus ferridurans]	2.4325e-38	134.035	70.79	89	1	89	1	89	MSFTVVFSEQAKDQLRKLDRPAAKRILKFMHERIATLDDPRSIGEALKGSRLGEFWKYRVGDYRIIASIEDAQLRILVVRIGNRREVYR	M++ + S A+ L +LD PA KRIL F+HER+ LD+PRSIGEALKGSRLGEFWKYRVGDYRII +IEDA L ILVVRIGNRREVY+	MAWKIELSSLAQKNLAQLDPPATKRILSFLHERVGHLDNPRSIGEALKGSRLGEFWKYRVGDYRIICTIEDAALCILVVRIGNRREVYK
ref|WP_066341743.1|	type II toxin-antitoxin system RelE family toxin [Azohydromonas lata]	4.33213e-38	133.65	73.03	89	1	89	1	89	MSFTVVFSEQAKDQLRKLDRPAAKRILKFMHERIATLDDPRSIGEALKGSRLGEFWKYRVGDYRIIASIEDAQLRILVVRIGNRREVYR	M++ + F E+A +L KLDR A+RI F+ ER+ATL+DPRSIGEALKGSRLGEFWKYRVGDYRIIASIED LRILVVR+GNRR VYR	MAWRIDFDEEAVRELAKLDRQVARRITAFLRERVATLEDPRSIGEALKGSRLGEFWKYRVGDYRIIASIEDGALRILVVRVGNRRNVYR
gb|MGE3550928.1|	type II toxin-antitoxin system RelE/ParE family toxin [Geobacter sp.]	5.82587e-38	133.265	69.66	89	1	89	1	89	MSFTVVFSEQAKDQLRKLDRPAAKRILKFMHERIATLDDPRSIGEALKGSRLGEFWKYRVGDYRIIASIEDAQLRILVVRIGNRREVYR	M++ + E AK L +LD+P AKRI+KF+ ER+ATLDDPRSIGEALKGS+LGEFWKYRVGDYRII+ IED Q+ I V++IGNRREVYR	MAWLIKIQEPAKKDLARLDKPVAKRIIKFLRERLATLDDPRSIGEALKGSKLGEFWKYRVGDYRIISQIEDNQVTIYVIKIGNRREVYR
ref|WP_026175998.1|	MULTISPECIES: type II toxin-antitoxin system RelE family toxin [Methylobacterium] >gb|KQP52092.1| addiction module toxin RelE [Methylobacterium sp. Leaf106] >gb|MBD8901655.1| type II toxin-antitoxin system mRNA interferase toxin, RelE/StbE family [Methylobacterium bullatum] >gb|XJV76035.1| type II toxin-antitoxin system RelE/ParE family toxin [Methylobacterium bullatum] >dbj|GJD37947.1| Toxin Rel…	6.02082e-38	133.265	70.79	89	1	89	1	89	MSFTVVFSEQAKDQLRKLDRPAAKRILKFMHERIATLDDPRSIGEALKGSRLGEFWKYRVGDYRIIASIEDAQLRILVVRIGNRREVYR	M++T+ F+ A+ L KLD AAKRIL F+ R+++LDDPR IGEALKGS+LGEFWKYRVGDYR+IASIED+ +RILVVRIGNRREVYR	MAWTIDFTRTAEKDLAKLDDSAAKRILTFLRHRVSSLDDPRMIGEALKGSKLGEFWKYRVGDYRVIASIEDSAVRILVVRIGNRREVYR
gb|MFW9594224.1|	type II toxin-antitoxin system RelE family toxin [Macromonas sp.]	6.43052e-38	132.88	71.91	89	1	89	1	89	MSFTVVFSEQAKDQLRKLDRPAAKRILKFMHERIATLDDPRSIGEALKGSRLGEFWKYRVGDYRIIASIEDAQLRILVVRIGNRREVYR	M++T+ A L KLD AA+RIL F+HER+ATLDDPRSIGEALKGS+LGEFWKYRVGDYRII+SIED LR+LVV++GNRREVYR	MAWTIEIDRAAVRDLDKLDPQAARRILVFLHERVATLDDPRSIGEALKGSKLGEFWKYRVGDYRIISSIEDGALRVLVVKVGNRREVYR
gb|OZB32999.1|	MAG: addiction module toxin RelE [Ferrovum sp. 34-44-207]	9.97354e-38	132.494	69.66	89	1	89	1	89	MSFTVVFSEQAKDQLRKLDRPAAKRILKFMHERIATLDDPRSIGEALKGSRLGEFWKYRVGDYRIIASIEDAQLRILVVRIGNRREVYR	M++ V S A+ L +LD+ A+RIL F+HER+A LDDPRSIGEALKGSRLGEFWKYRVGDYR++A+IED LRIL+VRIGNRR+VYR	MAWKVELSSLAQKNLAQLDQQIARRILSFLHERVAPLDDPRSIGEALKGSRLGEFWKYRVGDYRVVANIEDGALRILIVRIGNRRDVYR
ref|WP_110392239.1|	type II toxin-antitoxin system RelE family toxin [Rivihabitans pingtungensis] >gb|PXX73680.1| mRNA-degrading endonuclease RelE of RelBE toxin-antitoxin system [Rivihabitans pingtungensis]	1.11301e-37	132.494	70.79	89	1	89	1	89	MSFTVVFSEQAKDQLRKLDRPAAKRILKFMHERIATLDDPRSIGEALKGSRLGEFWKYRVGDYRIIASIEDAQLRILVVRIGNRREVYR	M++ + F + ++ +L LDR AKRI F+ ER+A LDDPRSIGEALKGSRLGEFWKYRVGDYR+IASIED LRIL+VRIGNRREVYR	MAWQIEFDDASQKELAALDRQIAKRITAFLRERVAVLDDPRSIGEALKGSRLGEFWKYRVGDYRVIASIEDGALRILIVRIGNRREVYR
gb|MBU2818693.1|	type II toxin-antitoxin system RelE/ParE family toxin [Acidithiobacillus ferrooxidans]	1.28364e-37	132.109	68.54	89	1	89	1	89	MSFTVVFSEQAKDQLRKLDRPAAKRILKFMHERIATLDDPRSIGEALKGSRLGEFWKYRVGDYRIIASIEDAQLRILVVRIGNRREVYR	M++ + FSE ++ L KLD+P AKRI F+ ER+A LDDPR+IG+ALKG RLGEFWKYRVGDYRII +IEDA L ILVVR+GNRREVY+	MTWRIRFSEASRKHLEKLDKPVAKRITAFLRERVAVLDDPRTIGDALKGPRLGEFWKYRVGDYRIICTIEDAALCILVVRVGNRREVYK
gb|ETN80531.1|	addiction module toxin, RelE/StbE family [Necator americanus]	1.35935e-37	132.494	67.42	89	1	89	7	95	MSFTVVFSEQAKDQLRKLDRPAAKRILKFMHERIATLDDPRSIGEALKGSRLGEFWKYRVGDYRIIASIEDAQLRILVVRIGNRREVYR	+++ + F + A +L KLD+P A+RIL F+ ER+A LDDPRS+GEALKGSRLGEFWKYRVGDYR+IA+IED LRILV+++GNRREVYR	LAWRIEFEDAALKELAKLDKPVARRILAFLRERVAVLDDPRSVGEALKGSRLGEFWKYRVGDYRVIANIEDGALRILVLKVGNRREVYR
ref|WP_215849485.1|	type II toxin-antitoxin system RelE family toxin [Acidithiobacillus ferriphilus] >gb|MBU2785172.1| type II toxin-antitoxin system RelE/ParE family toxin [Acidithiobacillus ferriphilus]	1.46428e-37	132.109	68.54	89	1	89	1	89	MSFTVVFSEQAKDQLRKLDRPAAKRILKFMHERIATLDDPRSIGEALKGSRLGEFWKYRVGDYRIIASIEDAQLRILVVRIGNRREVYR	M++ + FSE ++ L KLD+P AKRI F+ ER+A LDDPR+IG+ALKG RLGEFWKYRVGDYRII +IEDA L ILVVR+GNRREVY+	MTWRIRFSEASRKHLAKLDKPVAKRITAFLRERVAVLDDPRTIGDALKGPRLGEFWKYRVGDYRIICTIEDAALCILVVRVGNRREVYK
gb|MDP1605267.1|	type II toxin-antitoxin system RelE/ParE family toxin [Rhodocyclaceae bacterium]	1.72623e-37	132.109	70.79	89	1	89	1	89	MSFTVVFSEQAKDQLRKLDRPAAKRILKFMHERIATLDDPRSIGEALKGSRLGEFWKYRVGDYRIIASIEDAQLRILVVRIGNRREVYR	M++ V S+ A+ L++LD A+RIL F+H R+A LDDPRSIGEALKGSRLGEFWKYRVGDYRII+SIED LRI+VV+IGNRREVYR	MAWKVELSDLARKNLKQLDPQMARRILTFLHGRVAVLDDPRSIGEALKGSRLGEFWKYRVGDYRIISSIEDGALRIIVVKIGNRREVYR
gb|MYH30202.1|	type II toxin-antitoxin system RelE/ParE family toxin [Acidobacteriota bacterium] >gb|MYK89027.1| type II toxin-antitoxin system RelE/ParE family toxin [Acidobacteriota bacterium]	1.89895e-37	131.724	71.91	89	1	89	1	89	MSFTVVFSEQAKDQLRKLDRPAAKRILKFMHERIATLDDPRSIGEALKGSRLGEFWKYRVGDYRIIASIEDAQLRILVVRIGNRREVYR	M++TV A LRKLDR AA+RIL F+H RIA LDDPRSIGEALKGS+LGEFWKYRVGDYR+IA IED +R+LVVRIGNRR +YR	MAWTVELDRAAVRDLRKLDRTAARRILAFLHGRIAALDDPRSIGEALKGSKLGEFWKYRVGDYRVIARIEDGAVRVLVVRIGNRRMIYR
gb|MDD2407770.1|	type II toxin-antitoxin system RelE/ParE family toxin [Tepidiphilus sp.] >gb|MDD3433258.1| type II toxin-antitoxin system RelE/ParE family toxin [Tepidiphilus sp.]	2.11915e-37	131.724	70.79	89	1	89	1	89	MSFTVVFSEQAKDQLRKLDRPAAKRILKFMHERIATLDDPRSIGEALKGSRLGEFWKYRVGDYRIIASIEDAQLRILVVRIGNRREVYR	M++ + A+ +L KLD P A+RIL F+H+R+A LDDPRSIGEALKGS+LG FWKYRVGDYR+IASIED LRILVVRIGNRREVYR	MAWKIELDPAAERELDKLDPPIARRILAFLHDRVAKLDDPRSIGEALKGSKLGAFWKYRVGDYRLIASIEDGALRILVVRIGNRREVYR
ref|WP_339160160.1|	type II toxin-antitoxin system RelE family toxin [Methylobacterium bullatum] >emb|CAA2139292.1| Toxin RelG [Methylobacterium bullatum]	2.42556e-37	131.724	69.66	89	1	89	1	89	MSFTVVFSEQAKDQLRKLDRPAAKRILKFMHERIATLDDPRSIGEALKGSRLGEFWKYRVGDYRIIASIEDAQLRILVVRIGNRREVYR	M++T+ F+ A+ L KLD AA+RIL F+ R+++LDDPR IGEALKGS+LGEFWKYRVGDYR+IASIED+ +RILVVRIGNRREVYR	MAWTIDFTRTAEKDLAKLDDSAAERILTFLRHRVSSLDDPRMIGEALKGSKLGEFWKYRVGDYRVIASIEDSAVRILVVRIGNRREVYR
ref|WP_060871666.1|	type II toxin-antitoxin system RelE family toxin [Xylella fastidiosa] >gb|MDD3019304.1| type II toxin-antitoxin system RelE/ParE family toxin [Comamonas sp.] >gb|ALR03199.1| translation repressor RelE [Xylella fastidiosa] >gb|KXB10224.1| addiction module toxin RelE [Xylella fastidiosa] >gb|KXB18573.1| addiction module toxin RelE [Xylella fastidiosa] >gb|NRP68778.1| translation repressor RelE [Xyl…	2.53438e-37	131.724	70.79	89	1	89	1	89	MSFTVVFSEQAKDQLRKLDRPAAKRILKFMHERIATLDDPRSIGEALKGSRLGEFWKYRVGDYRIIASIEDAQLRILVVRIGNRREVYR	M++ V S A+ L +LD A+R+L F+HER+A LDDPRSIGE+LKGSRLGEFWKYRVGDYRII+SIED LRILVV+IGNRREVYR	MAWKVELSSLAQKNLDQLDPQIARRVLSFLHERVAPLDDPRSIGESLKGSRLGEFWKYRVGDYRIISSIEDGALRILVVKIGNRREVYR
gb|MET3109458.1|	mRNA interferase RelE/StbE [Oxalobacteraceae bacterium GrIS 1.18]	2.53438e-37	131.724	69.66	89	1	89	1	89	MSFTVVFSEQAKDQLRKLDRPAAKRILKFMHERIATLDDPRSIGEALKGSRLGEFWKYRVGDYRIIASIEDAQLRILVVRIGNRREVYR	M++ + F + +K L KLD+ AKRI +F+ ER+A LDDPRSIGEALKGS+LGEFWKYRVGDYRII++IED LRILVV+IGNRREVYR	MAWQIKFDDASKKDLAKLDKQIAKRITEFLRERVAVLDDPRSIGEALKGSKLGEFWKYRVGDYRIISTIEDGALRILVVKIGNRREVYR
ref|WP_056142975.1|	type II toxin-antitoxin system RelE family toxin [Methylobacterium sp. Leaf85] >gb|KQO52582.1| addiction module toxin RelE [Methylobacterium sp. Leaf85]	2.95515e-37	131.339	69.66	89	1	89	1	89	MSFTVVFSEQAKDQLRKLDRPAAKRILKFMHERIATLDDPRSIGEALKGSRLGEFWKYRVGDYRIIASIEDAQLRILVVRIGNRREVYR	M++T+ F+ A+ L KLD AAKRIL F+ R+++LDDPR IGEALKGS+LGEFWKYRVGDYR+ ASIED+ +RILVVRIGNRREVYR	MAWTIDFTRTAEKDLAKLDDSAAKRILTFLRHRVSSLDDPRMIGEALKGSKLGEFWKYRVGDYRVFASIEDSAVRILVVRIGNRREVYR
gb|RMD69208.1|	MAG: type II toxin-antitoxin system RelE/ParE family toxin [Gammaproteobacteria bacterium]	2.98775e-37	131.339	70.79	89	1	89	1	89	MSFTVVFSEQAKDQLRKLDRPAAKRILKFMHERIATLDDPRSIGEALKGSRLGEFWKYRVGDYRIIASIEDAQLRILVVRIGNRREVYR	M++ + F A+ +L KLD P AKRIL F+H R+A LDDPRS+GEALKG RLG+FWKYRVGDYRIIASIEDA L ILVVRIGNR++VYR	MAWKIEFDPAAERELDKLDPPIAKRILTFLHRRVANLDDPRSLGEALKGPRLGQFWKYRVGDYRIIASIEDAILTILVVRIGNRKDVYR
ref|WP_330201912.1|	type II toxin-antitoxin system RelE family toxin [Pseudomonas sp. 10C3] >gb|MEE3509644.1| type II toxin-antitoxin system RelE/ParE family toxin [Pseudomonas sp. 10C3]	3.56108e-37	131.339	70.79	89	1	89	1	89	MSFTVVFSEQAKDQLRKLDRPAAKRILKFMHERIATLDDPRSIGEALKGSRLGEFWKYRVGDYRIIASIEDAQLRILVVRIGNRREVYR	M++ + F A+ +L KLD AKRIL F+HER+A LDDPRSIGEALKGSRLG+FWKYRVGDYR+I+SIED LRILVV+IGNRRE+YR	MAWRIEFDRAAERELGKLDPQVAKRILLFLHERVANLDDPRSIGEALKGSRLGDFWKYRVGDYRLISSIEDGALRILVVKIGNRREIYR
gb|MET3109332.1|	mRNA interferase RelE/StbE [Oxalobacteraceae bacterium GrIS 1.18]	3.64009e-37	130.954	69.66	89	1	89	1	89	MSFTVVFSEQAKDQLRKLDRPAAKRILKFMHERIATLDDPRSIGEALKGSRLGEFWKYRVGDYRIIASIEDAQLRILVVRIGNRREVYR	M++ + F + +K L KLD+ A+RI +F+ ER+A LDDPRSIGEALKGS+LGEFWKYRVGDYRII+SIED LRILVV+IGNRREVYR	MAWQIKFDDASKKDLAKLDKQIAQRITEFLRERVAVLDDPRSIGEALKGSKLGEFWKYRVGDYRIISSIEDGALRILVVKIGNRREVYR
gb|OYZ85914.1|	MAG: addiction module toxin RelE [Halothiobacillus sp. 24-54-40] >gb|OZA80109.1| MAG: addiction module toxin RelE [Halothiobacillus sp. 39-53-45] >tpg|HQS03799.1| type II toxin-antitoxin system RelE/ParE family toxin [Halothiobacillus sp.] >tpg|HQS30053.1| type II toxin-antitoxin system RelE/ParE family toxin [Halothiobacillus sp.]	3.83227e-37	130.954	70.79	89	1	89	1	89	MSFTVVFSEQAKDQLRKLDRPAAKRILKFMHERIATLDDPRSIGEALKGSRLGEFWKYRVGDYRIIASIEDAQLRILVVRIGNRREVYR	M++ + A+ +L KL+ AKR+L F+HER+A LDDPR+IGEALKGSRLGEFWKYRVGDYRIIASIED+ LRILVVR+GNRREVYR	MAWRIELDPAAQRELSKLEPQIAKRVLVFLHERVAQLDDPRAIGEALKGSRLGEFWKYRVGDYRIIASIEDSALRILVVRVGNRREVYR
gb|MEX8519630.1|	type II toxin-antitoxin system RelE/ParE family toxin [Leptothrix sp. (in: b-proteobacteria)]	3.99077e-37	130.954	69.66	89	1	89	1	89	MSFTVVFSEQAKDQLRKLDRPAAKRILKFMHERIATLDDPRSIGEALKGSRLGEFWKYRVGDYRIIASIEDAQLRILVVRIGNRREVYR	M++ + F + AK L KLDRP A+RI F+ ER+ATLDDPR+IGEALKGS LGEFWKYRVGDYRII+ IED L++LVV+IGNRREVYR	MAWRIEFDDAAKKDLMKLDRPIARRITTFLRERVATLDDPRAIGEALKGSALGEFWKYRVGDYRIISLIEDGALKVLVVKIGNRREVYR
gb|MBO6279503.1|	type II toxin-antitoxin system RelE/ParE family toxin [Pseudomonas sp.]	4.29125e-37	130.954	71.91	89	1	89	1	89	MSFTVVFSEQAKDQLRKLDRPAAKRILKFMHERIATLDDPRSIGEALKGSRLGEFWKYRVGDYRIIASIEDAQLRILVVRIGNRREVYR	M++ + F A+ +L KLD AKRIL F+HER+A LDDPRSIGEALKGSRLG+FWKYRVGDYR+I+SIED LRILVV+IGNRREVYR	MAWRIEFDRAAERELGKLDPQVAKRILLFLHERVAHLDDPRSIGEALKGSRLGDFWKYRVGDYRLISSIEDGALRILVVKIGNRREVYR
gb|MBT9591544.1|	type II toxin-antitoxin system RelE/ParE family toxin [Thiobacillus sp.]	4.68492e-37	130.954	71.91	89	1	89	1	89	MSFTVVFSEQAKDQLRKLDRPAAKRILKFMHERIATLDDPRSIGEALKGSRLGEFWKYRVGDYRIIASIEDAQLRILVVRIGNRREVYR	M++ + + AK L KLDR A+RI F+ ER+A LDDPRSIGEALKGSRLGEFWKYRVGDYRII SIED+ LRILVV+IGNRREVYR	MAWLIEIDDAAKKDLAKLDRQIARRITAFLRERVAVLDDPRSIGEALKGSRLGEFWKYRVGDYRIIGSIEDSALRILVVKIGNRREVYR
ref|WP_133599562.1|	type II toxin-antitoxin system RelE family toxin [Tepidicella xavieri] >gb|TDQ37359.1| mRNA interferase RelE/StbE [Tepidicella xavieri]	4.72046e-37	130.954	69.66	89	1	89	1	89	MSFTVVFSEQAKDQLRKLDRPAAKRILKFMHERIATLDDPRSIGEALKGSRLGEFWKYRVGDYRIIASIEDAQLRILVVRIGNRREVYR	M++ + F ++AK +L LD+ AKRI F+ ER+A LDDPRSIGEALKGS+LG FWKYRVGDYRI+ASIED LRILVVRIGNR+EVYR	MAWRIEFDDKAKKELAALDKAVAKRITAFLRERVAGLDDPRSIGEALKGSKLGAFWKYRVGDYRIVASIEDGALRILVVRIGNRKEVYR
gb|MCY4511236.1|	type II toxin-antitoxin system RelE/ParE family toxin [Acidobacteriota bacterium]	5.96386e-37	130.568	70.79	89	1	89	1	89	MSFTVVFSEQAKDQLRKLDRPAAKRILKFMHERIATLDDPRSIGEALKGSRLGEFWKYRVGDYRIIASIEDAQLRILVVRIGNRREVYR	M++T+ A LRKLDR AKRIL F+H R+ TLD PRSIGEALKGSRLGEFWKYRVGDYR+IA IED +R+LVVRIGNRR VYR	MAWTIELDPAAARDLRKLDRQTAKRILAFLHGRVRTLDSPRSIGEALKGSRLGEFWKYRVGDYRVIARIEDCAVRVLVVRIGNRRHVYR
ref|WP_280584706.1|	type II toxin-antitoxin system RelE family toxin [Lampropedia aestuarii] >gb|MDH5859245.1| type II toxin-antitoxin system RelE/ParE family toxin [Lampropedia aestuarii]	5.96386e-37	130.568	66.29	89	1	89	1	89	MSFTVVFSEQAKDQLRKLDRPAAKRILKFMHERIATLDDPRSIGEALKGSRLGEFWKYRVGDYRIIASIEDAQLRILVVRIGNRREVYR	M++ + F E +L KLD+P A+RIL F+ ER+A LDDPRS+GEALKGS+LGEFWKYRVGDYRI+A IED LRILV+++GNR+EVYR	MAWRIEFEEATLKELAKLDKPVARRILTFLRERVAALDDPRSVGEALKGSKLGEFWKYRVGDYRIVAHIEDGALRILVLKVGNRKEVYR
tpg|HRK79552.1|	type II toxin-antitoxin system RelE/ParE family toxin [Thiobacillus sp.]	6.36966e-37	130.568	66.29	89	1	89	1	89	MSFTVVFSEQAKDQLRKLDRPAAKRILKFMHERIATLDDPRSIGEALKGSRLGEFWKYRVGDYRIIASIEDAQLRILVVRIGNRREVYR	M++ + SE A+ QL KLD+P AKR+L FM ER+A+LDDPRSIG+AL+GS LGEFWKYRVGD+R+I I+DA+++I VVR+GNRREVYR	MAWQIELSETAEKQLAKLDKPVAKRLLGFMRERLASLDDPRSIGQALRGSELGEFWKYRVGDWRLICQIKDAKIQITVVRLGNRREVYR
ref|WP_028988644.1|	type II toxin-antitoxin system RelE family toxin [Thermithiobacillus tepidarius] >gb|XPG14308.1| type II toxin-antitoxin system RelE/ParE family toxin [Thermithiobacillus tepidarius DSM 3134]	6.43993e-37	130.568	70.79	89	1	89	1	89	MSFTVVFSEQAKDQLRKLDRPAAKRILKFMHERIATLDDPRSIGEALKGSRLGEFWKYRVGDYRIIASIEDAQLRILVVRIGNRREVYR	M++ V S QA+ L +LD A+RILKF+ ER+A LDDPR+IGEALKGSRLGEFWKYRVGDYR+IASIED +L +L+VRIGNRREVYR	MAWKVELSSQAQKDLDQLDPQIARRILKFLSERVARLDDPRAIGEALKGSRLGEFWKYRVGDYRLIASIEDGRLTVLIVRIGNRREVYR
ref|WP_060870263.1|	type II toxin-antitoxin system RelE family toxin [Xylella fastidiosa] >gb|KXB17387.1| addiction module toxin RelE [Xylella fastidiosa] >gb|NRP55776.1| translation repressor RelE [Xylella fastidiosa]	6.65542e-37	130.568	70.79	89	1	89	1	89	MSFTVVFSEQAKDQLRKLDRPAAKRILKFMHERIATLDDPRSIGEALKGSRLGEFWKYRVGDYRIIASIEDAQLRILVVRIGNRREVYR	M + V S A+ L +LD A+R+L F+HER+A LDDPRSIGE+LKGSRLGEFWKYRVGDYRII+SIED LRILVV+IGNRREVYR	MVWKVELSSLAQKNLDQLDPQIARRVLSFLHERVAPLDDPRSIGESLKGSRLGEFWKYRVGDYRIISSIEDGALRILVVKIGNRREVYR
ref|WP_333710811.1|	type II toxin-antitoxin system RelE family toxin [Malikia spinosa]	6.95399e-37	130.568	69.66	89	1	89	1	89	MSFTVVFSEQAKDQLRKLDRPAAKRILKFMHERIATLDDPRSIGEALKGSRLGEFWKYRVGDYRIIASIEDAQLRILVVRIGNRREVYR	M++ V S QA L +LD A+RIL F+H+R+A L+DPRSIGEALKGS+LGEFWKYRVGDYRII+SIED LRILVV++GNRREVYR	MAWKVELSSQALKALGQLDAQVARRILTFLHDRVAPLEDPRSIGEALKGSKLGEFWKYRVGDYRIISSIEDGALRILVVKVGNRREVYR
gb|MFZ2852869.1|	type II toxin-antitoxin system RelE/ParE family toxin [Rhodocyclaceae bacterium]	7.40172e-37	130.568	70.79	89	1	89	1	89	MSFTVVFSEQAKDQLRKLDRPAAKRILKFMHERIATLDDPRSIGEALKGSRLGEFWKYRVGDYRIIASIEDAQLRILVVRIGNRREVYR	M++ V A +L KLD P A+RIL F+H R+A LDDPRSIGEALKGS+LGEFWKYRVGD+RIIASIED +LR+LV+RIGNRREVYR	MAWKVELDPAAVRELDKLDPPVARRILSFLHGRLAVLDDPRSIGEALKGSKLGEFWKYRVGDHRIIASIEDGRLRVLVLRIGNRREVYR
ref|WP_200375317.1|	type II toxin-antitoxin system RelE family toxin [Thiocystis violacea] >gb|MBK1718518.1| type II toxin-antitoxin system mRNA interferase toxin, RelE/StbE family [Thiocystis violacea]	7.45812e-37	130.568	68.54	89	1	89	1	89	MSFTVVFSEQAKDQLRKLDRPAAKRILKFMHERIATLDDPRSIGEALKGSRLGEFWKYRVGDYRIIASIEDAQLRILVVRIGNRREVYR	M++ V F A+ L KLD P A+RIL F+H+R+A LDDPRS+GEALKGS+LGEFWKYRVGDYR+I+ IED LRILVVR+GNRRE+YR	MAWKVEFERDAQRDLSKLDPPIARRILSFLHQRLAVLDDPRSLGEALKGSKLGEFWKYRVGDYRLISRIEDQALRILVVRVGNRREIYR
ref|WP_014607314.1|	type II toxin-antitoxin system RelE family toxin [Xylella fastidiosa] >gb|ADN62014.1| addiction module toxin, RelE/StbE family protein [Xylella fastidiosa subsp. fastidiosa GB514] >gb|AIC11742.1| addiction module antitoxin [Xylella fastidiosa MUL0034] >gb|EWG13428.1| addiction module toxin, RelE/StbE family protein [Xylella fastidiosa Mul-MD] >gb|KFA40158.1| addiction module toxin, RelE/StbE fami…	7.50909e-37	130.183	70.79	89	1	89	1	89	MSFTVVFSEQAKDQLRKLDRPAAKRILKFMHERIATLDDPRSIGEALKGSRLGEFWKYRVGDYRIIASIEDAQLRILVVRIGNRREVYR	M++ V S A+ L +LD A R+L F+HER+A LDDPRSIGE+LKGSRLGEFWKYRVGDYRII+SIED LRILVV+IGNRREVYR	MAWKVELSSLAQKNLDQLDPQIALRVLSFLHERVAPLDDPRSIGESLKGSRLGEFWKYRVGDYRIISSIEDGALRILVVKIGNRREVYR
ref|WP_367351037.1|	type II toxin-antitoxin system RelE family toxin [Ottowia sp.]	7.67568e-37	130.183	70.79	89	1	89	1	89	MSFTVVFSEQAKDQLRKLDRPAAKRILKFMHERIATLDDPRSIGEALKGSRLGEFWKYRVGDYRIIASIEDAQLRILVVRIGNRREVYR	M++ V A+ +L K+D A+RIL F+HER+ATLDDPRSIGEALKGSRLG +WKYRVGDYR+IA+IED LRILVVRIGNRREVYR	MAWKVELDPAAERELGKIDHQHARRILAFLHERVATLDDPRSIGEALKGSRLGIYWKYRVGDYRVIANIEDGALRILVVRIGNRREVYR
ref|WP_011110519.1|	type II toxin-antitoxin system RelE family toxin [Acidithiobacillus caldus] >gb|AAK56914.1| toxin-like protein [Acidithiobacillus caldus] >gb|ACA00192.1| plasmid addiction system toxin-like protein [Acidithiobacillus caldus] >gb|MBU2780942.1| type II toxin-antitoxin system RelE/ParE family toxin [Acidithiobacillus caldus] >gb|MBU2820308.1| type II toxin-antitoxin system RelE/ParE family toxin [Ac…	8.63051e-37	130.183	70.79	89	1	89	1	89	MSFTVVFSEQAKDQLRKLDRPAAKRILKFMHERIATLDDPRSIGEALKGSRLGEFWKYRVGDYRIIASIEDAQLRILVVRIGNRREVYR	M++ + F ++AK L LD+ AKRI F+ ER+A LDDPRSIGEALKGS+LG+FWKYRVGD+RIIASIED LRILVVRIGNRREVYR	MAWRIEFDDKAKKDLAALDKSVAKRITAFLRERVAHLDDPRSIGEALKGSKLGDFWKYRVGDWRIIASIEDEALRILVVRIGNRREVYR
ref|WP_181055002.1|	type II toxin-antitoxin system RelE family toxin [Microvirga mediterraneensis] >gb|MBA1159413.1| type II toxin-antitoxin system RelE/ParE family toxin [Microvirga mediterraneensis]	8.85234e-37	130.183	70.79	89	1	89	1	89	MSFTVVFSEQAKDQLRKLDRPAAKRILKFMHERIATLDDPRSIGEALKGSRLGEFWKYRVGDYRIIASIEDAQLRILVVRIGNRREVYR	M++ + F A+ +L KLD A+RILKF+ ER+ATLDDPRSIGEAL+GSRLGEFWKYRVGDYRII+ IEDA +RILVV+IGNRR+VYR	MAWRIEFDPAAERELSKLDPQVARRILKFLRERVATLDDPRSIGEALRGSRLGEFWKYRVGDYRIISHIEDAAVRILVVKIGNRRDVYR
ref|WP_050453526.1|	type II toxin-antitoxin system RelE family toxin [Candidatus Burkholderia verschuerenii]	9.63122e-37	130.183	70.79	89	1	89	1	89	MSFTVVFSEQAKDQLRKLDRPAAKRILKFMHERIATLDDPRSIGEALKGSRLGEFWKYRVGDYRIIASIEDAQLRILVVRIGNRREVYR	M + + F A+ +L KLD AKR+L F+H R+A L+DPRSIGEALKGS+LGEFWKYRVGDYRIIASIED++L ILVVRIGNRREVYR	MVWKIRFERAAERELSKLDLQTAKRVLAFLHGRVAVLEDPRSIGEALKGSKLGEFWKYRVGDYRIIASIEDSELCILVVRIGNRREVYR
gb|MCX7896847.1|	type II toxin-antitoxin system RelE/ParE family toxin [Rhodocyclaceae bacterium]	1.19942e-36	129.798	69.66	89	1	89	1	89	MSFTVVFSEQAKDQLRKLDRPAAKRILKFMHERIATLDDPRSIGEALKGSRLGEFWKYRVGDYRIIASIEDAQLRILVVRIGNRREVYR	M++ + F ++AK L LD+ AKRI F+ ER+A LDDPRSIGEALKGS+LG FWKYRVGDYRI+ASIED LRILVVRIGNR+EVYR	MAWRIEFDDKAKKDLAALDKAVAKRITAFLRERVAQLDDPRSIGEALKGSQLGAFWKYRVGDYRIVASIEDGALRILVVRIGNRKEVYR
gb|MCA3212300.1|	type II toxin-antitoxin system RelE/ParE family toxin [Burkholderiales bacterium] >gb|MCE2646919.1| type II toxin-antitoxin system RelE/ParE family toxin [Burkholderiaceae bacterium] >gb|MFN7346564.1| type II toxin-antitoxin system RelE family toxin [Betaproteobacteria bacterium] >gb|MFN9188244.1| type II toxin-antitoxin system RelE family toxin [Betaproteobacteria bacterium] >gb|MFN9678203.1| ty…	1.34312e-36	129.798	69.66	89	1	89	1	89	MSFTVVFSEQAKDQLRKLDRPAAKRILKFMHERIATLDDPRSIGEALKGSRLGEFWKYRVGDYRIIASIEDAQLRILVVRIGNRREVYR	M++ V S++AK L LD+ AKRI F+ R+ATLDDPRS+GEALKGSRLG+FWKYRVGDYRIIASIED LR+LV+R+GNRREVYR	MTWRVEISDKAKKNLAGLDKADAKRITDFLRTRVATLDDPRSLGEALKGSRLGDFWKYRVGDYRIIASIEDRALRVLVIRVGNRREVYR
ref|WP_095022858.1|	MULTISPECIES: type II toxin-antitoxin system RelE family toxin [Pseudomonas] >gb|MEG2390255.1| type II toxin-antitoxin system RelE/ParE family toxin [Pseudomonas sp.] >gb|NMX36213.1| type II toxin-antitoxin system RelE/ParE family toxin [Pseudomonas sp. WS 5413] >gb|NMZ57028.1| type II toxin-antitoxin system RelE/ParE family toxin [Pseudomonas lundensis] >gb|OZY51410.1| type II toxin-antitoxin sy…	1.41886e-36	129.798	69.66	89	1	89	1	89	MSFTVVFSEQAKDQLRKLDRPAAKRILKFMHERIATLDDPRSIGEALKGSRLGEFWKYRVGDYRIIASIEDAQLRILVVRIGNRREVYR	M++ + F A+ +L KLD AKRIL F+HER++ L+DPRSIGEALKGSRLG+FWKYRVGDYR+I+SIED LRILVV+IGNRREVYR	MAWQIEFDRAAERELGKLDPQVAKRILLFLHERVSNLEDPRSIGEALKGSRLGDFWKYRVGDYRLISSIEDGALRILVVKIGNRREVYR
ref|WP_215885611.1|	type II toxin-antitoxin system RelE family toxin [Igneacidithiobacillus copahuensis] >gb|MBU2788347.1| type II toxin-antitoxin system RelE/ParE family toxin [Igneacidithiobacillus copahuensis]	1.42956e-36	129.798	69.66	89	1	89	1	89	MSFTVVFSEQAKDQLRKLDRPAAKRILKFMHERIATLDDPRSIGEALKGSRLGEFWKYRVGDYRIIASIEDAQLRILVVRIGNRREVYR	M++ V A+ +L K+DR A+RIL F+H+R+A LDDPRSIGEALKGSRLG FWKYRVGDYRII++IED+ LRILVVRIGNR+EVYR	MTWKVDLDPAAERELGKIDRQTARRILAFLHDRVAQLDDPRSIGEALKGSRLGAFWKYRVGDYRIISAIEDSALRILVVRIGNRKEVYR
ref|WP_234500012.1|	type II toxin-antitoxin system RelE family toxin [Xylella fastidiosa] >gb|UIT49054.1| type II toxin-antitoxin system RelE/ParE family toxin [Xylella fastidiosa subsp. multiplex]	1.46633e-36	129.798	70.79	89	1	89	1	89	MSFTVVFSEQAKDQLRKLDRPAAKRILKFMHERIATLDDPRSIGEALKGSRLGEFWKYRVGDYRIIASIEDAQLRILVVRIGNRREVYR	M++ V S A L +LD A R+L F+HER+A LDDPRSIGE+LKGSRLGEFWKYRVGDYRII+SIED LRILVV+IGNRREVYR	MAWKVELSSLAPKNLDQLDPQIALRVLSFLHERVAPLDDPRSIGESLKGSRLGEFWKYRVGDYRIISSIEDGALRILVVKIGNRREVYR
ref|WP_046352216.1|	MULTISPECIES: type II toxin-antitoxin system RelE family toxin [Betaproteobacteria] >gb|AMC35395.1| addiction module toxin RelE [Janthinobacterium sp. B9-8]	1.48251e-36	129.413	67.42	89	1	89	1	89	MSFTVVFSEQAKDQLRKLDRPAAKRILKFMHERIATLDDPRSIGEALKGSRLGEFWKYRVGDYRIIASIEDAQLRILVVRIGNRREVYR	M++ + E+A+ L KLD+ A+RI F+ ER+ATL+DPRSIGEALKGS+LGEFWKYRVGDYR+I+SIED LRILVV+IGNRREVY+	MAWLIKLDEEAQKDLAKLDKQVARRITAFLRERVATLEDPRSIGEALKGSKLGEFWKYRVGDYRLISSIEDGALRILVVKIGNRREVYK
gb|MDD3500779.1|	type II toxin-antitoxin system RelE/ParE family toxin [Sulfurovum sp.]	1.49886e-36	129.413	69.66	89	1	89	1	89	MSFTVVFSEQAKDQLRKLDRPAAKRILKFMHERIATLDDPRSIGEALKGSRLGEFWKYRVGDYRIIASIEDAQLRILVVRIGNRREVYR	M++ + F ++AK +L LD+ AKRI F+ ER+A LDDPRSIGEALKGS+LG FWKYRVGDYRI+ASIED LRILVVRIGNR+EVYR	MAWRIEFDDKAKKELAALDKAVAKRITAFLRERVAGLDDPRSIGEALKGSKLGAFWKYRVGDYRIVASIEDRALRILVVRIGNRKEVYR
ref|WP_032489848.1|	MULTISPECIES: type II toxin-antitoxin system RelE family toxin [Pseudomonas] >gb|AAG23808.1| poison [Pseudomonas fluorescens] >gb|MQU60960.1| type II toxin-antitoxin system mRNA interferase toxin, RelE/StbE family [Pseudomonas helleri] >gb|MQU14774.1| type II toxin-antitoxin system mRNA interferase toxin, RelE/StbE family [Pseudomonas sp. FSL R10-2189] >gb|MQU40777.1| type II toxin-antitoxin syst…	1.51539e-36	129.413	69.66	89	1	89	1	89	MSFTVVFSEQAKDQLRKLDRPAAKRILKFMHERIATLDDPRSIGEALKGSRLGEFWKYRVGDYRIIASIEDAQLRILVVRIGNRREVYR	M++ + F A+ +L KLD AKRIL F+HER++ LDDPRSIGEALKGSRLG+FWKYRVGDYR+I+SIED LRILV++IGNRREVYR	MAWRIEFDRAAERELGKLDPQIAKRILLFLHERVSNLDDPRSIGEALKGSRLGDFWKYRVGDYRLISSIEDGALRILVIKIGNRREVYR
gb|PPC90844.1|	MAG: type II toxin-antitoxin system mRNA interferase toxin, RelE/StbE family [Methylobacter sp.]	1.76697e-36	129.413	68.54	89	1	89	1	89	MSFTVVFSEQAKDQLRKLDRPAAKRILKFMHERIATLDDPRSIGEALKGSRLGEFWKYRVGDYRIIASIEDAQLRILVVRIGNRREVYR	M++ V A+ +L KLD P A+RIL F+H+R+A LDDPRSIGEALKGS+LGEFWKYRVGDYRII+ IED L +LVV+IGNRREVYR	MTWKVELDPAAERELSKLDPPVARRILAFLHDRVAVLDDPRSIGEALKGSKLGEFWKYRVGDYRIISRIEDGALCVLVVKIGNRREVYR
gb|EOK5693394.1|	type II toxin-antitoxin system RelE/ParE family toxin [Escherichia coli]	1.78029e-36	129.413	69.66	89	1	89	1	89	MSFTVVFSEQAKDQLRKLDRPAAKRILKFMHERIATLDDPRSIGEALKGSRLGEFWKYRVGDYRIIASIEDAQLRILVVRIGNRREVYR	M++ + E+AK L LD+ AKRI F+ ER+A LDDPRSIGEALKGS+LG FWKYRVGDYRI+ASIED LRILVVRIGNR+EVYR	MAWLIEIGEKAKKDLAALDKVVAKRITAFLRERVAQLDDPRSIGEALKGSKLGAFWKYRVGDYRIVASIEDGALRILVVRIGNRKEVYR
gb|MGD9500813.1|	type II toxin-antitoxin system RelE/ParE family toxin [Halothiobacillus sp.]	1.84624e-36	129.413	68.54	89	1	89	1	89	MSFTVVFSEQAKDQLRKLDRPAAKRILKFMHERIATLDDPRSIGEALKGSRLGEFWKYRVGDYRIIASIEDAQLRILVVRIGNRREVYR	M++ + F +AK +L LD+ AKRI F+ ER+A LD+PRSIGEALKGS+LG+ WKYRVGDYR+IASIED+ LRILVVRIGNRREVYR	MAWLIEFDAKAKKELASLDKTIAKRITAFLRERVAMLDNPRSIGEALKGSKLGDLWKYRVGDYRVIASIEDSALRILVVRIGNRREVYR
ref|WP_020504857.1|	type II toxin-antitoxin system RelE family toxin [Lamprocystis purpurea] >gb|MBV5274792.1| type II toxin-antitoxin system RelE/ParE family toxin [Lamprocystis purpurea]	2.03079e-36	129.413	67.42	89	1	89	1	89	MSFTVVFSEQAKDQLRKLDRPAAKRILKFMHERIATLDDPRSIGEALKGSRLGEFWKYRVGDYRIIASIEDAQLRILVVRIGNRREVYR	M++ + +++AK L KLD+P A+RI F+ ERIATLDDPR+IGEALKG+RLG+ WKYRVGDYRIIASIED +L +LVVR+G+RREVYR	MAWRIELADEAKKDLAKLDKPVARRITAFLRERIATLDDPRAIGEALKGTRLGQLWKYRVGDYRIIASIEDGRLCVLVVRVGHRREVYR
ref|WP_174919016.1|	type II toxin-antitoxin system RelE family toxin [Burkholderia lata] >gb|TXH86225.1| MAG: type II toxin-antitoxin system RelE/ParE family toxin [Pseudomonas sp.] >emb|VWC37934.1| Toxin RelE [Burkholderia lata]	2.06032e-36	129.413	69.66	89	1	89	1	89	MSFTVVFSEQAKDQLRKLDRPAAKRILKFMHERIATLDDPRSIGEALKGSRLGEFWKYRVGDYRIIASIEDAQLRILVVRIGNRREVYR	M++ V S A+ L +LD A+R+L F+HER+A LDDPRSIGE+LKGSRL EFWKYRVGDYRII+SIED LRILVV+IGNRREVYR	MAWKVELSSLAQKNLDQLDPQIARRVLSFLHERVAPLDDPRSIGESLKGSRLSEFWKYRVGDYRIISSIEDGALRILVVKIGNRREVYR
ref|WP_102053892.1|	type II toxin-antitoxin system RelE family toxin [Pseudomonas sp. FFUP_PS_473] >gb|PLP85824.1| type II toxin-antitoxin system mRNA interferase toxin, RelE/StbE family [Pseudomonas sp. FFUP_PS_473]	2.2005e-36	129.028	70.79	89	1	89	1	89	MSFTVVFSEQAKDQLRKLDRPAAKRILKFMHERIATLDDPRSIGEALKGSRLGEFWKYRVGDYRIIASIEDAQLRILVVRIGNRREVYR	M++ + F A+ +L KL AKRIL F+HER++ LDDPRSIGEALKGSRLG+FWKYRVGDYRII+SIED LRILVV+IGNRREVYR	MAWRIEFDRAAERELDKLTPQIAKRILMFLHERVSNLDDPRSIGEALKGSRLGDFWKYRVGDYRIISSIEDGALRILVVKIGNRREVYR
ref|WP_183691857.1|	type II toxin-antitoxin system RelE family toxin [Rhizobium lusitanum] >gb|QND49806.1| type II toxin-antitoxin system RelE/ParE family toxin [Rhizobium lusitanum]	2.24153e-36	129.028	67.42	89	1	89	1	89	MSFTVVFSEQAKDQLRKLDRPAAKRILKFMHERIATLDDPRSIGEALKGSRLGEFWKYRVGDYRIIASIEDAQLRILVVRIGNRREVYR	M++ V F A+ +L KL A+RILKF+HER+A LD+PRSIGEALKGS LG+FWKYRVGDYR+IA IED+ +RIL+VR+GNRREVYR	MAWKVEFQRPAERELEKLGHETARRILKFLHERVAKLDNPRSIGEALKGSELGDFWKYRVGDYRVIAHIEDSAIRILIVRVGNRREVYR
ref|WP_096447457.1|	MULTISPECIES: type II toxin-antitoxin system RelE family toxin [Thauera] >gb|ATE60065.1| type II toxin-antitoxin system mRNA interferase toxin, RelE/StbE family [Thauera sp. K11] >gb|MFC5769265.1| type II toxin-antitoxin system RelE/ParE family toxin [Thauera sinica]	2.34208e-36	129.028	69.66	89	1	89	1	89	MSFTVVFSEQAKDQLRKLDRPAAKRILKFMHERIATLDDPRSIGEALKGSRLGEFWKYRVGDYRIIASIEDAQLRILVVRIGNRREVYR	M++ + F E A+ L +LD+ A+RI F+ ER+A LDDPRSIGEALKGSRLGEFWKYRVGD RIIASIED +LRILVV++GNRREVYR	MAWLIKFDEGAEKDLAQLDKQVARRITSFLRERVAVLDDPRSIGEALKGSRLGEFWKYRVGDCRIIASIEDWELRILVVKVGNRREVYR
gb|NLC36019.1|	type II toxin-antitoxin system RelE/ParE family toxin [Alcaligenaceae bacterium]	2.35189e-36	129.028	67.42	89	1	89	1	89	MSFTVVFSEQAKDQLRKLDRPAAKRILKFMHERIATLDDPRSIGEALKGSRLGEFWKYRVGDYRIIASIEDAQLRILVVRIGNRREVYR	M + + F ++A +L D+P AKRI KF+ ER+A LDDPRSIGEALKGS+LGEFWKYRVGDYRII SIED ++RILVVR+GNRR VY+	MVWKIEFDDRALKELLAFDKPVAKRITKFLKERVAPLDDPRSIGEALKGSKLGEFWKYRVGDYRIICSIEDGEMRILVVRVGNRRAVYK
ref|WP_237575980.1|	type II toxin-antitoxin system RelE family toxin [Mycetohabitans sp. B8] >gb|MCG1042515.1| type II toxin-antitoxin system RelE/ParE family toxin [Mycetohabitans sp. B8]	2.42886e-36	129.028	70.79	89	1	89	1	89	MSFTVVFSEQAKDQLRKLDRPAAKRILKFMHERIATLDDPRSIGEALKGSRLGEFWKYRVGDYRIIASIEDAQLRILVVRIGNRREVYR	M++ V S A+ L++LD A+RIL F+HER++ LDDPRSIGEALKGSRLG FWKYRVGD RIIA+IED LRILVVRIGNRREVYR	MAWKVELSSLARKNLKELDPQYARRILAFLHERVSVLDDPRSIGEALKGSRLGAFWKYRVGDCRIIANIEDGALRILVVRIGNRREVYR
gb|MVF24229.1|	type II toxin-antitoxin system RelE/ParE family toxin [Methylocaldum sp. BRCS4]	2.55692e-36	129.028	71.91	89	1	89	1	89	MSFTVVFSEQAKDQLRKLDRPAAKRILKFMHERIATLDDPRSIGEALKGSRLGEFWKYRVGDYRIIASIEDAQLRILVVRIGNRREVYR	M++ V A+ +L KLD A+RIL F+H R+A LDDPRSIGEALKGS+LG FWKYRVGDYRIIASIED LRILVVRIGNRREVYR	MTWKVELDPAAERELDKLDPQTARRILAFLHGRVAQLDDPRSIGEALKGSKLGAFWKYRVGDYRIIASIEDGALRILVVRIGNRREVYR
ref|WP_408914489.1|	type II toxin-antitoxin system RelE family toxin [Brucella pseudogrignonensis]	2.65166e-36	129.028	69.66	89	1	89	1	89	MSFTVVFSEQAKDQLRKLDRPAAKRILKFMHERIATLDDPRSIGEALKGSRLGEFWKYRVGDYRIIASIEDAQLRILVVRIGNRREVYR	M++ V F A+ +L KLD+ KRIL F+H R+A LDDPRSIGEALKGS+ GEFWKYRVGDYRIIASIED+ + ILVVRIGNRRE+YR	MAWKVKFERAAERELSKLDQQTTKRILVFLHGRVAMLDDPRSIGEALKGSKFGEFWKYRVGDYRIIASIEDSDVCILVVRIGNRREIYR
ref|WP_141054885.1|	type II toxin-antitoxin system RelE family toxin [Tepidiphilus succinatimandens]	3.04751e-36	129.028	68.54	89	1	89	1	89	MSFTVVFSEQAKDQLRKLDRPAAKRILKFMHERIATLDDPRSIGEALKGSRLGEFWKYRVGDYRIIASIEDAQLRILVVRIGNRREVYR	M++ + F ++AK L LD+ AKRI F+ ER++ LDDPRSIGEALKGS+LG FWKYRVGDYRI+ASIED LRILVVRIGNR+EVYR	MAWRIEFDDKAKKDLAALDKTVAKRITAFLRERVSGLDDPRSIGEALKGSKLGAFWKYRVGDYRIVASIEDGALRILVVRIGNRKEVYR
ref|WP_427961718.1|	type II toxin-antitoxin system RelE family toxin [Acidithiobacillus sp.] >gb|MGC9207980.1| type II toxin-antitoxin system RelE family toxin [Acidithiobacillus sp.]	3.1387e-36	129.028	68.54	89	1	89	1	89	MSFTVVFSEQAKDQLRKLDRPAAKRILKFMHERIATLDDPRSIGEALKGSRLGEFWKYRVGDYRIIASIEDAQLRILVVRIGNRREVYR	M++ + S A+ L +LD P KRIL F++ER+ LDDPR IGEALKGSRLGEFWKYRVGDYRII +IED LRILVVRIGNRREVY+	MAWKIELSSLAQKNLAQLDPPVTKRILSFLYERVGHLDDPRRIGEALKGSRLGEFWKYRVGDYRIICTIEDVALRILVVRIGNRREVYK
ref|WP_124224235.1|	type II toxin-antitoxin system RelE family toxin [Tibeticola sediminis] >gb|RPE62835.1| mRNA interferase RelE/StbE [Tibeticola sediminis]	3.16606e-36	129.028	69.66	89	1	89	1	89	MSFTVVFSEQAKDQLRKLDRPAAKRILKFMHERIATLDDPRSIGEALKGSRLGEFWKYRVGDYRIIASIEDAQLRILVVRIGNRREVYR	M++ + E+AK L LD+ AKRI F+ ER+A LDDPRSIGEALKGS+LG FW+YRVGDYRI+ASIED LRILVVRIGNRREVYR	MAWRIEIGEKAKKDLAALDKTVAKRITAFLRERVAQLDDPRSIGEALKGSKLGAFWRYRVGDYRIVASIEDGALRILVVRIGNRREVYR
gb|MEN9396671.1|	hypothetical protein [Pseudomonadota bacterium]	3.19532e-36	128.642	67.42	89	1	89	1	89	MSFTVVFSEQAKDQLRKLDRPAAKRILKFMHERIATLDDPRSIGEALKGSRLGEFWKYRVGDYRIIASIEDAQLRILVVRIGNRREVYR	M + V S QA L +LD A RIL F+H+R+A+L+DPRSIGE LKGSRLGEFWKYR+GDYR+I+SIED LRILVV++GNRREVYR	MVWKVELSSQALKALGQLDAQVASRILTFLHDRVASLEDPRSIGETLKGSRLGEFWKYRIGDYRVISSIEDGALRILVVKVGNRREVYR
gb|MBF0132016.1|	type II toxin-antitoxin system RelE/ParE family toxin [Magnetococcales bacterium]	3.33867e-36	128.642	65.17	89	1	89	1	89	MSFTVVFSEQAKDQLRKLDRPAAKRILKFMHERIATLDDPRSIGEALKGSRLGEFWKYRVGDYRIIASIEDAQLRILVVRIGNRREVYR	M++ + F + A+ L KLD+P A+RI++F+ +R+A LDDPRSIGEALKGS LG+FWKYRVGDYR+I IED+ LRILVV++GNRREVYR	MAWRIRFDDAARKNLEKLDKPVARRIIEFLRKRVAILDDPRSIGEALKGSSLGDFWKYRVGDYRVICDIEDSTLRILVVKVGNRREVYR
gb|RDE48670.1|	MAG: type II toxin-antitoxin system RelE/ParE family toxin [Candidatus Accumulibacter meliphilus]	3.37549e-36	128.642	69.66	89	1	89	1	89	MSFTVVFSEQAKDQLRKLDRPAAKRILKFMHERIATLDDPRSIGEALKGSRLGEFWKYRVGDYRIIASIEDAQLRILVVRIGNRREVYR	M++ V A+ +L K+D A+RIL F+HER+A LDDPRSIGEALKGSRLG +WKYRVGDYR+IA+IED LRILVVRIGNRREVYR	MAWKVELDPAAEHELGKIDPQHARRILAFLHERVAALDDPRSIGEALKGSRLGVYWKYRVGDYRVIANIEDGALRILVVRIGNRREVYR
gb|MBD3805420.1|	type II toxin-antitoxin system RelE/ParE family toxin [Thioclava sp.]	3.40086e-36	128.642	69.66	89	1	89	1	89	MSFTVVFSEQAKDQLRKLDRPAAKRILKFMHERIATLDDPRSIGEALKGSRLGEFWKYRVGDYRIIASIEDAQLRILVVRIGNRREVYR	M+F V FS A D L +LDRP A RI +F+ ER+ATLDDPRSI E LKG+ LG FW+YRVGDYRIIASIED LR+LVVR+G+RREVYR	MAFRVEFSTDAADDLARLDRPIAARITRFLRERVATLDDPRSIAERLKGNTLGPFWRYRVGDYRIIASIEDEALRVLVVRVGHRREVYR
gb|MBJ7264682.1|	type II toxin-antitoxin system RelE/ParE family toxin [Burkholderiaceae bacterium]	3.56582e-36	128.642	69.66	89	1	89	1	89	MSFTVVFSEQAKDQLRKLDRPAAKRILKFMHERIATLDDPRSIGEALKGSRLGEFWKYRVGDYRIIASIEDAQLRILVVRIGNRREVYR	M++ V S A+ L +LD A+RIL F+HER++ LDDPRSIGEALKGSRLG FWKYR+GDYR+I SIED LRILVVRIGNRREVYR	MAWQVELSSLARKNLDELDPQHARRILAFLHERVSALDDPRSIGEALKGSRLGAFWKYRLGDYRVITSIEDGALRILVVRIGNRREVYR
ref|WP_181055007.1|	type II toxin-antitoxin system RelE family toxin [Microvirga mediterraneensis] >gb|MBA1159418.1| type II toxin-antitoxin system RelE/ParE family toxin [Microvirga mediterraneensis]	3.64493e-36	128.642	70.79	89	1	89	1	89	MSFTVVFSEQAKDQLRKLDRPAAKRILKFMHERIATLDDPRSIGEALKGSRLGEFWKYRVGDYRIIASIEDAQLRILVVRIGNRREVYR	M++ + A+ +L KLD A+RILKF+ ER+A L+DPRSIGEAL+GSRLGEFWKYRVGDYRII+SIED LRILVVRIGNRREVYR	MAWRIELDPAAERELSKLDPQMARRILKFLRERVANLEDPRSIGEALRGSRLGEFWKYRVGDYRIISSIEDGALRILVVRIGNRREVYR
ref|WP_161126549.1|	type II toxin-antitoxin system RelE family toxin [Malikia spinosa] >gb|MYZ54103.1| type II toxin-antitoxin system RelE/ParE family toxin [Malikia spinosa]	3.72578e-36	128.642	68.54	89	1	89	1	89	MSFTVVFSEQAKDQLRKLDRPAAKRILKFMHERIATLDDPRSIGEALKGSRLGEFWKYRVGDYRIIASIEDAQLRILVVRIGNRREVYR	M + V S QA L +LD A+RIL F+H+R+A L+DPRSIGEALKGS+LGEFWKYR+GDYRII+SIED LRILVV++GNRREVYR	MVWKVELSSQALKALGQLDAQVARRILTFLHDRVAPLEDPRSIGEALKGSKLGEFWKYRIGDYRIISSIEDGALRILVVKVGNRREVYR
ref|WP_348596049.1|	type II toxin-antitoxin system RelE family toxin [Phyllobacterium sp. SB3] >gb|MEP7452135.1| type II toxin-antitoxin system RelE/ParE family toxin [Phyllobacterium sp. SB3]	4.06755e-36	128.642	69.66	89	1	89	1	89	MSFTVVFSEQAKDQLRKLDRPAAKRILKFMHERIATLDDPRSIGEALKGSRLGEFWKYRVGDYRIIASIEDAQLRILVVRIGNRREVYR	M++ V S A+ L KLD KRIL F+HERI LDDPR+IGEALKGSRLG+FWKYRVGDYRIIASIED ++IL+VRIGNRR+VYR	MAWEVELSTLAEKNLDKLDSKTKKRILTFLHERIVPLDDPRTIGEALKGSRLGDFWKYRVGDYRIIASIEDGLVKILIVRIGNRRDVYR
ref|WP_237070041.1|	MULTISPECIES: type II toxin-antitoxin system RelE family toxin [Mycetohabitans] >gb|MCF7695265.1| type II toxin-antitoxin system RelE/ParE family toxin [Mycetohabitans sp. B2] >gb|WXK33007.1| type II toxin-antitoxin system RelE/ParE family toxin [Mycetohabitans rhizoxinica] >gb|WXK36432.1| type II toxin-antitoxin system RelE/ParE family toxin [Mycetohabitans rhizoxinica] >gb|WXK39769.1| type II t…	4.06755e-36	128.642	69.66	89	1	89	1	89	MSFTVVFSEQAKDQLRKLDRPAAKRILKFMHERIATLDDPRSIGEALKGSRLGEFWKYRVGDYRIIASIEDAQLRILVVRIGNRREVYR	M++ V S A+ L++LD A+RIL F+HER++ +DDPRSIGEALKGSRLG FWKYRVGD RIIA+IED LRILVVRIGNRREVYR	MAWKVELSSLARKNLKELDPQYARRILAFLHERVSVMDDPRSIGEALKGSRLGAFWKYRVGDCRIIANIEDGTLRILVVRIGNRREVYR
ref|WP_215859402.1|	type II toxin-antitoxin system RelE family toxin [Acidithiobacillus thiooxidans] >gb|MBU2844182.1| type II toxin-antitoxin system RelE/ParE family toxin [Acidithiobacillus thiooxidans]	4.17462e-36	128.642	67.42	89	1	89	1	89	MSFTVVFSEQAKDQLRKLDRPAAKRILKFMHERIATLDDPRSIGEALKGSRLGEFWKYRVGDYRIIASIEDAQLRILVVRIGNRREVYR	M++ + S A+ L +LD P KRIL F++ER+ LDDPR IGEALKGSRLGEFWKYRVGDYR+I +IED LRILVVRIGNRREVY+	MAWKIELSSLAQKNLAQLDPPVTKRILSFLYERVGHLDDPRHIGEALKGSRLGEFWKYRVGDYRVICTIEDEALRILVVRIGNRREVYK
gb|MFI3158265.1|	type II toxin-antitoxin system RelE/ParE family toxin [Methylococcaceae bacterium]	4.25002e-36	128.257	71.91	89	1	89	1	89	MSFTVVFSEQAKDQLRKLDRPAAKRILKFMHERIATLDDPRSIGEALKGSRLGEFWKYRVGDYRIIASIEDAQLRILVVRIGNRREVYR	M++ + S A+ L +LD A+RIL F++ERIA LDDPRSIGEALKGSRLGEFWKYRVGDYRII+SIED L ILVVRIGNRREVYR	MAWKIELSTLAQKNLDQLDPKIARRILVFLNERIAPLDDPRSIGEALKGSRLGEFWKYRVGDYRIISSIEDGALTILVVRIGNRREVYR
gb|NLV23335.1|	type II toxin-antitoxin system RelE/ParE family toxin [Deltaproteobacteria bacterium]	4.28192e-36	128.642	68.54	89	1	89	1	89	MSFTVVFSEQAKDQLRKLDRPAAKRILKFMHERIATLDDPRSIGEALKGSRLGEFWKYRVGDYRIIASIEDAQLRILVVRIGNRREVYR	M++ + F ++AK L LD+ AKRI ++ +R++TLDDPRSIGEALKGS+LG FWKYRVGDYRIIASIED L ILVVRIGNRREVYR	MAWLIKFDDKAKKDLSALDKAMAKRITAYLRDRVSTLDDPRSIGEALKGSKLGAFWKYRVGDYRIIASIEDGALCILVVRIGNRREVYR
ref|WP_318427431.1|	type II toxin-antitoxin system RelE family toxin [Iodobacter sp. CM08] >gb|MDW5417459.1| type II toxin-antitoxin system RelE/ParE family toxin [Iodobacter sp. CM08]	4.3443e-36	128.257	67.42	89	1	89	1	89	MSFTVVFSEQAKDQLRKLDRPAAKRILKFMHERIATLDDPRSIGEALKGSRLGEFWKYRVGDYRIIASIEDAQLRILVVRIGNRREVYR	M++ + ++A L KLD+ A+RI F+ ER+ATLDDPRSIGEALKGS+LGEFWKYRVGDYR+I+SIED LRILVV+IGNRREVY+	MAWLIKLDDEALKDLAKLDKQVARRITAFLRERVATLDDPRSIGEALKGSKLGEFWKYRVGDYRLISSIEDGALRILVVKIGNRREVYK
ref|WP_212208796.1|	type II toxin-antitoxin system RelE family toxin [Burkholderia cenocepacia] >gb|MBR8030254.1| type II toxin-antitoxin system RelE/ParE family toxin [Burkholderia cenocepacia]	4.42519e-36	128.257	69.66	89	1	89	1	89	MSFTVVFSEQAKDQLRKLDRPAAKRILKFMHERIATLDDPRSIGEALKGSRLGEFWKYRVGDYRIIASIEDAQLRILVVRIGNRREVYR	M++ V A+ +L K+D A+RIL F+HER+A LDDPRSIGEALKGS+LG FWKYRVGDYRII+SIED LRILVVRIGNR+EVYR	MAWKVELDPAAERELGKIDPQTARRILAFLHERVAQLDDPRSIGEALKGSKLGAFWKYRVGDYRIISSIEDGALRILVVRIGNRKEVYR
gb|OGV71656.1|	MAG: addiction module toxin RelE [Methylophilales bacterium RIFCSPHIGHO2_02_FULL_57_10]	4.44067e-36	128.257	69.66	89	1	89	1	89	MSFTVVFSEQAKDQLRKLDRPAAKRILKFMHERIATLDDPRSIGEALKGSRLGEFWKYRVGDYRIIASIEDAQLRILVVRIGNRREVYR	M++ V A+ +L KLD A+RIL F+H+R++ LDDPRSIGEALKGS+LGEFWKYRVGDYRII SIED LRILVV+IGNRREVYR	MAWKVELDPAAERELNKLDPQVARRILSFLHDRVSVLDDPRSIGEALKGSKLGEFWKYRVGDYRIIGSIEDNILRILVVKIGNRREVYR
gb|MBS0323833.1|	type II toxin-antitoxin system RelE/ParE family toxin [Pseudomonadota bacterium] >tpg|HQR04245.1| type II toxin-antitoxin system RelE/ParE family toxin [Rhodocyclaceae bacterium]	4.63988e-36	128.257	70.79	89	1	89	1	89	MSFTVVFSEQAKDQLRKLDRPAAKRILKFMHERIATLDDPRSIGEALKGSRLGEFWKYRVGDYRIIASIEDAQLRILVVRIGNRREVYR	M++ V S A+ L +LD A+RIL F+HERI+ L+DPRSIGEALKGSRLG FWKYRVGDYR+IASIED LR+LVVRIGNRREVYR	MAWKVELSSLARKNLEELDPQHARRILAFLHERISGLEDPRSIGEALKGSRLGSFWKYRVGDYRVIASIEDDVLRVLVVRIGNRREVYR
ref|WP_017879769.1|	type II toxin-antitoxin system RelE family toxin [Janthinobacterium sp. CG3]	5.06549e-36	128.257	69.66	89	1	89	1	89	MSFTVVFSEQAKDQLRKLDRPAAKRILKFMHERIATLDDPRSIGEALKGSRLGEFWKYRVGDYRIIASIEDAQLRILVVRIGNRREVYR	M++ V A+ L KLD A+RIL F+H RIA LDDPRSIGEALKGS+LG+FWKYR+GDYRIIASIED LR+LVV+IGNRREVYR	MAWKVELDSAAERDLDKLDPQTARRILTFLHGRIAALDDPRSIGEALKGSKLGDFWKYRIGDYRIIASIEDGALRVLVVKIGNRREVYR
ref|WP_395247765.1|	type II toxin-antitoxin system RelE family toxin [Pseudomonas kulmbachensis] >gb|MFH6569385.1| type II toxin-antitoxin system RelE/ParE family toxin [Pseudomonas kulmbachensis] >gb|MFH6587745.1| type II toxin-antitoxin system RelE/ParE family toxin [Pseudomonas kulmbachensis] >gb|MFH6592766.1| type II toxin-antitoxin system RelE/ParE family toxin [Pseudomonas kulmbachensis]	5.33242e-36	128.257	69.66	89	1	89	1	89	MSFTVVFSEQAKDQLRKLDRPAAKRILKFMHERIATLDDPRSIGEALKGSRLGEFWKYRVGDYRIIASIEDAQLRILVVRIGNRREVYR	M++ + F A+ +L KLD AKRIL F+HER++ L+DPRSIGEALKGSRLG FWKYRVGDYRII++IED LRILVV+IGNRREVYR	MAWRIEFDRAAERELDKLDPQVAKRILLFLHERVSNLEDPRSIGEALKGSRLGAFWKYRVGDYRIISAIEDGALRILVVKIGNRREVYR
tpg|HUB58831.1|	type II toxin-antitoxin system RelE/ParE family toxin [Candidatus Micrarchaeia archaeon]	5.59115e-36	128.257	67.42	89	1	89	1	89	MSFTVVFSEQAKDQLRKLDRPAAKRILKFMHERIATLDDPRSIGEALKGSRLGEFWKYRVGDYRIIASIEDAQLRILVVRIGNRREVYR	MS+ + S A ++L KLD P KRILKF+HER+A LD+PRSIG+AL GS+LGEFWKYRVGDYR+I+ IEDA++ ILV+RIG+RREVYR	MSWQIDLSATAANELEKLDPPQRKRILKFLHERLAPLDNPRSIGQALHGSKLGEFWKYRVGDYRLISKIEDARVLILVLRIGHRREVYR
ref|WP_076787087.1|	MULTISPECIES: type II toxin-antitoxin system RelE family toxin [Burkholderiaceae] >gb|MCG1018583.1| type II toxin-antitoxin system RelE/ParE family toxin [Mycetohabitans sp. B4] >gb|WXJ73326.1| type II toxin-antitoxin system RelE/ParE family toxin [Mycetohabitans endofungorum] >emb|SIT75712.1| mRNA interferase RelE/StbE [Burkholderia sp. b13]	5.65283e-36	128.257	70.79	89	1	89	1	89	MSFTVVFSEQAKDQLRKLDRPAAKRILKFMHERIATLDDPRSIGEALKGSRLGEFWKYRVGDYRIIASIEDAQLRILVVRIGNRREVYR	M++ V S A+ L++LD A+RIL F+HER++ LDDPRSIGEALKGSRL FWKYRVGD RIIASIED LRILVVRIGNRREVYR	MAWKVELSSLARKNLKELDPQCARRILAFLHERVSVLDDPRSIGEALKGSRLRAFWKYRVGDCRIIASIEDGALRILVVRIGNRREVYR
gb|MBS7350388.1|	type II toxin-antitoxin system RelE/ParE family toxin [Comamonas sp.]	6.78792e-36	127.872	68.54	89	1	89	1	89	MSFTVVFSEQAKDQLRKLDRPAAKRILKFMHERIATLDDPRSIGEALKGSRLGEFWKYRVGDYRIIASIEDAQLRILVVRIGNRREVYR	M++ + SE A L +LDR A+RIL F+HER+A L+DPRSIGEALKGSRLGEFWKYRVGDYR+IA I+D LRI+VV+IG+RREVYR	MAWQIDLSEGALKNLGQLDRQHARRILTFLHERVAQLEDPRSIGEALKGSRLGEFWKYRVGDYRLIAEIQDGALRIVVVKIGDRREVYR
ref|WP_153439091.1|	type II toxin-antitoxin system RelE family toxin [Pseudomonas helleri] >gb|MQT77660.1| type II toxin-antitoxin system mRNA interferase toxin, RelE/StbE family [Pseudomonas helleri]	6.96288e-36	127.872	68.54	89	1	89	1	89	MSFTVVFSEQAKDQLRKLDRPAAKRILKFMHERIATLDDPRSIGEALKGSRLGEFWKYRVGDYRIIASIEDAQLRILVVRIGNRREVYR	M++ + F A+ +L KLD AKRIL F+HER++ L+DPRS+GEALKGSRLG+FWKYRVGDYRII++IED LRILVV+IGNRREVYR	MAWRIEFDRAAERELGKLDPQVAKRILLFLHERVSNLEDPRSLGEALKGSRLGDFWKYRVGDYRIISAIEDGALRILVVKIGNRREVYR
ref|WP_129831152.1|	type II toxin-antitoxin system RelE family toxin [Pseudolysobacter antarcticus] >gb|QBB68901.1| type II toxin-antitoxin system RelE/ParE family toxin [Pseudolysobacter antarcticus]	7.01502e-36	127.872	69.66	89	1	89	1	89	MSFTVVFSEQAKDQLRKLDRPAAKRILKFMHERIATLDDPRSIGEALKGSRLGEFWKYRVGDYRIIASIEDAQLRILVVRIGNRREVYR	M++ + F A+ +L KL +AKRILKF+HER+ LDDPRSIGEALKGS LGEFWKYRVGDYRIIA I+D L ILVVR+GNRREVYR	MAWRIRFDPAAQKELSKLGHESAKRILKFLHERVVKLDDPRSIGEALKGSELGEFWKYRVGDYRIIADIQDNVLCILVVRVGNRREVYR
ref|WP_076795260.1|	MULTISPECIES: type II toxin-antitoxin system RelE family toxin [Burkholderiaceae] >gb|MCG1038778.1| type II toxin-antitoxin system RelE/ParE family toxin [Mycetohabitans sp. B7] >gb|WXJ76297.1| type II toxin-antitoxin system RelE/ParE family toxin [Mycetohabitans endofungorum] >emb|SIT68997.1| mRNA interferase RelE/StbE [Burkholderia sp. b14]	7.03968e-36	127.872	69.66	89	1	89	1	89	MSFTVVFSEQAKDQLRKLDRPAAKRILKFMHERIATLDDPRSIGEALKGSRLGEFWKYRVGDYRIIASIEDAQLRILVVRIGNRREVYR	M++ V S A+ L++LD A+RIL F+HER++ LDDPRSIGEALKGSRL FWKYRVGD +IIASIED LRILVVRIGNRREVYR	MAWKVELSSLARKNLKELDSQCARRILAFLHERVSVLDDPRSIGEALKGSRLRAFWKYRVGDCKIIASIEDGALRILVVRIGNRREVYR
gb|MET1117156.1|	type II toxin-antitoxin system RelE/ParE family toxin [Comamonas sp.]	7.11734e-36	127.872	65.17	89	1	89	1	89	MSFTVVFSEQAKDQLRKLDRPAAKRILKFMHERIATLDDPRSIGEALKGSRLGEFWKYRVGDYRIIASIEDAQLRILVVRIGNRREVYR	M++ + F E A +L KLD+P ++RIL F+ ER+A LDDPRS+GEALKGS+LG+FWKYRV DYR+IA+IED LRILV+++GNRREVYR	MAWRIEFEEAAFKELAKLDKPVSRRILSFLRERVAVLDDPRSVGEALKGSKLGDFWKYRVDDYRVIANIEDGALRILVLKVGNRREVYR
ref|WP_174163224.1|	type II toxin-antitoxin system RelE family toxin [Rhizobium rhizogenes] >gb|NTG49373.1| type II toxin-antitoxin system RelE/ParE family toxin [Rhizobium rhizogenes]	8.36095e-36	127.872	66.29	89	1	89	1	89	MSFTVVFSEQAKDQLRKLDRPAAKRILKFMHERIATLDDPRSIGEALKGSRLGEFWKYRVGDYRIIASIEDAQLRILVVRIGNRREVYR	M++ + F A+ +L KL A+RI+KF+HER+A LD+PRSIGEALKGS LG+FWKYRVGDYRIIA IED+ +RIL+VR+GNRREVYR	MAWKIEFQRPAERELEKLGHETARRIVKFLHERVAKLDNPRSIGEALKGSELGDFWKYRVGDYRIIAHIEDSAIRILIVRVGNRREVYR
ref|WP_338415928.1|	type II toxin-antitoxin system RelE family toxin [uncultured Sphaerotilus sp.]	8.3904e-36	127.872	67.42	89	1	89	1	89	MSFTVVFSEQAKDQLRKLDRPAAKRILKFMHERIATLDDPRSIGEALKGSRLGEFWKYRVGDYRIIASIEDAQLRILVVRIGNRREVYR	M + + F+ A +L KLD P A+RIL F+HER+A L DPRS+GEALKGS LGEFWKYRVGD+RII SIED L++LVVRIG+RREVYR	MVWRIEFAPGAAKELGKLDGPVARRILGFLHERVAELSDPRSVGEALKGSSLGEFWKYRVGDHRIICSIEDGALKVLVVRIGHRREVYR
gb|MBW0003547.1|	type II toxin-antitoxin system RelE/ParE family toxin [Hyphomicrobiales bacterium]	8.48295e-36	127.872	67.42	89	1	89	1	89	MSFTVVFSEQAKDQLRKLDRPAAKRILKFMHERIATLDDPRSIGEALKGSRLGEFWKYRVGDYRIIASIEDAQLRILVVRIGNRREVYR	M+F + F E A +L L R AAKRIL+F+H R+A+LDDPR+IG+ALKGS+LGEFWKYRVGDYRIIA IED+ +R+LVVRIG+ R VYR	MAFAIEFEEAATKELDDLGRDAAKRILRFLHLRVASLDDPRAIGQALKGSKLGEFWKYRVGDYRIIAKIEDSAVRVLVVRIGHGRNVYR
ref|WP_107107384.1|	MULTISPECIES: type II toxin-antitoxin system RelE family toxin [Rhizobium] >gb|MFS8054370.1| type II toxin-antitoxin system RelE/ParE family toxin [Rhizobium sp. BR 317] >gb|PST63829.1| type II toxin-antitoxin system mRNA interferase toxin, RelE/StbE family [Rhizobium sp. SEMIA4064]	8.54642e-36	127.872	66.29	89	1	89	1	89	MSFTVVFSEQAKDQLRKLDRPAAKRILKFMHERIATLDDPRSIGEALKGSRLGEFWKYRVGDYRIIASIEDAQLRILVVRIGNRREVYR	M++T+ F A+ +L KL A+RILKF+HER+A LD+PRSIGEALKGS LG+FWKYRVGD R+IA IED+ +RIL+VR+GNRREVYR	MAWTIEFQRSAERELEKLGHETARRILKFLHERVAKLDNPRSIGEALKGSDLGDFWKYRVGDCRVIAHIEDSAIRILIVRVGNRREVYR
ref|WP_320378082.1|	type II toxin-antitoxin system RelE family toxin [Thiomonas sp.] >gb|MDY0331786.1| type II toxin-antitoxin system RelE/ParE family toxin [Thiomonas sp.] >gb|MFZ5490634.1| type II toxin-antitoxin system RelE family toxin [Pseudomonadota bacterium] >gb|MGE0071631.1| type II toxin-antitoxin system RelE/ParE family toxin [Thiomonas sp.]	8.54642e-36	127.872	68.54	89	1	89	1	89	MSFTVVFSEQAKDQLRKLDRPAAKRILKFMHERIATLDDPRSIGEALKGSRLGEFWKYRVGDYRIIASIEDAQLRILVVRIGNRREVYR	M++ + ++AK L LDRP AKRI F+ ERIATLDDPRSIGEALKGS+LG FWKYR+GD+RI+ASIED LRILVVRIG+R+ VYR	MAWRIELDDKAKKNLADLDRPIAKRITTFLRERIATLDDPRSIGEALKGSKLGAFWKYRIGDFRIVASIEDDALRILVVRIGDRKAVYR
ref|WP_025091204.1|	MULTISPECIES: type II toxin-antitoxin system RelE family toxin [Brucellaceae] >gb|MDM8346876.1| type II toxin-antitoxin system RelE/ParE family toxin [Pseudochrobactrum sp. sp1633]	8.57652e-36	127.487	68.54	89	1	89	1	89	MSFTVVFSEQAKDQLRKLDRPAAKRILKFMHERIATLDDPRSIGEALKGSRLGEFWKYRVGDYRIIASIEDAQLRILVVRIGNRREVYR	M + + F A+ +L KLD+ AKR+L F+H R+A L+DPRSIGEALKGS LG FWKYRVGDYR+IASIEDA+L ILVVRIGNRR+VYR	MVWRIKFERSAERELSKLDKQVAKRVLVFLHGRVAMLEDPRSIGEALKGSSLGSFWKYRVGDYRVIASIEDAELCILVVRIGNRRQVYR
gb|MDP2828484.1|	type II toxin-antitoxin system RelE/ParE family toxin [Sulfuricellaceae bacterium]	8.76677e-36	127.487	67.42	89	1	89	1	89	MSFTVVFSEQAKDQLRKLDRPAAKRILKFMHERIATLDDPRSIGEALKGSRLGEFWKYRVGDYRIIASIEDAQLRILVVRIGNRREVYR	M++ V S A+ L +LD AA+RIL F+HER+A L+DPRSIGEALKGSRLG FWKYRVGDYR+IA+IED L ++VV+IGNRREVYR	MAWKVELSTLARKNLEQLDPQAARRILAFLHERVAPLEDPRSIGEALKGSRLGAFWKYRVGDYRVIANIEDGALSVVVVKIGNRREVYR
ref|WP_322587870.1|	type II toxin-antitoxin system RelE family toxin [Sphaerotilus sp.] >gb|MDZ7856084.1| type II toxin-antitoxin system RelE/ParE family toxin [Sphaerotilus sp.]	8.86348e-36	127.487	67.42	89	1	89	1	89	MSFTVVFSEQAKDQLRKLDRPAAKRILKFMHERIATLDDPRSIGEALKGSRLGEFWKYRVGDYRIIASIEDAQLRILVVRIGNRREVYR	M + + FS A +L KLD P A+RIL F+H+R+A LDDPRS+GEALKGS LGEFWKYRVGD+RI+ IED LRI+VVRIG+RREVYR	MVWRIEFSPHAAKELDKLDGPVARRILGFLHQRVAGLDDPRSLGEALKGSALGEFWKYRVGDHRIVCHIEDGVLRIMVVRIGHRREVYR
ref|WP_137473874.1|	type II toxin-antitoxin system RelE family toxin [Escherichia coli] >dbj|BDT52246.1| type II toxin-antitoxin system RelE/ParE family toxin [Aeromonas veronii bv. veronii] >dbj|GCY10602.1| toxin RelE [Escherichia coli] >tpg|HDT6079494.1| type II toxin-antitoxin system RelE/ParE family toxin [Aeromonas veronii bv. veronii] >tpg|HFQ7487221.1| type II toxin-antitoxin system RelE/ParE family toxin [Kl…	9.02828e-36	127.487	68.54	89	1	89	1	89	MSFTVVFSEQAKDQLRKLDRPAAKRILKFMHERIATLDDPRSIGEALKGSRLGEFWKYRVGDYRIIASIEDAQLRILVVRIGNRREVYR	M++ V A+ +L K+D+ A+RIL F+H R+A LDDPRSIGEALKGS+LG FWKYRVGDYRI+ASIED LRILVVRIGNR+EVYR	MAWKVELDPAAERELGKIDQQTARRILAFLHGRVAQLDDPRSIGEALKGSKLGAFWKYRVGDYRIVASIEDGALRILVVRIGNRKEVYR
ref|WP_197577754.1|	MULTISPECIES: type II toxin-antitoxin system RelE family toxin [Comamonas] >gb|QOQ84786.1| type II toxin-antitoxin system RelE/ParE family toxin [Comamonas thiooxydans]	9.43325e-36	127.487	65.17	89	1	89	1	89	MSFTVVFSEQAKDQLRKLDRPAAKRILKFMHERIATLDDPRSIGEALKGSRLGEFWKYRVGDYRIIASIEDAQLRILVVRIGNRREVYR	M++ + SE A L++LD A+RIL F+H R+A LDDPRSIGEALKGS+LGE WKYRVGDYRIIA IED+ +R+LV+++GNRREVYR	MAWKIELSEGAVKNLKQLDHQHARRILNFLHSRVAQLDDPRSIGEALKGSKLGELWKYRVGDYRIIADIEDSVMRVLVLKVGNRREVYR
dbj|GBU14947.1|	translation repressor RelE [Polaromonas sp.]	9.67651e-36	127.487	68.54	89	1	89	1	89	MSFTVVFSEQAKDQLRKLDRPAAKRILKFMHERIATLDDPRSIGEALKGSRLGEFWKYRVGDYRIIASIEDAQLRILVVRIGNRREVYR	M + + F + AK L KLD+ AKRI F+ R+ATL+DPRSIGEALKGS+LG+FWKYRVGDYR+IASIED LR+LVV+IGNRREVYR	MVWELKFDDGAKKDLAKLDKQIAKRITTFLGGRVATLEDPRSIGEALKGSKLGDFWKYRVGDYRVIASIEDGALRVLVVKIGNRREVYR

## Sheet: EvoT1
Hit ID	Description	E-value	Bit Score	Percent Identity	Alignment Length	Query Start	Query End	Subject Start	Subject End	Query Sequence	Match (Midline)	Subject Sequence

## Sheet: EvoAcr1
Hit ID	Description	E-value	Bit Score	Percent Identity	Alignment Length	Query Start	Query End	Subject Start	Subject End	Query Sequence	Match (Midline)	Subject Sequence

## Sheet: EvoAcr2
Hit ID	Description	E-value	Bit Score	Percent Identity	Alignment Length	Query Start	Query End	Subject Start	Subject End	Query Sequence	Match (Midline)	Subject Sequence

## Sheet: EvoAcr3
Hit ID	Description	E-value	Bit Score	Percent Identity	Alignment Length	Query Start	Query End	Subject Start	Subject End	Query Sequence	Match (Midline)	Subject Sequence
gb|MDD4351292.1|	sigma-70 family RNA polymerase sigma factor [Clostridia bacterium]	0.0160336	46.2098	35.45	110	45	152	25	128	NYEEIEI--KKVDKKTIENTLKIPKNSIFKYCMEFEEKDFIKEFDEIKKEDKEEITERIIDIIESSDDKRKKEILNKYLNNKSIDDIAKELNISRAGVYQKLKELNIKFK	NYEEIE KK+++K E +I +S + +EFE+KD E + IK+E KEE II+ I + K++ + + NKS+ ++A+E NIS++ + Q+++ + K K	NYEEIETQTKKIERK--ETRRQISLSSFIEKGIEFEDKDSYIEENFIKQETKEE----IINAIRQLNKKQQDLVYQVFYLNKSLSEVAREKNISKSTITQQMQHIYKKMK
tpg|HEX3015906.1|	sigma-54-dependent Fis family transcriptional regulator [Desulfobacteria bacterium]	0.0165224	47.7506	40.98	61	93	152	611	671	DKEEITERIIDIIESSDDKRKKEILNKYL-NNKSIDDIAKELNISRAGVYQKLKELNIKFK	D + I+ I I E D+ ++EI+N+ + NN +I +A+E+ ISR +Y+KLK LNI K	DLKAISSEKIKIKELLDNNERREIVNRLMANNGNISSVAREMGISRNSLYKKLKRLNIALK
gb|MBQ8718787.1|	sigma-70 family RNA polymerase sigma factor [Clostridia bacterium]	0.116292	44.669	37.66	77	78	153	113	189	EEKDFIKEFDEIKKE-DKEEITERIIDIIESSDDKRKKEILNKYLNNKSIDDIAKELNISRAGVYQKLKELNIKFKK	E +DFI DEI K+ D + I D I S D+R+ +N+Y + ID IAKEL +SR+ V ++L + K	ELEDFIAGEDEIAKDFDAARLGRVISDFIRSLSDRRQLIFMNRYYICEPIDTIAKELRLSRSSVNKELAAIRRTLKA
ref|WP_104808654.1|	RNA polymerase sigma factor [Polaribacter filamentus] >gb|PQB06403.1| hypothetical protein BST83_03840 [Polaribacter filamentus]	0.399374	42.743	43.33	60	86	145	105	164	FDEIKKEDKEEITERIIDIIESSDDKRKKEILNKYLNNKSIDDIAKELNISRAGVYQKLK	FD +EDKE++ +I+ II+S DK +K + K+L+N +IAKEL+IS V +LK	FDSTLEEDKEKVYHQILKIIDSLPDKMRKIVQLKFLHNYKYSEIAKELDISINTVKTQLK

## Sheet: EvoAcr4
Hit ID	Description	E-value	Bit Score	Percent Identity	Alignment Length	Query Start	Query End	Subject Start	Subject End	Query Sequence	Match (Midline)	Subject Sequence
ref|WP_069001241.1|	anti-CRISPR protein AcrIIA2 [Listeria monocytogenes]	5.65779e-32	118.627	58.88	107	3	104	7	113	KRNYEKQILDFIEA-----NKGKNIKIGAITNGDFVVVSNDEDIKIDLCKFNGNECKYDTNLYLDEKLVDYSTVNVNGVTYYINIVETNDIDDLEIATDEDEMKSDN	+R Y + + +FI + + + D+VVV+ +E + LC + +EC+YDTNLYLDEKLVDYSTVNVNGVTYYINIVETNDIDDLEIATDEDEMKSDN	QRKYNEAMHEFINMVDDFEESTPDFAKEVLHDCDYVVVTKNEKYAVALCTLSTDECEYDTNLYLDEKLVDYSTVNVNGVTYYINIVETNDIDDLEIATDEDEMKSDN
gb|EOW8179530.1|	anti-CRISPR protein AcrIIA2 [Listeria monocytogenes]	1.0213e-31	118.242	75.64	78	27	104	36	113	ITNGDFVVVSNDEDIKIDLCKFNGNECKYDTNLYLDEKLVDYSTVNVNGVTYYINIVETNDIDDLEIATDEDEMKSDN	+ + D+VVV+ +E + LC + +EC+YDTNLYLDEKLVDYSTVNVNGVTYYINIVETNDIDDLEIATDEDEMKSDN	LHDCDYVVVTKNEKYAVALCTLSTDECEYDTNLYLDEKLVDYSTVNVNGVTYYINIVETNDIDDLEIATDEDEMKSDN
ref|WP_003733874.1|	AcrIIA2 family anti-CRISPR protein [Listeria monocytogenes]	4.17525e-30	113.62	70.89	79	26	104	22	100	AITNGDFVVVSNDEDIKIDLCKFNGNECKYDTNLYLDEKLVDYSTVNVNGVTYYINIVETNDIDDLEIATDEDEMKSDN	+ + D+VV++ +E + LC + +EC+YDTNLYLDEKLVDYSTV+VNGVTYYINIVETNDIDDLEIATDEDEMKS N	VLHDSDYVVITKNEKYAVALCSLSTDECEYDTNLYLDEKLVDYSTVDVNGVTYYINIVETNDIDDLEIATDEDEMKSGN
ref|WP_072241606.1|	anti-CRISPR protein AcrIIA2 [Listeria monocytogenes]	6.23395e-30	113.62	70.51	78	27	104	36	113	ITNGDFVVVSNDEDIKIDLCKFNGNECKYDTNLYLDEKLVDYSTVNVNGVTYYINIVETNDIDDLEIATDEDEMKSDN	+ + D++V++ +E + LC + +EC+YDTNLYLDEKLVDYSTV+VNGVTYYINIVETNDIDDLEIATDEDEMKS N	LNDSDYLVITKNEAYAVALCSLSTDECEYDTNLYLDEKLVDYSTVDVNGVTYYINIVETNDIDDLEIATDEDEMKSGN
gb|EAD7212175.1|	hypothetical protein [Listeria monocytogenes]	3.66309e-29	111.694	69.23	78	27	104	36	113	ITNGDFVVVSNDEDIKIDLCKFNGNECKYDTNLYLDEKLVDYSTVNVNGVTYYINIVETNDIDDLEIATDEDEMKSDN	+ + D+VV++ +E + LC F+ +EC+YDTNLYLDEKLVDYS V+VNGVTYYINIVETNDIDDLEIATDED+MK++N	LHDSDYVVITKNEKYAVALCSFSTDECEYDTNLYLDEKLVDYSKVDVNGVTYYINIVETNDIDDLEIATDEDKMKNNN
ref|WP_120242601.1|	anti-CRISPR protein AcrIIA2, partial [Listeria monocytogenes]	3.9052e-29	110.538	69.62	79	26	104	4	82	AITNGDFVVVSNDEDIKIDLCKFNGNECKYDTNLYLDEKLVDYSTVNVNGVTYYINIVETNDIDDLEIATDEDEMKSDN	+ + D+VV++ +E + LC + +EC+YDTNL LDEKLVDYSTV+VNGVTYYINIVETNDIDDLEIATDEDEMKS N	VLHDSDYVVITKNEKYAVALCSLSTDECEYDTNLSLDEKLVDYSTVDVNGVTYYINIVETNDIDDLEIATDEDEMKSGN
ref|WP_072235793.1|	anti-CRISPR protein AcrIIA2, partial [Listeria monocytogenes]	9.16712e-29	109.383	76.39	72	33	104	1	72	VVVSNDEDIKIDLCKFNGNECKYDTNLYLDEKLVDYSTVNVNGVTYYINIVETNDIDDLEIATDEDEMKSDN	VV++ +E + LC + +EC+YDTNLYLDEKLVDYSTV+VNGVTYYINIVETNDIDDLEIATDEDEMKS N	VVITKNEKYAVALCSLSTDECEYDTNLYLDEKLVDYSTVDVNGVTYYINIVETNDIDDLEIATDEDEMKSGN
ref|WP_039385155.1|	anti-CRISPR protein AcrIIA2 [Listeria monocytogenes]	2.86659e-27	106.686	67.53	77	27	103	36	112	ITNGDFVVVSNDEDIKIDLCKFNGNECKYDTNLYLDEKLVDYSTVNVNGVTYYINIVETNDIDDLEIATDEDEMKSD	+ + D+VV++ +E + LC + +EC+YDTNLYLDEKLVDYSTV+VNGVTYYINIVET DIDDLEIATDED+ K D	LHDSDYVVITKNEKYAVALCSLSTDECEYDTNLYLDEKLVDYSTVDVNGVTYYINIVETKDIDDLEIATDEDKEKHD
gb|MCB2594337.1|	anti-CRISPR protein AcrIIA2 [Listeria monocytogenes]	4.58449e-27	104.76	82.54	63	42	104	2	64	KIDLCKFNGNECKYDTNLYLDEKLVDYSTVNVNGVTYYINIVETNDIDDLEIATDEDEMKSDN	+ LC + +EC+YDTNLYLDEKLVDYSTV+VNGVTYYINIVETNDIDDLEIATDEDEMKS N	AVALCSLSTDECEYDTNLYLDEKLVDYSTVDVNGVTYYINIVETNDIDDLEIATDEDEMKSGN
ref|WP_369698677.1|	anti-CRISPR protein AcrIIA2, partial [Listeria monocytogenes]	2.73928e-24	98.5969	69.12	68	27	94	36	103	ITNGDFVVVSNDEDIKIDLCKFNGNECKYDTNLYLDEKLVDYSTVNVNGVTYYINIVETNDIDDLEIA	+ + D+VV++ +E + LC + +EC+YDTNLYLDEKLVDYSTV+VNGVTYYINIVETNDIDDLEIA	LHDSDYVVITKNEKYAVALCSLSTDECEYDTNLYLDEKLVDYSTVDVNGVTYYINIVETNDIDDLEIA
gb|EHP2602924.1|	anti-CRISPR protein AcrIIA2 [Listeria monocytogenes]	8.91295e-24	96.2857	94.23	52	53	104	1	52	CKYDTNLYLDEKLVDYSTVNVNGVTYYINIVETNDIDDLEIATDEDEMKSDN	C+YDTNLYLDEKLVDYSTV+VNGVTYYINIVETNDIDDLEIATDEDEMKS N	CEYDTNLYLDEKLVDYSTVDVNGVTYYINIVETNDIDDLEIATDEDEMKSGN
ref|WP_031649390.1|	AcrIIA2 family anti-CRISPR protein [Listeria innocua]	1.07201e-19	87.4261	58.97	78	27	104	36	112	ITNGDFVVVSNDEDIKIDLCKFNGNECKYDTNLYLDEKLVDYSTVNVNGVTYYINIVETNDIDDLEIATDEDEMKSDN	+ + D+VV++ +E LC + +EC+ +NLY+DEKL+DYST+NV GVTYYINIVE + DDLEIATDED+MKSDN	LNDSDYVVITKNEKYAGALCHVSTDECEDGSNLYIDEKLIDYSTLNVGGVTYYINIVERCE-DDLEIATDEDKMKSDN
gb|EFR93689.1|	protein gp29 [Listeria innocua FSL J1-023]	1.2607e-19	86.6557	58.23	79	26	104	16	93	AITNGDFVVVSNDEDIKIDLCKFNGNECKYDTNLYLDEKLVDYSTVNVNGVTYYINIVETNDIDDLEIATDEDEMKSDN	+ + D+VV++ +E LC + +EC+ +NLY+DEKL+DYST+NV GVTYYINIVE + DDLEIATDED+MKSDN	VLNDSDYVVITKNEKYAGALCHVSTDECEDGSNLYIDEKLIDYSTLNVGGVTYYINIVERCE-DDLEIATDEDKMKSDN
gb|EAG4303137.1|	hypothetical protein [Listeria monocytogenes]	2.68848e-19	86.6557	45.37	108	2	104	6	112	TKRNYEKQILDFIEA-----NKGKNIKIGAITNGDFVVVSNDEDIKIDLCKFNGNECKYDTNLYLDEKLVDYSTVNVNGVTYYINIVETNDIDDLEIATDEDEMKSDN	+R Y + + +FI + + + D+VV++ +E + LC + +E + DT+LYLDEKL+DYST+NV GVTYYINIVE + DDLEI+T ED+MKSDN	AQRKYNEAMHEFINMVDDFEESTPDFAKEVLNDSDYVVITKNEKYAVGLCSLSTDEREDDTSLYLDEKLIDYSTLNVGGVTYYINIVERCE-DDLEISTSEDKMKSDN
gb|EAE8881122.1|	hypothetical protein [Listeria monocytogenes]	1.49378e-18	84.7297	45.37	108	2	104	6	112	TKRNYEKQILDFIEA-----NKGKNIKIGAITNGDFVVVSNDEDIKIDLCKFNGNECKYDTNLYLDEKLVDYSTVNVNGVTYYINIVETNDIDDLEIATDEDEMKSDN	+R Y + + +FI + + + D+VV++ +E + LC + +E + DTNLYLDEKLVDYST++VNGVTYYINIVE + DDLEIAT+ D++KS+N	AQRQYNEAMHEFINMVDDFEESTPDFAKEVLNDSDYVVITKNEKYAVALCHVSTDEGEDDTNLYLDEKLVDYSTLDVNGVTYYINIVERCE-DDLEIATNADKLKSNN
gb|EKS8445853.1|	AcrIIA2 family anti-CRISPR protein [Listeria monocytogenes]	2.98401e-18	84.7297	55.7	79	26	104	62	139	AITNGDFVVVSNDEDIKIDLCKFNGNECKYDTNLYLDEKLVDYSTVNVNGVTYYINIVETNDIDDLEIATDEDEMKSDN	+ + D+VV++ +E + LC + ++ + DT+LYLDEKL+DYST+NV GVTYYINIVE + DDLEI+T ED+MKSDN	VLNDSDYVVITKNEKYAVGLCSLSTDKREDDTSLYLDEKLIDYSTLNVGGVTYYINIVERCE-DDLEISTSEDKMKSDN
tpg|HDU1283521.1|	anti-CRISPR protein AcrIIA2 [Listeria monocytogenes]	3.2072e-18	81.6481	100	42	63	104	1	42	EKLVDYSTVNVNGVTYYINIVETNDIDDLEIATDEDEMKSDN	EKLVDYSTVNVNGVTYYINIVETNDIDDLEIATDEDEMKSDN	EKLVDYSTVNVNGVTYYINIVETNDIDDLEIATDEDEMKSDN
gb|EKZ4625944.1|	AcrIIA2 family anti-CRISPR protein [Listeria monocytogenes]	4.58115e-18	83.5741	45.37	108	2	104	6	112	TKRNYEKQILDFIE-----ANKGKNIKIGAITNGDFVVVSNDEDIKIDLCKFNGNECKYDTNLYLDEKLVDYSTVNVNGVTYYINIVETNDIDDLEIATDEDEMKSDN	+R Y + + +FI + + D+VV++ +E + LC + +E + DTNLYLDEKLVDYST+NV VTYYINIVE + D+LEIAT+ED++KSDN	AQRKYNEAMYEFINLVDDFEESTPEFSKEVLNDSDYVVITKNEKYAVALCHVSTDEGEDDTNLYLDEKLVDYSTINVGDVTYYINIVEICE-DELEIATNEDKLKSDN
ref|WP_097347865.1|	anti-CRISPR protein AcrIIA2, partial [Listeria monocytogenes]	3.48538e-16	77.7962	62.5	56	27	82	36	91	ITNGDFVVVSNDEDIKIDLCKFNGNECKYDTNLYLDEKLVDYSTVNVNGVTYYINI	+ + D+VV++ +E + LC + +EC+YDTNLYLDEKLVDYSTV+VNGVTYYINI	LHDSDYVVITKNEKYAVALCSLSTDECEYDTNLYLDEKLVDYSTVDVNGVTYYINI
ref|WP_346400896.1|	AcrIIA2 family anti-CRISPR protein, partial [Listeria monocytogenes]	1.12326e-14	72.7886	88.37	43	61	103	1	43	LDEKLVDYSTVNVNGVTYYINIVETNDIDDLEIATDEDEMKSD	LDEKLVDYSTV+VNGVTYYINIVET DIDDLEIATDED+ K D	LDEKLVDYSTVDVNGVTYYINIVETKDIDDLEIATDEDKEKHD
gb|MCP8250698.1|	anti-CRISPR protein AcrIIA2 [Listeria monocytogenes]	4.21646e-10	60.8474	96.88	32	73	104	1	32	VNGVTYYINIVETNDIDDLEIATDEDEMKSDN	VNGVTYYINIVETNDIDDLEIATDEDEMKS N	VNGVTYYINIVETNDIDDLEIATDEDEMKSGN
ref|WP_072235792.1|	anti-CRISPR protein AcrIIA2, partial [Listeria monocytogenes]	1.00766e-08	58.5362	54.35	46	27	72	36	81	ITNGDFVVVSNDEDIKIDLCKFNGNECKYDTNLYLDEKLVDYSTVN	+ + D+VV++ +E + LC + +EC+YDTNLYLDEKLVDYSTV+	LHDSDYVVITKNEKYAVALCSLSTDECEYDTNLYLDEKLVDYSTVD
gb|EKA2551340.1|	AcrIIA2 family anti-CRISPR protein [Listeria monocytogenes]	6.19004e-06	52.373	45.45	77	27	103	36	106	ITNGDFVVVSNDEDIKIDLCKFNGNECKYDTNLYLDEKLVDYSTVNVNGVTYYINIVETNDIDDLEIATDEDEMKSD	+ + D+VV++ +E + LC + + T+LYLDE+L+ +S+++VNGVTY+IN+V+T + DDLEIAT+ED++K D	LNDSDYVVITKNEKYAVALCATDDD-----TDLYLDEELIAFSSLDVNGVTYFINLVQTCE-DDLEIATNEDKVKYD
ref|WP_368308744.1|	AcrIIA2 family anti-CRISPR protein [Listeria monocytogenes]	1.11614e-05	51.6026	33.64	107	2	103	6	105	TKRNYEKQILDFIEA-----NKGKNIKIGAITNGDFVVVSNDEDIKIDLCKFNGNECKYDTNLYLDEKLVDYSTVNVNGVTYYINIVETNDIDDLEIATDEDEMKSD	+R Y + + +FI + + + D+VVV+ +E + LC + D LYLDE LV + +++ TYYIN V TN+ DD ++ATDED+ K D	AQRKYNEAMHEFINMVDDFEESTPDFAKEVLHDCDYVVVTKNEKYAVALCMLD------DDKLYLDETLVQSTRLDIEDETYYINFVVTNE-DDFKLATDEDKEKHD
gb|EAC3244508.1|	hypothetical protein [Listeria monocytogenes]	3.05756e-05	50.0618	38.96	77	27	103	23	92	ITNGDFVVVSNDEDIKIDLCKFNGNECKYDTNLYLDEKLVDYSTVNVNGVTYYINIVETNDIDDLEIATDEDEMKSD	+ + D++V++ +E + LC + D LYLDE LV + +++ TYYIN V TN+ DD ++ATDED+ K D	LNDSDYLVITKNEAYAVALCMLD------DDKLYLDETLVQSTRLDIEDETYYINFVVTNE-DDFKLATDEDKEKHD
ref|WP_185543608.1|	AcrIIA2 family anti-CRISPR protein [Listeria innocua]	3.35463e-05	50.447	34.83	89	15	103	24	105	EANKGKNIKIGAITNGDFVVVSNDEDIKIDLCKFNGNECKYDTNLYLDEKLVDYSTVNVNGVTYYINIVETNDIDDLEIATDEDEMKSD	E + + + + D++V++ +E + LC + D LYLDE LV + +++ TYYIN V TN+ DD ++AT+ED+ KSD	ELEQTPEFQQDLLNDSDYLVITKNEAYAVALCTLD------DDKLYLDETLVYSTRLDIEDETYYINFVTTNE-DDFKLATNEDKEKSD
gb|MCB2594339.1|	anti-CRISPR protein AcrIIA2 [Listeria monocytogenes]	4.71542e-05	48.9062	50	40	27	66	33	72	ITNGDFVVVSNDEDIKIDLCKFNGNECKYDTNLYLDEKLV	+ + D+VV++ +E + LC + +EC+YDTNLYLDEKLV	LHDSDYVVITKNEKYAVALCSLSTDECEYDTNLYLDEKLV
ref|WP_270996140.1|	AcrIIA2 family anti-CRISPR protein [Listeria seeligeri]	0.00155717	46.2098	33.33	93	2	88	6	96	TKRNYEKQILDFIE-----ANKGKNIKIGAITNGDFVVVSNDEDIKIDLCKFNGNECKYDTNLYLDEKLVDYSTVNV-NGVTYYINIVETNDI	T+R ++ IL+F E K I + +GD+VV++ E+ +DLC N + +D L+LDEKL+ + + + G YYI+IV+T +	TQRKLDEAILEFEELTGKDVTKTPRIAEHILNDGDYVVITQKENYALDLCTTNLED--FDNRLFLDEKLLISTFLEMEKGEDYYIHIVQTTNF
gb|EAG9855136.1|	hypothetical protein [Listeria monocytogenes]	0.00478429	43.5134	52.08	48	56	103	7	53	DTNLYLDEKLVDYSTVNVNGVTYYINIVETNDIDDLEIATDEDEMKSD	D LYLDE LV + +++ TYYIN V TN+ DD ++ATDED+ K D	DDKLYLDETLVQSTRLDIEDETYYINFVVTNE-DDFKLATDEDKEKHD
ref|WP_271006936.1|	AcrIIA2 family anti-CRISPR protein [Listeria seeligeri]	0.302387	40.0466	32.89	76	27	97	37	110	ITNGDFVVVSNDEDIKIDLCKFNGNECKYDTNLYLDEKLVDYSTVNV-NGVTYYINIVETNDIDDLE----IATDE	+ +GD++V++ E +DLC + +D +LDEKL+ + + + G YYI+IV+T D + E +AT E	LNDGDYIVITQTEKYALDLCTTDLE--GFDNRFFLDEKLLISTFLEMEKGEDYYIHIVQTTDFGEAEAEEFLATQE
gb|EDH1493132.1|	AcrIIA2 family anti-CRISPR protein [Listeria monocytogenes]	0.326975	39.2762	38.1	63	27	89	36	92	ITNGDFVVVSNDEDIKIDLCKFNGNECKYDTNLYLDEKLVDYSTVNVNGVTYYINIVETNDID	+ + D++VV+ +E LC + D LYLDE LV + ++V G YYIN V TN+ D	LNDSDYLVVTKNEAYAAALCMLD------DDKLYLDETLVQSTCLDVEGEIYYINFVVTNEDD

[truncated: 1 more sheets: EvoAcr5]
